# Supplementary material for: Onset of circadian rhythmicity in the brain of Atlantic salmon is linked to exogenous feeding
Source: PLoS One. 2024 Nov 15;19(11):e0312911. doi: 10.1371/journal.pone.0312911 (PMC11567551; doi:10.1371/journal.pone.0312911)
Supplement: S1 Table — (XLSX) [file pone.0312911.s008.xlsx]

## Sheet: Sheet1
ID	JVH01_1200_TP1_720dd	JVH02_1200_TP1_720dd	JVH03_1200_TP1_720dd	JVH04_1200_TP1_720dd	JVH05_1600_TP1_720dd	JVH06_1600_TP1_720dd	JVH07_1600_TP1_720dd	JVH08_1600_TP1_720dd	JVH09_2000_TP1_720dd	JVH10_2000_TP1_720dd	JVH11_2000_TP1_720dd	JVH12_2000_TP1_720dd	JVH13_0000_TP1_720dd	JVH14_0000_TP1_720dd	JVH15_0000_TP1_720dd	JVH16_0000_TP1_720dd	JVH17_0400_TP1_720dd	JVH18_0400_TP1_720dd	JVH19_0400_TP1_720dd	JVH20_0400_TP1_720dd	JVH21_0800_TP1_720dd	JVH22_0800_TP1_720dd	JVH23_0800_TP1_720dd	JVH24_0800_TP1_720dd	JVH25_1200_TP2_720dd	JVH26_1200_TP2_720dd	JVH27_1200_TP2_720dd	JVH28_1200_TP2_720dd	JVH29_1600_TP2_720dd	JVH30_1600_TP2_720dd	JVH31_1600_TP2_720dd	JVH32_1600_TP2_720dd	JVH33_2000_TP2_720dd	JVH34_2000_TP2_720dd	JVH35_2000_TP2_720dd	JVH36_2000_TP2_720dd	JVH37_0000_TP2_720dd	JVH38_0000_TP2_720dd	JVH39_0000_TP2_720dd	JVH40_0000_TP2_720dd	JVH41_0400_TP2_720dd	JVH42_0400_TP2_720dd	JVH43_0400_TP2_720dd	JVH44_0400_TP2_720dd	JVH45_0800_TP2_720dd	JVH46_0800_TP2_720dd	JVH47_0800_TP2_720dd	JVH48_0800_TP2_720dd	JVH49_1200_TP3_720dd
ENSSSAG00000000040	451.026220456115	560.853098372487	669.631170697456	782.516062982327	514.527374267284	540.096800191778	499.605289454768	486.10778182315	492.338251176163	560.269663453076	525.817080023236	565.644164087513	545.638025479238	521.497105909944	648.542669555423	537.092976409415	572.088173249687	554.487120392357	509.394688636679	761.98409649295	604.867842899663	612.747970797653	641.713260430369	636.083005268196	467.909978857396	504.294907865063	520.310277304714	616.886635260497	571.087901043261	543.139070086367	725.160616565466	735.376187908215	608.077269789672	568.47449746481	586.124493847719	715.866868027318	515.030547998735	586.007561220446	758.785148269762	535.576984989171	529.281540204405	628.456685898448	553.458484828557	509.107729647336	518.759256018786	440.839891652323	749.948688880322	611.740483285748	587.392345458486
ENSSSAG00000000044	3.16139874151483	16.1979234187	14.9360112423224	16.2667452917552	25.3711723011481	21.0546210244253	10.7211435505315	10.8903983707834	21.9073226518667	14.7958537883735	19.0168925867355	9.99371314642249	30.1041669229925	29.2589135329011	15.4848671101716	25.6401169642685	23.7578145037245	21.100989782373	22.4997653991466	11.531773288019	29.0416679537918	22.177205377395	11.7166746988691	16.8374913159228	17.9965376483614	31.2579488346113	13.24426160412	16.5672556073119	23.398138585991	17.6990328337716	22.7799146565068	14.3326693295454	25.5681484555072	30.8263682835782	25.3334751761293	17.4826098875566	11.0521576823763	17.8146298611015	12.0616136285656	17.4644669018208	10.656675306129	11.1034750158736	23.0607702011899	8.96667234212528	17.6955581047701	19.2550757273428	4.59386639436644	16.7700013296451	21.3597216530358
ENSSSAG00000000048	129.617348402108	153.88027247765	130.690098370321	174.653475764108	126.855861505741	125.412307841142	138.302751801856	122.764490725195	148.739190636358	150.917708641409	138.823315883169	115.927072498501	118.535157259283	118.756766692363	123.878936881373	138.99642354314	133.994073801006	127.77821590437	116.998780075562	142.816576874697	161.231328984844	129.777720356608	143.303944393861	151.537421843305	136.773686127547	130.241453477547	93.6558499148485	128.63986706854	140.388831515946	133.848935805398	145.221955935231	126.78899791521	105.60756970753	116.958867899459	123.212811083902	137.100467012944	152.519776016793	131.26569371338	122.809156945395	111.578538539411	133.208441326612	139.903785200008	109.769266157664	164.388992938964	130.388322877253	125.664704746869	161.933790401417	136.34740211494	156.911801374225
ENSSSAG00000000049	221.297911906038	269.290476835887	231.508174255998	200.3378104353	465.81472344908	217.869556687531	417.052484115676	350.47282029612	431.228351147272	391.596930265618	380.33785173471	204.871119501661	416.754560840177	220.302407777138	235.916504796144	371.106956061781	426.690348486893	212.182175033862	222.297682143569	182.734253640917	414.594845961027	248.877527012988	223.518101947657	204.856144343728	214.758682603779	262.566770210735	392.597754693557	373.250523388263	246.980351741016	254.423596985467	232.544962118507	384.777045847027	254.569825926572	242.984314705852	434.123642790943	259.47873622584	377.983792737269	435.989625548012	243.425293231051	374.515790227935	381.864198469621	366.41467552383	235.219856052137	405.492849249443	388.370933141533	373.953839125763	155.042990809867	401.750901418888	407.477766919453
ENSSSAG00000000051	720.798913065381	837.230166704055	877.490660486443	862.993644952063	871.75348026745	928.234161685531	803.01365193481	607.882236332819	658.372696537679	760.506884722396	869.071991213811	724.544203115631	857.968757305285	863.137949220584	960.06176083064	850.172299341536	724.138186073524	834.661373613864	827.091376072629	946.492469101255	869.247164961767	874.76754544169	885.059581099189	876.484964612205	817.042809235607	815.832464583356	816.414126025396	908.275425059689	885.662875366029	792.03171931128	898.85746582133	822.474716910838	837.078947260736	941.110890539829	841.762288806842	851.127060315256	746.0206435604	859.790293822638	855.278057298287	883.896074864375	876.511543929107	877.174526254017	761.927847447314	701.393036539578	806.544911512152	760.068778710901	903.843213091597	880.060504560069	833.850672224284
ENSSSAG00000000052	8809.76449302132	10789.8417372815	7940.97931050143	9441.56142513031	10996.8809222096	10438.5149365879	10419.8794167616	9205.35673195855	9430.52589313779	10138.1190157935	8779.14846266643	8597.59141986727	10682.2754815806	13136.3916199922	9464.89730245842	9250.68430474004	9754.00832264914	13950.0988005688	10501.9904977057	9936.84033633764	11776.8970736756	14351.9373910823	5738.46675443843	6545.10704097289	8729.52052863183	9038.75687134178	7030.8108744157	10260.978487611	12305.6877007804	11236.6734703408	9127.15247237372	9263.31443898774	10269.5024100859	12321.4807345244	11383.9425268734	8238.90994385168	10044.2009017436	12890.2911226539	9142.70313045271	7466.05960052839	8474.72103719905	13287.528551496	10797.9750390052	7457.28249786753	9514.62218938585	7479.07678251527	10730.1234306414	6729.87444663582	13664.4711636517
ENSSSAG00000000055	17.914592868584	1.01237021366875	6.22333801763435	8.56144489039745	7.10392824432148	4.57709152704897	1.07211435505315	7.92028972420611	13.8362037801264	1.97278050511646	9.50844629336774	12.9918270903492	5.64453129806109	6.02389396265612	1.82174907178489	4.04843952067398	2.85093774044694	2.34455442026366	5.39994369579519	2.66117845108132	2.00287365198564	1.64275595388111	7.21026135315022	5.61249710530761	3.59930752967228	6.25158976692227	14.1902802901286	2.92363334246681	5.19958635244244	3.31856865633218	5.6949786641267	6.61507815209789	6.66995177100188	1.81331578138695	6.90912959348981	6.44096153752086	3.31564730471289	7.5008967836217	5.48255164934799	6.79173712848587	0.888056275510747	5.55173750793682	1.84486161609519	8.96667234212528	3.72538065363581	9.12082534453082	2.29693319718322	10.2078268963057	7.39374980297394
ENSSSAG00000000057	335.108266600572	322.946098160331	292.496886828814	334.75249521454	324.751005454696	305.749714006871	264.812245698128	324.73187869245	374.730519045089	346.222978647939	336.598998785218	320.798192000162	348.0794300471	285.704685085976	369.815061572334	356.26267781931	338.311278533037	296.586134163354	348.29636837879	350.38849605904	363.521567835393	337.586348522568	300.127128824878	304.945676055047	292.743679080012	299.034377184448	281.913568430554	346.937823306061	338.839710634166	369.467310404983	378.716081164425	346.189089959789	339.055881692596	317.330261742717	339.698871679915	342.291098851109	299.513473192397	286.90930197353	331.146119620619	313.390156071562	277.073557959353	341.987030488908	364.3601691788	330.770579731733	321.314081376088	305.040936522642	358.321578760582	300.401762948425	356.543046054521
ENSSSAG00000000059	3.16139874151483	12.148442564025	3.73400281058061	7.70530040135771	9.13362202841333	3.66167322163917	3.21634306515945	0	4.61206792670879	5.91834151534939	10.4592909227045	3.997485258569	3.76302086537406	6.02389396265612	7.28699628713958	4.04843952067398	2.85093774044694	4.68910884052733	7.19992492772692	12.4188327717128	6.00862095595692	6.57102381552443	10.8153920297253	9.35416184217935	3.59930752967228	3.12579488346113	4.73009343004285	3.89817778995575	10.3991727048849	8.84951641688581	11.3899573282534	8.82010420279719	12.2282449135035	10.8798946883217	6.90912959348981	5.52082417501788	3.31564730471289	5.62567258771628	6.57906197921759	6.79173712848587	4.44028137755373	7.77243251111154	10.1467388885235	4.98148463451405	4.65672581704476	8.10740030624961	14.9300657816909	5.10391344815285	4.10763877942997
ENSSSAG00000000063	347.753861566631	243.981221494169	278.805543190019	299.650571163911	249.652335443298	250.824615682283	242.297844242012	301.961045735358	262.887871822401	289.99873425212	255.777205291592	253.840313919131	256.826174061779	249.561321310039	226.807759437219	259.100129323135	256.584396640225	296.586134163354	259.197297398169	284.746094265701	283.406621755968	277.625756205907	198.282187211631	190.824901580459	244.752912017715	240.686206026507	227.990503328065	288.465156456725	279.911065306485	255.529786537578	264.816507881891	274.525743312062	285.696267524581	313.703630179943	290.183442926572	269.600247213373	295.092610119447	270.969896308334	273.03107213753	254.205018237614	212.245449847068	262.042010374618	249.978748980898	286.933514948009	257.98261026428	194.577607349991	257.256518084521	274.88219570766	271.104159442378
ENSSSAG00000000065	64.2817744108015	65.8040638884687	92.1054026609883	87.326737882054	6.08908135227555	50.3480067975387	45.0288029122323	58.4121367160201	27.6724075602527	36.4964393446546	70.3625025709213	73.9534772835265	84.6679694709163	64.5417210284584	77.424335550858	87.7161896146029	49.416254167747	80.8871274990964	80.9991554369278	111.769494945415	42.0603466916984	70.6385060168877	45.0641334571889	71.091630000563	53.9896129450841	25.0063590676891	39.73278481236	92.581722511449	71.06101348338	65.2651835745329	109.153757729095	91.5085811040208	43.3546865115122	62.5593944578499	35.697169566364	71.7707142752324	37.5773361200794	5.62567258771628	89.9138470493071	72.76861209092	31.9700259183869	38.8621625555577	71.0271722196648	72.7296756639051	56.812054967946	36.4833013781233	101.065060676062	104.99479093343	52.5777763767036
ENSSSAG00000000073	125.402150080088	180.201898033037	163.05145606202	149.825285581955	212.103000437598	200.476608884745	198.341155684833	126.724635587298	153.351258563067	225.883367835835	169.250344021946	137.91324142063	198.499350648482	222.023520337897	183.996656250274	183.529258270554	178.658765068008	191.081185251489	208.797822904081	174.750718287673	217.311791240442	199.594848396555	209.9988619105	204.856144343728	172.766761424269	196.925077658051	190.149755887723	168.596189415586	209.716649548512	190.264602963045	210.714210572688	183.017162208042	170.083770160548	178.611604466615	222.243668590589	169.305274700548	166.887581003882	189.397643786448	183.117225088223	197.930624887302	232.670744183816	166.552125238105	157.735668176139	155.422320596838	195.58248431588	214.846108115615	199.83318815494	199.781754970554	192.237494877323
ENSSSAG00000000075	662.839936137609	1049.82791157449	1060.45679820489	1044.49627662849	1088.93071516528	1048.15395969421	895.215486469381	567.290751496263	797.88775132062	953.83937422381	973.664900440856	724.544203115631	1013.19336800196	1022.34086109078	1110.35605925289	1028.30363825119	937.958516607044	907.342560642038	1022.38933973722	1071.56785630208	942.352053259243	1081.75479563071	1053.59944022908	953.189091718075	829.040501001181	960.660960850388	959.26294761269	1051.53345884056	999.187177394355	1058.62340136997	1031.74030131762	1095.89794719755	981.594568965777	951.084127337458	937.338581516784	1002.94972512825	765.914527388677	991.055987536018	976.990703913812	946.962205343172	910.257682398515	1043.72665149212	984.233672186784	576.855920676727	933.207853735769	925.257059950737	904.991679690189	950.057031849023	988.29789033085
ENSSSAG00000000077	3.16139874151483	10.1237021366875	14.9360112423224	13.6983118246359	13.193009596597	7.32334644327835	10.7211435505315	5.94021729315458	5.76508490838598	8.87751227302408	10.4592909227045	9.99371314642249	7.52604173074811	12.9083442056917	10.0196198948169	4.04843952067398	12.3540635419368	8.20594047092282	7.19992492772692	11.531773288019	10.0143682599282	7.39240179246499	16.223088044588	22.4499884212304	9.5981534124594	9.3773846503834	10.4062055460943	10.7199889223783	6.06618407784951	7.74332686477509	8.54246799619005	7.71759117744754	10.0049276565028	25.3864209394174	12.6667375880646	11.0416483500358	11.0521576823763	11.2513451754326	16.447654948044	11.6429779345472	22.2014068877687	13.3241700190484	11.0691696965711	5.97778156141686	8.38210647068056	9.12082534453082	10.3361993873245	9.47869640371243	13.1444440941759
ENSSSAG00000000078	885.191647624152	761.302400678899	818.99128312068	854.432200061666	758.090628358306	791.836834179472	837.321311296511	1015.77715712943	897.047211744859	825.60864139124	876.678748248505	996.373200698323	809.049486055422	801.177897033264	846.202443844084	902.802013110297	862.883822775275	873.346521548215	811.79153560121	813.433546547189	787.129345230356	818.913843009732	907.591647827784	899.870369217653	927.42157347889	863.761319463093	950.748779438613	837.133680392997	743.540848399269	720.129398424083	752.686346775412	779.476708922201	834.855630003736	870.391575065738	897.03532555476	909.095714152944	954.906423757312	676.955934721859	717.117755734717	998.385357887422	1008.83192898021	867.181398739731	711.194153004696	1188.58223379505	747.870166217388	859.384432462459	780.957287042295	998.179644360178	752.51942439157
ENSSSAG00000000079	371.991251918245	297.636842818612	377.134283868641	347.594662550137	360.270646676303	337.789354696214	325.922763936158	393.044377563728	395.484824715278	361.018832436313	351.812512854606	404.745382430111	378.183596970093	364.875862880885	359.795441677517	376.50487542268	349.715029494825	337.615836517968	351.896330842653	348.614377091652	338.485647185573	329.372568753162	392.057961077543	400.358126845276	407.921520029525	335.501984158162	362.325156741282	320.62512322386	298.97621526544	295.352610413564	351.19035095448	310.908673148601	353.5074438631	344.529998463521	313.213874904871	336.770274676091	329.354298934813	337.540355262977	287.285706425835	412.355468515213	362.326960408385	322.000775460335	319.161059584468	422.429897006791	300.824487781091	420.571390886699	331.906846992975	346.3369839818	333.540268889713
ENSSSAG00000000080	1132.83454904281	1216.86899682984	1239.68893311276	1130.11072553246	1111.25734679029	1233.9838756924	1093.55664215421	980.135853370506	1121.88552317191	1163.94049801871	1106.783148548	1137.28455606288	1180.64779651111	1067.95034395089	1246.07636510087	997.265601926024	1159.38134778176	1112.49107241511	1127.68824180523	1178.90205382902	1054.51297777044	1039.86451880674	1360.9368304071	1160.85148461446	1240.56132856038	1096.11207246704	1178.73928276668	1063.22799221043	1125.71044530379	1223.44564463446	1315.54007141327	1174.17637199738	1200.59131878034	1097.9627056298	1098.55160536488	1275.31038442913	1180.37044047779	1142.0115353064	1243.44271407212	1055.62999939895	1131.38369500069	1050.38873650165	1171.48712622045	1151.71924749965	1220.99350922914	1201.92209540151	1176.02979695781	1187.75357243443	1208.4673289083
ENSSSAG00000000082	26.3449895126236	41.5071787604187	43.5633661234404	26.5404791602321	53.786885278434	49.4325884921289	39.6682311369666	31.6811588968244	38.0495603953475	55.237854143261	39.9354744321445	37.9761099564055	29.1634117066489	34.4222512151778	49.1872249381922	44.5328347274138	38.9628157861082	44.5465339850096	41.3995683344298	39.9176767662197	37.0531625617343	38.604764916206	32.446176089176	32.7395664476277	31.1939985904931	25.0063590676891	47.3009343004285	37.0326890045796	28.5977249384334	33.1856865633218	33.2207088740724	30.8703647097901	27.7914657125078	30.8263682835782	41.4547775609388	42.3263186751371	34.2616888153665	44.0677686037775	29.6057789064792	43.661167254552	45.2908700510481	37.7518150539704	37.8196631299514	26.9000170263758	30.7343903924954	29.3893261101549	34.4539979577483	35.7273941370699	43.5409710619577
ENSSSAG00000000085	20.0221920295939	19.2350340597062	11.2020084317418	11.1298783575167	22.3266316250104	19.2237844136057	22.5144014561162	21.7807967415668	13.8362037801264	16.7686342934899	23.7711157334193	27.982396809983	26.3411460576184	20.6533507291067	16.3957416460641	16.1937580826959	16.1553138625327	15.2396037317138	26.0997278630101	14.1929517391004	14.0201155638995	26.2840952620977	14.4205227063004	17.7729075001408	19.1963068249188	18.7547693007668	18.9203737201714	22.4145222922455	12.9989658811061	23.2299805943253	10.4407942175656	14.3326693295454	16.6748794275047	14.5065262510956	12.6667375880646	13.8020604375447	15.4730207553268	12.1889572733853	19.7371859376528	11.6429779345472	18.6491817857257	21.0966025301599	19.3710469689995	19.9259385380562	14.9015226145432	13.1745254976556	12.6331325845077	15.3117403444585	16.4305551177199
ENSSSAG00000000089	185.46872616887	77.9525064524937	159.317453251439	76.1968595245373	91.3362202841333	141.889837338518	150.096009707441	116.82427343204	147.586173654681	137.108245105594	63.7065901655638	130.917642218135	144.876303316901	128.222885776537	81.9787082303203	126.851104981118	138.745636701751	124.261384273974	131.398629931016	80.7224130161333	114.163798163181	83.7805536479365	162.23088044588	144.98950855378	221.957297663124	222.973368353561	145.68687764532	142.283489333385	129.123061085654	129.424177596955	96.8146372901539	124.58397186451	91.1560075370257	150.505209855117	155.455415853521	141.701153825459	57.4712199483567	73.1337436403116	177.634673438875	72.76861209092	131.43232877559	146.565870209532	261.970349485517	121.548225082143	86.6151001970325	122.624429632025	62.017196323947	144.367837533466	157.733329130111
ENSSSAG00000000090	281.36448799482	264.228625767544	202.88081937488	206.330821858579	265.889885716032	202.307445495564	254.091102147597	233.64854686408	266.346922767432	227.856148340951	201.579061419396	226.857288423791	215.432944542665	242.676871067004	180.353158106705	203.771455873924	291.745962105737	242.661382497289	245.697438158681	201.362502798486	239.343401412284	235.735479381939	190.170643189337	194.56656631733	232.755220252141	238.602342770867	297.9958860927	193.934345050298	204.517063196069	174.777949233495	172.747686145176	170.889518929195	224.555042957063	187.67818337355	263.698446151528	186.787884588105	208.885780196912	259.718551132901	312.505444012836	185.317398791543	285.06606443895	268.704095384142	231.530132819946	135.496382058782	251.463194120417	266.530785067956	191.793921964799	195.406972014995	235.77846593928
ENSSSAG00000000091	872.546052658092	950.615630634955	777.917252204293	946.895804877958	947.866997170894	974.92049526143	711.883931755292	949.444730689207	965.075213663814	1014.99556988242	834.841584557687	803.494536972368	906.888028555148	961.24136518384	931.824650217974	920.345251033218	863.834135355424	903.825729011643	875.690869334786	1066.24549939991	956.372168823142	1090.78995337706	683.172263210983	699.691305795015	845.837269472985	714.765096684779	693.431696844282	992.086247543737	901.261634423356	964.597289440553	944.417295134344	928.315967344404	944.909834225267	918.444443272492	932.732495121124	841.925686690227	938.328187233747	995.744048025781	941.902373357985	873.22334509104	691.795838622872	972.66441139053	851.403635827931	834.896824744554	862.425621316689	647.578599461688	968.157342612728	822.459195645202	1107.41941493432
ENSSSAG00000000094	251.858099740681	431.269711022887	382.112954282749	381.840442111726	477.992886153631	475.102100507683	419.196712825782	282.160321424843	400.096892641987	442.889223398646	415.51910302017	298.812023078033	528.704431585055	476.748179330213	449.061146194977	452.075746475261	424.789723326595	391.540588184032	556.194200666904	392.967351276341	428.614961524927	463.257178994472	350.598958296929	341.426907239546	374.327983085917	406.353334849947	419.086277901797	448.290445844911	380.436401453705	436.944873083737	433.767541584317	422.262488708915	403.532082145614	450.608971674658	484.790593143201	382.77714280124	362.510771981942	391.921856944234	427.639028649143	358.021571487326	426.267012245158	480.780468187328	477.819158568654	267.007576409953	454.496439743568	425.638516078105	382.439377331006	357.273941370699	512.63331967286
ENSSSAG00000000096	517.415594027927	471.764519569637	507.824382238963	463.174168570502	480.022579937723	487.00253847801	519.975462200778	673.224626557519	570.743405930212	514.895711835397	535.325526316604	621.608957707479	561.630864157078	505.146536582734	468.189511448718	470.968464238406	513.16879328045	480.633656154051	485.994932621567	479.899180678331	507.728470778359	440.258595640137	566.005516222292	572.474704741376	563.89151298199	511.588429259806	560.043062117074	456.086801424822	475.762151248483	429.201546218962	448.954151355321	448.722801317307	514.697944995645	499.568497772106	466.366247560562	509.756098826651	542.660942204676	452.86664331116	486.850586462102	549.160459246143	487.5428952554	485.221858193678	496.267774729606	647.593002486826	497.33831726038	514.819919446851	450.198906647911	504.558300874539	446.089571446095
ENSSSAG00000000097	431.004028426521	397.861493971818	332.326250141674	481.153202840337	372.448809380855	408.276564212768	413.836141050516	468.287129943686	389.719739806893	431.052540367947	401.256433580119	493.689429433271	365.013023941284	427.696471348584	336.112703744313	469.618984398182	408.634409464062	484.150487784447	379.796039937595	455.061515134905	374.537372921314	410.688988470277	344.289979612923	451.806016977262	355.131676260998	390.724360432642	327.322465358965	511.635834931692	405.56773549051	371.679689509204	383.461896717864	346.189089959789	401.308764888613	419.78260339108	383.456692438684	363.454258188677	396.772460797309	434.114401352106	349.786795228402	496.76705854068	392.52087377575	473.008035676217	446.456511095036	358.666893685011	399.54707510244	360.779313628108	446.753506852136	337.587418070681	344.220129716231
ENSSSAG00000000100	488.963005354293	571.989170722843	626.067804574015	595.020419882623	562.225178193443	574.88269579735	531.768720106363	484.127709392098	508.480488919644	565.201614715867	579.064379266095	440.722749757232	613.372401055971	576.572707854228	592.068448330091	562.733093373683	539.777545524621	522.835635718797	530.094472803894	579.249842852033	538.773012384137	622.60450652094	605.661953664618	543.47680303062	533.897283568054	526.175472049291	522.202314676731	549.64306838376	600.552223707102	549.776207399031	587.531965515738	609.689703018355	589.179073105166	546.714708088167	544.66971628678	589.80804936441	486.294938024557	552.253525694148	618.431826046453	507.439788314015	524.841258826851	598.477303355589	603.269748463127	491.174384963085	575.571310986732	526.981019906225	585.717965281721	538.827434026422	511.811791916974
ENSSSAG00000000105	1599.6677632065	1252.30195430824	1362.91102586192	1268.8061327569	1260.43983992104	1292.57064723863	1385.17174672867	1640.49000912619	1504.68716108874	1330.64045070105	1417.70934234113	1516.04628431229	1231.44857819366	1248.66716283058	1205.08701098571	1330.58712246151	1409.31355636094	1413.76631541899	1289.68655267908	1141.64555551388	1322.89804713651	1216.46078384896	1378.06120112084	1353.54721856335	1478.11562551875	1317.00157756496	1296.99161851775	1242.54417054839	1310.29576081549	1305.30367149066	1263.33610032544	1214.96935393531	1429.5929962514	1360.89349393091	1293.15875558151	1320.39711519178	1574.93246973862	1291.09185888089	1339.93562310065	1338.94246247293	1544.32986311319	1315.76178938103	1284.02368480225	1735.54924666469	1335.54896432844	1415.75477847884	1277.09485763387	1254.83357775301	1196.14441257001
ENSSSAG00000000106	48.4747807032274	48.5937702561	53.5207069516554	31.6773460944706	53.786885278434	47.6017518813093	39.6682311369666	55.4420280694428	35.7435264319931	58.1970249009357	34.2304066561239	49.9685657321125	42.3339847354581	51.6333768227667	52.830723081762	35.0864758458412	35.1615654655123	45.7188111951415	35.9996246386346	51.4494500542388	63.0905200375476	49.2826786164332	43.2615681189013	43.9645606582429	49.1905362388544	41.6772651128151	54.8690837884971	58.4726668493362	41.5966908195395	53.0970985013149	37.9665244275113	46.3055470646852	38.908051997511	38.9862892998195	42.6062991598538	52.4478296626699	39.7877676565546	51.5686653873992	33.9918202259576	38.8099264484907	50.6192077041126	48.855290069844	50.7336944426177	53.8000340527517	47.4986033338565	45.6041267226541	40.1963309507064	36.4565246296632	52.5777763767036
ENSSSAG00000000108	144.370542529177	104.274132007881	133.179433577375	117.291794998445	84.2322920398118	101.611431900487	117.932579055847	131.674816664927	116.454715149397	84.8295617200079	118.855578667097	97.9383888349404	95.0162768506949	84.3345154771856	122.96806234548	122.802665460444	104.534383816388	84.4039591294919	87.2990897486888	115.31773288019	117.16810864116	114.171538794737	103.647506951534	104.766612632409	92.3822265949218	88.5641883647321	92.7098312288399	105.250800328805	76.2605998358224	96.2384910336332	98.7129635115294	104.738737408217	96.7143006795273	100.639025866976	127.818897479561	106.735934050346	120.468518737902	78.7594162280279	114.037074306438	108.667794055774	103.902584234757	103.262317647625	117.148712622045	132.507491278074	96.859896994531	90.194828407027	106.80739366902	123.952183740855	93.6541641710033
ENSSSAG00000000109	105.379958050494	105.28650222155	99.5734082821495	88.1828823710938	105.544076772776	126.327726146552	103.995092440156	92.073368043896	101.465494387593	139.081025610711	97.9369968216877	78.9503338567377	109.127605095848	92.0795220006006	82.8895827662127	109.307867058197	123.540635419368	100.815840071338	107.998873915904	70.9647586955018	134.192534683038	87.0660655556987	122.574443003554	95.4124507902293	118.777148479185	101.067367898577	99.3319620308999	112.072611461228	90.9927611677427	90.7075432730796	95.8654741794661	104.738737408217	115.612497364033	114.238894227378	112.849116693667	90.173461525292	125.99459757909	107.825391264562	92.1068677090463	95.0843197988021	142.97706035723	99.9312751428627	87.6309267645216	99.6296926902809	108.967384118847	122.624429632025	104.510460471837	91.8704420667512	116.656941335811
ENSSSAG00000000110	403.605239333393	445.44289401425	355.974934608685	360.436829885733	376.508196949038	329.550589947526	385.961167819134	404.924812150037	362.04733224664	359.046051931196	355.615891371953	388.755441395835	403.583987811368	406.182564339098	416.269662902848	408.892391588072	398.180971082423	346.994054199022	402.295805336741	362.807328830753	402.577604049113	376.191113438774	347.895110289498	381.649803160917	317.938831787718	374.053454387516	353.810988567205	379.097790073196	417.700103646209	381.635395478201	392.004364714054	355.009194162587	382.410568204108	365.383129949471	388.062778834344	368.975082363695	348.142966994853	373.16961498518	475.885483163406	338.616608263081	327.692765663466	386.400930552402	365.282599986848	401.507661541832	404.203800919485	380.034389355451	358.321578760582	384.25176959665	369.687490148697
ENSSSAG00000000115	45.3133819617125	70.8659149568124	64.7227153833972	54.7932472985437	66.9798948750311	60.4176081570464	56.822060817817	75.242752379958	68.0280019189546	49.3195126279116	49.4439207255122	64.9591354517462	52.6822921152368	59.3783833461817	42.811103186945	67.473992011233	53.2175044883429	46.8910884052733	49.4994838781225	35.4823793477509	49.0704044736481	43.5330327778494	58.5833734943455	60.8020519741657	68.3868430637733	48.9707865075578	53.9230651024885	44.8290445844911	74.5274043850083	43.1413925323183	39.8648506488869	59.535703368881	70.0344935955198	58.0261050043825	40.3032559620239	68.0901648252205	67.4181618624954	36.5668718201558	42.7639028649143	77.6198528969813	66.604220663306	58.8484175841303	54.4234176748081	79.7037541522247	59.6060904581729	45.6041267226541	53.9779301338057	80.9334846778523	59.9715261796775
ENSSSAG00000000122	5.26899790252471	3.03711064100625	3.73400281058061	0	8.1187751363674	2.74625491622938	0	9.90036215525764	4.61206792670879	4.93195126279116	4.75422314668387	9.99371314642249	4.70377608171757	4.30278140189723	5.46524721535468	6.7473992011233	3.80125032059592	5.86138605065916	3.59996246386346	2.66117845108132	7.01005778194973	4.92826786164332	4.50641334571889	2.8062485526538	8.39838423590198	9.3773846503834	5.67611211605142	7.79635557991149	5.19958635244244	7.74332686477509	2.84748933206335	3.30753907604894	3.33497588550094	2.71997367208043	10.3636943902347	5.52082417501788	5.52607884118815	2.81283629385814	4.38604131947839	12.6132260957595	1.77611255102149	5.55173750793682	6.45701565633317	3.98518770761124	6.51941614386266	8.10740030624961	6.89079959154966	8.74956591111917	6.57222204708795
ENSSSAG00000000128	664.947535298619	537.568583458106	628.557139781069	581.322108057987	621.086297932106	566.643931048662	586.446552214073	682.134952497251	615.711068215623	552.37854143261	691.264045527835	654.588211090673	563.512374589765	565.385476209296	552.900843286716	547.888815131212	550.23098390626	622.479198580003	560.694153746733	557.073355759689	531.762954602187	533.89568501136	687.678676556702	668.822571715823	585.487358160024	660.58465203812	661.267061519991	521.381279406581	581.487073748146	525.440037252595	559.057072195104	539.128869395978	560.275948764158	569.381155355504	568.851669863994	587.047637276901	654.287734796676	574.756216045013	507.684282729624	701.489420556469	658.049700153463	504.097765720663	474.129435336464	613.718906972131	507.583114057879	620.216123428096	567.342499704256	615.386135748715	536.457624593554
ENSSSAG00000000130	12.6455949660593	13.1608127776937	18.670014052903	23.9720456931129	6.08908135227555	12.8158562757371	16.0817153257973	16.830615663938	27.6724075602527	20.7141953037229	9.50844629336774	22.9855402367717	11.2890625961222	20.6533507291067	33.7023578280206	28.3390766447179	22.8075019235755	16.4118809418456	26.9997184789759	18.6282491575692	27.0387943018061	13.9634256079894	27.9397627434571	28.997901710756	21.5958451780337	30.216017206791	22.7044484642057	22.4145222922455	26.8645294876193	17.6990328337716	28.4748933206335	22.050260506993	10.0049276565028	12.6932104697087	5.75760799457484	20.2430219750656	23.2095311329902	20.6274661549597	20.8336962675224	32.0181893200048	15.9850129591934	16.6552125238105	21.2159085850947	20.922235464959	20.4895935949969	24.3222009187488	14.9300657816909	25.5195672407642	14.7874996059479
ENSSSAG00000000131	132.778747143623	208.548264015762	144.381442009117	173.797331275068	121.781627045511	185.829915998188	192.980583909567	185.136772303318	190.247801976737	136.121854853036	223.448487894142	239.84911551414	167.454428509146	157.481799309438	152.116047494039	152.491221945387	215.720955693819	195.770294092016	172.798198265446	154.348350162716	122.175292771124	137.991500126013	157.724467100161	188.018653027805	206.360298367877	137.53497487229	147.578915017337	111.098067013739	162.053774651123	126.105608940623	106.306268397032	109.148789509615	114.500838735532	115.145552118072	137.031070270881	120.53799448789	180.150170222734	144.392263084718	167.766080470049	183.376902469118	131.43232877559	143.23482770477	105.157112117426	257.044607140925	179.749616537928	185.45678200546	127.479792443669	145.826098518653	88.7249976356873
ENSSSAG00000000132	153.854738753722	104.274132007881	131.934765973848	89.0390268601335	154.256727590981	110.765614954585	101.850863730049	99.0036215525764	130.290918929523	110.475708286522	83.6743273816361	75.9522199128109	160.869141994741	136.828448580332	89.2657045174599	134.947984022466	104.534383816388	94.9544540206784	117.898770691528	112.656554429109	137.196845161016	77.2095298324121	126.179573680129	94.4770346060114	146.371839540006	131.283385105368	122.036410495106	159.825289388186	94.459152069371	193.583171619377	118.645388835973	188.52972733479	128.952400906036	154.131841417891	164.66758864484	139.860879100453	98.364203373149	137.828978399049	158.993997831092	117.400027506684	140.312891530698	123.248572676197	162.347822216377	99.6296926902809	93.1345163408951	123.637854670307	135.51905863381	75.1004407371062	174.985412003717
ENSSSAG00000000133	40.0443840591878	40.49480854675	48.5420365375479	22.2597567150334	49.7274977102503	39.3629871326211	42.884574202126	60.3922091470716	46.1206792670879	57.2106346483774	53.2472992428593	53.9660509906815	29.1634117066489	37.8644763366956	51.9198485458695	21.5916774435946	45.6150038471511	30.4792074634276	42.2995589503956	56.7718069564014	68.0977041675117	41.0688988470277	57.6820908252017	40.2228959213712	27.5946910608208	47.9288548797374	51.0850090444628	59.4472112968251	39.8634953687254	58.6280462618685	42.7123399809502	34.1779037858391	65.5878590815185	55.3061313323021	48.3639071544287	50.6075549376639	58.5764357165943	36.5668718201558	63.5975991324367	49.4826562218256	41.7386449490051	38.8621625555577	48.8888328265226	62.766706394877	31.6657355559043	29.3893261101549	52.8294635352141	49.5808734963419	59.9715261796775
ENSSSAG00000000136	11.5917953855544	19.2350340597062	12.4466760352687	11.9860228465564	23.3414785170563	20.1392027190155	18.2259440359036	15.8405794484122	16.1422377434808	13.8094635358152	18.0660479573987	10.9930844610647	8.46679694709163	16.3505693272095	14.5739925742792	21.5916774435946	14.2546887022347	15.2396037317138	11.6998780075562	9.7576543206315	15.0215523898923	13.1420476310489	24.334632066882	10.2895780263973	19.1963068249188	28.1321539511502	19.86639240618	7.79635557991149	21.6649431351768	15.4866537295502	15.1866097710045	16.5376953802447	15.5632207990044	12.6932104697087	19.5758671815545	15.6423351625507	19.8938838282773	15.9394056651961	15.3511446181744	15.5239705793963	6.21639392857523	12.213822517461	7.37944646438076	15.9407508304449	13.9701774511343	16.2148006124992	13.7815991830993	19.6865233000181	8.21527755885994
ENSSSAG00000000139	44.2595823812076	59.7298426064562	60.9887125728166	77.0530040135771	90.3213733920873	69.5717912111443	62.1826325930827	41.5815210520821	81.864205699081	77.9248299521003	71.313347200258	52.9666796760392	79.9641933891987	92.0795220006006	93.8200771969221	91.7646291352769	90.2796951141532	84.4039591294919	85.4991085167571	86.9318294019897	90.1293143393537	94.4584673481637	47.7679814646202	45.8353930266788	59.9884588278713	84.3964618534506	74.7354761946771	76.989011351626	101.391933872628	79.6456477519723	85.4246799619005	73.8683726984264	77.816103995022	77.0659207089456	84.0610767207927	83.7324999877712	57.4712199483567	95.6364339911767	70.1766611116543	51.4231525442501	49.7311514286018	83.2760626190523	71.0271722196648	45.8296586375292	66.1255066020356	48.6444018374977	82.6895950985959	71.4547882741399	87.9034698798013
ENSSSAG00000000140	248.696700999166	241.956481066831	199.146816564299	219.172989194175	297.350139369456	296.595530952773	209.062299235364	157.415758268596	252.510718987306	246.597563139558	227.251866411489	188.881178467385	201.321616297512	294.31024788977	235.916504796144	175.432379229206	267.037835021864	213.354452243993	206.997841672149	276.762558912457	287.412369059939	275.161622275086	287.509171456865	214.210306185907	229.155912722468	264.650633466376	244.072820990211	170.545278310564	237.447776761538	226.768858182699	298.986379866652	231.527735323426	222.331725700063	215.784577985048	267.153010948273	263.159285675852	203.359701355724	246.591981761564	265.355499828443	274.580229623071	211.357393571558	286.46965540954	272.117088374041	246.085340944994	200.239210132925	296.933536216392	287.116649647903	279.25697866322	266.174992907062
ENSSSAG00000000141	21.0759916100988	42.5195489740875	33.6060252952255	41.9510799629475	33.4899474375155	49.4325884921289	42.884574202126	23.7608691726183	27.6724075602527	43.4011711125622	41.837163690818	33.9786246978365	35.7486982210535	46.47003914049	38.2567305074828	37.7854355262905	31.3603151449164	37.5128707242186	49.4994838781225	39.9176767662197	43.0617835176912	43.5330327778494	35.1500240966073	37.4166473687174	25.1951527077059	30.216017206791	44.4628782424028	43.8545001370021	39.8634953687254	29.8671179069896	47.4581555343891	44.1005210139859	30.0147829695085	45.3328945346739	34.545647967449	46.927005487652	34.2616888153665	36.5668718201558	43.8604131947839	38.8099264484907	30.1939133673654	44.4139000634945	35.0523707058086	38.8555801492096	41.9105323534028	48.6444018374977	52.8294635352141	49.5808734963419	30.3965269677818
ENSSSAG00000000142	339.323464922591	366.478017348087	374.644948661588	289.376837295434	416.087225738829	390.883616409982	411.69191234041	414.825174305295	349.364145448191	355.100490920963	375.583628588026	412.740352947249	345.25716439807	414.788127142893	338.84532735199	460.172625516609	445.696600089872	385.679202133373	375.296086857765	313.131997743902	403.579040875106	382.762137254298	426.306702505007	357.328982371251	472.709055563626	368.843796248414	420.978315273814	348.886912201039	406.434333215917	316.370211903668	381.563570496489	357.214220213286	389.08051997511	373.543050965713	351.214087669065	379.096593351228	448.717601904477	379.732899670849	319.084505992053	382.277775517633	425.378955969648	337.545640482558	330.230229281039	456.303992521487	362.293268566082	391.182064776544	415.744908690163	492.163082500453	379.545823219329
ENSSSAG00000000145	23.1835907711087	18.2226638460375	53.5207069516554	19.6913232479141	21.3117847329644	12.8158562757371	25.7307445212756	18.8106880949895	35.7435264319931	21.7005855562811	17.1152033280619	25.9836541806985	0	43.8883702993517	18.2174907178489	29.6885564849425	45.6150038471511	36.3405935140868	17.9998123193173	55.8847474727077	42.0603466916984	28.7482291929194	53.1756774794829	19.6437398685766	26.3949218842634	38.551470229354	53.9230651024885	42.8799556895132	25.9979317622122	0	58.8481128626425	62.8432424449299	0	13.5998683604022	0	59.8089285626937	0	0	50.4394751740015	45.6016635769765	0	36.641467552383	26.7504934333803	27.8963139532787	15.8328677779522	56.7518021437473	47.087130542256	48.8517430037487	25.4673604324658
ENSSSAG00000000147	41.0981836396928	57.7051021791187	59.7440449692897	53.0809583204642	65.9650479829851	61.3330264624562	32.1634306515945	33.661231327876	40.3555943587019	56.2242443958192	61.8049009068903	44.9717091589012	42.3339847354581	60.2389396265612	55.5633466894393	53.9791936089864	43.7143786868531	46.8910884052733	53.099446341986	67.4165207607267	48.0689676476553	62.4247262474821	67.5962001857833	57.995803421512	63.5877663575436	57.3062395301208	50.1389903584542	66.2690224292477	59.7952430530881	65.2651835745329	75.9330488550226	47.4080600900349	45.5780037685129	48.0528682067543	47.2123855555137	58.8887912001907	47.524278034218	45.0053807017302	38.3778615454359	58.214889672736	70.156445765349	51.0759850730187	56.2682792909033	50.8111432720433	61.4687807849908	61.8189273351533	57.4233299295805	54.6847869444948	68.1868037385375
ENSSSAG00000000149	290.848684219364	275.3646981179	226.52950384189	228.590578573612	266.904732608078	227.023739741629	205.845956170205	279.190212778265	294.019330327685	215.033075057694	241.514535851541	240.848486828782	240.83333538394	260.748552954972	196.748899752769	230.761052678417	245.180645678437	288.380193692431	246.597428774647	221.764870923443	217.311791240442	223.414809727831	233.432211308238	234.789462238702	277.146679784765	228.183026492663	228.936522014074	212.450689552588	235.714581310724	227.87504773481	235.39245145057	251.37296977972	215.661773929061	231.197762126837	239.516492574313	212.551730738188	249.778763621704	239.091084977942	206.143942015484	229.948814207307	214.909618673601	233.172975333346	246.289025748708	282.948327240398	276.609513532459	207.752132847646	192.942388563391	234.780018615031	249.744437789342
ENSSSAG00000000151	210.759916100988	221.709076793456	290.007551621761	288.520692806394	257.771110579665	259.063380430972	227.288243271268	294.040756011152	232.909430298794	230.815319098626	286.204233430369	256.838427863058	241.774090600283	203.951838449929	259.599242729348	246.954810761113	240.429082777692	268.45148112019	237.597522614988	269.666083042907	260.373574758133	215.201029958425	278.496344765427	293.720681844432	277.146679784765	300.076308812269	245.01883967622	214.399778447566	246.113754015609	244.467891016471	270.511486546018	233.732761374125	257.904801812073	235.731051580304	233.758884579738	242.916263700787	284.040452437071	264.406611622665	194.082328386919	365.783556777025	338.349440969594	219.848805314298	224.150686355566	350.696518269789	253.325884447235	246.262284302332	266.444250873254	500.183517918979	248.10138227757
ENSSSAG00000000152	167.554133300286	281.438919399912	287.518216414707	234.58358999689	318.661924102421	314.903897060969	220.855557140949	145.535323682287	182.176683104997	292.957905009795	234.858623446183	187.881807152743	284.108075335741	264.19077807649	263.242740872917	283.390766447179	223.323456335011	235.627719236498	264.597241093964	260.795488205969	259.37213793214	310.480875283529	258.668126044264	235.72487842292	201.561221661647	205.260530680614	262.047176024374	330.370567698749	272.978283503228	297.564989517785	275.257302099457	337.368985756992	290.142902038582	275.623998770817	286.728878129827	264.999560400858	198.938838282773	263.468999524712	213.819514324572	232.859558690944	245.103532040966	283.138612904778	315.471336352278	151.437132889227	215.140732747468	247.275709340613	279.077383457761	263.945238318761	300.679158654274
ENSSSAG00000000156	246.589101838157	59.7298426064562	51.0313717446016	52.2248138314245	84.2322920398118	63.1638630732758	76.1201192087737	56.4320642849685	63.4159339922458	51.292293133028	83.6743273816361	48.9691944174702	89.3717455526339	104.987866206292	51.0089740099771	63.425552490559	70.3231309310246	80.8871274990964	70.1992680453374	54.1106285053201	206.295986154521	35.3192530084438	23.4333493977382	114.120774474588	58.7886896513138	50.0127181353781	40.6788034983685	51.6508557169136	58.0620476022739	42.0352029802076	47.4581555343891	106.943763458916	56.694590053516	69.8126575833977	112.849116693667	51.5276923001669	45.3138464977428	53.4438895833046	108.55452265709	34.9289338036416	66.604220663306	59.9587650857176	100.544958077188	53.8000340527517	71.7135775824893	48.6444018374977	45.9386639436644	68.5382663037668	43.5409710619577
ENSSSAG00000000160	505.823798642372	442.405783373243	445.591002062619	454.612723680105	477.992886153631	489.74879339424	477.090887998652	454.426622926326	476.196013432682	506.018199562373	444.99528652961	440.722749757232	494.837243796688	476.748179330213	464.546013305148	515.50129896582	476.10660265464	445.465339850096	485.094942005601	441.755622879499	462.663813608682	444.36548552484	509.224708066234	520.091398425172	526.69866850871	503.252976237243	547.744819198962	418.079567972754	484.428128502554	511.059573075156	453.69996690876	443.210236190559	545.824386593654	487.781945193091	519.33624111065	491.353351576591	398.982892333784	494.12157562108	537.290061636103	420.117453804911	518.624864898276	561.835835803206	495.345343921559	495.159572670696	474.986033338565	540.155545403881	481.207504809885	450.602644422637	520.027069475834
ENSSSAG00000000161	552.19098018459	484.925332347331	522.760393481285	491.426936708814	480.022579937723	489.74879339424	559.643693337745	633.623177936489	564.978321021826	547.446590169818	548.637351127319	599.62278878535	506.126306392811	487.935410975145	446.328522587299	483.113782800428	538.827232944472	545.108902711302	528.294491571962	480.786240162025	497.714102518431	467.364068879175	565.104233553148	553.766381057017	608.282972514615	530.343198560572	563.827136861108	471.679512584645	549.422957908084	517.69671038782	486.920675782833	465.260496697552	511.362969110144	490.501918865171	491.699722736691	487.672802126579	547.081805277626	501.622472404701	460.534338545231	587.970385694633	636.736349541205	450.80108564447	463.060265639893	668.515237951785	499.201007587198	622.242973504658	467.425905626785	505.287431367132	460.877071052042
ENSSSAG00000000163	1888.40884826486	1821.25401439008	1685.27993517538	1813.31402778618	1541.55242901776	1833.58286573582	2045.59418944141	1556.3369308065	1654.57936870678	2005.33138345088	1850.34364868936	1592.99787553975	1846.70248968232	1064.50811882937	1805.35333013883	1877.1264577525	2094.48892664835	2033.90095957873	1880.08039675269	1704.04126817574	1937.7802582961	1935.98789164889	1674.58319926914	1795.06365751422	1967.62144955418	1725.43877567055	1863.65681143688	1805.830861197	1486.21509907313	1930.30076843322	1722.73104589833	1578.7986523007	1859.80488548102	1886.75507053313	1752.61587354858	1540.30994482999	2116.48819617506	2136.81797123423	1785.11881702771	1939.52607426332	1922.64183648077	2080.79121797472	1591.1931438821	1675.77143105053	2092.73258217991	1686.33926369992	1649.19803557755	1514.40403311621	1827.89925684634
ENSSSAG00000000165	426.788830104502	535.543843030768	550.143080758876	621.560899042855	556.136096841167	650.862415146363	630.403240771253	317.80162518377	395.484824715278	507.004589814931	478.274848556397	371.766129046917	608.668624974254	538.708231517533	583.870577507059	554.636214332335	405.783471723615	511.112863617479	600.293740849232	572.153366982483	587.843416857785	477.220604602462	465.963139947333	487.351831977544	401.922674146738	531.385130188393	506.119997014585	674.384757662344	671.613237190482	567.475240232803	508.751427328652	576.614312257866	516.921262252646	498.661839881412	529.699935500885	500.554725201621	538.240079131725	602.884578983594	484.657565802363	521.993510732199	399.625323979836	605.139388365113	604.192179271175	329.77428280483	468.466617194703	419.557965848418	617.875030042286	446.956991959671	566.03262380545
ENSSSAG00000000166	120.133152177563	78.9648766661624	68.4567181939778	84.7583044149348	85.2471389318577	86.0493207085206	87.9133771143584	103.953802630205	89.9353245708214	85.8159519725661	93.1827736750038	104.933988037436	66.7936203603895	92.0795220006006	83.8004573021052	83.6677500939289	90.2796951141532	85.5762363396237	104.39891145204	84.2706509509084	87.1250038613753	69.8171280399471	97.3385282675279	106.637445000845	93.5819957714792	90.6480516203729	88.9257564848056	79.9126446940928	82.326783913672	71.9023208871972	96.8146372901539	84.8935029519229	96.7143006795273	71.6259733647847	88.6671631164525	68.0901648252205	96.1537718366737	73.1337436403116	69.0801507817847	112.548786700623	107.4548093368	87.7174526254017	60.8804333311413	94.6482080557669	84.7524098702146	98.3022287132766	86.1349948943708	74.3713102445129	92.8326364151173
ENSSSAG00000000170	392.013443947839	469.7397791423	393.314962714491	468.311035504741	443.488091824069	483.340865256371	427.773627666207	322.751806261399	367.812417155026	416.256686579574	401.256433580119	346.781846180861	442.154951681452	431.999252750482	460.902515161578	448.027306954587	423.839410746446	441.948508219701	466.195139070318	491.43095396635	472.678181868611	487.077140325749	330.770739575766	376.972722239828	305.941140022143	415.730719500331	349.080895137162	469.730423689667	428.965874076501	451.325337261176	423.326747366751	392.494637024475	455.780037685129	444.262366439804	492.851244335606	398.41947796379	447.61238613624	453.804255409113	384.875125784229	423.028198288548	298.386908571611	476.339078180979	448.301372711131	332.763173585538	376.263446017216	303.014086446079	478.910571612702	390.813944029989	479.77220943742
ENSSSAG00000000172	905.213839653746	988.073328540699	1045.52078696257	1060.76302192024	1046.30714569935	1093.00945665929	1043.16726746672	799.949262144817	927.025653268466	992.308594073581	961.303920259478	823.481963265213	992.496753242408	959.520252623082	1010.15986030472	1070.13751329816	988.32508335494	958.922757887839	1021.48934912126	1032.53723901955	957.373605649135	1002.08113186748	1154.54309917318	1097.24318408764	1039.00010689873	1015.88333712487	1058.59490964359	1006.70441425607	1011.31954555005	1100.65860435017	1055.46937908481	1062.82255643706	871.540364744246	987.350442965197	1016.79357184192	1110.6057965411	727.23197550036	976.054193968774	1237.96016242278	932.408482924988	1039.02584234757	1104.79576407943	1072.78702975935	817.959776987206	1058.93945079598	950.592685907767	1007.20520696484	1049.21877884171	1015.40830627509
ENSSSAG00000000174	127.509749241098	64.7916936747999	34.8506928987523	23.9720456931129	54.80173217048	53.094261713768	55.7499464627638	59.4021729315458	43.8146453037335	55.237854143261	47.5422314668387	46.9704517881857	45.1562503844887	64.5417210284584	40.9893541151601	21.5916774435946	44.6646912670021	44.5465339850096	32.3996621747711	56.7718069564014	46.0660939956697	66.5316161321849	26.1371974051695	42.0937282898071	41.9919211795099	46.886923251917	37.8407474403428	47.7526779269579	63.2616339547164	63.0528044703114	39.8648506488869	50.7155991660838	65.5878590815185	53.4928155509152	58.7276015446634	37.7256318626222	68.523377630733	48.7558290935411	53.7290061636103	40.7504227709152	41.7386449490051	69.9518926000039	55.3458484828557	54.7963309796545	54.0180194777192	39.5235764929669	68.9079959154966	41.560438077816	61.6145816914495
ENSSSAG00000000176	22.1297911906038	24.29688512805	19.9146816564299	26.5404791602321	23.3414785170563	11.9004379703273	20.3701727460099	25.7409416036699	17.2952547251579	35.5100490920963	26.6236496214297	22.9855402367717	11.2890625961222	18.9322381683478	21.8609888614187	33.7369960056165	20.9068767632776	19.9287125722411	21.5997747831807	20.4023681249568	17.0244260418779	18.8916934696327	18.9269360520193	14.966658947487	19.1963068249188	14.5870427894853	16.0823176621457	15.592711159823	20.7983454097698	25.4423596985467	23.7290777671946	17.6402084055944	26.6798070840075	22.6664472673369	28.7880399728742	22.0832967000715	24.3147469012278	13.126569371338	18.6406756077832	14.553722418184	21.3133506122579	24.427645034922	18.4486161609519	11.9555631228337	17.6955581047701	23.3087758804676	14.9300657816909	26.9778282259508	18.0736106294919
ENSSSAG00000000177	164.392734558771	105.28650222155	144.381442009117	136.983118246359	140.048871102338	139.143582422289	125.437379541219	168.30615663938	162.575394416485	144.012976873502	145.479228288526	146.907583252411	117.594402042939	120.477879253122	156.670420173501	141.695383223589	125.441260579666	155.912868947534	161.998310873856	122.414208749741	133.191097857045	119.09980665638	139.698813717285	163.697832238139	141.572762833776	162.541333939979	105.95409283296	122.792600383606	151.654601946238	129.424177596955	140.476140381792	146.634232371503	117.835814621033	149.598551964424	135.879548671966	138.94074173795	156.940639089743	105.012554970704	138.160301563569	132.923998086081	132.320385051101	112.145097660324	143.899206055425	171.363071427283	145.289845491796	142.892930397649	130.925192239444	146.555229011246	153.625690350681
ENSSSAG00000000181	133.832546724128	289.537881109262	205.370154581933	199.481665946261	308.513455181961	248.078360766054	255.16321650265	122.764490725195	231.756413317117	293.944295262353	222.497643264805	130.917642218135	285.048830552085	283.983572525217	231.362132116682	226.712613157743	248.981895999033	268.45148112019	318.596678051916	197.814264863711	289.415242711925	320.337411006816	184.762947174474	239.466543159791	232.755220252141	249.02165904907	255.425045222314	278.719711981836	305.908997068697	321.901159664221	232.544962118507	220.50260506993	264.574753583075	279.250630333591	234.910406178653	214.392005463194	234.305742866377	314.100052814159	186.406756077832	173.674420856996	220.237956326665	278.697222898428	279.496534838421	112.581552740017	317.588700722452	221.940083383583	316.976781211285	191.032189059435	298.214575386616
ENSSSAG00000000186	75.8735697963559	44.544289401425	46.0527013304942	31.6773460944706	52.7720383863881	41.1938237434407	52.5336033976044	74.2527161644323	70.334035882309	61.1561956586104	46.5913868375019	55.964793619966	40.4524743027711	57.6572707854228	56.4742212253317	47.2317944078631	62.7206302898328	53.9247516660643	61.1993618856788	41.6917957336073	53.0761517776194	44.3544107547899	34.2487414274635	47.7062253951147	43.1916903560673	60.4320344135819	76.6275135666942	49.7017668219358	51.1292657990173	60.84042536609	52.2039710878281	49.6130861407342	52.2479555395147	49.8661839881412	55.2730367479185	54.2881043876758	57.4712199483567	40.3173202119667	40.5708822051751	42.6909190933397	45.2908700510481	37.7518150539704	56.2682792909033	55.7926279065573	69.8508872556714	55.7383771054661	51.6809969366225	52.497395466715	48.4701375972736
ENSSSAG00000000188	566.944174311659	574.013911150181	533.962401913027	597.588853349742	586.581503602545	600.514408348825	527.48026268615	514.818832073397	465.818860597588	564.215224463308	600.933805740841	465.707032623288	587.972010214696	636.81164748079	608.464189976155	608.615407941322	498.914104578215	591.999991116575	583.19391914588	694.567575732224	609.875027029627	605.355569005188	419.096441151856	431.226860924468	453.512748738707	459.491847868787	449.358875854071	673.410213214855	571.954498768668	563.05048202436	576.142008187484	653.790224032341	613.635562932173	562.127892229956	578.063842655314	586.127499914398	599.026946384795	568.192931359344	619.528336376323	561.773685341902	452.02064423497	624.015295892098	596.812732806794	484.200306474765	535.523468960147	455.02784218826	725.830890309898	568.721784222746	617.788872426267
ENSSSAG00000000191	9.48419622454448	16.1979234187	19.9146816564299	10.2737338684769	19.2820909488726	23.8008759406546	11.7932579055847	16.830615663938	14.9892207618036	18.7414147986064	13.3118248107148	16.9893123489182	14.1113282451527	15.49001304683	13.6631180383867	12.1453185620219	6.65218806104287	18.7564353621093	15.2998404714197	17.7411896738754	15.0215523898923	12.3206696541083	12.6179573680129	15.9020751317049	15.5969992952465	11.4612479060242	17.0283363481543	9.74544447488937	11.265770430292	17.6990328337716	7.59330488550226	17.6402084055944	10.0049276565028	14.5065262510956	10.3636943902347	18.4027472500596	18.7886680600397	15.0017935672434	10.965103298696	15.5239705793963	19.5372380612364	18.8759075269852	11.9916005046187	8.96667234212528	14.9015226145432	17.2282256507804	20.672398774649	16.7700013296451	8.21527755885994
ENSSSAG00000000192	98.0033609869596	96.1751702985312	92.1054026609883	83.0460154368553	91.3362202841333	86.0493207085206	82.5528053390926	103.953802630205	70.334035882309	74.9656591944256	101.740375339035	93.9409035763714	89.3717455526339	88.6372968790829	75.6025864790731	121.453185620219	93.1306328546002	73.8534642383054	77.3991929730643	89.593007853071	89.1278775133609	91.1729554404015	93.7333975909528	100.089531711319	70.7863814168881	98.9835046429359	68.1133453926171	93.5562669589379	93.5925543439639	89.6013537209688	69.2889070802081	83.7909899265733	88.9326902800251	70.7193154740912	80.6065119240478	78.2116758127533	96.1537718366737	77.8218041300752	81.1417644103503	104.786801410925	89.6936838265854	63.2898075904797	84.8636343403788	95.6445049826697	121.074871243164	91.2082534453082	105.658927070428	98.4326165000906	86.2604143680293
ENSSSAG00000000193	134.886346304633	126.546276708594	126.956095559741	120.716372954604	122.796473937557	128.158562757371	129.725836961431	150.485504759916	141.821088746295	133.162684095361	119.806423296433	119.92455775707	129.824219855405	133.386223458814	105.661446163524	116.055266259321	137.795324121602	138.328710795556	119.69875192346	125.962446684516	124.17816642311	115.814294748618	137.896248378998	144.054092369562	157.169762129023	114.612479060242	131.496597355191	100.37807809136	92.7259566185568	107.30038655474	116.747062614597	90.4060680786711	120.059131878034	126.932104697087	100.182379105602	128.819230750417	128.205029115565	135.016142105191	88.8173367194375	137.775238892142	156.297904489891	112.145097660324	107.924404541569	177.3408529887	137.839084184525	138.839230244525	113.698193260569	138.53479359272	124.050691138785
ENSSSAG00000000195	49.5285802837323	56.6927319654499	46.0527013304942	53.9371028095039	56.8314259545718	44.8554969650799	54.6778321077107	73.2626799489065	50.7327471937967	39.4556101023293	43.7388529494916	59.962278878535	66.7936203603895	42.1672577385928	51.0089740099771	44.5328347274138	42.7640661067041	36.3405935140868	41.3995683344298	54.9976879890139	58.0833359075835	48.4613006394927	66.6949175166395	52.3833063162043	58.7886896513138	61.4739660414023	47.3009343004285	66.2690224292477	38.1302999179112	55.3094776055363	55.0514604198914	45.2030340393356	56.694590053516	62.5593944578499	43.7578207587688	56.1283791126818	48.6294938024557	38.4420960160612	73.4661921012631	54.3338970278869	54.1714328061555	59.9587650857176	61.8028641391889	73.7259725908079	60.5374356215818	54.7249520671849	45.9386639436644	43.0186990630026	54.2208318884756
ENSSSAG00000000202	445.757222553591	413.04704717685	414.474311974447	382.696586600766	368.389421812671	429.331185237193	389.177510884294	404.924812150037	430.075334165594	410.338345064224	371.780250070679	447.718348959728	389.472659566215	383.808101049233	398.963046720892	376.50487542268	386.777220120635	392.712865394164	389.695936713219	369.903804700303	383.55030435525	349.085640199736	453.34518257932	485.480999609108	416.319904265427	450.114463218403	428.546464761882	353.759634438484	415.966908195395	368.361120852872	402.44515893162	400.212228201922	381.298909575608	378.07634041918	352.36560926798	409.461126313826	428.8237180762	416.299771491005	378.296063805011	472.510854510374	474.222051122739	411.938923088912	380.963923723657	423.426193933694	420.036668697437	463.135242494509	405.408709302838	407.583945359634	391.047211801733
ENSSSAG00000000205	92.7343630844349	112.373093717231	94.594737868042	109.586494597087	183.687287460312	162.029040057533	109.355664215421	107.913947492308	145.280139691327	141.053806115827	123.609801813781	103.934616722794	152.402345047649	159.202911870197	128.433309560835	117.404746099545	128.292198320112	140.67326521582	153.898395330163	141.929517391004	157.225581680873	182.345910880803	156.823184431017	128.152017237857	111.578533419841	104.193162782038	163.661232679483	152.028933808274	123.056877007804	158.185105951834	149.96777148867	130.096536991258	160.078842504045	174.984972903841	168.122153441585	117.777582400381	156.940639089743	138.766590497002	207.240452345354	145.53722418184	174.947086275617	157.669345225406	147.588929287615	139.481569766393	128.525632550435	155.054030857024	156.191457408459	110.827834874176	170.056245468401
ENSSSAG00000000210	108.541356792009	157.929753332325	171.764129286708	109.586494597087	125.841014613695	156.536530225075	151.168124062494	122.764490725195	133.749969874555	126.257952327454	139.774160512506	118.925186442428	150.520834614962	154.039574187921	138.452929455652	118.75422593977	169.155639266519	104.332671701733	138.598554858743	137.494219972535	165.237076288815	149.490791803181	164.033445784167	144.98950855378	139.173224480661	154.205880917416	129.604559983174	164.69801162563	142.12202696676	124.999419388512	137.628651049729	145.531719346154	116.724155992533	144.158604620263	147.394764661116	134.340054925435	127.099813347327	128.452857419522	160.090508160961	125.162012796382	159.850129591934	123.248572676197	134.674897974949	107.600068105503	138.770429347934	163.161431163274	124.034392647894	158.221316892738	159.376384641883
ENSSSAG00000000213	10.5379958050494	10.1237021366875	7.46800562116121	3.42457795615898	13.193009596597	5.49250983245876	11.7932579055847	7.92028972420611	11.530169816772	7.89112202046585	4.75422314668387	5.9962278878535	12.2298178124657	8.60556280379445	5.46524721535468	5.39791936089864	8.55281322134083	8.20594047092282	14.3998498554538	6.20941638585641	12.0172419119138	10.6779137002272	13.5192400371567	6.54791328952554	10.7979225890168	12.5031795338445	5.67611211605142	4.87272223744468	8.66597725407073	3.31856865633218	11.3899573282534	9.92261722814683	13.3399035420038	16.3198420324826	11.5152159891497	4.6006868125149	8.84172614590103	9.37612097952713	5.48255164934799	6.79173712848587	10.656675306129	8.88278001269891	12.9140313126663	5.97778156141686	6.51941614386266	7.09397526796841	5.74233299295805	8.74956591111917	9.03680531474593
ENSSSAG00000000215	610.149957112362	622.607681406281	735.59855368438	715.736792837227	690.095886591229	638.046558870626	663.6387857779	728.666654626962	688.351138061286	632.276151889826	676.050531458446	695.562434991006	633.128260599185	595.504946022576	643.077422340068	690.933678195026	669.020056424883	654.130683253562	654.293177807183	785.934702552682	631.906637201469	657.923759529384	675.962001857833	668.822571715823	638.27720192855	627.242839947868	614.912145905571	778.66101354366	670.746639465075	721.235587976194	674.854971699014	672.532945463285	759.262843265714	657.326970752771	740.428388102324	678.141236164696	680.812913234379	621.636820942649	820.18972674246	672.381975720101	571.908241428921	660.656763444481	731.487630781743	616.707797752839	596.992249745138	585.759672126535	694.822292147924	764.857886730334	605.465956087977
ENSSSAG00000000221	224.459310647553	195.387451238069	236.486844670105	141.263840691558	188.761521920542	213.292465160482	219.783442785896	201.967387967256	216.767192555313	190.373318743739	166.397810133935	211.866718704157	204.143881946543	246.119096188521	138.452929455652	175.432379229206	198.615329251137	214.526729454125	242.997466310783	157.009528613798	186.267249634664	191.381068627149	208.196296572213	210.468641449035	218.357990133451	256.315180443813	243.126802304203	166.647100520608	220.982419978804	221.237910422145	222.104167900941	169.787005903846	180.088697817051	227.571130564063	308.607788509211	194.148983488129	224.358800952239	200.648988961881	190.79279739731	191.138887758817	238.887138112391	204.303940292075	205.702070194614	182.322337623214	230.97360052542	224.980358498427	192.942388563391	158.221316892738	171.699300980173
ENSSSAG00000000227	172.823131202811	210.5730044431	207.859489788987	194.344799012022	199.924837733047	190.407007525237	202.629613105046	179.196555010163	212.155124628604	195.30527000653	208.234973824753	152.903811140264	206.02539237923	169.529587234751	191.283652537414	228.062092997968	182.460015388604	152.396037317138	195.297963664593	177.411896738754	209.300296632499	202.880360304317	164.033445784167	197.372814869984	197.961914131975	229.224958120483	205.28605486386	182.239811680431	201.917270019848	194.689361171488	205.968395019249	206.169935740384	174.530404674549	197.651420171178	210.728452601439	214.392005463194	167.99279677212	200.648988961881	196.275349046658	204.722362015788	197.148493163386	182.096990260328	180.796438377329	161.400102158255	192.788448825653	238.154883996082	159.636857204234	168.429143789044	212.775688774472
ENSSSAG00000000230	13.6993945465643	18.2226638460375	12.4466760352687	16.2667452917552	14.207856488643	21.0546210244253	16.0817153257973	16.830615663938	17.2952547251579	19.7278050511646	10.4592909227045	4.99685657321125	19.7558595432138	12.9083442056917	15.4848671101716	24.2906371240439	23.7578145037245	12.8950493114502	20.6997841672149	10.6447138043253	19.0272996938636	14.78480358493	16.223088044588	12.1604103948331	26.3949218842634	13.5451111616649	20.8124110921885	13.6436222648451	11.265770430292	17.6990328337716	16.1357728816923	19.8452344562937	14.4515621705041	10.8798946883217	19.5758671815545	19.3228846125626	9.94694191413866	15.0017935672434	25.2197375870008	6.79173712848587	22.2014068877687	19.9862550285725	22.1383393931423	24.9074231725702	22.3522839218148	25.33562595703	19.5239321760574	16.0408708370518	15.6090273618339
ENSSSAG00000000236	83.2501668598905	138.694719272619	114.509419524472	115.579506020366	140.048871102338	121.750634619503	131.870065671538	83.1630421041641	103.771528350948	112.448488791638	93.1827736750038	97.9383888349404	130.764975071748	126.501773215778	119.324564201911	124.152145300669	123.540635419368	109.02178054226	123.298714387323	142.816576874697	135.193971509031	120.742562610261	117.166746988691	127.216601053639	111.578533419841	126.073726966266	99.3319620308999	114.021700356206	117.857290655362	134.955125357509	131.933672385602	133.404076067307	134.510694048538	101.545683757669	138.182591869796	126.058818662908	109.416361055525	122.827184831805	111.844053646699	91.2033271539531	116.335372091908	125.469267679372	142.05434443933	77.7111602984191	112.692764772483	122.624429632025	125.182859246486	118.119139800109	136.373607477075
ENSSSAG00000000238	876.761250980112	816.982762430681	838.90596477711	891.246413090375	808.832972960602	855.000697252747	824.455939035873	910.833318283703	895.894194763182	849.282007452637	871.924525101822	851.464360075197	886.19141379559	851.090161295271	848.024192915869	827.231142057717	879.039136637808	908.51483785217	810.891544985244	871.979472470978	821.178197314112	884.624081164977	797.635162192243	772.653768164014	799.046271587245	887.725746902962	851.416817407713	920.944502877045	812.868666431835	877.208314823806	829.568558741122	825.782255986886	738.141329324208	927.511022179427	864.792720785141	812.481291090131	889.698693431291	842.913276059489	781.811865197024	846.056396577096	864.078756071956	836.091668695285	821.885849970407	853.826466355707	879.18983425805	766.149328940589	864.795348739483	866.207025200797	840.422894271372
ENSSSAG00000000240	309.817076668453	341.168762006368	314.900903692298	338.177073170699	369.404268704717	331.381426558345	352.725622812487	287.110502502471	279.030109565882	305.780978293052	372.731094700015	329.792533831942	360.309247859566	326.15083026381	370.725936108226	329.273081014817	306.000650807972	317.687123945727	360.896237002312	333.534365868858	316.454037013731	352.371152107498	323.560478222616	315.235254081444	293.943448256569	291.740855789706	280.021531058537	343.039645516106	389.102378707776	332.963055185329	323.664620744534	363.829298365384	350.172467977599	321.863551196184	358.123217262555	312.846703251013	348.142966994853	346.916476242504	302.636851044009	307.568667104288	292.170514643036	344.207725492083	344.989122209801	261.029794848536	336.215603990631	324.296012249985	380.142444133823	339.774809548461	322.860408063196
ENSSSAG00000000241	285.579686316839	251.06781298985	243.954850291266	220.885278172254	251.682029227389	270.048400095889	269.100703118341	211.867750122513	333.22190770471	219.965026320486	249.121292886235	254.839685233774	222.018231057069	209.975732412585	218.609888614187	228.062092997968	242.32970793799	248.522768547948	250.19739123851	221.764870923443	273.39225349604	217.665163889247	243.34632066882	254.433202107278	244.752912017715	271.944154861119	318.808297184888	249.483378557168	227.91520178206	217.919341765813	241.087430114697	203.964909689685	245.676556898569	223.037841110595	216.486060596014	255.798186775828	232.095311329902	225.026903508651	244.52180356092	222.186828917609	258.424376173627	248.717840355569	242.599302516518	267.007576409953	270.090097388596	259.436809799988	234.287186112689	226.759583196505	226.741660624534
ENSSSAG00000000242	2231.94751150947	2513.7152405395	2437.05916770561	2470.8329953687	2351.40024887041	2499.09197376874	2295.3968341688	2024.62406075019	2310.6460312811	2373.2549476551	2547.31276199322	2105.67535995122	2555.09116758898	2580.80828485796	2421.10451640213	2443.90799064686	2336.81863458634	2829.87718525824	2505.57387484897	2598.19722773906	2638.78603649108	2800.07752339035	1669.17550325428	1835.28655343559	1966.42168037762	2074.48587099037	1880.68514778504	2668.30269722471	2546.93071497139	2606.18258477287	2445.99333624242	2418.91357761713	2581.27133537773	2556.77525175561	2440.07426810082	2250.65598868229	2637.04482301498	2749.07867119735	2418.90178769233	2197.61208514578	1995.46245107265	2643.73740127951	2556.97819990793	2060.34204483501	2295.76582780307	1838.3530194421	2473.79705336633	2200.51582664647	2586.16937552911
ENSSSAG00000000243	260.288496384721	356.3543152114	275.071540379438	282.527681383116	327.795546130834	339.620191307033	315.201620385626	266.31974197643	264.040888804078	311.699319808401	310.926193793125	327.793791202658	307.626955744329	338.198618189122	316.073463954679	333.321520535491	279.3918985638	293.069302532958	306.89680004436	290.068451167864	298.42817414586	332.658080660924	383.946417055249	333.008161581585	321.53813931739	360.508343225851	376.515437031411	306.981500959015	319.77456067521	338.494002945882	324.613783855222	338.471498782342	307.929440094587	322.770209086878	394.971908427834	313.766840613516	272.988294754694	354.417373026126	310.312423353096	274.580229623071	340.125553520616	308.676605441287	338.532106553467	245.089044018091	348.323091114948	322.269162173422	288.265116246494	317.900894770663	327.789574598511
ENSSSAG00000000248	70.6045718938311	86.0514681618437	108.286081506838	87.326737882054	98.4401485284547	95.2035037626186	106.139321150262	80.1929334575869	65.7219679556002	100.61180576094	100.789530709698	87.9446756885179	92.1940112016644	76.5895089537706	98.3744498763843	93.1141089755015	78.8759441523654	85.5762363396237	89.9990615965864	102.011840624784	78.1120724274399	91.1729554404015	114.46289898126	114.120774474588	71.9861505934455	79.1868037143487	87.979737798797	105.250800328805	94.459152069371	96.2384910336332	107.255431507719	109.148789509615	81.1510798805229	77.972578599639	85.2125983197076	110.416483500358	83.9963983860598	75.008967836217	104.168481337612	119.340523829109	104.790640510268	79.9450201142902	102.389819693283	92.6556142019613	103.379313138394	101.34250382812	101.065060676062	115.931748322329	79.6881923209414
ENSSSAG00000000249	140.155344207157	103.261761794212	140.647439198536	137.839262735399	101.484689204593	134.56649089524	113.644121635634	153.455613406493	138.362037801264	124.285171822337	106.494598485719	146.907583252411	114.772136393909	116.175097851225	122.96806234548	148.442782424713	121.64001025907	120.744552643579	125.098695619255	122.414208749741	112.160924511196	101.029491163688	164.033445784167	125.345768685203	141.572762833776	122.947932082805	142.848821587294	127.665322621051	111.791106577512	111.725144763183	112.950410171846	120.173919763112	117.835814621033	98.825710085589	125.515854281731	139.860879100453	137.046755261466	120.014348537947	115.133584636308	144.566976020628	150.081510561316	134.352047692071	145.74406767152	214.203839284104	110.830074445665	166.201706278117	117.143593056344	149.471750981619	108.441663776951
ENSSSAG00000000250	826.178871115875	932.392966788918	851.352640812378	874.12352330958	926.55521243793	934.642089823399	874.845313723371	596.991837962035	766.756292815336	862.105080735894	831.989050669677	729.541059688842	934.16992982911	985.336941034465	899.944041461738	863.667097743782	822.970694409018	921.40988716362	963.889949699441	948.266588068642	954.369295171157	1021.79420331405	687.678676556702	733.366288426861	832.639808530853	810.622806444254	777.627359899045	918.020869534578	924.659773009347	1003.31392376443	941.569805802281	915.085811040208	938.239882454265	908.471206474864	1005.27835585277	815.24170317764	841.069199628836	938.549710050666	856.374567628156	750.001828617082	770.832847143328	969.333368885768	970.39721006607	604.752234630005	909.924224650546	774.256729246838	949.781877035262	822.459195645202	981.725668283763
ENSSSAG00000000252	55.8513777667619	46.5690298287625	32.3613576916986	44.5195134300668	39.5790287897911	37.5321505218015	36.4518880718071	29.7010864657729	34.5905094503159	38.469219849771	43.7388529494916	39.97485258569	41.3932295191146	47.3305954208695	41.9002286510526	48.5812742480878	46.5653164273001	43.3742567748778	33.299652790737	54.1106285053201	67.0962673415189	51.7468125472549	41.4590027806138	31.8041502634098	61.1882280044287	48.9707865075578	49.1929716724457	41.9054112420243	47.662874897389	38.7166343238754	56.0006235305792	52.9206252167831	44.4663451400125	48.9595260974478	35.697169566364	50.6075549376639	64.1025145577825	62.8200105628318	36.1848408856967	32.9884374812171	34.6341947449191	42.1932050603198	49.8112636345702	38.8555801492096	42.8418775168118	38.5101514546857	52.8294635352141	47.3934820185621	46.0055543296156
ENSSSAG00000000255	628.064549980946	547.692285594793	616.1104637458	587.315119481265	561.210331301397	530.94261713768	729.037761436143	672.234590341994	679.127002207869	586.902200272148	579.064379266095	678.573122642087	560.690108940734	629.927197237754	599.35544461723	608.615407941322	631.957865799072	603.722763217894	666.893046430706	564.169831629239	633.909510853455	591.392143397199	668.751740504683	681.918398294874	652.674432047239	665.794310177222	710.460033192436	555.490335068694	593.619441903845	585.174273066574	628.345979275312	555.666564776223	532.48448305165	530.394866055684	564.245583468334	565.884477939333	524.977489912874	600.071742689736	673.257342539933	563.714181664327	596.773817143222	678.422323469879	698.28012169203	581.837405311241	630.52067562786	708.38410175856	561.600166711297	647.467877422818	625.182622229241
ENSSSAG00000000256	275.04169051179	299.66158324595	286.27354881118	294.513704229672	267.919579500124	274.625491622938	283.038189734032	236.618655510658	272.112007675818	269.284538948397	272.892408619654	233.852887626286	269.055991874245	309.8002609366	283.281980662551	283.390766447179	272.739710502758	274.312867170849	303.296837580496	275.875499428763	283.406621755968	321.980166960697	224.419384616801	211.404057633253	232.755220252141	231.308821376124	238.39670887416	297.236056484126	305.908997068697	258.84835519391	272.409812767394	337.368985756992	261.239777697574	273.81068298943	267.153010948273	233.714890075757	261.936137072318	266.28183581857	432.025069968622	236.740551335793	217.573787500133	285.359307907952	320.083490392516	253.059419433314	277.540858695868	234.101183842958	333.055313591567	252.279150437269	275.211798221808
ENSSSAG00000000258	1068.55277463201	954.66511148963	1028.09544051319	915.218458783488	995.564801097053	1015.19890069946	1106.42201441485	974.195636077351	1089.60104768495	986.390252558231	1044.97824764111	954.399605483348	913.473315069552	916.492438604109	916.339783107802	1021.55623905007	983.573520454196	1057.39404353891	1043.08912390444	856.899461248184	921.321879913394	994.688730075011	1084.24305097996	1080.40569277171	1133.78187184677	1000.25436270756	1113.46399343209	880.988180529999	897.795243521728	1008.84487152498	916.891564924398	890.830524482516	1041.62413490479	995.510363981438	958.065970297253	844.686098777736	1088.63753171406	991.99359963397	879.401284555418	1054.65975123773	1159.80149581704	979.326496400054	958.405609561452	953.456159045988	977.912421579399	1105.64671676479	856.756082549341	807.147455300743	947.221502536551
ENSSSAG00000000262	1388.90784710551	1236.10403088954	1224.75292187044	1205.45144056796	1218.83111734716	1180.88961397863	1284.39299735367	1340.50903582188	1248.7173911564	1189.58664458523	1244.65561980184	1308.1770508667	1121.38021788147	1172.93821015718	1132.21704811431	1245.56989252736	1248.71073031576	1253.16433763093	1253.68692804045	1182.4502917638	1142.63941845781	1117.89542661609	1252.78291010985	1166.46398171976	1277.75417303366	1238.85670547843	1338.61644070213	1119.75157016479	1130.04343393082	1110.61431031917	1146.58903771084	1094.7954341722	1177.24648758183	1266.60107329879	1187.21876848133	1232.98406575399	1202.47475584254	1137.32347481664	1164.49397032151	1149.74407103654	1224.62960392932	1232.48572676197	1161.34038733192	1368.91197756446	1235.89503184368	1325.55995007181	1186.36599634513	1240.98009839374	1096.7395541078
ENSSSAG00000000265	160.177536236751	170.07819589635	195.412813753718	156.674441494273	159.33096205121	162.029040057533	155.456581482707	156.425722053071	199.471937830155	172.61829419769	175.906256427303	208.86860476023	176.861980672581	189.322381683478	159.403043781178	145.743822744263	191.963141190094	164.118809418456	191.698001200729	127.736565651903	183.262939156686	174.953509088338	202.78860055735	202.985311975292	183.564684013286	183.379966496387	193.933830631757	153.978022703252	179.385729159264	162.609864160277	178.442664809303	169.787005903846	157.855525247045	176.798288685228	160.061502249181	172.065686788057	152.519776016793	179.083910708968	160.090508160961	182.406654307906	167.842636071531	162.110735231755	137.442190399092	183.318634550117	139.701774511343	175.322531622648	148.152191218318	170.616535266824	176.628467515489
ENSSSAG00000000269	115.917953855544	119.459685212912	115.754087127999	122.428661932684	130.915249073924	115.342706481634	157.600810192813	129.694744233875	134.902986856232	131.189903590245	121.708112555107	156.901296398833	130.764975071748	122.198991813881	136.631180383867	148.442782424713	120.689697678921	90.2653451801511	134.098601778914	120.640089782353	132.189661031052	122.385318564143	139.698813717285	175.858242632972	142.772532010334	148.996222778314	148.524933703346	114.021700356206	136.922440614318	136.061314909619	147.120282156606	108.046276484266	140.06898719104	119.678841571539	142.788678265456	112.256758225364	140.362402566179	140.641814692907	127.195198264873	136.80499073093	166.06652352051	107.703707653974	131.907605550806	161.400102158255	149.015226145432	147.960055589055	126.331325845077	132.701749651974	124.050691138785
ENSSSAG00000000270	366.72225401572	319.908987519325	291.252219225287	340.745506637819	316.632230318329	359.759394026049	331.283335711424	385.124087839522	388.566722825215	340.30463713259	358.468425259964	406.744125059396	328.323570503886	313.242486058118	323.360460241819	303.632964050548	319.305026930058	321.203955576122	281.697062797316	304.261402906964	321.461221143695	319.516033029876	337.981000928916	294.656098028649	374.327983085917	312.579488346113	325.430427986948	346.937823306061	368.304033298006	316.370211903668	285.698096317023	291.063438692307	376.852275061606	318.23691963341	335.092785284256	314.686977976019	335.985593544239	314.100052814159	254.390396529747	322.122389522472	332.133047041019	339.766335485733	337.60967574542	404.496552322541	304.549868434727	330.376562479672	258.404984683112	323.004808218816	245.636799009912
ENSSSAG00000000272	776.650290832143	477.83874085165	550.143080758876	535.090305649841	532.794618324111	493.410466615879	588.59078092418	899.942919912919	609.945983307237	594.793322292614	611.393096663546	788.503967252735	506.126306392811	529.242112433359	478.209131343535	468.269504557957	646.212554501307	613.100980898948	527.394500955997	442.642682363192	606.870716551648	504.3260778415	483.087510661065	541.605970662184	611.882280044287	618.907386925304	487.199623294414	589.599390730807	541.623578379421	497.785298449827	547.667114866851	446.517775266607	623.640490588676	561.221234339262	544.66971628678	596.249010901931	542.660942204676	581.319500730682	584.440005820496	549.160459246143	518.624864898276	560.725488301618	569.139808565366	836.88941859836	551.356336738099	567.518021437473	532.888501746507	560.70134880422	534.814569081782
ENSSSAG00000000273	394.121043108848	308.772915168968	281.294878397072	304.787438098149	329.825239914926	312.15764214474	365.590995073124	435.615934831336	402.402926605342	324.522393091658	343.254911190575	385.757327451908	291.634117066489	313.242486058118	296.034224165045	350.864758458412	358.267842716166	342.304945358495	327.596584211575	278.536677879844	305.43823192781	308.838119329648	350.598958296929	320.847751186752	383.926136498376	371.969591131875	370.83932491536	303.083323169059	316.308169773582	346.237329810657	336.003741183475	272.320717261363	322.381002265091	353.596577370456	304.001702113552	366.214670276186	392.351597724358	322.538561695733	296.057789064792	319.211645038836	407.617830459433	304.235215434938	327.462936856896	425.4187877875	330.627533010178	362.80616370467	290.562049443677	314.98437280029	296.571519874844
ENSSSAG00000000276	2215.08671822139	2142.17537212307	2292.67772569649	2306.45325347307	2177.86143033056	2209.81978925924	2176.3921407579	2038.48456776755	2047.7581594587	2234.17392204439	2230.68150042407	2112.67095915372	2287.91668614743	2110.94455577078	2266.25584530041	2353.49284135181	2308.30925718188	2232.01580809101	2242.77661498693	2372.88411888084	2238.21130609395	2204.57849010845	2237.884867484	2245.93425830726	2181.1803629814	2265.1593588815	2182.46510862177	2328.18668505107	2166.49431351768	2274.32571913965	2174.53268658571	2171.95065993881	2141.0545184916	2281.15125298479	2192.4971243341	2257.09695021981	2301.05922947074	2204.32604228683	2085.56264741198	2276.20218620398	2296.51352847079	2135.1982455525	2078.23661053123	2044.40129400456	2338.60770531988	2170.75643199833	2197.01660310575	2201.24495713906	2195.12216372738
ENSSSAG00000000277	340.377264503096	288.525510895593	278.805543190019	278.246958937917	254.726569903527	270.048400095889	323.778535226052	375.223725684264	344.752077521482	254.488685160024	309.975349163788	389.754812710477	285.048830552085	291.728579048632	261.420991801132	267.197008364483	314.553464029313	282.518807641772	265.49723170993	255.473131303806	284.408058581961	238.199613312761	332.573304914054	333.008161581585	338.334907789194	300.076308812269	303.671998208751	275.796078639369	281.644260757299	248.892649224913	271.460649656706	274.525743312062	279.026315753579	316.423603852024	241.819535772143	288.923131825936	327.143867398338	269.094672112429	292.768258075183	296.895937330954	301.051077398143	254.269577863506	259.203057061374	438.370647837236	290.579690983593	317.202036982016	296.304382436635	304.776545903984	273.568742710036
ENSSSAG00000000278	502.662399900858	391.787272689806	379.623619075695	362.149118863812	382.597278301314	412.853655739817	374.16790991355	419.775355382924	360.894315264963	320.576832081425	332.795620267871	371.766129046917	423.339847354581	411.345902021375	413.537039295171	404.843952067398	325.006902410952	337.615836517968	392.395908561117	392.080291792647	381.547430703264	404.117964654753	376.736155702099	322.718583555187	406.721750852967	396.975950199564	370.83932491536	435.621368027555	371.770424199634	438.051062635848	413.835116259873	436.595158038461	404.643740774114	345.436656354215	396.123430026749	415.902087851347	364.721203518418	350.666924634315	395.840229082925	379.367031033996	383.640311020643	378.628498041291	431.697618166275	416.452115445374	431.212810658344	382.061239432013	416.893375288755	359.461332848479	420.622211013629
ENSSSAG00000000279	420.466032621472	413.04704717685	475.463024547264	547.076328496397	515.54222115933	455.878316094077	432.06208508642	338.592385709811	398.94387566031	557.310492695401	615.196475180893	444.720235015801	488.251957282284	525.799887311841	560.187839573855	657.196682189409	471.355039753895	555.659397602488	599.393750233266	641.344006710597	510.732781256338	638.210688082811	460.55544393247	414.389369608545	350.332599554768	387.598565549181	480.577492492354	627.606624182875	409.900724117546	553.094776055363	483.124023340081	568.896721080418	479.124868883635	476.902050504769	474.426898752967	570.485164751848	393.456813492596	465.055600584546	470.402931514058	541.398473956445	470.669826020696	544.070275777808	450.146234327227	425.4187877875	554.150372228326	338.483962785921	605.241897457779	558.51395732644	537.27915234944
ENSSSAG00000000280	5.26899790252471	24.29688512805	6.22333801763435	2.56843346711924	14.207856488643	10.9850196649175	8.57691484042521	6.93025350868035	16.1422377434808	10.8502927781405	10.4592909227045	14.9905697196337	12.2298178124657	10.3266753645533	10.0196198948169	17.5432379229206	7.60250064119185	16.4118809418456	9.89989677562451	14.1929517391004	12.0172419119138	16.4275595388111	7.21026135315022	15.9020751317049	11.9976917655743	7.29352139474264	17.0283363481543	3.89817778995575	2.59979317622122	8.84951641688581	4.74581555343891	22.050260506993	14.4515621705041	8.15992101624129	21.8789103793844	14.7221978000477	33.1564730471289	5.62567258771628	19.7371859376528	6.79173712848587	11.5447315816397	19.9862550285725	12.9140313126663	7.97037541522247	13.9701774511343	23.3087758804676	1.14846659859161	10.2078268963057	17.2520828736059
ENSSSAG00000000282	229.728308550077	193.362710810731	199.146816564299	192.632510033943	170.494277863715	155.621111919665	170.466182453451	202.957424182782	201.777971793509	183.468586975831	199.677372160723	197.875520299165	171.21744937452	160.924024430956	191.283652537414	222.664173637069	191.963141190094	146.534651266479	180.898113809139	191.604848477855	179.257191852715	167.561107295873	219.011688601938	204.856144343728	233.954989428698	218.805641842279	205.28605486386	171.519822758053	185.451913237114	149.335589534948	198.375090133747	184.119675233391	181.200356445551	157.758472980665	173.87976143616	218.072554913206	172.41365984507	170.645401827394	89.9138470493071	193.079384081241	202.47683081645	175.434905250803	156.813237368091	241.10385631048	172.298855230656	178.362806737492	203.278587950715	187.386536596469	200.452772436182
ENSSSAG00000000283	56.9051773472669	47.5814000424312	43.5633661234404	35.1019240506296	58.8611197386637	39.3629871326211	43.9566885571792	38.6114124055048	49.5797302121195	31.5644880818634	34.2304066561239	51.967308361397	67.734375576733	43.8883702993517	34.613232363913	36.4359556860658	62.7206302898328	41.0297023546141	64.7993243495422	42.5788552173011	59.0847727335763	30.3909851468005	34.2487414274635	37.4166473687174	52.7898437685267	45.8449916240966	36.8947287543342	36.0581445570907	45.9296794465749	48.672340292872	50.3056448664525	36.3829298365384	44.4663451400125	38.079631409126	50.6669503522586	43.2464560376401	47.524278034218	37.5044839181085	19.7371859376528	42.6909190933397	47.9550388775803	51.0759850730187	40.5869555540942	32.8777985877927	42.8418775168118	46.6175517609353	32.1570647605651	32.0817416741036	56.6854151561336
ENSSSAG00000000284	1150.7491419114	1014.39495409609	1066.68013622253	1043.64013213945	987.446025960685	1018.8605739211	1056.03263972735	1323.67842015795	1148.40491375049	1022.88669190289	962.254764888815	1235.22294489782	926.643888098362	929.400782809801	954.596513615285	1070.13751329816	1081.45571620954	972.990084409421	933.290268756601	979.313669997925	989.419584080905	938.013649666113	1172.56875255605	1164.59314935133	1091.78995066726	1034.63810642564	1031.16036774934	1064.20253665792	973.189245632143	995.570596899654	1032.68946442831	937.136071547201	992.71115525078	1003.67028499768	1060.55139260069	1049.8767306159	1111.84706284705	871.04163899807	962.736069625507	1130.33910781229	1091.42116260271	900.491823787352	945.491578248785	1584.11211377547	970.461660272127	1119.83466730073	964.711942816953	1119.21530613066	940.649280489463
ENSSSAG00000000287	3162.45254109533	2570.40797250495	2749.47073619085	2701.1358629204	2795.90318758652	2832.3042369379	2645.97822827118	3166.13581725139	3076.24930711476	2836.85836635747	2840.17290782894	3199.98694948448	2609.65497013691	2745.17453441043	2452.98512515836	2635.53412795876	3071.41025904151	2873.25144203312	2628.87258923629	2614.16429844555	2713.89379844054	2593.09027320133	2656.98130863586	2680.9027839686	3209.38254729111	2836.13789092707	2705.61344198451	2484.1137966493	2749.71458271664	2612.81972208554	2559.89290952495	2501.60205451835	2862.52096838831	2841.46582943336	2587.46903276193	2720.84618092131	3285.80647897047	2693.75955741814	2654.6515086143	3044.63872988409	2815.13839336907	2669.27539381602	2506.24450546532	3369.4762067853	2851.77889035821	2885.22108398658	2595.53451281704	2819.54761485815	2545.09298773481
ENSSSAG00000000289	7.3765970635346	10.1237021366875	7.46800562116121	15.4106008027154	9.13362202841333	14.6466928865567	16.0817153257973	6.93025350868035	13.8362037801264	8.87751227302408	12.3609801813781	13.9911984049915	5.64453129806109	12.0477879253122	14.5739925742792	12.1453185620219	12.3540635419368	16.4118809418456	15.2998404714197	18.6282491575692	8.01149460794255	13.1420476310489	10.8153920297253	13.0958265790511	5.99884588278713	20.8386325564076	19.86639240618	10.7199889223783	11.265770430292	12.168085073218	14.2374466603167	15.4351823548951	7.7816103995022	10.8798946883217	13.8182591869796	19.3228846125626	6.63129460942577	15.9394056651961	14.2546342883048	8.7322334509104	19.5372380612364	18.8759075269852	13.8364621207139	7.97037541522247	7.45076130727161	16.2148006124992	14.9300657816909	12.3952183740855	12.3229163382899
ENSSSAG00000000290	196.006721973919	202.47404273375	161.806788458493	215.748411238016	195.865450164864	196.814935663106	181.187326003982	213.847822553565	201.777971793509	230.815319098626	190.168925867355	196.876148984523	185.328777619672	192.764606804996	224.075135829542	226.712613157743	164.404076365774	208.665343403466	196.197954280558	210.233097635424	192.275870590621	214.379651981485	184.762947174474	159.020751317049	193.162837425745	153.163949289596	192.987811945748	217.323411790033	176.785935983043	228.98123728692	186.035969694805	212.785013892482	180.088697817051	184.051551810776	195.758671815545	159.183763713016	219.937937879288	158.456444554008	213.819514324572	219.276084433972	175.835142551128	209.855677800012	222.30582473947	253.059419433314	195.58248431588	174.309106584367	211.317854140856	215.822625807606	213.597216530358
ENSSSAG00000000299	194.952922393414	199.436932092744	191.678810943138	208.899255325698	210.073306653507	208.715373633433	166.177725033238	187.116844734369	223.685294445376	183.468586975831	174.00456716863	225.857917109148	213.551434109978	197.927944487272	155.759545637609	183.529258270554	226.174394075458	192.25346246162	222.297682143569	176.524837255061	181.2600655047	160.168705503408	201.887317888206	246.949872633535	188.363760719516	206.302462308435	231.7745780721	149.105300465807	208.850051823105	222.344099974256	186.035969694805	174.197058005244	171.195428789048	219.411209547821	190.00106382097	164.704587888033	206.675348660437	166.894953435583	152.414935851874	207.633106499425	213.133506122579	173.214210247629	210.314224234852	163.392696012061	196.513829479289	221.940083383583	169.973056591558	183.740884133502	171.699300980173
ENSSSAG00000000303	73.765970635346	50.6185106834374	67.2120505904509	64.2108366779809	76.1135169034444	43.0246603542603	64.326861303189	62.3722815781231	66.8749849372774	88.7751227302408	66.5591240535742	64.9591354517462	66.7936203603895	69.7050587107351	53.7415976176544	52.6297137687617	54.1678170684919	56.2693060863279	38.6995964865322	64.7553423096454	79.1135092534327	48.4613006394927	74.8064615389335	65.4791328952554	58.7886896513138	76.0610088308876	74.7354761946771	57.4981224018473	65.8614271309376	37.6104447717647	58.8481128626425	69.4583205970278	65.5878590815185	52.5861576602217	56.4245583468334	60.7290659251967	57.4712199483567	55.3191137792101	57.0185371532191	74.7091084133445	78.1489522449457	72.1725876031786	62.7252949472365	77.7111602984191	57.743400131355	56.7518021437473	67.759529316905	59.7887003926476	56.6854151561336
ENSSSAG00000000305	837.770666501429	849.37860926808	476.707692150791	476.872480395138	522.646149403651	895.279102690778	476.018773643599	484.127709392098	505.021437974612	550.405760927493	515.357789100531	502.683771265051	755.426438723842	562.803807368157	560.187839573855	573.528932095481	524.572544242238	504.079200356688	736.192323860077	477.238002227249	461.66237678269	811.521441217267	540.769601486266	503.253907109249	755.854581231178	812.706669699895	842.902649233636	447.315901397422	434.165460428944	576.324756649689	495.463143779023	551.256512674824	508.027993224643	822.338706858984	857.883591191651	557.603241676806	792.43970582638	800.720731651617	626.107398355541	530.72574418311	860.526530969914	940.464333844497	529.47528381932	572.870732969115	888.50328589214	915.122809567925	535.18543494369	485.600908067114	875.748587774469
ENSSSAG00000000307	70.6045718938311	84.0267277345062	67.2120505904509	84.7583044149348	77.1283637954903	72.3180461273737	91.1297201795178	81.1829696731126	77.2521377723722	76.9384396995421	77.9692596056154	99.9371314642249	78.0826829565117	75.7289526733912	79.2460846226429	75.570871052581	81.7268818928124	80.8871274990964	80.9991554369278	73.6259371465831	79.1135092534327	73.1026399477093	66.6949175166395	57.060387237294	52.7898437685267	84.3964618534506	68.1133453926171	71.1417446666924	71.9276112087871	69.6899417829758	75.9330488550226	76.0733987491257	70.0344935955198	76.1592628182521	73.6973823305579	77.2915384502503	87.3120456907727	66.5704589546426	77.8522334207415	68.8876194460709	76.3728396939242	74.3932826063534	59.0355717150461	91.6593172750585	61.4687807849908	67.8994775648405	91.8773278873288	71.4547882741399	81.3312478327134
ENSSSAG00000000315	224.459310647553	221.709076793456	227.774171445417	264.548647113281	219.20692868192	207.799955328023	234.79304375664	238.598727941709	234.062447280471	224.896977583277	249.121292886235	194.877406355239	207.906902811917	222.023520337897	245.025250155068	211.868334915272	202.416579571733	202.803957352807	236.697531999022	217.329573504974	209.300296632499	241.485125220523	247.852734014539	253.49778592306	245.952681194272	239.644274398687	273.399400256477	222.196134027478	215.782833626361	275.441198475571	257.223202996389	220.50260506993	207.880163529559	231.197762126837	224.546711788419	241.996126338284	217.727506342813	225.026903508651	229.170658942746	250.324025592765	201.588774540939	249.828187857157	207.546931810709	261.029794848536	236.561671505874	246.262284302332	267.592717471845	255.195672407642	188.951383853779
ENSSSAG00000000316	9.48419622454448	13.1608127776937	14.9360112423224	6.84915591231796	16.2375502727348	26.547130856884	19.2980583909567	3.96014486210305	19.6012886885123	10.8502927781405	16.1643586987252	11.992455775707	15.0520834614962	18.0716818879684	11.8413689666018	28.3390766447179	21.8571893434266	15.2396037317138	23.3997560151125	13.3058922554066	15.0215523898923	15.6061815618705	7.21026135315022	5.61249710530761	11.9976917655743	17.7128376729464	20.8124110921885	11.6945333698672	14.7321613319202	25.4423596985467	14.2374466603167	12.1276432788461	25.5681484555072	29.9197103928847	12.6667375880646	14.7221978000477	22.1043153647526	27.1907508406287	9.86859296882639	11.6429779345472	18.6491817857257	14.4345175206357	29.5177858575231	11.9555631228337	15.8328677779522	16.2148006124992	14.9300657816909	11.6660878814922	27.1104159442378
ENSSSAG00000000317	45.3133819617125	48.5937702561	69.7013857975047	62.4985476999014	37.5493350056992	51.2634251029485	53.6057177526575	41.5815210520821	68.0280019189546	52.2786833855863	57.0506777602064	66.9578780810307	47.0377608171757	69.7050587107351	48.2763504022997	47.2317944078631	41.8137535265552	50.4079200356688	49.4994838781225	59.4329854074827	46.0660939956697	55.0323244550171	54.0769601486266	54.2541386846402	50.3903054154119	54.1804446466597	58.6531585325314	57.4981224018473	39.8634953687254	56.4156671576471	57.8989497519548	38.5879558872377	46.6896623970132	58.0261050043825	46.0608639565987	52.4478296626699	60.7868672530696	43.1301565058248	57.0185371532191	65.9768749624341	40.8505886734943	34.4207725492083	54.4234176748081	33.8740955146955	57.743400131355	56.7518021437473	43.6417307464812	48.8517430037487	54.2208318884756
ENSSSAG00000000318	180.199728266345	243.981221494169	247.688853101847	224.309856128413	278.068048420584	195.899517357696	181.187326003982	164.346011777277	175.258581214934	262.37980718049	222.497643264805	181.885579264889	209.788413244604	229.768526861312	228.629508509004	213.217814755496	199.565641831286	212.182175033862	225.897644607432	243.054298532094	226.324722674377	255.448550828512	205.492448564781	205.791560527946	183.564684013286	208.386325564076	190.149755887723	223.170678474966	220.982419978804	266.591682058685	261.969018549828	259.090560957167	257.904801812073	222.131183219902	246.425622167803	241.075988975781	161.361502162694	280.346017287861	231.363679602485	195.019880403666	222.014068877687	245.386797850807	273.961949990136	140.477866693296	226.316874708375	195.591032388272	236.584119309872	196.136102507588	219.34791082156
ENSSSAG00000000319	165.446534139276	217.659595938781	226.52950384189	232.015156529771	216.162388005782	268.21756348507	201.557498749992	171.276265285957	181.02366612332	226.869758088393	212.989196971437	141.910726679199	227.66276235513	246.979652468901	232.273006652574	248.304290601337	208.118455052627	227.421778765575	224.997653991466	203.136621765874	236.339090934305	262.840952620977	209.9988619105	207.662392896382	176.366068953942	229.224958120483	173.121419539568	254.356100794612	238.314374486945	257.742165641799	210.714210572688	241.450352551573	215.661773929061	258.397498847641	270.607575745017	218.072554913206	223.253585184001	225.026903508651	207.240452345354	194.049632242453	222.014068877687	234.283322834934	232.452563627994	136.492678985685	252.394539283826	227.007208574989	241.177985704238	196.865233000181	224.277077356876
ENSSSAG00000000320	186.522525749375	308.772915168968	383.357621886276	253.418768755765	271.978967068308	236.177922795727	298.047790704776	290.080611149049	208.696073683573	341.291027385148	252.924671403582	351.778702754072	325.501304854856	290.007466487873	246.846999226853	275.293887405831	235.677519876947	289.552470902563	254.69734431834	253.699012336419	307.441105579795	306.373985398827	351.500240966073	277.818606712727	249.551988723945	252.147453932531	306.510054266777	378.123245625707	227.91520178206	305.308316382561	220.205841679566	238.142813475524	217.885091186061	272.904025098737	294.789529322232	344.131373576115	249.778763621704	290.659750365341	259.872948179095	387.129016323694	322.364428010401	287.580002911127	190.943177265852	349.700221342886	207.689971440196	263.490509953113	310.085981619735	376.960464670717	234.135410427508
ENSSSAG00000000322	144.370542529177	125.533906494925	128.200763163268	139.551551713478	122.796473937557	128.158562757371	128.653722606378	162.365939346225	163.728411398162	124.285171822337	116.003044779086	156.901296398833	108.186849879504	135.967892299952	154.848671101716	126.851104981118	133.994073801006	109.02178054226	136.798573626811	124.188327717128	110.15805085921	126.492208448845	146.909075070436	157.149918948613	145.172070363448	123.989863710625	156.093083191414	116.945333698672	125.656670184026	128.317988044844	139.526977271104	126.78899791521	123.394107763535	116.052210008765	125.515854281731	144.461565912968	143.678049870892	102.199718676846	120.616136285656	142.626479698203	142.97706035723	119.917530171435	100.544958077188	180.329743769408	123.868906733391	138.839230244525	143.558324823951	142.180446055686	133.087496453531
ENSSSAG00000000326	306.655677926938	319.908987519325	364.687607833373	294.513704229672	346.06279018766	357.01313910982	363.446766363018	370.273544606636	341.29302657645	356.086881173522	349.910823595933	371.766129046917	355.605471777848	359.712525198608	339.756201887883	361.660597180209	353.516279815421	334.099004887572	385.19598363339	319.341414129758	345.495704967523	322.801544937638	399.268222430693	377.908138424046	412.720596735754	390.724360432642	379.353493089437	361.555990018396	358.771458318528	290.927852205121	298.986379866652	317.523751300699	321.269343636591	324.583524868265	345.45647967449	337.690412038594	358.089908908992	314.100052814159	267.548520488182	354.140578842477	383.640311020643	360.862938015893	369.894754027086	339.737252073858	356.705197585628	346.591363092171	345.688446176075	352.89915841514	357.364573810407
ENSSSAG00000000328	957.903818678993	1074.12479670254	1097.7968263107	1145.52132633518	1039.20321745503	1025.26850205897	1053.88841101725	1084.08965600071	953.545043847042	1126.4576684215	1138.16102131612	1080.32039112827	1064.93490490086	1092.9064760819	1167.74115501412	1167.30006179433	1051.99602622492	1118.35245846577	1030.48925528091	1114.14671151938	1107.58912954806	1126.1092063855	928.321149218091	963.478669744473	920.222958419545	968.996413872951	910.069975940245	1110.0061256899	1022.58531598035	1023.22533570242	1023.19783332143	1135.58841611014	1069.4156006173	1058.06975843929	1053.6422630072	1074.72043940348	1043.32368521632	1070.753015862	1152.43235669295	1056.60024756016	839.213180357656	1098.1336790699	1141.04690955488	1055.07844559008	963.942244128265	901.94828407027	1172.58439716203	1026.61573357132	1088.52427654894
ENSSSAG00000000335	31.6139874151483	50.6185106834374	39.8293633128598	35.1019240506296	37.5493350056992	32.9550589947526	37.5240024268603	27.7210140347214	40.3555943587019	47.3467321227951	35.1812512854606	37.9761099564055	40.4524743027711	30.1194698132806	39.1676050433752	37.7854355262905	38.0125032059592	31.6514846735595	35.9996246386346	46.1270931520762	53.0761517776194	32.8551190776222	23.4333493977382	46.7708092108967	44.3914595326247	36.4676069737132	34.0566726963085	41.9054112420243	38.1302999179112	28.7609283548789	46.5089924237014	47.4080600900349	30.0147829695085	39.892947190513	43.7578207587688	30.3645329625983	48.6294938024557	42.1925444078721	37.2813512155663	46.5719117381888	27.5297445408331	39.9725100571451	38.742093937999	40.8481740030152	32.5970807193133	31.4161761867173	53.9779301338057	35.7273941370699	33.6826379913257
ENSSSAG00000000345	18.968392449089	10.1237021366875	11.2020084317418	12.8421673355962	6.08908135227555	13.7312745811469	7.50480048537206	14.8505432328865	19.6012886885123	12.823073283257	19.0168925867355	11.992455775707	19.7558595432138	12.9083442056917	15.4848671101716	10.7958387217973	9.50312580148981	14.067326521582	11.6998780075562	14.1929517391004	8.01149460794255	9.0351577463461	7.21026135315022	10.2895780263973	10.7979225890168	13.5451111616649	15.1362989761371	12.6690778173562	5.19958635244244	15.4866537295502	6.64414177481448	17.6402084055944	13.3399035420038	7.25326312554782	8.06065119240477	21.1631593375685	9.94694191413866	15.0017935672434	10.965103298696	8.7322334509104	17.7611255102149	15.5448650222231	12.9140313126663	15.9407508304449	7.45076130727161	14.1879505359368	11.4846659859161	13.853479359272	14.7874996059479
ENSSSAG00000000346	266.61129386775	234.86988957115	201.636151771353	250.850335288645	277.053201528538	264.55589026343	259.451673922862	291.070647364575	296.32536429104	247.583953392116	272.892408619654	280.823339414472	252.122397980062	216.86018265562	232.273006652574	222.664173637069	249.932208579182	239.144550866894	269.997184789759	246.602536466869	255.366390628169	235.735479381939	270.384800743133	285.30193618647	311.939985904931	278.195744628041	240.288746246177	216.348867342544	221.849017704211	214.600773109481	240.138267004009	239.245326500874	284.58460889608	246.610946268626	221.092146991674	250.277362600811	279.61958936412	260.656163230854	222.591596963528	295.925689169741	253.984094796074	249.828187857157	238.909579284327	338.740955146955	256.119919937462	289.839560948424	243.474918901421	270.507412752101	234.956938183394
ENSSSAG00000000347	14.7531941270692	21.2597744870437	32.3613576916986	26.5404791602321	18.2672440568267	22.8854576352448	25.7307445212756	18.8106880949895	31.1314585052843	22.6869758088393	17.1152033280619	23.984911551414	20.6966147595573	19.7927944487272	38.2567305074828	24.2906371240439	26.6087522441715	23.4455442026366	16.1998310873856	19.515308641263	33.047415257763	27.1054732390383	24.334632066882	30.8687340791918	15.5969992952465	41.6772651128151	19.86639240618	27.2872445296902	27.7311272130263	18.8052223858824	20.8815884351312	27.5628256337412	17.786538056005	17.2264999231761	18.4243455826395	23.9235714250775	14.3678049870892	33.7540355262977	27.41275824674	16.4942187406085	24.8655757143009	15.5448650222231	15.6813237368091	31.8815016608899	22.3522839218148	21.2819258039052	11.4846659859161	22.6030452703912	24.6458326765798
ENSSSAG00000000349	11.5917953855544	12.148442564025	14.9360112423224	9.4175893794372	5.07423446022963	9.15418305409794	6.4326861303189	10.8903983707834	8.07111887174038	6.90473176790762	7.60675703469419	7.994970517138	8.46679694709163	13.7689004860711	4.55437267946224	13.4947984022466	12.3540635419368	7.03366326079099	4.49995307982932	10.6447138043253	9.01293143393537	4.92826786164332	7.21026135315022	14.031242763269	7.19861505934455	11.4612479060242	10.4062055460943	9.74544447488937	6.06618407784951	9.95570596899654	5.6949786641267	4.41005210139859	2.22331725700063	7.25326312554782	9.21217279131974	2.76041208750894	1.10521576823763	4.68806048976356	8.77208263895679	17.4644669018208	10.656675306129	9.99312751428627	4.61215404023798	11.9555631228337	9.31345163408951	3.04027511484361	12.6331325845077	10.936957388899	2.46458326765798
ENSSSAG00000000352	1968.49761638323	1545.88931627218	1491.11178902519	1600.13405001528	1506.03278779615	1580.0119951373	1653.20033549196	2189.96010874299	1817.15476312326	1612.74806293271	1636.40360708859	1980.75394562094	1562.59441434658	1636.77804528171	1554.86283276841	1620.72528810982	1826.50077904634	1767.7940328788	1486.78449757561	1594.04589219771	1621.32622128237	1549.94024248683	1678.18832994571	1696.84495817133	1870.44014625303	1736.90002357657	1597.82556066848	1539.78022703252	1649.13547144966	1506.63016997481	1544.28838108902	1605.25896490909	1718.62423966149	1686.38367668987	1670.85784002562	1670.04931294291	1991.59881436421	1657.6981891804	1786.21532735758	1787.19711295299	1701.51582387859	1504.52086465088	1610.5641908511	2378.16076451701	1642.89286825339	1724.84941515461	1615.8925042184	1792.93188128684	1599.51454071003
ENSSSAG00000000360	90.626763923425	63.7793234611312	46.0527013304942	41.9510799629475	64.9502010909392	59.5021898516366	64.326861303189	50.4918469918139	69.1810189006318	76.9384396995421	66.5591240535742	43.972337844259	66.7936203603895	60.2389396265612	60.1177193689015	58.0276331296604	70.3231309310246	66.8198009775144	80.0991648209619	54.9976879890139	54.0775886036122	64.8888601783038	70.3000481932146	66.4145490794734	87.5831498886921	52.0965813910189	71.8974201366513	52.6254001644026	66.7280248563446	64.1589940224221	70.2380701908959	62.8432424449299	77.816103995022	48.9595260974478	72.545860731643	68.0901648252205	74.0494564719211	48.7558290935411	86.6243160596983	82.4710937030427	86.1414587245424	48.855290069844	60.8804333311413	54.7963309796545	50.2926388240834	65.8726274882781	56.2748633309889	59.0595699000544	78.0451368091694
ENSSSAG00000000362	35.829185737168	36.445327692075	33.6060252952255	38.5265020067885	32.4751005454696	38.4475688272113	46.1009172672855	20.790760526041	34.5905094503159	39.4556101023293	45.6405422081651	35.977367327121	43.2747399518017	40.4461451778339	40.9893541151601	36.4359556860658	31.3603151449164	37.5128707242186	25.1997372470442	43.4659147009948	42.0603466916984	37.7833869392655	37.8538721040386	20.5791560527946	26.3949218842634	17.7128376729464	28.3805605802571	37.0326890045796	25.1313340368051	25.4423596985467	32.2715457633846	36.3829298365384	28.9031243410082	29.9197103928847	49.5154287533436	48.7672802126579	44.2086307295052	26.253138742676	26.3162479168704	29.107444836368	32.8580821938976	28.8690350412714	23.9832010092375	34.8703924415983	31.6657355559043	28.3759010718737	26.414731767607	37.9147856148497	41.0763877942997
ENSSSAG00000000363	562.728975989639	460.628447219281	492.88837099664	434.921400432191	489.156201966136	483.340865256371	543.561978011947	484.127709392098	534.999879498219	535.60990713912	464.012179116346	504.682513894336	497.659509445719	522.357662190323	469.10038598461	510.103379604921	481.808478135533	520.491081298533	544.494322659348	506.510965189144	481.691113302546	485.434384371868	529.954209456541	475.191421582711	563.89151298199	503.252976237243	530.716482850808	477.526779269579	492.227508031218	509.953383523045	477.429044675955	509.361017711537	554.717655621656	473.275418941995	470.972333956222	510.676236189154	539.345294899963	469.743661074309	412.287884030969	554.981948213416	545.266553163598	508.539155727012	480.586450992797	573.867029896018	538.317504450374	576.638846782004	506.4737699789	481.226125111554	540.565263372984
ENSSSAG00000000364	1244.53730457634	953.652741275962	1060.45679820489	956.313394257395	1007.7429638016	975.83591356684	1137.51333071139	1476.14399734891	1191.06654207254	1015.98196013498	1025.96135505438	1373.13618631845	1024.48243059809	1005.12973548319	966.437882581887	1089.0302310613	1109.01478103386	1124.21384451643	1001.68955557001	982.8619079327	1007.44544694878	946.227429435518	1187.8905579315	1255.32851922047	1188.97125396841	1071.10571339935	1104.003806572	986.238980858804	996.587384218134	949.110635711003	924.4848698099	1007.69690516958	1080.5321869023	1029.0567059371	1014.49052864409	1112.4460712661	1249.99903387676	1006.99539320121	960.543048965768	1176.91101955048	1231.73405413341	959.340241371482	977.776656530451	1597.0639738252	1023.54833458644	1228.27114639682	983.087408394419	1148.38052583439	883.142337577443
ENSSSAG00000000368	311.924675829463	331.045059869681	344.772926176943	336.46478419262	329.825239914926	303.003459090642	307.696819900254	314.831516537193	320.538720906261	312.685710060959	296.663524353073	321.797563314804	298.219403580894	309.8002609366	318.806087562357	345.466839097513	319.305026930058	276.657421591112	277.197109717486	315.793176194983	295.423863667882	322.801544937638	291.11430213344	310.558173160354	302.341832492471	312.579488346113	315.024222440854	322.574212118838	293.776628912998	331.856865633218	314.172989637656	339.574011807692	325.715978150592	299.197103928847	321.274526097276	371.735494451204	297.303041655922	318.788113303922	311.408933682966	283.312463073982	273.52133285731	349.759463000019	317.316197968373	350.696518269789	358.567887912446	340.510812862484	291.710516042269	306.234806889171	318.752769283766
ENSSSAG00000000371	853.577660209003	958.714592344305	1043.03145175552	944.327371410839	987.446025960685	973.089658650611	879.133771143584	753.417560015106	808.264904155715	943.975471698227	888.088883800547	811.489507489507	844.798184276476	834.739591968062	969.170506189564	981.071843843328	877.13851147751	825.28315593281	962.989959083475	990.845443285944	870.24860178776	834.520024571603	935.531410571241	904.547450138743	833.839577707411	852.300071557069	936.558499148485	925.81722511449	937.658738890453	877.208314823806	956.756415573285	885.317959355767	875.986999258247	952.897443118844	898.186847153675	951.422032828081	743.810212023924	864.478354312401	820.18972674246	881.95557854195	966.205227755692	974.885106393705	892.913022190072	756.189367519232	997.470670010987	897.894583917145	934.851811253571	967.556163671261	957.079835607183
ENSSSAG00000000376	385.690646464809	322.946098160331	353.485599401631	312.492738499507	321.706464778558	371.659831996376	357.014080232699	445.516296986594	408.168011513728	356.086881173522	342.304066561239	466.70640393793	349.020185263444	351.106962394814	396.230423113215	376.50487542268	353.516279815421	323.548509996386	332.096537291404	349.501436575346	319.458347491709	349.907018176676	411.886179798706	419.066450529635	421.118980971656	337.585847413802	393.543773379565	348.886912201039	323.240951576838	341.812571602215	352.139514065167	337.368985756992	361.289054262602	389.862892998195	359.27473886147	369.895219726198	393.456813492596	316.912889108017	369.523981166055	392.950505290968	398.737267704325	364.193980520655	344.989122209801	478.222524913348	350.185781441766	386.114939585138	354.876178964808	414.875250285567	303.965269677818
ENSSSAG00000000377	29.5063882541384	26.3216255553875	37.3400281058061	23.1159012040731	25.3711723011481	22.8854576352448	36.4518880718071	23.7608691726183	20.7543056701895	23.6733660613976	30.4270281387768	24.9842828660562	19.7558595432138	20.6533507291067	29.1479851485583	24.2906371240439	18.0559390228306	17.5841581519775	18.8998029352832	24.8376655434256	25.0359206498205	20.5344494235139	27.0384800743133	27.1270693423201	23.9953835311485	21.8805641842279	26.48852320824	20.4654333972677	32.0641158400617	16.5928432816609	18.9832622137557	23.1527735323426	23.3448311985066	21.7597893766435	27.6365183739592	25.7638461500834	24.3147469012278	18.7522419590543	50.4394751740015	31.0479411587925	28.4178008163439	28.8690350412714	19.3710469689995	28.8926108801815	28.8717000656775	22.2953508421864	20.672398774649	30.6234806889171	17.2520828736059
ENSSSAG00000000378	886.245447204657	1082.22375841189	1171.23221491878	1059.05073294216	1054.42592083572	1147.93455498388	1150.37870297203	955.384947982362	1043.48036841786	1083.05649730894	1081.11034355591	998.371943327607	1134.55079091028	1158.30875339073	1124.93005182717	1167.30006179433	965.517581431365	1148.8316659292	1196.9875192346	1107.05023564983	1049.50579364047	1099.8251111234	1188.79184060064	1077.59944421906	1193.77033067464	1165.921491531	1186.30743225475	1040.81346991818	1099.71251354158	1112.82668942339	1082.04594618407	1151.02359846503	1122.77521478532	1103.40265297396	1120.43051574426	1121.64744489113	1062.11235327636	1156.0757167757	1020.8511171086	1161.38704897108	1285.90548693956	1124.782019108	1156.72823329168	911.61168811607	1076.63500890075	1141.11659310463	1241.49239307753	1133.79791598253	1031.83886139281
ENSSSAG00000000380	140.155344207157	198.424561879075	200.391484167826	201.19395492434	196.880297056909	194.068680746876	167.249839388292	126.724635587298	134.902986856232	182.482196723273	189.218081238018	109.930844610647	159.928386778397	185.019600281581	176.709659963135	198.373536513025	158.70220088488	184.047521990698	180.898113809139	189.830729510467	189.271560112643	207.80862816596	162.23088044588	160.891583685485	123.576225185415	161.499402312159	174.067438225577	185.163445022898	181.118924610078	203.538877588374	168.001870591738	187.42721430944	166.748794275047	175.891630794535	175.031283035075	191.38857140062	158.045854857981	193.148092178259	187.503266407701	137.775238892142	175.835142551128	179.876295257153	184.486161609519	87.6741295674472	211.415352093832	165.188281239836	179.160789380291	177.178709700163	170.056245468401
ENSSSAG00000000381	101.164759728474	107.311242648887	131.934765973848	105.305772151889	74.0838231193525	81.4722291814716	123.293150831112	111.874092354411	109.536613259334	101.598196013498	77.9692596056154	127.919528274208	99.7200529324125	103.266753645533	93.8200771969221	67.473992011233	100.733133495792	83.2316819193601	90.8990522125523	99.3506621737025	82.1178197314112	80.4950417401743	104.548789620678	135.635346711601	123.576225185415	92.7319148760136	95.5478872868656	82.8362780365596	92.7259566185568	105.088007450519	98.7129635115294	68.3558075716782	124.505766392035	83.4125259437999	111.697595094752	90.173461525292	75.1546722401588	99.3868823829876	61.4045784726975	81.5008455418304	81.7011773469887	82.1657151174649	102.389819693283	99.6296926902809	61.4687807849908	78.0337279476525	73.5018623098631	98.4326165000906	96.1187474386613
ENSSSAG00000000382	662.839936137609	628.681902688293	596.19578208937	607.006442729179	618.041757255968	598.683571738005	593.951352699446	604.912127686242	609.945983307237	655.949517951224	541.981438721961	567.642906716798	600.201828027162	555.058800844742	577.494455755812	574.878411935705	674.721931905777	607.239594848289	608.393656392924	600.539270460684	552.793127948036	624.247262474821	617.378628363487	582.764282767773	664.672123812814	651.207267387736	568.557230291151	608.115735233096	636.949328174199	589.599031275017	588.481128626425	624.022372347901	630.310442359678	677.273444348027	605.700361029273	614.651758151991	611.184319835409	577.569052338871	605.273702088018	619.988575014638	612.758830102415	598.477303355589	626.330518664317	538.99663745442	640.765472425359	672.914225418718	658.071360992993	578.929611119052	648.185399394049
ENSSSAG00000000384	1014.80899602626	863.551792259443	861.309981640593	800.495097252162	870.738633375404	908.094958966515	941.316403736666	951.424803120259	978.91141744394	979.485520790324	850.055098627076	972.388289146909	899.3619868244	877.767405987034	829.80670219802	852.871259021985	1018.73508591971	878.035630388742	899.090625349899	755.774680107094	813.166702706169	899.408884749907	913.90062651179	917.643276717794	1040.19987607529	986.709251545898	1038.72851723741	839.082769287974	903.861427599577	808.624562592941	797.297012977738	863.267698848774	902.666806342255	932.044311632895	878.610979972121	813.401428452634	1005.74634909624	912.29657130799	929.840759729419	853.818381866795	1006.16776015368	966.002326381006	922.430808047595	1003.27100539113	974.187040925763	958.700086214017	861.349948943708	868.394416678577	853.567338365547
ENSSSAG00000000385	859.900457692033	768.38899217458	697.013857975047	798.782808274082	790.565728903776	687.479147362755	774.066564348375	895.982775050816	771.368360742045	815.744738865657	822.480604376309	877.448014255895	680.166021416361	757.289526733912	778.797728188043	761.106629886708	864.784447935573	785.425730788328	798.291676361722	713.195824889793	781.120724274399	747.453959015904	736.347940690466	780.137097637758	877.031268063478	748.106908775031	692.485678158273	731.882880064191	779.937952866366	761.05841185218	768.822119657104	791.604352201047	794.835919377724	815.992101624129	786.489252058923	742.550851539905	920.644734941945	782.906101790515	827.865299051547	812.097710934667	745.079215153516	808.332981155601	772.997017143885	883.715374162792	759.977653341704	690.142451069498	793.590419626803	821.000934660015	821.527755885994
ENSSSAG00000000387	860.954257272538	1010.34547324141	1064.19080101547	1001.6890521765	1003.68357623342	933.72667151799	1015.29229423533	648.473721169375	816.336023027455	877.887324776826	937.532804526059	759.522199128109	945.458992425232	840.763485930718	988.298871443306	983.770803523777	880.939761798106	899.136620171115	1029.58926466495	803.675892226558	833.195439226026	947.048807412459	1164.45720853376	1015.86197606068	943.018572774136	928.361080387957	1079.40732073578	815.69370254824	987.921406964064	901.544484970242	1007.06206043974	955.878792978145	888.215244171751	941.110890539829	838.307724010097	934.859560303028	841.069199628836	951.676279422004	847.6024849892	997.41510972621	1070.99586826596	812.77437116195	861.550374716454	677.48191029391	930.413818245543	1161.38509387026	842.974483366242	1042.65660440837	823.170811397766
ENSSSAG00000000388	77.9811689573657	59.7298426064562	90.8607350574614	44.5195134300668	74.0838231193525	114.427288176224	80.4085766289863	51.4818832073397	91.0883415524985	121.326001064662	77.9692596056154	87.9446756885179	90.3125007689774	98.9639722436362	66.4938411201487	67.473992011233	86.4784447935573	103.160394491601	138.598554858743	91.3671268204585	89.1278775133609	110.064648910034	75.7077442080773	91.6707860533576	83.9838423590198	112.528615804601	93.6558499148485	77.9635557991149	100.525336147221	129.424177596955	132.88283549629	100.328685306818	137.845669934039	116.052210008765	107.091508699092	125.138681300405	72.9442407036835	102.199718676846	54.8255164934799	62.0958823175851	80.813121071478	72.1725876031786	135.597328782997	73.7259725908079	61.4687807849908	108.436479096089	91.8773278873288	63.434352855614	100.226386218091
ENSSSAG00000000389	50.5823798642372	82.0019873071687	73.4353886080853	55.6493917875834	56.8314259545718	69.5717912111443	53.6057177526575	74.2527161644323	64.568950973923	60.1698054060521	66.5591240535742	69.9559920249575	54.5638025479238	63.681164748079	51.0089740099771	53.9791936089864	67.4721931905777	86.7485135497556	51.2994651100543	50.562390570545	65.0933936895332	48.4613006394927	83.8192882303713	53.3187225004223	74.3856889465604	56.2643079023004	80.4115883107285	63.3453890867809	58.928645327681	53.0970985013149	55.0514604198914	45.2030340393356	46.6896623970132	63.4660523485434	50.6669503522586	61.6492032876997	75.1546722401588	71.2585194444062	57.0185371532191	67.9173712848587	82.5892336224994	48.855290069844	67.3374489874745	82.6926449329332	63.3314711118087	74.9934528328089	60.8687297253554	67.0800053185803	57.5069429120196
ENSSSAG00000000391	108.541356792009	197.412191665406	143.13677440559	153.249863538114	213.117847329644	180.337406165729	185.475783424195	131.674816664927	148.739190636358	186.427757733506	182.562168832661	161.898152972044	183.447267186985	180.716818879684	194.016276145091	151.141742105162	194.814078930541	179.35841315017	205.197860440217	183.621313124611	197.283054720585	202.058982327376	191.973208527625	200.179063422638	182.364914836729	187.547693007668	220.422353839997	191.010711707832	173.319545081415	185.839844754602	161.357728816923	192.939779436188	188.981966845053	187.67818337355	204.970844606864	156.423351625507	194.517975209823	189.397643786448	217.10904531418	204.722362015788	195.372380612364	195.421160279376	180.796438377329	132.507491278074	162.985403596566	190.523907196866	179.160789380291	192.490450044622	184.022217318463
ENSSSAG00000000392	82.1963672793855	106.298872435219	82.1480618327734	92.4636048162925	71.0392824432148	82.3876474868814	116.860464700793	117.814309647566	91.0883415524985	96.6662447507067	77.0184149762787	107.932101981363	62.0898442786719	86.0556280379445	92.9092026610296	80.9687904134796	80.7765693126634	92.6098996004147	60.2993712697129	76.2871155976644	60.0862095595691	96.1012233020448	107.252637628109	115.991606843024	65.9873047106584	72.9352139474264	70.0053827646342	75.0399224566481	78.8603930120437	90.7075432730796	106.306268397032	82.6884769012236	101.160935193529	97.9190521948955	119.758246287157	120.53799448789	90.6276929954856	96.5740460891294	86.6243160596983	83.4413418642549	82.5892336224994	71.0622401015913	83.9412035323312	88.67042649435	82.8897195433967	97.2888036749954	91.8773278873288	105.723921426023	73.1159702738534
ENSSSAG00000000395	2.10759916100988	4.049480854675	4.97867041410748	6.84915591231796	3.04454067613778	2.74625491622938	3.21634306515945	4.95018107762882	2.30603396335439	4.93195126279116	5.70506777602064	6.99559920249575	6.5852865144046	8.60556280379445	10.9304944307094	4.04843952067398	3.80125032059592	5.86138605065916	3.59996246386346	7.98353535324395	7.01005778194973	12.3206696541083	9.91410936058155	6.54791328952554	2.39953835311485	5.20965813910189	2.83805605802571	2.92363334246681	5.19958635244244	4.42475820844291	4.74581555343891	6.61507815209789	6.66995177100188	3.62663156277391	14.9697807858946	6.44096153752086	3.31564730471289	6.56328468566899	1.0965103298696	2.9107444836368	7.99250647959672	3.33104250476209	6.45701565633317	8.96667234212528	5.58807098045371	9.12082534453082	1.14846659859161	10.936957388899	6.57222204708795
ENSSSAG00000000398	9.48419622454448	19.2350340597062	8.71267322468808	18.8351787588744	9.13362202841333	13.7312745811469	12.8653722606378	14.8505432328865	16.1422377434808	13.8094635358152	11.4101355520413	8.99434183178025	15.0520834614962	13.7689004860711	10.0196198948169	8.09687904134796	14.2546887022347	26.9623758330321	10.7998873915904	17.7411896738754	11.015805085921	18.0703154926922	9.01282669143777	5.61249710530761	14.3972301186891	9.3773846503834	13.24426160412	6.82181113242256	11.265770430292	12.168085073218	4.74581555343891	7.71759117744754	15.5632207990044	11.7865525790152	14.9697807858946	8.28123626252682	14.3678049870892	27.1907508406287	10.965103298696	10.6727297733349	13.3208441326612	19.9862550285725	21.2159085850947	21.9185323918618	14.9015226145432	10.134250382812	22.9693319718322	18.9573928074249	12.3229163382899
ENSSSAG00000000399	273.987890931285	253.092553417187	285.028881207653	270.541658536559	325.765852346742	287.441347898675	323.778535226052	265.329705760905	284.795194474268	285.066782989329	299.516058241084	290.817052560895	273.759767955963	283.983572525217	291.479851485583	313.079322932121	335.46034079259	276.657421591112	258.297306782203	304.261402906964	293.420990015896	292.410559790837	287.509171456865	296.526930397085	298.742524962799	314.663351601754	282.859587116563	276.770623086858	324.974147027652	298.671179069896	306.579684752154	287.755899616258	295.701195181083	291.9438408033	286.728878129827	320.207802151037	301.723904728873	313.162440716206	247.811334550529	278.461222267921	262.864657551181	267.593747882555	262.892780293565	315.826125828191	297.099107127456	272.611335297643	274.483517063395	267.590890781728	288.356242315984
ENSSSAG00000000402	89.5729643429201	88.0762085891812	80.9033942292465	64.2108366779809	88.2916796079955	85.1339024031108	101.850863730049	93.0634042594218	79.5581717357266	79.8976104572167	90.3302397869935	98.9377601495827	82.7864590382293	85.1950717575651	82.8895827662127	105.259427537523	68.4225057707266	84.4039591294919	97.1989865243134	87.8188888856834	91.1307511653465	79.6736637632337	99.1410936058155	73.8978785532168	94.7817649480366	115.654410688062	69.0593640786256	81.8617335890707	80.5935884628578	67.4775626787543	106.306268397032	70.5608336223775	96.7143006795273	83.4125259437999	70.242817533813	72.6908516377354	104.995497982575	80.6346404239333	92.1068677090463	102.8463050885	75.4847834184135	75.5036301079407	93.1655116128071	113.57784966692	82.8897195433967	85.127703215621	88.431928091554	91.8704420667512	102.690969485749
ENSSSAG00000000403	309.817076668453	320.921357732993	390.825627507437	340.745506637819	353.166718431982	359.759394026049	379.528481688815	317.80162518377	340.140009594773	322.549612586542	402.207278209455	402.746639800827	374.420576104719	369.178644282782	367.993312500549	340.068919736614	377.274094319146	388.023756553636	329.396565443506	334.421425352552	305.43823192781	302.267095514124	390.255395739256	432.162277108686	431.916903560673	375.095386015336	390.70571732154	377.148701178218	349.238883339051	356.193035779654	354.987003397231	349.496629035838	353.5074438631	332.743445884506	361.5777820593	334.009862588582	371.352498127843	356.292597222031	348.690284898532	389.069512646119	388.080592398196	314.228342949224	336.687244937372	344.718736708372	381.85151699767	396.24918996795	361.766978556357	344.149592504021	324.503463574968
ENSSSAG00000000406	5.26899790252471	8.09896170934999	2.48933520705374	4.28072244519873	7.10392824432148	14.6466928865567	9.64902919547836	6.93025350868035	2.30603396335439	4.93195126279116	8.55760166403096	4.99685657321125	8.46679694709163	10.3266753645533	7.28699628713958	14.8442782424713	10.4534383816388	15.2396037317138	11.6998780075562	10.6447138043253	10.0143682599282	11.4992916771678	12.6179573680129	3.74166473687174	9.5981534124594	8.33545302256302	12.2982429181114	6.82181113242256	3.46639090162829	11.0618955211073	10.4407942175656	8.82010420279719	6.66995177100188	12.6932104697087	10.3636943902347	7.36109890002384	4.42086307295052	5.62567258771628	7.67557230908719	3.88099264484907	5.32833765306448	13.3241700190484	12.9140313126663	7.97037541522247	13.0388322877253	2.0268500765624	11.4846659859161	10.2078268963057	8.21527755885994
ENSSSAG00000000408	53.7437786057521	66.8164341021374	47.297368934021	43.663368941027	99.4549954205007	65.9101179895052	73.9758904986674	90.0932956128445	80.7111887174038	86.8023422251244	80.8217934936258	69.9559920249575	50.8007816825498	70.5656149911145	79.2460846226429	40.4843952067398	93.1306328546002	78.5425730788328	53.9994369579519	83.3835914672146	105.150866729246	82.959175670996	108.153920297253	95.4124507902293	58.7886896513138	72.9352139474264	99.3319620308999	76.0144669041371	89.2595657169285	74.1146999914187	72.1363964122715	66.1507815209789	78.9277626235223	55.3061313323021	115.152159891497	55.2082417501788	102.7850664461	78.7594162280279	119.519625955786	114.489283023047	75.4847834184135	81.0553676158775	57.1907100989509	85.6815357136416	47.4986033338565	80.0605780242149	45.9386639436644	100.62000797787	74.7590257856254
ENSSSAG00000000409	12.6455949660593	4.049480854675	17.4253464493762	5.13686693423847	15.2227033806889	10.0696013595077	8.57691484042521	10.8903983707834	8.07111887174038	3.94556101023293	6.65591240535742	8.99434183178025	8.46679694709163	10.3266753645533	10.0196198948169	8.09687904134796	16.1553138625327	12.8950493114502	17.0998217033514	13.3058922554066	19.0272996938636	11.4992916771678	16.223088044588	10.2895780263973	19.1963068249188	12.5031795338445	9.4601868600857	15.592711159823	10.3991727048849	8.84951641688581	10.4407942175656	12.1276432788461	6.66995177100188	12.6932104697087	3.4545647967449	11.9617857125387	7.7365103776634	16.8770177631488	15.3511446181744	5.8214889672736	7.99250647959672	8.88278001269891	8.30187727242836	5.97778156141686	14.9015226145432	17.2282256507804	9.18773278873288	9.47869640371243	12.3229163382899
ENSSSAG00000000410	689.184925650232	563.890209013493	611.131793331693	564.199218277192	653.561398477576	664.59368972751	707.59547433508	630.653069289911	654.913645592648	638.194493405176	643.721814060996	713.551118654566	613.372401055971	685.002799182038	631.236053373466	690.933678195026	713.684747691885	649.441574413035	675.892952590364	574.814545433564	657.943994677282	598.784545189664	762.485138095636	670.693404084259	757.054350407735	735.603729241187	680.187435240162	539.897623908871	595.352637354659	602.873305900346	623.600163721873	577.716825283216	704.791570469199	647.353733955143	614.912533820593	665.259313089654	669.760755552003	626.324881432412	585.536516150366	717.983639297077	763.728396939242	577.380700825429	626.330518664317	746.226398250204	685.470040268988	716.49150206481	655.77442779581	671.529183678396	616.145816914495
ENSSSAG00000000413	59.0127765082768	60.7422128201249	88.3713998504077	73.6284260574181	84.2322920398118	66.8255362949149	85.7691484042521	72.2726437333807	53.038781157151	74.9656591944256	61.8049009068903	69.9559920249575	51.7415368988933	49.9122642620078	68.3155901919336	56.6781532894357	73.1740686714715	62.1306921369871	62.9993431176105	69.1906397281142	70.1005778194973	73.1026399477093	86.5231362378026	65.4791328952554	59.9884588278713	71.8932823196061	53.9230651024885	72.1162891141813	55.4622544260527	61.9466149182007	79.7297012977738	68.3558075716782	68.9228349670194	84.3191838344934	74.8489039294729	68.0901648252205	61.8920830213072	67.5080710525953	83.3347850700895	57.2446415115237	63.9400518367738	62.1794600888923	66.4150181794269	58.7815186872657	67.0568517654445	52.6981019906225	53.9779301338057	73.6421797519196	55.0423596443616
ENSSSAG00000000414	70.6045718938311	69.8535447431437	69.7013857975047	32.5334905835103	113.662851909144	53.094261713768	47.1730316223386	67.3224626557519	73.7930868273406	75.9520494469838	79.870948864289	74.9528485981687	64.9121099277025	70.5656149911145	89.2657045174599	75.570871052581	73.1740686714715	70.3366326079099	62.9993431176105	82.4965319835208	91.1307511653465	82.1377976940554	115.364181650403	94.4770346060114	75.5854581231178	54.1804446466597	94.601868600857	62.3708446392919	75.3940021104154	75.2208895435294	84.4755168512127	68.3558075716782	58.9179073105166	58.0261050043825	58.7276015446634	78.2116758127533	82.8911826178222	73.1337436403116	109.65103298696	106.727297733349	82.5892336224994	82.1657151174649	52.5785560587129	66.7518941024882	66.1255066020356	76.0068778710901	56.2748633309889	87.4956591111917	63.2576372032215
ENSSSAG00000000415	2031.72559121353	2764.78305352935	2944.88354994457	2459.70311701119	2777.6359435297	2676.68312501824	2665.27628666213	1863.24815761949	2389.05118603515	2565.60104690396	2667.11918528965	2147.64895516619	2780.87241951143	2893.1902146357	2860.14604270229	2812.31598702819	2644.71991055461	2763.05738428073	2973.56899515122	2763.1902917061	2828.05759660372	2945.46142530883	2942.68791475443	2774.44440239039	2765.46795196487	2596.49361652838	2732.10196519275	3100.02588746231	2782.64529628211	2880.51759369633	2837.99770095647	2971.2726033173	2815.83130599129	2726.32027731529	2700.3181494556	2806.41895563409	2516.57630427708	2938.4763149838	2638.20385366625	2664.30145068888	2763.63112938944	2678.15817382872	2803.26722565664	2312.40516734142	2877.85655493366	2858.87203299127	2904.47202783818	2554.1441155542	2813.73256390953
ENSSSAG00000000423	1378.36985130046	1375.81112037583	1477.42044538639	1447.74033096621	1344.67213196085	1374.95829472551	1371.23426011298	1356.3496152703	1322.51047798374	1333.59962145873	1389.18400346103	1244.2172867296	1350.92449066929	1487.90180877606	1476.52762268166	1497.92262264937	1388.40667959766	1424.31681031018	1356.28585826056	1511.54936021419	1445.07333990764	1552.40437641765	1197.80466729208	1260.94101632578	1197.36963820431	1245.10829524535	1239.28447867123	1606.04924946177	1451.55119005685	1381.6307505863	1403.81224070723	1497.21268842482	1350.66523362788	1409.85302002836	1440.55352024262	1491.54266461733	1308.57546959335	1389.54112916592	1180.94162526956	1370.96065179293	1163.35372091908	1502.3001696477	1508.17437115782	1388.83791610252	1368.14604504775	1155.30454364057	1522.86670973248	1323.37184405677	1549.40134760098
ENSSSAG00000000424	89.5729643429201	64.7916936747999	78.4140590221928	71.9161370793386	73.0689762273066	69.5717912111443	52.5336033976044	93.0634042594218	77.2521377723722	74.9656591944256	77.0184149762787	79.9497051713799	82.7864590382293	75.7289526733912	53.7415976176544	37.7854355262905	83.6275070531103	65.6475237673826	80.9991554369278	70.9647586955018	54.0775886036122	78.8522857862932	90.1282669143777	79.5103756585245	70.7863814168881	80.2287353421691	70.0053827646342	66.2690224292477	70.1944157579729	81.8580268561938	65.492254637457	71.6633466477271	73.3694694810207	67.9993418020108	69.0912959348981	88.3331868002861	57.4712199483567	75.008967836217	86.6243160596983	70.8281157684955	79.9250647959672	69.9518926000039	83.9412035323312	82.6926449329332	84.7524098702146	67.8994775648405	62.017196323947	70.7256577815466	69.0083314944235
ENSSSAG00000000426	29.5063882541384	20.247404273375	12.4466760352687	16.2667452917552	17.2523971647807	10.9850196649175	12.8653722606378	9.90036215525764	11.530169816772	10.8502927781405	19.9677372160723	13.9911984049915	17.8743491105268	15.49001304683	13.6631180383867	12.1453185620219	20.9068767632776	25.7900986229003	23.3997560151125	14.1929517391004	14.0201155638995	22.9985833543355	13.5192400371567	18.7083236843587	7.19861505934455	23.9644274398687	14.1902802901286	11.6945333698672	11.265770430292	11.0618955211073	15.1866097710045	18.742721430944	14.4515621705041	12.6932104697087	12.6667375880646	12.8819230750417	23.2095311329902	19.689854057007	29.6057789064792	13.5834742569717	14.2089004081719	13.3241700190484	13.8364621207139	17.9333446842506	8.38210647068056	16.2148006124992	32.1570647605651	7.29130492593264	17.2520828736059
ENSSSAG00000000429	59.0127765082768	114.397834144569	124.466760352687	108.730350108048	143.093411778475	119.919798008683	115.78835034574	39.6014486210305	65.7219679556002	97.6526350032649	96.9861521923509	35.977367327121	125.120443773687	118.756766692363	98.3744498763843	110.657346898422	95.9815705950471	159.429700577929	143.998498554538	114.430673396497	111.159487685203	140.455634056835	93.7333975909528	61.7374681583837	86.3833807121346	107.318957665499	93.6558499148485	131.563500411006	112.65770430292	134.955125357509	77.8313750763982	123.481458839161	97.8259593080276	106.98563110183	104.788465501262	92.933873612801	92.8381245319608	128.452857419522	111.844053646699	89.2628308315285	70.156445765349	147.676217711119	139.287052015187	54.7963309796545	117.349490589528	100.329078789839	113.698193260569	124.681314233448	99.4048584622052
ENSSSAG00000000430	547.97578186257	515.296438757393	521.515725877758	573.616807656629	569.329106437764	566.643931048662	508.182204295193	488.087854254201	547.683066296668	512.92293133028	500.144275031143	480.697602342922	523.059900286994	586.899383218782	594.801071937768	569.480492574806	515.069418440748	526.352467349193	552.594238203041	632.47341187366	532.76439142818	538.823952873003	527.25036144911	489.22266434598	467.909978857396	466.785369263529	470.171286946259	560.363057306139	546.823164731863	535.395743221592	580.887823740923	579.921851333915	466.896623970132	578.447734262438	561.942540270504	567.724752664339	491.821016865745	564.442482967533	495.622669101058	517.142269926138	483.102613877846	546.290970780983	561.760362100986	475.23363413264	571.845930333096	502.658818987476	571.936366098622	527.16134614493	577.534012387854
ENSSSAG00000000431	2218.2481169629	2383.11948297624	2354.91110587284	2408.3344476688	2241.79678452945	2269.32197911088	2448.7091869414	1925.62043919761	2052.37022738541	2472.88036316349	2555.87036365725	2152.6458117394	2498.64585460837	2380.29867152955	2414.72839465088	2582.90441419	2358.67582392977	2648.17421768781	2554.17336811112	2487.31479227734	2522.61936467591	2529.02279099997	2236.08230214571	2310.4779750183	2481.12265712076	2376.64604305828	2300.71744437284	2477.29198551688	2251.42089060758	2435.82939374782	2343.48372028814	2367.09546542569	2500.12025549721	2421.68322604228	2495.34730484874	2435.60359854539	2402.73908014861	2427.47772159957	2564.73766156499	2286.87491597731	2294.73741591977	2407.2333834414	2422.30330193299	2078.27538951926	2463.40795721668	2094.74955412724	2457.71852098605	2174.26712891311	2345.46174305451
ENSSSAG00000000432	348.807661147136	432.282081236556	414.474311974447	440.914411855469	400.86452235814	445.80871473457	398.826540079772	460.36684021948	436.993436055658	447.821174661437	421.224170796191	443.720863701159	411.110029542116	431.138696470102	502.802743812631	473.667423918856	406.733784303764	400.918805865087	394.195889793049	498.5274298359	385.553178007235	465.721312925294	342.487414274635	321.78316737097	346.733292025096	369.885727876234	326.376446672957	420.028656867732	379.569803728298	426.98916711474	453.69996690876	476.285626951048	397.973789003112	418.875945500386	444.487337181178	403.940302138808	372.457713896081	453.804255409113	401.322780732273	418.176957482487	335.685272143062	450.80108564447	425.240602509941	426.415084714402	403.272455756076	358.752463551545	451.347373246503	355.815680385513	505.239569869886
ENSSSAG00000000434	218.136513164523	232.845149143812	267.603534758277	296.225993207752	259.800804363757	229.769994657858	243.369958597065	214.837858769091	225.991328408731	229.828928846068	244.367069739551	226.857288423791	233.307293653192	219.441851496759	228.629508509004	265.847528524258	254.683771479927	256.728709018871	242.097475694818	258.134309754888	237.340527760298	221.77205377395	272.187366081421	260.981115396804	233.954989428698	272.986086488939	246.910877048237	235.839756292323	235.714581310724	235.618374599585	269.56232343533	259.090560957167	232.336653356566	264.744104082495	233.758884579738	242.916263700787	279.61958936412	226.902127704557	232.460189932355	254.205018237614	257.536319898117	227.621237825409	236.142286860184	232.137183968355	264.502026408142	232.074333766395	254.959584887338	218.010017285386	233.313882671622
ENSSSAG00000000437	153.854738753722	135.657608631612	161.806788458493	143.832274158677	127.870708397787	156.536530225075	141.519094867016	158.405794484122	162.575394416485	134.149074347919	158.791053099241	161.898152972044	145.817058533245	129.943998337296	144.829051206899	113.356306578871	121.64001025907	124.261384273974	129.598648699084	133.94598203776	124.17816642311	128.134964402726	144.205227063004	145.924924737998	160.769069658695	137.53497487229	166.499288737508	120.843511488628	127.38986563484	129.424177596955	121.492878168036	126.78899791521	147.850597590542	129.652078369167	130.121940677391	139.860879100453	149.20412871208	136.891366301096	131.581239584352	177.555413501845	135.872610153144	113.255445161911	140.209482823235	173.355665281089	142.49581000157	144.919780474212	143.558324823951	137.076532607534	138.838190744733
ENSSSAG00000000439	115.917953855544	221.709076793456	194.168146150192	201.19395492434	222.251469358058	188.576170914418	176.89886858377	96.0335129059991	146.433156673004	171.631903945132	192.070615126028	131.917013532777	217.314454975352	172.971812356269	213.144641398833	182.179778430329	173.907202167264	200.459402932543	203.397879208285	206.684859700649	196.281617894593	266.94784250568	209.097579241356	170.245745527664	153.57045459935	166.70906045126	203.394017491843	194.908889497787	217.516029077175	221.237910422145	255.324876775014	216.092552968531	165.637135646547	203.998025406032	187.69802062314	167.464999975542	170.203228308595	231.59018819432	176.538163109005	164.942187406085	189.155986683789	233.172975333346	214.92637827509	112.581552740017	224.454184381557	213.832683077334	187.200055570433	174.26218772979	223.45554960099
ENSSSAG00000000442	261.342295965226	198.424561879075	231.508174255998	190.920221055863	182.672440568267	189.491589219827	216.567099720736	220.778076062245	223.685294445376	221.937806825602	245.317914368888	240.848486828782	179.684246321611	178.995706318925	208.59026871937	202.421976033699	226.174394075458	182.875244780566	186.298057504934	199.588383831099	239.343401412284	197.130714465733	209.9988619105	192.695733948895	248.352219547387	204.218599052794	192.987811945748	208.552511762632	195.851085941999	198.00792982782	229.697472786443	205.067422715035	201.210211758557	205.811341187419	195.758671815545	193.228846125626	221.043153647526	178.146298611015	178.731183768745	231.889310529732	178.49931137766	206.52463529525	190.943177265852	266.01127948305	192.788448825653	201.671582617959	176.863856183108	236.238279600217	170.877773224287
ENSSSAG00000000446	105.379958050494	138.694719272619	97.0840730750958	102.737338684769	118.737086369373	117.173543092454	117.932579055847	117.814309647566	116.454715149397	110.475708286522	114.101355520413	114.927701183859	110.068360312191	121.338435533502	105.661446163524	112.006826738647	129.242510900261	92.6098996004147	103.498920836074	84.2706509509084	100.143682599282	93.6370893712232	110.857768304685	128.152017237857	111.578533419841	108.360889293319	111.630204949011	105.250800328805	102.258531598035	107.30038655474	90.1704955153394	94.8161201800697	123.394107763535	101.545683757669	114.000638292582	113.176895587867	116.047655664951	109.700615460467	75.6592127610023	111.578538539411	142.97706035723	96.6002326381006	105.157112117426	139.481569766393	104.310658301803	142.892930397649	102.213527274653	91.8704420667512	112.549302556381
ENSSSAG00000000450	234.997306452602	225.758557648131	214.082827806621	212.323833281857	233.414785170563	214.207883465892	220.855557140949	253.449271174596	236.368481243825	193.332489501413	217.743420118121	236.851001570213	203.203126730199	209.115176132205	218.609888614187	233.460012358866	265.137209861566	221.560392714916	198.897926128456	203.136621765874	257.369264280155	206.98725018902	225.320667285944	231.04779750183	231.555451075583	217.763710214459	192.987811945748	239.737934082278	243.513960839388	221.237910422145	214.510863015439	233.732761374125	224.555042957063	233.011077908224	186.546499024225	203.350357113159	255.304842462892	221.27645511684	158.993997831092	228.008317884883	226.45435025524	206.52463529525	230.607702011899	296.896484217037	205.827281113378	183.429931928898	242.32645230283	255.195672407642	221.812494089218
ENSSSAG00000000454	106.433757630999	135.657608631612	170.519461683181	145.544563136757	145.123105562567	150.128602087206	151.168124062494	114.844201000989	125.678851002814	145.985757378618	140.725005141843	94.9402748910137	142.054037667871	150.597349066403	151.205172958146	160.588100986735	156.801575724582	143.017819636084	129.598648699084	147.251874293166	138.198281987009	126.492208448845	143.303944393861	150.602005659087	151.170916246236	147.954291150494	131.496597355191	118.89442259365	176.785935983043	160.397485056055	149.018608377982	130.096536991258	146.738938962041	159.571788762052	161.213023848096	140.781016462956	184.571033295684	164.082117141725	154.607956511613	147.477720504265	142.97706035723	111.034750158736	142.976775247377	134.500085131879	131.319668040662	163.161431163274	148.152191218318	154.575664429772	128.979857674101
ENSSSAG00000000456	51.6361794447422	58.7174723927874	64.7227153833972	40.238790984868	47.6978039261585	53.094261713768	37.5240024268603	53.4619556383912	79.5581717357266	51.292293133028	59.9032116482167	63.959764137104	47.9785160335192	50.7728205423873	50.0980994740846	47.2317944078631	76.0250064119185	82.0594047092282	53.9994369579519	49.6753310868512	49.0704044736481	49.2826786164332	62.1885041709206	65.4791328952554	56.389151298199	65.6416925526838	66.2213080205999	42.8799556895132	53.7290589752385	57.5218567097578	54.1022973092036	50.7155991660838	55.5829314250157	52.5861576602217	64.4852095392382	60.7290659251967	80.6807510813469	71.2585194444062	60.3080681428279	56.2743933503115	47.0669826020696	58.8484175841303	59.9580025230937	46.825955564432	64.2628162752176	59.7920772585909	49.3840637394392	46.6643515259689	56.6854151561336
ENSSSAG00000000459	510.038996964392	502.1356259797	562.589756794145	581.322108057987	494.230436426366	474.186682202273	491.028374614343	459.376804003954	534.999879498219	557.310492695401	519.161167617879	493.689429433271	521.178389854307	531.823781274497	560.187839573855	546.539335290987	537.876920364323	528.697021769456	521.094566644235	580.136902335727	575.826174945871	496.112298072095	466.864422616477	448.064352240391	511.101669213463	481.372412053015	436.114614249951	526.254001644026	506.093071637731	559.731913368028	553.362093530977	549.051486624125	510.251310481644	511.355050351121	541.215151490035	525.398433989202	487.400153792794	520.374714363756	503.298241410146	546.249714762506	420.050618316583	519.642630742886	529.47528381932	524.052183550878	472.191997848338	434.759341422636	586.866431880313	541.743955996795	552.066651955388
ENSSSAG00000000460	135.940145885138	207.535893802094	180.476802511396	166.94817536275	209.058459761461	188.576170914418	166.177725033238	91.0833318283703	171.799530269902	216.019465310253	189.218081238018	137.91324142063	179.684246321611	193.625163085375	168.511789140103	183.529258270554	170.105951846668	187.564353621093	201.597897976354	180.96013467353	202.290238850549	190.559690650209	173.947555144749	189.889485396241	141.572762833776	160.457470684338	186.365681143688	173.468911653031	201.917270019848	240.043132808028	185.086806584118	180.812136157342	205.656846272558	206.717999078113	181.940412628565	150.902527450489	152.519776016793	206.274661549597	161.187018490831	148.447968665477	198.036549438897	200.972897787313	191.8656080739	116.566740447629	202.101900459742	177.34938169921	202.130121352123	144.367837533466	179.093050783147
ENSSSAG00000000467	162.285135397761	211.585374656769	155.583450440859	160.955163939472	166.434890295532	177.5911512495	183.331554714089	168.30615663938	181.02366612332	188.400538238622	143.577539029853	154.902553769549	160.869141994741	160.063468150577	129.344184096728	144.394342904039	166.304701526072	140.67326521582	163.798292105787	158.783647581185	220.31610171842	154.419059664824	136.994965709854	143.118676185344	207.560067544435	178.170308357285	188.257718515706	150.079844913296	174.186142806822	180.308896994048	149.96777148867	165.376953802447	198.986894501556	195.838104389791	178.48584783182	175.746236238069	190.097112136872	213.775558333219	184.213735418093	150.388464987901	169.618748622553	174.324557749216	165.11511464052	117.563037374531	176.955581047701	209.778982924209	122.885926049302	142.180446055686	178.271523027261
ENSSSAG00000000468	10.5379958050494	4.049480854675	2.48933520705374	2.56843346711924	4.0593875681837	5.49250983245876	8.57691484042521	5.94021729315458	8.07111887174038	14.7958537883735	1.90168925867355	0.999371314642249	9.40755216343514	10.3266753645533	10.9304944307094	10.7958387217973	11.4037509617878	9.37821768105466	4.49995307982932	9.7576543206315	4.00574730397128	13.1420476310489	10.8153920297253	11.2249942106152	10.7979225890168	7.29352139474264	6.62213080205999	4.87272223744468	5.19958635244244	8.84951641688581	13.288283549629	7.71759117744754	6.66995177100188	10.8798946883217	6.90912959348981	7.36109890002384	9.94694191413866	18.7522419590543	8.77208263895679	9.70248161212267	3.55222510204299	8.88278001269891	7.37944646438076	3.98518770761124	6.51941614386266	9.12082534453082	11.4846659859161	16.7700013296451	2.46458326765798
ENSSSAG00000000472	50.5823798642372	41.5071787604187	38.5846957093329	48.8002358752655	43.6384163579748	38.4475688272113	41.8124598470729	22.7708329570926	24.2133566152211	44.3875613651204	40.8863190614813	15.989941034276	33.8671877883665	31.8405823740395	41.9002286510526	45.8823145676384	41.8137535265552	36.3405935140868	36.8996152546004	39.030617282526	43.0617835176912	38.604764916206	55.8795254869142	41.1583121055891	41.9919211795099	39.5934018571744	54.8690837884971	31.185422319646	37.2637021925041	40.9290134280969	36.0681982061357	31.9728777351398	36.6847347405104	38.9862892998195	34.545647967449	28.5242582375924	26.5251784377031	45.9429927996829	38.3778615454359	43.661167254552	43.5147575000266	36.641467552383	27.6729242414279	25.903720099473	34.4597710461312	52.6981019906225	29.8601315633819	34.2691331518834	27.1104159442378
ENSSSAG00000000473	59.0127765082768	80.9896170934999	83.3927294363002	77.0530040135771	88.2916796079955	75.9797193490129	96.4902919547836	64.3523540091746	78.4051547540494	93.707073993032	72.2641918295948	55.964793619966	75.2604173074811	89.4978531594623	85.6222063738901	66.1245121710083	87.4287573737063	65.6475237673826	84.5991179007913	89.593007853071	79.1135092534327	66.5316161321849	91.0295495835215	70.1562138163451	86.3833807121346	70.8513506917857	96.4939059728742	75.0399224566481	94.459152069371	98.4508701378547	82.5771906298371	100.328685306818	83.3743971375235	67.9993418020108	70.242817533813	80.0519505377593	69.6285933989706	96.5740460891294	70.1766611116543	78.5901010581936	90.5817401020962	92.1588426317512	101.467388885235	50.8111432720433	73.5762679093072	79.0471529859337	66.6110627183134	80.204354185259	113.370830312267
ENSSSAG00000000474	597.504362146302	642.855085679656	557.611086380037	607.862587218219	670.813795642357	651.777833451773	586.446552214073	606.892200117293	623.782187087363	597.752493050288	535.325526316604	572.639763290009	627.483729301124	637.672203761169	631.236053373466	653.148242668735	612.001301615944	548.625734341697	600.293740849232	624.489876520416	564.81036985995	639.853444036692	564.202950884005	566.862207636068	577.088973924122	630.368634831329	628.156407509691	619.810268602964	584.953464649774	716.810829767751	616.006858836371	557.871590826922	563.610924649659	577.541076371745	686.306872953321	606.370521889464	443.191523063289	602.884578983594	804.838582124285	514.231525442501	595.885760867711	685.084408479403	651.236150481602	547.963309796545	688.264075759215	614.135573198408	632.805095823977	615.386135748715	709.799981085499
ENSSSAG00000000475	55.8513777667619	67.8288043158062	59.7440449692897	62.4985476999014	73.0689762273066	83.3030657922912	67.5432043683485	53.4619556383912	65.7219679556002	70.0337079316344	83.6743273816361	67.957249395673	79.9641933891987	72.2867275518734	82.8895827662127	76.9203508928056	63.6709428699817	64.4752465572508	71.9992492772692	65.6424017933391	66.0948305155261	65.7102381552443	75.7077442080773	68.2853814479092	69.5866122403307	56.2643079023004	63.3832519625742	55.5490335068694	61.5284385039022	63.0528044703114	77.8313750763982	56.2281642928321	57.8062486820163	64.3727102392369	78.3034687262178	67.1700274627175	80.6807510813469	48.7558290935411	61.4045784726975	91.2033271539531	82.5892336224994	64.4001550920671	59.9580025230937	77.7111602984191	76.370303399534	77.0203029093713	89.5803946901456	66.350874825987	71.4729147620815
ENSSSAG00000000481	4128.78675641836	4009.99841634191	4138.51978172684	4023.02295399776	3893.96752478021	4205.43169505259	3923.93853949453	4600.69829354822	4156.62621894629	3854.81310699757	3828.10047770985	4664.06592543538	3673.64911982142	3642.73473484619	3844.80141600202	4242.76461766633	4027.42471467138	3612.95836162631	3828.56008031879	4139.01955091514	3965.68983093156	3823.51448265828	4372.12222801646	4403.00397911382	3977.23482028787	4086.45584431152	4100.99100384715	3985.88679022975	3706.43847156605	4013.25569505772	4022.55326309482	3978.96950848688	3861.90207541009	3654.73795738541	3970.44647305881	4095.53140050076	3987.61849180137	3652.93673362377	3858.61985081112	4168.1861005679	4209.38674592094	3668.58814524465	3734.92234178471	4899.78828650802	3987.08864455372	4374.95589025995	4017.33616187345	4347.80512733363	4139.67836190952
ENSSSAG00000000483	17.914592868584	20.247404273375	23.6486844670105	18.8351787588744	13.193009596597	18.3083661081959	23.5865158111693	32.6711951123502	17.2952547251579	17.7550245460482	15.2135140693884	36.9767386417632	18.8151043268703	18.9322381683478	16.3957416460641	8.09687904134796	11.4037509617878	22.2732669925048	23.3997560151125	20.4023681249568	21.0301733458492	21.3558274004544	19.8282187211631	30.8687340791918	23.9953835311485	21.8805641842279	24.5964858362228	13.6436222648451	23.398138585991	24.336170146436	28.4748933206335	26.4603126083916	22.2331725700063	11.7865525790152	29.9395615717892	23.9235714250775	18.7886680600397	23.4403024488178	14.2546342883048	29.107444836368	22.2014068877687	14.4345175206357	18.4486161609519	13.9481569766393	13.9701774511343	23.3087758804676	22.9693319718322	25.5195672407642	15.6090273618339
ENSSSAG00000000484	84.3039664403954	73.9030255978187	68.4567181939778	89.0390268601335	78.1432106875362	78.7259742652423	70.7595474335079	98.0135853370506	92.2413585341757	64.115366416285	82.7234827522993	86.9453043738757	87.4902351199468	63.681164748079	81.9787082303203	58.0276331296604	76.9753189920675	85.5762363396237	72.899239893235	78.9482940487457	79.1135092534327	62.4247262474821	78.4115922155086	72.9624623689989	81.5843040059049	83.3545302256302	78.5195509387113	68.2181113242256	74.5274043850083	77.4332686477509	81.6280275191493	69.4583205970278	72.2578108525204	77.0659207089456	73.6973823305579	84.6526373502742	82.8911826178222	83.4474767177915	46.0534338545231	102.8463050885	92.3578526531176	63.2898075904797	67.3374489874745	93.6519111288641	70.7822324190803	89.1814033687458	73.5018623098631	104.265660440837	101.047913973977
ENSSSAG00000000485	47.4209811227224	51.6308808971062	49.7867041410748	44.5195134300668	60.8908135227555	46.6863335758995	53.6057177526575	65.3423902247004	71.4870528639862	61.1561956586104	25.6728049920929	46.9704517881857	56.4453129806109	59.3783833461817	40.0784795792677	39.1349153665151	54.1678170684919	46.8910884052733	44.0995401823274	31.9341414129758	40.0574730397128	58.3178363627793	37.8538721040386	41.1583121055891	65.9873047106584	38.551470229354	56.7611211605142	37.0326890045796	46.796277171982	47.5661507407612	39.8648506488869	29.7678516844405	45.5780037685129	43.5195787532869	66.7882527370681	28.5242582375924	45.3138464977428	55.3191137792101	59.2115578129583	46.5719117381888	60.3878267347308	43.3035525619072	35.0523707058086	52.8037371258489	57.743400131355	78.0337279476525	44.7901973450728	61.9760918704274	37.7902767707557
ENSSSAG00000000486	708.153318099321	741.054996405524	924.788029420464	843.302321704149	859.575317562899	719.518788052098	807.302109355023	705.89582166987	608.79296632556	801.935275329842	743.560500141357	742.532886779191	827.864590382292	712.540600154181	851.667691059438	779.999347649853	631.007553218923	575.58811017473	771.291957882746	780.61234565052	672.965547067174	679.279586929838	887.763429106621	791.362091848373	649.075124517567	766.861678075798	716.136145308488	641.25024644772	694.144778051066	800.881235728166	803.941154752552	792.706865226397	708.1265463547	726.232970445475	853.277504795991	767.394560327485	646.551224419013	695.708176680913	877.208263895679	714.102646652228	817.899829745398	718.394833527024	787.755910072646	646.596705559923	813.995672819424	727.639177485903	664.962160584542	870.581808156357	772.236090532834
ENSSSAG00000000487	283.47208715583	300.673953459618	266.35886715475	299.650571163911	313.587689642191	328.635171642116	333.42756442153	266.31974197643	336.680958649741	276.189270716305	314.729572310472	304.808250965886	324.560549638512	270.214672039146	315.162589418787	310.380363251672	310.752213708717	290.724748112694	338.396471603165	312.244938260208	293.420990015896	318.694655052935	319.955347546041	298.397762765521	315.539293434603	338.627779041623	302.725979522743	294.312423141659	279.911065306485	301.989747726228	262.918181660516	316.421238275349	277.914657125078	320.050235414797	301.698658915722	334.009862588582	296.197825887685	301.911095540774	327.85658863101	268.758740655798	262.864657551181	276.476527895253	299.790012615469	279.959436459689	324.108116866315	331.389987517953	335.35224678875	300.401762948425	336.826379913257
ENSSSAG00000000489	22.1297911906038	36.445327692075	33.6060252952255	29.9650571163911	38.5641818977452	27.4625491622938	28.9470875864351	13.8605070173607	17.2952547251579	32.5508783344216	31.3778727681135	23.984911551414	24.4596356249314	24.0955758506245	32.7914832921281	37.7854355262905	29.4596899846184	19.9287125722411	28.7996997109077	27.4988439945069	20.0287365198564	21.3558274004544	28.8410454126009	43.029144474025	32.3937677670505	25.0063590676891	31.2186166382828	29.2363334246681	33.7973112908759	22.1237910422145	35.119035095448	47.4080600900349	22.2331725700063	19.039815704563	29.9395615717892	32.2048076876043	20.999099596515	35.6292597222031	36.1848408856967	21.3454595466699	23.9775194387902	34.4207725492083	31.3626474736182	26.9000170263758	28.8717000656775	33.4430262632797	22.9693319718322	33.5400026592901	28.7534714560098
ENSSSAG00000000491	82.1963672793855	72.8906553841499	84.6373970398271	101.88119419573	77.1283637954903	64.0792813786856	67.5432043683485	77.2228248110096	72.6400698456634	85.8159519725661	72.2641918295948	92.9415322617292	75.2604173074811	72.2867275518734	90.1765790533523	79.6193105732549	76.9753189920675	77.3702958687009	75.5992117411326	97.5765432063149	71.1020146454902	57.4964583858388	82.0167228920837	104.766612632409	81.5843040059049	70.8513506917857	115.414279693046	74.0653780091592	61.5284385039022	68.583752230865	67.3905808588326	63.9457554702796	84.4860557660238	56.2127892229956	71.394339132728	82.8123626252682	90.6276929954856	68.445683150548	87.7208263895679	100.905808766076	95.0220214796499	65.5105025936544	56.2682792909033	93.6519111288641	71.7135775824893	104.382778942964	62.017196323947	81.6626151704455	81.3312478327134
ENSSSAG00000000493	51.6361794447422	45.5566596150937	49.7867041410748	65.0669811670206	48.7126508182044	46.6863335758995	46.1009172672855	72.2726437333807	55.3448151205054	53.2650736381445	77.0184149762787	57.9635362492505	51.7415368988933	54.2150456639051	71.0482137996109	53.9791936089864	52.267191908194	56.2693060863279	34.1996434067028	45.2400336683824	53.0761517776194	63.2461042244227	45.9654161263326	57.060387237294	51.5900745919693	47.9288548797374	53.9230651024885	76.989011351626	48.5294726227961	51.9909089492041	68.3397439695204	56.2281642928321	34.4614174835097	59.8394207857695	64.4852095392382	59.8089285626937	56.3660041801191	44.0677686037775	58.1150474830887	50.4529043830379	60.3878267347308	79.9450201142902	54.4234176748081	66.7518941024882	47.4986033338565	48.6444018374977	47.087130542256	49.5808734963419	54.2208318884756
ENSSSAG00000000495	45.3133819617125	46.5690298287625	56.0100421587091	68.4915591231796	76.1135169034444	54.9250983245876	48.2451459773918	61.3822453625973	47.2736962487651	49.3195126279116	54.1981438721961	54.9654223053237	60.2083338459849	60.2389396265612	55.5633466894393	55.3286734492111	42.7640661067041	31.6514846735595	53.099446341986	48.7882716031575	55.0790254296051	50.1040565933738	64.892352178352	52.3833063162043	53.9896129450841	36.4676069737132	53.9230651024885	69.1926557717145	62.3950362293093	43.1413925323183	56.0006235305792	54.0231382421328	46.6896623970132	55.3061313323021	54.1215151490035	55.2082417501788	53.0503568754062	37.5044839181085	64.6941094623063	62.0958823175851	55.947545357177	61.069112587305	45.1991095943322	68.7444879562938	30.7343903924954	48.6444018374977	57.4233299295805	51.7682649741217	49.2916653531596
ENSSSAG00000000496	2281.4760917932	1793.92001862102	1655.40791269074	1635.23597406591	1757.71481702354	1766.7573294409	1846.18091940153	2261.24271626084	2158.44778969971	1984.61718814716	1895.98419089753	2282.5640826429	1826.9466301391	1823.51875812404	1638.66329007051	1723.28575596689	1924.38297480169	1958.87521813029	1781.98141961241	1640.17298534978	1813.602091873	1668.21867116627	1797.15764227269	1874.57403317274	1952.02445025893	1890.06397286617	1894.87542807517	1660.62373852115	1751.3940030477	1808.61991770104	1686.66284769219	1676.92231155681	1940.95596536155	1989.20741218149	1767.58565433448	1705.93467008052	2044.64917123961	1836.78209988936	2021.96504827954	1869.66820665604	2130.44700495028	1878.70797268582	1889.13829488148	2554.5053205788	1958.61887864902	1924.494147696	1875.4459555001	1803.13970818314	1714.52842653407
ENSSSAG00000000498	147.531941270692	153.88027247765	177.987467304342	152.393719049075	106.558923664822	141.889837338518	146.879666642282	150.485504759916	140.668071764618	166.699952682341	156.889363840568	156.901296398833	157.106121129367	158.342355589818	167.60091460421	149.792262264937	135.894698961304	160.601977788061	151.198423482265	151.687171711635	141.202592464988	137.991500126013	157.724467100161	156.214502764395	113.978071772955	135.451111616649	142.848821587294	153.978022703252	179.385729159264	146.017020878616	192.68011146962	159.864388675699	147.850597590542	126.932104697087	135.879548671966	134.340054925435	155.835423321506	132.203305811333	125.002177605134	147.477720504265	132.320385051101	159.89004022858	143.899206055425	144.463054400907	132.251013204071	152.01375574218	181.457722577474	164.054360833484	170.056245468401
ENSSSAG00000000499	192.845323232404	212.597744870437	240.220847480686	268.82936955848	231.385091386471	222.44664821458	221.927671496002	207.90760526041	222.532277463699	245.611172887	193.972304384702	216.863575277368	231.425783220505	242.676871067004	269.618862624164	226.712613157743	194.814078930541	252.039600178344	207.897832288115	302.487283939576	246.353459194233	277.625756205907	185.664229843618	195.501982501548	191.963068249188	211.512120447537	165.5532700515	292.363334246681	206.250258646883	276.547388027682	242.985756336072	270.115691210664	280.137974382079	228.477788454756	285.577356530912	230.954477988248	218.832722111051	270.032284210381	232.460189932355	227.03806972367	217.573787500133	237.614365339696	281.341396454517	215.200136211007	248.66915863019	190.523907196866	308.937515021143	250.091758959489	259.602770859974
ENSSSAG00000000506	988.464006513636	1199.65870319747	1125.17951358829	1277.3675776473	1163.01453828463	1050.90021461044	1011.00383681512	790.048899989559	961.616162718782	1050.50561897452	1079.20865429724	834.475047726278	1190.05534867455	1265.01773215778	1289.79834282371	1232.07509412511	955.064143049726	1147.65938871906	1146.58804474051	1400.66692475247	1192.71125975745	1264.92208448845	930.123714556378	865.25997040159	761.853427113965	794.993832026948	866.55311638385	1382.8785709868	1077.18097268099	1238.93229836401	1177.91142036354	1214.96935393531	1138.33843558432	1127.88241602269	1138.8548613269	1059.07810424093	916.223871868995	1217.95811524057	1039.49179271638	924.64649763529	836.549011531123	1251.36163428896	1224.06568227916	909.619094262265	1033.79313138394	834.048806505429	1326.47892137331	985.055295493499	1357.16385272366
ENSSSAG00000000508	145.424342109682	150.843161836644	145.626109612644	164.379741895631	167.449737187578	165.690713279173	172.610411163557	180.186591225689	175.258581214934	135.135464600478	180.660479573987	164.896266915971	193.795574566764	168.669030954371	161.224792852963	183.529258270554	183.410327968753	158.257423367797	163.798292105787	146.364814809472	160.229892158851	127.313586425786	173.046272475605	207.662392896382	201.561221661647	193.79928277459	161.769195307466	161.774378283163	148.18821104461	200.220308932041	156.611913263484	145.531719346154	168.972111532048	135.998683604022	173.87976143616	187.708021950608	163.571933699169	154.705996162198	172.152121789527	181.436406146694	206.917112194004	135.462395193658	151.278652519806	173.355665281089	163.916748759975	166.201706278117	148.152191218318	183.011753640909	156.911801374225
ENSSSAG00000000509	447.864821714601	217.659595938781	347.262261383996	366.429841309011	405.93875681837	406.445727601948	420.268827180835	273.249995485111	487.726183249454	412.311125569341	439.290218753589	548.654851738595	354.664716561505	388.971438731509	423.556659189988	399.446032706499	393.429408181678	410.297023546141	401.395814720776	405.386184048054	382.548867529257	356.4780419922	456.049030586751	479.8685025038	449.913441209035	434.485488801098	400.165904181625	355.708723333462	377.836608277484	356.193035779654	403.394322042308	363.829298365384	409.090375288115	413.435998156226	355.820174064725	405.780576863814	479.663643415131	432.239177156201	437.50762161797	477.362095316435	266.416882653224	366.41467552383	417.861156045561	628.663360875673	429.350120331527	464.14866753279	458.238172838053	477.580472648588	422.265266525401
ENSSSAG00000000510	125.402150080088	134.645238417944	139.402771595009	113.867217042286	120.766780153465	126.327726146552	141.519094867016	109.89401992336	122.219800057783	109.489318033964	113.150510891076	126.920156959566	94.0755216343514	147.155123944885	133.89855677619	128.200584821343	148.248762503241	147.706928476611	146.698470402436	150.800112227941	140.201155638995	133.88461024131	116.265464319547	144.98950855378	136.773686127547	112.528615804601	112.57622363502	138.385311543429	126.523267909433	118.362282075848	138.577814160416	113.558841611014	114.500838735532	144.158604620263	111.697595094752	140.781016462956	109.416361055525	125.640021125664	150.221915192135	121.281020151533	122.551766020483	112.145097660324	127.295451510568	126.529709716657	140.633119674752	131.745254976556	132.073658838035	101.349138470464	151.982634838909
ENSSSAG00000000511	925.236031683339	791.673507088962	694.524522767993	739.70883853034	745.912465653755	762.543448406358	839.465540006617	967.265382568671	880.904974001378	845.336446442404	841.497496963045	974.387031776193	786.471360863178	829.576254285785	748.738868503592	829.930101738166	834.374445370805	828.799987563205	746.992211251667	736.259371465831	825.183944618083	716.241595892163	875.145471738608	853.099560006756	969.4134946584	870.012909230016	860.877004267799	735.781057854147	876.130300386551	761.05841185218	780.212076985357	747.503831187061	864.870412973244	811.458812170662	801.459032844818	809.720879002622	985.852465267965	815.72252521886	855.278057298287	951.813446149233	944.003820867924	810.553676158775	805.282095425551	1139.76368437681	814.927017982832	864.451557653865	738.464022894406	831.937892048914	725.409008447332
ENSSSAG00000000513	66.3893735718114	71.8782851704812	70.9460534010315	95.0320382834117	92.3510671761792	71.4026278219639	97.5624063098367	72.2726437333807	50.7327471937967	65.1017566688433	69.4116579415845	72.9541059688842	67.734375576733	67.9839461499762	61.9394684406864	71.522431531907	63.6709428699817	84.4039591294919	97.1989865243134	48.7882716031575	90.1293143393537	81.3164197171149	102.746224282391	78.5749594743065	76.7852272996752	83.3545302256302	102.170018088926	60.4217557443141	69.3278180325659	60.84042536609	80.6788644084615	68.3558075716782	91.1560075370257	81.5992101624129	58.7276015446634	87.4130494377831	59.681651484832	83.4474767177915	55.9220268233495	76.6496047357691	84.3653461735209	68.8415450984165	70.1047414116173	51.8074401989461	81.0270292165788	99.3156537515578	60.8687297253554	69.9965272889533	74.7590257856254
ENSSSAG00000000514	936.827827068894	850.390979481749	820.235950724207	781.659918493287	807.818126068556	886.12491963668	864.12417017284	1035.57788143995	1025.03209671103	871.968983261477	892.843106947231	1059.33359352078	877.724616848499	812.365128678196	845.291569308191	874.46293646558	921.803202744512	856.934640606369	817.191479297005	789.482940487457	826.185381444076	803.307661447862	927.419866548947	961.607837376037	1015.00472336758	860.635524579632	950.748779438613	820.566424785685	902.128232148763	768.801738716955	866.585920057946	802.629482454544	869.317047487245	875.831522409899	845.216853603586	901.73461525292	1006.85156486448	768.841920321225	717.117755734717	986.742379952875	1006.16776015368	846.084796209571	777.609171184123	1249.35634633612	875.464453604414	940.458435524955	885.467747514132	973.389207612007	770.593035021062
ENSSSAG00000000515	593.289163824283	459.616077005612	469.23968652963	420.366944118515	455.66625452862	465.032499148175	457.792829607695	666.294373048839	548.836083278346	456.698686934461	461.159645228335	660.584438978527	454.384769493917	444.047040675794	377.102057859473	475.01690375908	535.025982623876	486.49504220471	372.596115009868	401.837946113279	440.63220343684	381.940759277358	477.679814646202	510.737236582992	557.892667099203	473.036959030452	493.821754096474	388.843234548086	456.697001289528	441.36963129218	413.835116259873	416.749923582167	461.33833082763	479.622024176849	430.669077994198	444.426346088939	611.184319835409	448.178582821397	492.33313811145	505.499291991591	491.983176632954	457.463170653994	463.98269644794	688.441176489841	490.818901116517	515.833344485132	469.722838823969	482.684386096741	431.302071840147
ENSSSAG00000000516	15.8069937075741	31.3834766237312	19.9146816564299	11.9860228465564	7.10392824432148	24.7162942460644	33.2355450066477	9.90036215525764	14.9892207618036	18.7414147986064	14.2626694400516	4.99685657321125	19.7558595432138	23.235019570245	10.9304944307094	8.09687904134796	19.9565641831286	16.4118809418456	10.7998873915904	7.98353535324395	18.0258628678707	25.4627172851572	7.21026135315022	8.41874565796141	10.7979225890168	37.5095386015336	16.0823176621457	10.7199889223783	27.7311272130263	19.9114119379931	21.830751545819	17.6402084055944	14.4515621705041	17.2264999231761	24.1819535772143	10.1215109875328	12.1573734506139	20.6274661549597	7.67557230908719	13.5834742569717	21.3133506122579	24.427645034922	24.9056318172851	14.9444539035421	26.0776645754506	23.3087758804676	5.74233299295805	10.936957388899	21.3597216530358
ENSSSAG00000000518	1147.58774316988	1128.79278824066	1138.87085722709	1169.49337202829	991.505413528869	1184.55128720027	1069.97012634304	1261.30613857982	1132.26267600701	1106.72986337034	1099.17639151331	1285.19151062993	981.207690646285	1192.73100460591	1147.70191522448	1097.12711010265	1213.54916485025	1150.00394313933	1122.28829810943	1117.69494945415	1052.51010411845	1112.96715875445	1104.07126970113	1095.3723517192	1086.99087396103	1033.59617479781	982.913414762905	1176.27514811915	1084.98035220966	1061.9419700263	1175.06393103148	1151.02359846503	987.152862108279	1113.37588977159	1098.55160536488	1144.65087895371	1225.68428697553	1055.75122229475	1013.17554479951	1154.5953118426	1058.56308040881	1052.60943150482	1096.77023076859	1432.67498088624	1135.30975419551	1011.39818820464	1230.00772709161	1229.31401051224	1070.45066591945
ENSSSAG00000000519	10.5379958050494	11.1360723503562	17.4253464493762	10.2737338684769	12.1781627045511	12.8158562757371	11.7932579055847	13.8605070173607	10.3771528350948	11.8366830306988	4.75422314668387	12.9918270903492	10.3483073797787	7.74500652341501	13.6631180383867	13.4947984022466	6.65218806104287	7.03366326079099	18.8998029352832	15.9670707064879	10.0143682599282	9.85653572328665	11.7166746988691	9.35416184217935	5.99884588278713	7.29352139474264	7.56814948806856	6.82181113242256	14.7321613319202	11.0618955211073	8.54246799619005	6.61507815209789	8.89326902800251	12.6932104697087	12.6667375880646	23.9235714250775	11.0521576823763	16.8770177631488	20.8336962675224	17.4644669018208	17.7611255102149	16.6552125238105	6.45701565633317	17.9333446842506	11.1761419609074	11.1476754210932	13.7815991830993	12.3952183740855	14.7874996059479
ENSSSAG00000000522	42.1519832201977	32.3958468374	21.1593492599568	21.4036122259936	24.3563254091022	32.0396406893428	27.8749732313819	14.8505432328865	19.6012886885123	23.6733660613976	27.5744942507664	21.9861689221295	23.5188804085879	21.5139070094861	22.7718633973112	25.6401169642685	31.3603151449164	24.6178214127685	22.4997653991466	27.4988439945069	27.0387943018061	27.1054732390383	27.9397627434571	18.7083236843587	29.9942294139356	27.0902223233298	32.1646353242914	16.5672556073119	25.9979317622122	23.2299805943253	26.5765670992579	30.8703647097901	16.6748794275047	19.9464735952565	20.7273887804694	38.6457692251252	23.2095311329902	20.6274661549597	23.0267169272616	16.4942187406085	28.4178008163439	28.8690350412714	25.8280626253327	20.922235464959	24.2149742486327	16.2148006124992	24.1177985704238	34.2691331518834	36.1472212589837
ENSSSAG00000000524	327.731669537037	403.935715253831	353.485599401631	432.352966965071	381.582431409268	401.868636074899	340.932364906902	341.562494356388	313.620619016198	360.032442183754	386.993764140067	348.780588810145	399.820966945994	376.063094525818	393.497799505537	434.532508552341	332.609403052143	341.132668148363	361.796227618277	455.948574618599	358.514383705429	356.4780419922	337.981000928916	329.266496844713	339.534676965751	354.256753458928	294.211811348665	428.799556895132	359.638056043935	360.617793988097	398.648506488869	425.570027784964	353.5074438631	350.876603698376	386.911257235429	401.179890051299	314.986493947724	370.356778691322	360.751898527098	371.605045744298	327.692765663466	384.180235549228	387.42093937999	327.781688951024	352.048471768584	324.296012249985	413.44797549298	411.958728315194	381.188878731101
ENSSSAG00000000525	498.447201578838	493.024294056681	507.824382238963	517.111271380006	468.859264125217	489.74879339424	521.047576555831	496.008143978408	487.726183249454	465.576199207485	488.734139479102	461.709547364719	562.571619373422	534.405450115636	492.783123917814	461.522105356834	461.851913952405	486.49504220471	449.995307982932	492.318013450044	482.692550128539	569.214938019804	435.319529196444	440.581022766647	406.721750852967	441.77901019584	452.196931912097	471.679512584645	481.828335326333	544.245259638477	538.175483759973	446.517775266607	494.68808968264	455.142261128126	533.15450029763	470.190192239023	508.399253389309	489.433515131316	455.051786895883	391.010008968543	429.819237347201	550.732360787332	501.802359577892	468.25955564432	441.457607455843	432.732491346073	516.809969366225	455.70655787079	471.55693187856
ENSSSAG00000000526	136.993945465643	130.595757563269	112.020084317418	113.011072553246	117.722239477327	134.56649089524	122.221036476059	159.395830699648	132.596952892878	104.557366771173	111.248821632403	139.911984049915	126.061198990031	118.756766692363	120.235438737803	140.345903383365	113.087197037729	110.194057752392	128.698658083119	109.108316494334	115.165234989174	122.385318564143	128.88342168756	140.31242763269	147.571608716563	129.199521849727	127.712522611157	137.41076709594	142.988624692167	137.16750446173	142.374466603167	113.558841611014	140.06898719104	129.652078369167	122.061289484987	131.579642837926	130.41546065204	138.766590497002	126.098687935004	130.983501763656	175.835142551128	114.365792663498	118.071143430092	193.281603819145	112.692764772483	137.825805206243	114.846659859161	120.306531277889	124.872218894671
ENSSSAG00000000530	203.383319037454	262.203885340206	256.401526326535	264.548647113281	305.468914505823	275.540909928348	234.79304375664	120.784418294143	184.482717068351	263.366197433048	205.382439936743	138.912612735273	256.826174061779	272.796340880284	265.975364480595	310.380363251672	243.280020518139	201.631680142675	239.39750384692	243.941358015787	264.379322062104	255.448550828512	251.457864691114	215.145722370125	185.964222366401	232.350753003944	244.072820990211	274.82153419188	253.913133544272	307.520695486782	291.393074981149	302.088568945804	224.555042957063	245.704288377932	279.819748536337	250.277362600811	171.308444076833	286.90930197353	252.197375870008	178.525661663057	181.163480204192	307.5662579397	269.349795949898	122.544522009046	258.913955427689	197.617882464834	240.029519105647	201.240015955741	247.279854521684
ENSSSAG00000000532	51.6361794447422	78.9648766661624	53.5207069516554	61.6424032108617	42.6235694659289	40.2784054380309	51.4614890425512	65.3423902247004	59.9568830472142	56.2242443958192	54.1981438721961	81.9484478006645	50.8007816825498	34.4222512151778	46.4546013305148	58.0276331296604	43.7143786868531	55.0970288761961	51.2994651100543	52.3365095379326	58.0833359075835	46.8185446856116	36.0513067657511	42.0937282898071	49.1905362388544	59.3901027857615	53.9230651024885	44.8290445844911	44.1964839957607	53.0970985013149	43.661503091638	49.6130861407342	42.2430278830119	48.0528682067543	36.848691165279	46.927005487652	51.9451411071686	57.1943379751155	41.6673925350447	42.6909190933397	48.8430951530911	44.4139000634945	56.2682792909033	82.6926449329332	63.3314711118087	62.8323523734345	53.9779301338057	53.2265259593083	61.6145816914495
ENSSSAG00000000533	55.8513777667619	62.7669532474624	72.1907210045584	78.7652929916566	77.1283637954903	59.5021898516366	62.1826325930827	49.5018107762882	66.8749849372774	53.2650736381445	80.8217934936258	49.9685657321125	71.4973964421071	61.0994959069406	65.5829665842562	63.425552490559	73.1740686714715	67.9920781876463	47.6995026461908	54.9976879890139	67.0962673415189	70.6385060168877	69.3987655240708	59.8666357899478	67.1870738872158	80.2287353421691	55.8151024745057	76.989011351626	62.3950362293093	58.6280462618685	86.3738430725882	73.8683726984264	58.9179073105166	77.972578599639	71.394339132728	73.6109890002384	47.524278034218	75.9465799341697	70.1766611116543	43.661167254552	78.1489522449457	71.0622401015913	78.4066186840456	45.8296586375292	44.7045678436297	51.6846769523413	74.6503289084547	68.5382663037668	74.7590257856254
ENSSSAG00000000534	2329.95087249643	2457.02250857405	2318.81574537056	2623.22671441778	2359.51902400678	2357.20213643022	2312.55066384965	2345.39579458053	2362.53179545658	2407.77860649464	2200.25447228529	2288.56031053075	2368.82163475297	2308.87250025805	2428.39151268927	2472.24706729158	2340.61988490694	2121.82175033862	2235.57669005921	2499.73362504905	2332.34636773728	2347.4982580961	2420.84524932019	2388.11751830839	1988.01752555565	2157.840401216	2318.69179940701	2621.52456374524	2267.0196496649	2332.95376540152	2624.43600105172	2543.49754948164	2306.69165413815	2307.4443318149	2476.9229592661	2442.04456008291	2009.28226665601	2361.84487474288	2350.91814724042	2261.64846378579	2292.96130336875	2562.68203366363	2516.39124435384	2554.5053205788	2548.16036708689	2320.74333766395	2723.01430526071	2425.81714885779	2494.97979462576
ENSSSAG00000000536	599.611961307312	616.533460124268	677.099176318617	636.97149984557	678.932570778724	669.170781254559	616.465754155562	586.101439591252	628.394255014072	643.126444667967	639.918435543649	603.620274043919	644.417323195307	775.36120862188	638.523049660606	596.4700893793	675.672244485926	599.033654377366	659.693121502979	683.922861927898	649.93250006934	718.705729822985	633.601716408075	568.733040004504	689.86727652052	651.207267387736	604.505940359476	664.639313187455	649.081696329898	622.784717838339	698.584049466208	621.817346297202	660.325225329186	700.846549506058	647.155138590212	613.731620789488	581.343494092993	709.772358150204	649.134115282802	644.244779044945	587.893254388114	727.277613539723	758.238124215123	534.015152819906	710.61635968103	619.202698389814	687.931492556375	607.365700330189	692.547898211893
ENSSSAG00000000543	46.3671815422175	37.4576979057437	37.3400281058061	41.9510799629475	35.5196412216074	44.8554969650799	33.2355450066477	55.4420280694428	32.2844754869615	37.4828295972128	42.7880083201548	30.9805107539097	31.044922139336	26.6772446917628	40.9893541151601	35.0864758458412	46.5653164273001	26.9623758330321	53.099446341986	36.3694388314447	30.0431047797846	36.1406309853844	44.1628507880451	47.7062253951147	49.1905362388544	35.4256753458928	42.5708408703857	39.9563223470464	37.2637021925041	38.7166343238754	34.1698719847602	55.1256512674824	43.3546865115122	54.3994734416086	42.6062991598538	37.7256318626222	41.9981991930299	41.2549323099194	25.2197375870008	44.6314154157643	49.7311514286018	52.1863325746061	32.2850782816658	29.8889078070843	33.5284258827223	49.6578268757789	50.5325303380309	44.4769600481891	27.9319437001238
ENSSSAG00000000544	70.6045718938311	118.447314999244	118.243422335053	113.011072553246	126.855861505741	128.158562757371	120.076807765953	52.4719194228655	72.6400698456634	114.421269296755	125.511491072454	81.9484478006645	106.305339446817	123.92010437464	132.987682240297	98.5120283364002	108.335634136984	94.9544540206784	113.398817611699	114.430673396497	118.169545467153	143.741145964597	134.291117702423	125.345768685203	117.577379302628	104.193162782038	114.468261007037	109.148978118761	103.991727048849	100.663249242076	97.7638004008416	119.071406737762	104.495911079029	103.358999539056	112.849116693667	112.256758225364	99.4694191413866	103.137330774798	131.581239584352	128.072757280019	103.902584234757	128.800310184134	123.605728278378	52.8037371258489	104.310658301803	121.611004593744	110.252793464795	110.098704381583	99.4048584622052
ENSSSAG00000000545	278.203089253305	343.193502433706	336.060252952255	316.773460944706	292.275904909226	313.073060450149	350.58139410238	303.941118166409	380.495603953475	318.604051576309	301.417747499757	319.79882068552	338.671877883665	297.752473011288	291.479851485583	326.574121334368	316.454089189611	325.893064416649	356.396283922482	294.503748586332	286.410932233946	289.125047883075	400.169505099837	379.778970792481	337.135138612637	309.453693462652	353.810988567205	310.879678748971	297.243019814626	329.644486528996	362.580308282733	309.806160123251	332.385929921594	324.583524868265	322.426047696191	354.252884563647	310.565630874774	301.911095540774	277.417113457008	325.033134006109	364.991129234917	312.007647946049	311.781613120087	323.796501243413	307.343903924954	359.765888589827	303.195182028185	316.442633785477	331.897213377941
ENSSSAG00000000550	201.275719876444	254.104923630856	306.18823046761	275.678525470798	248.637488551252	279.202583149987	296.975676349723	204.937496613833	268.652956730787	235.747270361417	309.975349163788	269.830254953407	298.219403580894	319.266380020774	300.588596844508	302.283484210324	266.087522441715	296.586134163354	310.496762508223	267.004904591825	260.373574758133	271.876110367323	366.822046341517	300.268595133957	298.742524962799	282.363471139322	282.859587116563	272.872445296902	275.578076679449	306.414505934671	246.782408778824	210.579987841783	269.021388097076	233.011077908224	252.183230162378	242.916263700787	285.145668205308	248.467205957469	297.154299394661	320.181893200048	285.06606443895	248.717840355569	269.349795949898	241.10385631048	257.051265100871	289.839560948424	299.74978223241	254.466541915049	267.818048418834
ENSSSAG00000000553	267.665093448255	286.500770468256	287.518216414707	285.952259339275	272.993813960354	257.232543820152	287.326647154244	279.190212778265	270.958990694141	326.495173596775	228.202711040826	255.839056548416	282.226564903054	289.146910207494	320.627836634142	280.691806766729	268.938460182162	268.45148112019	269.997184789759	313.131997743902	334.479899881602	270.233354413442	386.65026506268	369.489392766084	287.944602373782	328.208462763419	326.376446672957	294.312423141659	267.778697150786	266.591682058685	301.833869198715	285.550873565559	317.93436775109	271.997367208043	285.577356530912	349.652197751132	308.355199338299	323.476173793686	285.092685766096	288.163703880043	282.401895612417	254.269577863506	297.022720191326	267.007576409953	309.206594251772	396.24918996795	319.273714408468	299.672632455831	286.713186804212
ENSSSAG00000000555	609.096157531857	510.23458768905	436.878328837931	375.847430688448	483.06712061386	515.380505945714	464.225515738014	591.051620668881	642.230458794199	498.127077541907	464.012179116346	677.573751327445	527.763676368711	456.094828601106	425.378408261773	369.757476221557	523.622231662089	526.352467349193	454.495261062762	455.948574618599	520.747149516266	475.577848648581	479.482379984489	542.541386846402	563.89151298199	452.198326474044	515.580183874671	416.130479077776	469.695967170634	457.962474573841	470.78490290114	420.057462658216	553.605996993156	537.648129181232	499.760373929096	454.547857076472	572.501767947092	470.681273172262	478.078503823145	494.826562218256	542.602384337066	486.332205695265	467.672419680131	690.433770343647	498.269662423789	555.356920978099	474.316705218335	506.016561859725	447.732626957867
ENSSSAG00000000556	13468.6124384337	11429.6597123202	11628.9294197515	11351.619780178	11619.9969139258	11784.1798455403	11953.0029444876	14336.7144370286	13040.6220627691	11414.5080026039	11251.344498942	12776.9622577012	10739.6615497776	10062.4845864769	10279.2191375463	11855.1803963736	12912.8473390644	11454.3206201981	11326.3819019304	11289.6060489706	11737.8410374618	10387.1458963902	11768.9490936794	11803.0814124619	13517.7993122725	12855.3524240478	11663.4643797997	10768.7161447527	11787.462260987	10216.7667032947	10847.03602894	10743.9894320323	11413.3991388127	11582.5545536092	10893.3943257356	11431.786591737	13927.9291113306	10771.2877812808	11467.3050297763	13088.6476947535	12011.8491825584	11228.944283553	12346.7363657171	15120.7984596039	11989.2062885634	13001.2298161095	11277.9419981696	12867.6949332859	10495.8386091995
ENSSSAG00000000557	36.882985317673	79.9772468798312	51.0313717446016	75.3407150354976	74.0838231193525	62.248444767866	47.1730316223386	30.6911226812987	47.2736962487651	57.2106346483774	59.9032116482167	43.972337844259	61.1490890623284	66.2628335892173	51.0089740099771	64.7750323307837	60.8200051295348	73.8534642383054	71.0992586613033	69.1906397281142	59.0847727335763	74.7453959015904	63.9910695092082	44.8999768424609	47.990767062297	51.0546497631985	59.5991772185399	77.9635557991149	67.5946225817517	64.1589940224221	81.6280275191493	56.2281642928321	50.0246382825141	58.932762895076	57.5760799457484	57.0485164751848	45.3138464977428	68.445683150548	62.5010888025671	64.0363786400096	46.1789263265588	84.3864101206396	77.484187875998	41.844470929918	64.2628162752176	61.8189273351533	49.3840637394392	53.2265259593083	69.0083314944235
ENSSSAG00000000558	385.690646464809	372.5522386301	375.889616265114	388.689598024044	398.834828574049	366.167322163918	373.095795558496	397.004522425831	409.321028495405	414.283906074457	361.320959147974	415.738466891176	354.664716561505	357.991412637849	387.12167775429	388.650193984702	392.479095601529	297.758411373485	374.3960962418	384.096756439403	360.517257357415	352.371152107498	438.023377203876	393.81021355575	382.726367321819	393.850155316103	410.57210972772	384.94505675813	345.772492437422	346.237329810657	378.716081164425	410.134845430069	415.760327059117	369.916419402939	378.850606043024	417.742362576353	394.562029260834	252.21765434928	367.330960506315	418.176957482487	451.132587959459	345.31807299367	406.79198634899	498.148463451405	366.949994383127	428.678791192948	393.924043316922	390.084813537396	331.075685622055
ENSSSAG00000000562	398.336241430868	405.960455681168	394.559630318018	398.963331892521	420.146613307013	424.754093710144	365.590995073124	496.008143978408	410.474045477082	429.079759862831	489.684984108439	517.674340984685	421.458336921894	400.158670376442	453.615518874439	415.639790789195	390.578470441231	491.184151045238	483.294960773669	478.125061710943	453.650882174747	421.366902170504	424.504137166719	448.064352240391	459.511594621494	420.940377639433	389.759698635531	460.959523662267	336.239917457944	365.04255219654	467.937413569077	463.055470646852	386.857202718109	372.636393075019	431.820599593113	523.558159264196	496.241879938695	391.921856944234	291.671747745313	550.130707407355	375.647804541046	365.304328022243	420.628448469703	501.137354232113	323.176771702906	386.114939585138	467.425905626785	538.827434026422	455.126376760841
ENSSSAG00000000564	35.829185737168	57.7051021791187	47.297368934021	31.6773460944706	30.4454067613778	43.0246603542603	36.4518880718071	30.6911226812987	58.803866065537	39.4556101023293	35.1812512854606	35.977367327121	51.7415368988933	41.3067014582134	41.9002286510526	26.9895968044932	29.4596899846184	51.5801972458006	30.5996809428394	39.030617282526	41.0589098657056	39.4261428931466	44.1628507880451	36.4812311844994	58.7886896513138	36.4676069737132	45.4088969284114	32.1599667671349	41.5966908195395	39.8228238759862	38.9156875381991	26.4603126083916	38.908051997511	53.4928155509152	43.7578207587688	29.4443956000954	44.2086307295052	39.3797081140139	36.1848408856967	47.5421598994011	41.7386449490051	35.5311200507956	30.4402166655706	39.8518770761124	47.4986033338565	53.7115270289037	42.4932641478896	46.6643515259689	41.8979155501857
ENSSSAG00000000566	68.4969727328213	85.0390979481749	60.9887125728166	69.3477036122194	87.2768327159496	75.0643010436031	55.7499464627638	67.3224626557519	80.7111887174038	82.8567812148914	69.4116579415845	69.9559920249575	79.0234381728552	64.5417210284584	74.6917119431807	71.522431531907	57.0187548089389	83.2316819193601	83.6991272848254	72.7388776628893	70.1005778194973	63.2461042244227	64.892352178352	72.027046184781	58.7886896513138	89.6061199925525	74.7354761946771	84.7853669315375	64.9948294055305	70.7961313350865	76.8822119657104	66.1507815209789	65.5878590815185	64.3727102392369	93.2732495121124	89.2533241627891	85.1016141542974	69.3832952485008	78.9487437506111	66.9471231236464	68.3803332143275	74.3932826063534	86.708495956474	46.825955564432	80.0956840531698	67.8994775648405	71.2049291126798	61.9760918704274	68.1868037385375
ENSSSAG00000000569	248.696700999166	200.449302306412	160.562120854966	172.085042296989	183.687287460312	197.730353968515	154.384467127654	203.947460398307	208.696073683573	150.917708641409	159.741897728578	197.875520299165	185.328777619672	140.27067370185	153.026922029931	172.733419548756	187.211578289349	147.706928476611	194.397973048627	140.155398423616	173.248570896758	144.562523941538	174.848837813893	186.147820659369	241.153604488043	165.66712882344	215.692260409954	143.258033780874	174.186142806822	131.636556701176	130.035346164226	143.326693295454	166.748794275047	153.225183527198	198.061715013374	197.829532938141	209.99099596515	163.144505043772	131.581239584352	182.406654307906	167.842636071531	172.103862746041	143.899206055425	215.200136211007	189.994413335426	192.550757273428	149.300657816909	205.6147989113	165.948606688971
ENSSSAG00000000570	857.792858531023	864.564162473112	832.682626759475	911.793880827329	872.768327159496	832.115239617503	816.951138550501	861.331507507414	710.258460713153	850.268397705196	870.973680472485	819.484478006645	864.55404381969	848.508492454133	958.240011758855	820.483742856593	833.424132790656	912.031669482565	821.691432376834	918.106565623054	937.344869129279	921.586090127302	681.369697872696	665.080906978952	727.0601209938	706.429643662216	678.295397868145	941.409936274313	838.00000046864	845.128817812595	825.771906298371	872.087803051572	875.986999258247	833.218601547306	808.368162438307	767.394560327485	792.43970582638	909.483735014132	773.039782558067	802.395229322544	659.825812704485	840.533058701634	880.921421685454	744.233804396398	818.652398636468	640.48462419372	933.703344654979	754.650059834028	845.352060806688
ENSSSAG00000000571	1395.23064458854	1853.64986122748	2011.38284729942	1928.89353380655	1808.45716162584	1934.27887933089	1778.63771503318	1200.91392943275	1471.2496686201	1811.99889394947	1882.67236608681	1468.07646120946	1914.43686525905	1814.91319532025	1784.4032158133	1912.21293359834	1633.5873252761	2023.35046468754	1969.17946773331	1737.7495285561	1873.68830143256	1885.88383505551	1672.78063393085	1708.06995238195	1684.47592388663	1653.54549335094	1589.3113924944	1862.35443915136	2025.23888427633	1910.38935649522	1766.39254898996	1952.55056789423	1788.658733257	1771.60951841505	1729.58544157028	1753.78181293068	1723.03138268246	1943.66987905597	1827.88271989262	1685.32105602571	1660.6652352051	1858.72171765725	1816.26626104572	1305.14897424268	1722.98855230656	1641.74856201555	1899.56375407052	1677.7292634571	1844.32981196406
ENSSSAG00000000576	49.5285802837323	50.6185106834374	65.9673829869241	58.2178252547027	63.9353541988933	63.1638630732758	85.7691484042521	94.0534404749475	64.568950973923	74.9656591944256	69.4116579415845	79.9497051713799	69.6158860094201	53.3544893835256	81.9787082303203	80.9687904134796	45.6150038471511	57.4415832964598	69.2992774293716	78.061234565052	56.0804622555979	50.9254345703144	59.4846561634893	64.5437167110375	55.1893821216416	55.22237627448	66.2213080205999	68.2181113242256	58.0620476022739	70.7961313350865	60.7464390840181	69.4583205970278	62.2528831960176	60.746078676463	52.9699935500885	68.0901648252205	68.523377630733	61.8823984648791	47.1499441843927	63.0661304787973	47.0669826020696	71.0622401015913	59.0355717150461	96.6408019095725	67.9881969288535	60.8055022968721	71.2049291126798	91.141311574158	61.6145816914495
ENSSSAG00000000581	184.414926588365	230.820408716475	235.242177066578	201.19395492434	236.459325846701	222.44664821458	204.773841815152	143.555251251236	207.543056701895	206.15556278467	212.989196971437	194.877406355239	239.892580167596	222.023520337897	237.738253867929	238.857931719765	200.515954411435	227.421778765575	231.297588303227	209.34603815173	212.304607110478	234.092723428058	228.925797962519	188.018653027805	243.553142841157	195.883146030231	196.771886689783	185.163445022898	237.447776761538	234.512185047474	199.324253244434	233.732761374125	206.768504901058	216.691235875741	214.183017398184	224.513516450727	188.991896368635	210.025109941408	228.074148612876	179.495909824269	222.902125153197	235.393670336521	220.460963123375	128.522303570462	183.474997191563	216.872958192177	211.317854140856	198.323493985368	224.277077356876
ENSSSAG00000000582	318.247473312493	324.970838587668	278.805543190019	273.966236492718	293.290751801272	284.695092982446	304.480476835095	303.941118166409	343.599060539805	324.522393091658	325.188863233177	341.784989607649	359.368492643222	307.218592095462	311.519091275217	327.923601174592	328.808152731547	291.897025322826	283.497044029247	292.729629618945	335.481336707594	322.801544937638	343.388696943779	343.297739607982	304.741370845586	336.543915785982	360.433119369265	340.116012173639	304.175801617883	337.387813393772	293.291401202525	330.753907604894	262.351436326074	331.836787993813	294.789529322232	338.610549401097	313.881278179487	279.408405189908	319.084505992053	334.735615618232	342.789722347148	347.538767996845	337.60967574542	353.685409050497	345.529055624721	349.631638207015	338.797646584525	333.941765607715	278.497909245352
ENSSSAG00000000589	73.765970635346	70.8659149568124	82.1480618327734	102.737338684769	101.484689204593	89.7109939301598	88.9854914694115	85.1431145352157	87.629290607467	111.46209853908	74.1658810882684	107.932101981363	82.7864590382293	105.848422486672	89.2657045174599	112.006826738647	89.3293825340042	73.8534642383054	97.1989865243134	91.3671268204585	94.135061643325	65.7102381552443	77.5103095463648	84.1874565796141	80.3845348293475	85.438393481271	70.0053827646342	90.6326336164711	75.3940021104154	65.2651835745329	97.7638004008416	99.2261722814683	88.9326902800251	89.7591311786542	105.939987100177	90.173461525292	91.7329087637232	62.8200105628318	85.5278057298287	92.1735753151653	71.9325583163705	69.9518926000039	90.3982191886643	93.6519111288641	81.9583743799877	92.2216784835894	101.065060676062	101.349138470464	79.6881923209414
ENSSSAG00000000590	359.345656952185	306.748174741631	342.283590969889	318.485749922785	322.721311670604	347.858956055722	325.922763936158	413.835138089769	368.965434136703	299.862636777702	381.288696364046	342.784360922292	374.420576104719	340.78028703026	298.766847772723	376.50487542268	299.348462746929	321.203955576122	332.99652790737	337.082603803633	344.49426814153	294.874693721659	292.916867471728	302.139427502393	325.137446847062	349.047095319827	330.160521416991	302.10877872157	337.973112908759	352.874467123322	319.867968301783	306.498621047202	335.720905807095	311.890314398556	307.456266910296	333.089725226079	340.40645661719	268.157060014476	319.084505992053	302.717426298227	320.58831545938	310.897300444462	312.704043928135	387.559504565193	300.824487781091	324.296012249985	313.53138141551	309.151328859544	305.60832518959
ENSSSAG00000000591	10.5379958050494	14.1731829913625	12.4466760352687	27.3966236492718	7.10392824432148	6.40792813786856	7.50480048537206	13.8605070173607	12.6831867984492	10.8502927781405	12.3609801813781	13.9911984049915	13.1705730288092	6.88445024303556	17.3066161819565	12.1453185620219	12.3540635419368	2.34455442026366	8.99990615965864	7.98353535324395	6.00862095595692	8.21377976940554	8.11154402229399	10.2895780263973	3.59930752967228	9.3773846503834	7.56814948806856	14.618166712334	6.93278180325659	4.42475820844291	15.1866097710045	16.5376953802447	2.22331725700063	6.34660523485434	8.06065119240477	23.9235714250775	6.63129460942577	3.75044839181085	15.3511446181744	15.5239705793963	7.10445020408597	7.77243251111154	10.1467388885235	16.9370477573478	12.1074871243164	15.201375574218	25.2662651690154	20.4156537926114	11.5013885824039
ENSSSAG00000000593	24.2373903516137	33.4082170510687	36.0953605022792	44.5195134300668	56.8314259545718	25.6317125514742	36.4518880718071	21.7807967415668	18.4482717068351	21.7005855562811	41.837163690818	32.9792533831942	32.926432572023	49.0517079816284	44.6328522587299	35.0864758458412	18.0559390228306	44.5465339850096	19.799793551249	43.4659147009948	44.063220343684	38.604764916206	38.7551547731824	29.9333178949739	19.1963068249188	32.2998804624317	16.0823176621457	38.0072334520685	29.4643226638405	35.3980656675432	36.0681982061357	27.5628256337412	41.1313692545116	36.2663156277391	58.7276015446634	19.3228846125626	50.8399253389309	34.6916476242504	25.2197375870008	37.8396782872784	43.5147575000266	33.3104250476209	38.742093937999	37.8592832223068	25.1463194120417	26.3490509953112	39.0478643521148	39.3730466000362	30.3965269677818
ENSSSAG00000000595	11.5917953855544	5.06185106834374	90.8607350574614	8.56144489039745	13.193009596597	10.0696013595077	17.1538296808504	25.7409416036699	35.7435264319931	9.86390252558231	15.2135140693884	19.987426292845	15.0520834614962	9.4661190841739	16.3957416460641	2.69895968044932	10.4534383816388	12.8950493114502	55.7994181898836	7.09647586955018	2.00287365198564	18.8916934696327	5.40769601486266	23.3854046054484	10.7979225890168	9.3773846503834	11.3522242321028	10.7199889223783	6.93278180325659	16.5928432816609	18.0340991030679	7.71759117744754	17.786538056005	11.7865525790152	6.90912959348981	18.4027472500596	6.63129460942577	15.9394056651961	42.7639028649143	8.7322334509104	8.88056275510747	4.44139000634945	7.37944646438076	16.9370477573478	13.9701774511343	17.2282256507804	8.03926619014127	9.47869640371243	15.6090273618339
ENSSSAG00000000598	34.7753861566631	8.09896170934999	3.73400281058061	11.1298783575167	5.07423446022963	8.23876474868814	3.21634306515945	6.93025350868035	11.530169816772	10.8502927781405	6.65591240535742	9.99371314642249	11.2890625961222	6.02389396265612	9.10874535892447	2.69895968044932	10.4534383816388	10.5504948911865	3.59996246386346	4.43529741846886	14.0201155638995	6.57102381552443	4.50641334571889	6.54791328952554	17.9965376483614	11.4612479060242	3.78407474403428	11.6945333698672	6.93278180325659	5.53094776055363	2.84748933206335	4.41005210139859	11.1165862850031	11.7865525790152	8.06065119240477	10.1215109875328	15.4730207553268	7.5008967836217	14.2546342883048	5.8214889672736	5.32833765306448	6.66208500952418	12.9140313126663	6.97407848831966	7.45076130727161	8.10740030624961	4.59386639436644	5.10391344815285	9.03680531474593
ENSSSAG00000000600	133.832546724128	208.548264015762	248.933520705374	223.453711639373	293.290751801272	212.377046855072	230.504586336427	52.4719194228655	199.471937830155	212.07390430002	229.153555670162	124.921414330281	200.380861081169	171.25069979551	244.114375619176	219.96521395662	190.062516029796	227.421778765575	270.897175405725	119.753030298659	196.281617894593	247.234771059107	334.375870252341	231.983213686048	247.15245037083	235.476547887405	352.864969881197	109.148978118761	254.77973126968	230.087426839031	251.528224332262	210.579987841783	163.413818389546	229.38444634545	135.879548671966	198.749670300644	175.729307149783	224.089291410698	107.458012327221	255.175266398826	301.939133673654	230.952280330172	176.184284337091	109.592661959309	217.003423074286	375.980689202326	166.527656795784	249.362628466896	141.302774012391
ENSSSAG00000000602	18.968392449089	14.1731829913625	19.9146816564299	13.6983118246359	12.1781627045511	10.0696013595077	18.2259440359036	19.8007243105153	8.07111887174038	15.7822440409317	14.2626694400516	13.9911984049915	15.0520834614962	17.2111256075889	16.3957416460641	9.44635888157262	6.65218806104287	11.7227721013183	13.499859239488	14.1929517391004	14.0201155638995	20.5344494235139	20.7295013903069	13.0958265790511	15.5969992952465	11.4612479060242	7.56814948806856	14.618166712334	9.53257497947781	15.4866537295502	18.0340991030679	11.0251302534965	12.2282449135035	19.9464735952565	14.9697807858946	12.8819230750417	17.6834522918021	17.8146298611015	15.3511446181744	16.4942187406085	22.2014068877687	14.4345175206357	16.6037545448567	12.9518600497365	23.2836290852238	6.08055022968721	14.9300657816909	9.47869640371243	22.1812494089218
ENSSSAG00000000604	916.8056350393	714.733370850137	693.279855164466	590.739697437424	697.199814835551	864.154880306845	900.576058244647	753.417560015106	942.01487403027	769.384396995421	753.068946434725	731.539802318127	718.736985286445	772.779539780742	654.007916770777	730.068593561541	816.318506347975	833.489096403733	838.791254080186	534.896868667345	759.089114102557	695.707146468649	700.296633924715	773.589184348232	944.218341950694	794.993832026948	760.599023550891	595.44665741574	793.803516472879	848.447386468927	589.430291737113	687.96812781818	709.2382049832	738.01952302449	783.034687262178	693.783571327247	862.068299225351	864.478354312401	723.696817713935	747.091084133445	859.638474694403	841.643406203221	781.298894416313	750.211585957815	739.488059746707	909.042259338238	641.99282861271	654.759182348751	797.7034509653
ENSSSAG00000000606	45.3133819617125	27.3339957690562	41.0740309163867	32.5334905835103	36.5344881136533	37.5321505218015	33.2355450066477	43.5615934831336	36.8965434136703	44.3875613651204	32.3287173974503	49.9685657321125	38.5709638700841	34.4222512151778	39.1676050433752	25.6401169642685	38.0125032059592	23.4455442026366	46.7995120302249	27.4988439945069	31.0445416057774	36.9620089623249	40.55772011147	36.4812311844994	45.5912287091822	36.4676069737132	42.5708408703857	34.1090556621128	30.3309203892476	36.504255219654	48.4073186450769	44.1005210139859	42.2430278830119	31.7330261742717	49.5154287533436	34.9652197751132	18.7886680600397	30.9411992324395	48.2464545142623	47.5421598994011	57.7236579081985	35.5311200507956	41.5093863621418	48.8185494182377	48.4299484972655	39.5235764929669	36.7509311549315	37.1856551222565	44.3624988178437
ENSSSAG00000000613	571.159372633679	503.147996193368	530.228399102446	535.94645013888	453.636560744529	504.395486280796	558.571578982692	492.047999116305	460.053775689201	490.235955521441	517.259478359205	454.713948162223	484.48893641691	459.537053722624	517.37673638691	531.695057048516	469.454414593597	430.225736118382	526.494510340031	454.174455651211	522.750023168252	495.290920095154	511.027273404522	480.803918688018	482.307208976085	458.449916240966	517.472221246688	493.119490429402	480.095139875519	535.395743221592	484.073186450769	542.436408472027	593.625707619168	440.63573487703	491.699722736691	512.51651091416	465.295838428042	517.561878069898	480.271524482884	478.332343477647	447.580362857416	505.20811322225	467.672419680131	506.118838866627	524.34732699924	449.960716996854	478.910571612702	542.473086489388	483.058320460964
ENSSSAG00000000619	56.9051773472669	24.29688512805	41.0740309163867	41.0949354739078	33.4899474375155	40.2784054380309	40.7403454920197	46.5317021297109	46.1206792670879	38.469219849771	46.5913868375019	34.9779960124787	36.6894534373971	31.8405823740395	40.0784795792677	32.3875161653918	41.8137535265552	33.9960390938231	28.7996997109077	21.2894276086505	30.0431047797846	32.0337411006816	55.8795254869142	30.8687340791918	45.5912287091822	47.9288548797374	51.0850090444628	39.9563223470464	48.5294726227961	32.0794970112111	37.0173613168235	27.5628256337412	28.9031243410082	32.6396840649652	39.1517343631089	42.3263186751371	40.8929834247923	30.9411992324395	36.1848408856967	46.5719117381888	46.1789263265588	34.4207725492083	33.2075090897134	47.8222524913348	44.7045678436297	42.5638516078105	25.2662651690154	35.7273941370699	49.2916653531596
ENSSSAG00000000620	513.200395705907	656.015898457349	623.578469366961	597.588853349742	593.685431846866	649.031578535544	622.898440285881	550.460135832325	562.672287058472	559.283273200517	563.850865196707	578.635991177862	659.469406656803	683.28168662128	610.28593904794	612.663847461996	530.274419723131	563.865338073411	639.89332795173	611.183984265009	667.95836293721	586.463875535556	543.473449493698	542.541386846402	604.683664984942	573.062395301208	612.074089847545	611.039368575563	593.619441903845	609.51044321301	591.328617958489	603.074624866258	658.101908072186	618.340681452951	598.791231435783	593.488598814422	573.60698371533	648.827571783277	629.396929345149	579.238152243723	592.333535765668	625.125643393686	629.09781108846	520.066995843266	571.845930333096	559.410621131223	655.77442779581	581.846133089424	574.24790136431
ENSSSAG00000000623	631.225948722461	531.494362176093	608.642458124639	561.630784810073	482.052273721814	565.728512743253	545.706206722054	683.124988712777	566.131338003504	551.392151180051	619.950698327577	660.584438978527	524.000655503337	539.568787797912	521.931109066372	566.781532894357	620.554114837285	522.835635718797	533.694435267758	479.012121194637	529.760080950201	492.826786164332	603.859388326331	625.793427241798	639.476971105108	551.18183111698	602.613902987459	528.203090539004	558.955532887562	546.457638742699	590.379454847801	546.846460573425	568.05755916366	518.608313476669	558.487975473759	554.842829589297	626.657340590736	498.809636110843	480.271524482884	670.441479397676	630.51995561263	567.387573311143	555.303346444652	682.463394928424	560.669788372189	520.900469676538	509.919169774675	629.239615107987	586.5708177026
ENSSSAG00000000626	35.829185737168	65.8040638884687	59.7440449692897	51.3686693423847	26.3860191931941	52.1788434083582	56.822060817817	74.2527161644323	46.1206792670879	48.3331223753533	54.1981438721961	59.962278878535	63.0305994950155	37.0039200563161	72.8699628713958	59.377112969885	47.5156290074491	57.4415832964598	31.4996715588053	53.2235690216263	44.063220343684	67.3529941091254	50.4718294720515	58.9312196057299	39.592382826395	58.3481711579412	47.3009343004285	58.4726668493362	52.8624612498315	51.9909089492041	67.3905808588326	57.3306773181817	62.2528831960176	42.6129208625934	66.7882527370681	81.8922252627652	47.524278034218	54.3815016812574	40.5708822051751	60.1553859951605	62.1639392857523	38.8621625555577	35.9748015138562	55.7926279065573	73.5762679093072	51.6846769523413	57.4233299295805	75.1004407371062	61.6145816914495
ENSSSAG00000000629	13.6993945465643	37.4576979057437	34.8506928987523	32.5334905835103	32.4751005454696	37.5321505218015	31.0913162965414	20.790760526041	12.6831867984492	38.469219849771	24.7219603627561	22.9855402367717	41.3932295191146	33.5616949347984	38.2567305074828	35.0864758458412	28.5093774044694	35.168316303955	31.4996715588053	29.2729629618945	28.0402311277989	27.9268512159788	30.6436107508884	48.6416415793326	23.9953835311485	32.2998804624317	38.7867661263514	28.2617889771792	30.3309203892476	29.8671179069896	37.0173613168235	33.0753907604894	25.5681484555072	31.7330261742717	17.2728239837245	30.3645329625983	41.9981991930299	32.816423428345	20.8336962675224	37.8396782872784	37.2983635714514	32.2000775460335	29.5177858575231	19.9259385380562	25.1463194120417	39.5235764929669	35.6024645563399	29.8943501963238	28.7534714560098
ENSSSAG00000000631	976.872211128082	898.984749737849	883.713998504077	876.691956776699	855.515929994715	850.423605725698	924.162574055816	936.574259887372	935.096772140207	911.424593363806	831.03820604034	1024.35559750831	863.613288603346	822.69180404275	860.776436418363	862.317617903558	911.349764362873	839.350482454392	903.590578429728	807.224130161333	859.232796701839	761.417384623894	991.410936058155	973.76824777087	841.038192766755	940.864259921801	898.717751708142	860.522747132731	792.070321022065	808.624562592941	867.535083168633	815.85963875874	815.95743331923	877.644838191286	844.065332004671	909.095714152944	996.904622950341	813.847301022955	828.961809381416	958.605183277719	937.787426939349	876.06417875243	830.187727242836	1005.26359924493	889.434631055549	1067.13656531011	884.31928091554	938.390943967531	863.425671436179
ENSSSAG00000000636	70.6045718938311	82.0019873071687	54.7653745551822	58.2178252547027	49.7274977102503	61.3330264624562	55.7499464627638	67.3224626557519	81.864205699081	69.0473176790762	45.6405422081651	59.962278878535	55.5045577642673	55.0756019442845	61.9394684406864	72.8719113721316	57.0187548089389	49.2356428255369	48.5994932621567	72.7388776628893	48.0689676476553	54.2109464780766	64.892352178352	79.5103756585245	67.1870738872158	71.8932823196061	70.9514014506428	63.3453890867809	54.5956567006456	56.4156671576471	42.7123399809502	55.1256512674824	58.9179073105166	67.0926839113173	63.3336879403232	53.3679670251728	45.3138464977428	48.7558290935411	51.5359855038711	53.3636488666747	82.5892336224994	75.5036301079407	67.3374489874745	81.6963480060304	73.5762679093072	70.9397526796841	47.087130542256	71.4547882741399	70.6513870061955
ENSSSAG00000000638	413.089435557937	321.933727946662	339.794255762835	333.040206236461	324.751005454696	336.873936390804	325.922763936158	472.247274805789	363.200349228317	367.92356420422	345.156600449249	424.732808722956	347.138674830757	300.334141852426	315.162589418787	315.77828261257	316.454089189611	389.196033763768	334.796509139302	337.082603803633	318.456910665716	303.909851468005	354.204088973504	412.518537240109	389.924982381163	395.934018571744	352.864969881197	332.319656593727	330.173733380095	290.927852205121	325.56294696591	327.446368528845	326.827636779092	324.583524868265	323.577569295106	331.249450501073	410.03505001616	326.289010087544	375.006532815403	394.891001613392	391.632817500239	324.22147046351	285.031119686707	480.215118767154	369.744029873354	350.645063245296	329.609913795792	503.100039889352	317.93124152788
ENSSSAG00000000640	268.71889302876	262.203885340206	226.52950384189	254.274913244804	236.459325846701	246.247524155235	216.567099720736	194.04709824305	196.012886885123	223.910587330719	231.055244928836	231.854144997002	241.774090600283	253.864102711936	239.560002939714	257.75064948291	264.186897281417	193.425739671752	250.19739123851	204.023681249568	265.380758888097	232.449967474177	171.243707137318	213.274890001689	237.55429695837	231.308821376124	190.149755887723	239.737934082278	225.315408605839	274.33500892346	251.528224332262	239.245326500874	204.545187644058	235.731051580304	241.819535772143	223.593379088224	243.147469012278	226.902127704557	214.916024654441	225.097573401246	206.917112194004	254.269577863506	247.211456556756	208.226057722687	233.767636015647	193.56418231171	252.662651690154	207.073059896487	216.061799798016
ENSSSAG00000000643	74.8197702158509	139.707089486287	110.775416713891	110.442639086127	204.999072193277	138.228164116879	135.086408736697	147.515396113339	202.930988775187	171.631903945132	174.00456716863	152.903811140264	151.461589831306	147.155123944885	111.126693378879	109.307867058197	187.211578289349	148.879205686743	142.198517322607	169.42836138551	172.247134070765	185.631422788565	191.071925858481	185.212404475151	149.971147069678	94.8157781316544	210.016148293903	188.087078365365	147.321613319202	180.308896994048	138.577814160416	112.456328585664	207.880163529559	165.011736106213	208.425409403609	100.294972512825	186.781464832159	147.205099378576	169.959101129788	160.090946600024	175.835142551128	209.855677800012	159.580529792234	224.166808553132	135.045048694298	209.778982924209	94.1742610845121	123.952183740855	150.339579327137
ENSSSAG00000000645	119.079352597059	133.632868204275	123.22209274916	107.018061129968	129.900402181878	119.919798008683	130.797951316484	132.664852880452	138.362037801264	126.257952327454	116.003044779086	135.914498791346	97.8385424997255	135.107336019573	110.215818842986	101.210988016849	122.590322839219	110.194057752392	119.69875192346	114.430673396497	119.170982293145	105.957759025331	113.561616312116	138.441595264254	158.36953130558	126.073726966266	115.414279693046	103.301711433827	132.589451987282	123.893229836401	115.79789950391	103.636224382867	117.835814621033	126.932104697087	124.364332682817	106.735934050346	165.782365235644	129.390469517474	96.4929090285247	103.816553249713	111.007034438843	104.372665149212	110.691696965711	163.392696012061	117.349490589528	132.758680014837	133.222125436627	110.098704381583	124.872218894671
ENSSSAG00000000650	32.6677869956532	58.7174723927874	47.297368934021	56.5055362766232	65.9650479829851	51.2634251029485	58.9662895279233	31.6811588968244	42.6616283220563	46.3603418702369	48.4930760961755	35.977367327121	43.2747399518017	43.8883702993517	41.9002286510526	51.2802339285371	52.267191908194	51.5801972458006	76.4992023570985	49.6753310868512	64.0919568635404	64.8888601783038	52.2743948103391	41.1583121055891	70.7863814168881	57.3062395301208	64.3292706485828	50.6763112694247	47.662874897389	46.4599611886505	55.0514604198914	57.3306773181817	66.6995177100188	52.5861576602217	52.9699935500885	43.2464560376401	61.8920830213072	37.5044839181085	65.7906197921759	50.4529043830379	50.6192077041126	59.9587650857176	66.4150181794269	25.903720099473	62.4001259483997	69.9263276414029	67.759529316905	51.7682649741217	51.7562486208176
ENSSSAG00000000651	26.3449895126236	20.247404273375	29.8720224846449	19.6913232479141	29.4305598693318	27.4625491622938	18.2259440359036	16.830615663938	38.0495603953475	22.6869758088393	27.5744942507664	36.9767386417632	30.1041669229925	28.3983572525217	19.1283652537414	22.9411572838192	15.2050012823837	23.4455442026366	35.0996340226687	22.1764870923443	24.0344838238277	19.7130714465733	19.8282187211631	21.5145722370125	29.9942294139356	26.0482906955094	25.5425045222314	14.618166712334	25.1313340368051	21.0176014901038	18.0340991030679	15.4351823548951	31.1264415980088	16.3198420324826	25.3334751761293	21.1631593375685	28.7356099741784	21.5650782529124	15.3511446181744	20.3752113854576	26.6416882653224	21.0966025301599	19.3710469689995	18.9296416111534	19.558248431588	17.2282256507804	12.6331325845077	22.6030452703912	20.5381938971498
ENSSSAG00000000654	108.541356792009	209.560634229431	108.286081506838	184.071065143545	191.80606259668	228.854576352448	184.403669069142	89.1032593973187	114.148681186042	178.53663571304	148.331762176537	89.9434183178024	221.077475840726	203.091282169549	213.144641398833	151.141742105162	120.689697678921	180.530690360302	162.898301489821	156.122469130104	206.295986154521	220.129297820069	145.106509732148	149.66658947487	119.976917655743	162.541333939979	172.17540085356	194.908889497787	212.316442724733	210.176014901038	202.171742576498	190.734753385489	174.530404674549	192.211472827017	208.425409403609	177.586510963075	165.782365235644	222.214067214793	231.363679602485	116.429779345472	142.97706035723	229.841932828584	178.951576761233	78.7074572253219	174.161545557474	157.080880933586	160.785323802825	128.326966696414	229.206243892192
ENSSSAG00000000656	134.886346304633	115.410204358237	113.264751920945	120.716372954604	118.737086369373	107.103941732946	105.067206795209	143.555251251236	93.3943755158529	98.6390252558231	76.0675703469419	126.920156959566	97.8385424997255	108.43009132781	90.1765790533523	83.6677500939289	92.1803202744512	94.9544540206784	82.7991366688595	143.703636358391	103.14799307726	105.957759025331	72.1026135315022	106.637445000845	76.7852272996752	92.7319148760136	98.3859433448913	120.843511488628	93.5925543439639	58.6280462618685	105.357105286344	111.353815560314	88.9326902800251	119.678841571539	125.515854281731	110.416483500358	88.4172614590103	89.0731493055077	185.310245747962	85.3818381866795	111.007034438843	72.1725876031786	95.9328040369499	114.574146593823	122.937561569982	84.1142781773398	98.7681274788785	129.056097189008	123.229163382899
ENSSSAG00000000657	577.482170116709	505.172736620706	532.7177343095	496.563803643052	555.121249949121	549.250983245876	540.345634946788	606.892200117293	569.590388948535	521.800443603304	557.194952791349	498.686286006482	590.794275863727	615.297740471303	480.03088041532	491.210661841776	551.181296486409	558.003952022752	567.89407867446	492.318013450044	498.715539344424	515.003991541727	575.01834291373	545.347635399056	632.278356045763	563.685010650824	536.392594966859	541.846712803849	532.091003399943	559.731913368028	512.548079771403	492.823322331293	520.256238138147	545.808050197473	545.821237885695	537.36021970174	566.975689105904	499.747248208796	503.298241410146	556.922444535841	542.602384337066	496.325333209551	593.123009574604	525.04848047778	577.43400131355	580.692546935129	488.098304401434	543.202216981982	497.845820066912
ENSSSAG00000000659	370.93745233774	347.242983288381	490.399035789586	398.107187403482	391.730900329727	289.272184509495	357.014080232699	311.861407890616	400.096892641987	359.046051931196	283.351699542359	351.778702754072	286.930340984772	425.114802507446	381.656430538936	291.487645488527	338.311278533037	235.627719236498	320.396659283848	483.447418613106	432.620708828898	271.054732390383	479.482379984489	396.616462108404	395.92382826395	439.695146940199	488.145641980422	364.479623360862	331.906928830909	293.140231309343	448.004988244634	421.159975683566	255.681484555072	363.569814168084	338.547350081001	467.429780151514	212.201427501625	278.470793091956	440.797152607579	427.87943909461	301.939133673654	386.400930552402	393.877955036323	283.944624167301	367.881339546536	388.1417896617	331.906846992975	480.496994618961	400.905544872365
ENSSSAG00000000660	459.456617100155	632.731383542968	674.609841111563	632.690777400372	581.507269142315	596.852735127185	567.148493823117	465.317021297109	468.124894560942	539.555468149353	580.015223895432	482.696344972206	564.453129806109	561.943251087778	652.186167698992	593.77112969885	603.448488394603	549.798011551829	605.693684545027	678.600505025736	633.909510853455	639.032066059751	573.215777575442	593.989276978388	531.49774521494	525.13354042147	540.176669710894	683.155657689745	605.751810059544	574.112377545467	644.481752157005	649.380171930943	525.814531280648	540.368102853312	613.761012221678	666.179450452158	496.241879938695	587.882785416351	662.292239241237	566.624926147964	574.572410255453	647.332593425433	574.674393413652	405.492849249443	561.601133535598	543.195820518724	646.586695007077	614.657005256121	692.547898211893
ENSSSAG00000000667	2153.9663425521	2277.83298075469	1759.95999138699	1973.41304723661	2059.12434396118	2099.05417430466	2157.09408236694	1537.52624271151	2136.54046704785	2031.96392026996	2265.86275170953	1591.9985042251	2154.32944542665	2309.73305653843	1898.26253279986	2191.55526052485	2157.20955693819	2114.78808707783	2026.77886715513	2335.6276205657	2234.20555878998	2280.14526398698	1980.11802410888	1680.00746685541	1918.43091331532	2131.79211052049	1994.20739010607	2232.68132919715	2007.04033204278	2204.63577735668	1852.76639206255	2253.53662381468	2286.68179882515	2128.83272734828	2239.70950988961	2119.07634584436	2089.96301773736	2354.34397795926	2482.49938682477	2038.49138670697	1824.95564617458	2353.93670336521	2163.10024487161	1820.23448545143	2127.19235322605	1822.1382188296	2264.77613242266	2075.10538192043	2419.39924108425
ENSSSAG00000000669	10.5379958050494	12.148442564025	23.6486844670105	19.6913232479141	13.193009596597	11.9004379703273	17.1538296808504	6.93025350868035	9.22413585341757	9.86390252558231	9.50844629336774	3.997485258569	3.76302086537406	20.6533507291067	15.4848671101716	18.8927177631452	15.2050012823837	17.5841581519775	8.99990615965864	11.531773288019	13.0186787379066	8.21377976940554	17.1243707137318	16.8374913159228	10.7979225890168	15.6289744173057	11.3522242321028	8.77090002740043	11.265770430292	13.2742746253287	17.0849359923801	18.742721430944	14.4515621705041	6.34660523485434	10.3636943902347	22.0832967000715	14.3678049870892	11.2513451754326	12.0616136285656	11.6429779345472	6.21639392857523	12.213822517461	9.22430808047595	11.9555631228337	8.38210647068056	13.1745254976556	11.4846659859161	13.1243488666787	13.1444440941759
ENSSSAG00000000673	3598.72556742438	2672.6573640855	2746.9814009838	2942.5686088296	2861.86823556951	2764.56328233758	3120.92488755972	4411.6013763828	3233.05961662286	2940.42934287609	3242.3801860384	4039.45885378397	2620.00327751669	2636.74444308262	2661.57539387773	2747.54095469741	3412.57247531499	2786.50292848336	2583.873058438	2879.39508406998	2773.98000800011	2588.16200533969	3131.05599260548	3329.14619963163	3305.36408141571	2862.18618162258	3212.6794576851	2758.93533084118	2878.8376438023	2600.65163701232	2763.01381521214	2614.05838310402	2829.1712095333	2733.57354044083	2612.80250793806	2854.26609848424	3377.53938773419	2504.3619136317	2977.02554559596	3466.69668001143	3265.38292505302	2658.17191880015	2604.94460192641	5027.31429315157	2971.92241643796	3275.38972372484	2817.18856634522	3216.92373332148	2274.81035604832
ENSSSAG00000000674	7864.50626930839	7612.01163657532	7531.48366894108	7522.94162519224	7584.96567115124	8089.55156490635	7296.81030049174	6605.52162998789	7058.7699618278	7261.8050393337	7675.21784800644	7026.57971324966	7936.21100507389	7861.18162126623	8176.00983417061	7930.89302100033	7279.3943639412	7918.73255444053	8481.51156486231	8016.35655414062	8053.55495463425	8734.53340678585	6336.01716408075	6483.3695728145	7467.36335489342	7765.51642214528	6329.81102808334	8165.7079255098	7890.3722898314	7820.76013342284	7739.47600454818	7957.93901697376	7840.52830681271	7418.27486165403	7468.76909056248	7394.22384507395	7691.19653116566	8458.19873563142	8426.68188504786	7140.05621836107	6241.25950428953	8253.21297929887	7657.09813760309	6649.28569014935	7701.29315622862	6237.6311106208	8644.50808759905	6794.03792998403	8177.48728208918
ENSSSAG00000000678	2749.36310553739	2717.20165348692	2639.93998708049	2812.43464649556	2543.20631146709	2651.96683077217	2487.30530372331	2752.30067916162	2415.57057661373	2598.15192523838	2672.82425306567	2453.45657744672	2638.81838184356	2879.42131414962	2882.9179060996	2715.15343853202	2520.2289625551	2988.13460862604	2697.2718760497	2952.13396173287	2970.2616258947	3161.48383324419	1838.61664505331	1941.92399843643	2057.60413779598	2147.4210849378	1925.14802602744	3006.46962050337	2754.04757134368	2725.65105640083	2763.96297832282	2902.91679574562	2912.54560667082	2769.83985606857	2645.04511270768	2525.77706007068	2701.14733757277	2847.52794148239	2553.77255826629	2320.83360161974	1951.05963729711	2875.80002911127	2796.81021000031	2434.94968935047	2605.90376721825	1953.88347380616	2894.13582845086	2397.38105964665	3091.40894539899
ENSSSAG00000000679	10.5379958050494	9.11133192301874	7.46800562116121	6.84915591231796	9.13362202841333	6.40792813786856	11.7932579055847	0.990036215525764	11.530169816772	7.89112202046585	7.60675703469419	7.994970517138	7.52604173074811	10.3266753645533	6.37612175124713	4.04843952067398	5.70187548089389	4.68910884052733	3.59996246386346	6.20941638585641	7.01005778194973	11.4992916771678	13.5192400371567	2.8062485526538	7.19861505934455	20.8386325564076	7.56814948806856	8.77090002740043	10.3991727048849	5.53094776055363	12.3391204389412	11.0251302534965	6.66995177100188	14.5065262510956	8.06065119240477	11.0416483500358	7.7365103776634	3.75044839181085	14.2546342883048	5.8214889672736	9.76861903061821	18.8759075269852	7.37944646438076	3.98518770761124	10.2447967974985	16.2148006124992	6.89079959154966	15.3117403444585	9.03680531474593
ENSSSAG00000000686	47.4209811227224	63.7793234611312	52.2760393481285	49.6563803643052	61.9056604148014	54.0096800191778	60.0384038829764	40.5914848365563	40.3555943587019	65.1017566688433	62.7557455362271	52.9666796760392	55.5045577642673	55.9361582246639	55.5633466894393	72.8719113721316	57.0187548089389	58.6138605065916	63.8993337335764	61.2071043748703	67.0962673415189	73.9240179246499	50.4718294720515	40.2228959213712	46.7909978857396	65.6416925526838	60.5451959045485	53.5999446118915	45.9296794465749	71.9023208871972	54.1022973092036	67.2532945463285	53.3596141680151	59.8394207857695	64.4852095392382	57.9686538376877	70.7338091672083	63.7576226607845	59.2115578129583	55.3041451890992	56.8356016326878	59.9587650857176	53.5009868667605	57.7852217603629	65.1941614386266	52.6981019906225	40.1963309507064	59.7887003926476	62.4361094473355
ENSSSAG00000000687	551.137180604085	629.694272901962	736.843221287907	630.978488422292	606.878441443463	606.922336486693	623.970554640934	547.490027185747	556.907202150086	538.569077896794	589.5236701888	513.676855726116	641.595057546277	552.477132003604	713.214761603786	713.874835478845	572.088173249687	519.318804088402	677.692933822296	606.74868684654	597.857785117713	630.818286290346	821.969794259125	729.624623689989	653.874201223797	743.93918226375	698.161790274325	594.472112968251	592.752844178438	622.784717838339	578.989497519548	710.018388325173	561.387607392658	568.47449746481	587.276015446634	679.061373527199	484.084506488082	605.697415277453	672.160832210064	609.315845241303	632.296068163652	658.436068441306	592.200578766556	525.04848047778	729.243262949209	619.202698389814	651.180561401443	608.094830822782	694.190953723665
ENSSSAG00000000688	319.301272892998	271.315217263225	253.912191119481	278.246958937917	286.186823556951	270.963818401299	273.389160538553	261.369560898802	275.57105862085	225.883367835835	235.80946807552	307.806364909813	276.582033604993	253.003546431557	271.440611695949	277.99284708628	268.938460182162	291.897025322826	275.397128485555	258.134309754888	274.393690322032	288.303669906134	243.34632066882	337.685242502674	305.941140022143	300.076308812269	279.075512372528	275.796078639369	259.112719896715	300.883558174118	272.409812767394	276.730769362762	263.463094954574	281.970604005671	241.819535772143	282.482170288415	250.883979389942	305.661543932584	229.170658942746	245.472784786703	252.207982245052	303.12486793335	270.272226757945	245.089044018091	300.824487781091	294.90668613983	269.889650669028	274.88219570766	297.39304763073
ENSSSAG00000000689	4890.68385312344	3840.93259065923	3867.18224415798	3814.9798431611	3788.42344800744	3898.76656274031	4102.98163678841	5553.11313288401	5102.1001439216	4015.59471816456	4074.36923670808	5294.66922497464	3690.58271371561	3659.0853041734	3543.30194462162	3708.37060093737	4076.84096883913	4119.38211640326	3668.36175067686	3616.54151501951	3601.16682627018	3480.17848829713	4081.90920855217	4389.90815253477	4569.92079350723	4185.43934895446	4193.70083507599	3573.65448894193	3782.69907140187	3580.73558018242	3579.29409040363	3325.17928445454	3959.72803471812	3836.9761934148	3610.02021259842	3913.34420272517	4910.47365827979	3509.482082637	4004.45572468377	4536.88040182856	4543.29590551298	3493.15323999385	3600.24744380976	5981.76674912447	3825.03458612056	4339.48601392011	3640.63911753541	4321.55642960027	3592.54087648945
ENSSSAG00000000691	5247.92191091461	4327.8826634339	3841.04422448392	4315.82436924936	3919.33869708136	4152.33743333882	4047.23169032564	4924.44013602515	4175.07449065313	4425.93306322878	4500.34763065095	4594.10993341042	4047.1289407098	4540.29493528195	4231.92309375631	4145.60206917016	4298.26380001384	5318.62170236812	4005.85823166406	4359.89736235489	4658.68411451859	4589.03875716688	2549.72867100775	2787.54022896945	3533.32022496162	3314.38450809662	2757.64446971498	4808.40230391041	4256.72802719954	4329.62590696138	3991.23088044213	4150.96154044143	4356.59016509273	4431.74376970972	4455.23706620201	3879.29912031256	4360.07620569745	4686.18526556766	4833.41753406519	3470.57767265628	2900.3917958181	4698.99062671772	4389.84821549851	4396.6583384221	3869.73915396419	2719.01937770846	4733.97931939462	3480.13984114765	4530.72557371126
ENSSSAG00000000693	1134.94214820382	1208.77003512049	948.436713887474	1158.36349367078	1106.18311233006	983.159260010118	1255.44590976724	1128.64128569937	1222.19800057783	1162.95410776615	1023.10882116637	1220.23237517819	1030.12696189615	1030.94642389458	1079.38632503255	954.082247038835	1218.30072775099	1133.59206219748	1259.98686235221	1056.48784507928	1199.7213175394	1111.32440280057	1200.50851529951	1196.39729961474	1210.56709914644	1273.2404491965	1347.1306088762	1063.22799221043	1007.85315464843	951.323014815225	1133.30075416121	829.089795062935	1228.38278449285	1265.69441540809	1167.64290129978	920.13736250298	1199.15910853783	1178.57840712656	1029.62319974755	1010.99858398318	1495.4867679601	1129.22340911435	1146.58149440316	1381.8638376142	1288.05036099458	1367.11037664134	1065.77700349301	923.079203623072	1027.73122261338
ENSSSAG00000000695	340.377264503096	286.500770468256	378.378951472168	351.019240506296	334.899474375155	330.466008252936	322.706420870998	338.592385709811	323.997771851292	328.467954101891	347.058289707922	338.786875663723	328.323570503886	314.963598618877	363.438939821087	333.321520535491	353.516279815421	300.102965793749	358.196265154414	333.534365868858	327.469842099652	314.587765168232	357.80921965008	340.491491055328	341.934215318866	356.340616714569	350.026913823171	345.963278858572	324.107549302245	292.034041757232	344.546209179665	357.214220213286	334.609247178594	329.116814321732	358.123217262555	327.568901051061	396.772460797309	316.912889108017	350.883305558272	371.605045744298	342.789722347148	307.5662579397	350.523707058086	374.607644515456	329.696187846769	311.121486752329	390.478643521148	384.980900089243	322.03888030731
ENSSSAG00000000697	525.845990671966	547.692285594793	470.484354133157	508.549826489609	508.438292915009	485.171701867191	471.730316223386	429.675717538181	551.1421172417	484.317614006092	443.093597270937	457.71206210615	496.718754229376	546.453238040948	550.168219679038	493.909621522226	547.380046165813	446.637617060228	467.095129686284	502.962727254369	508.729907604352	518.28950344949	424.504137166719	420.001866713853	484.7067473292	477.204685541733	463.549156144199	467.78133479469	527.758014772908	532.077174565259	516.344732214154	553.461538725523	536.931117565651	505.008445116267	521.63928430848	476.631153776544	467.506269964517	472.556497368167	436.4111112881	374.515790227935	426.267012245158	552.953055790507	522.095837354939	482.20771262096	491.750246279926	436.786191499198	461.683572633827	446.227861467077	618.610400182153
ENSSSAG00000000698	169.661732461296	175.140046964694	170.519461683181	207.186966347618	176.583359215991	175.76031463868	213.350756655577	172.266301501483	202.930988775187	159.795220914433	167.348654763272	197.875520299165	184.388022403329	173.832368636648	202.214146968123	179.48081874988	156.801575724582	185.219799200829	167.398254569651	172.976599320286	157.225581680873	161.811461457289	180.256533828755	192.695733948895	218.357990133451	164.62519719562	193.933830631757	182.239811680431	194.984488216591	204.645067140484	173.696849255864	167.581979853147	187.870308216553	195.838104389791	186.546499024225	184.027472500596	177.939738686258	195.023316374164	182.020714758353	207.633106499425	169.618748622553	189.869422771439	190.943177265852	250.070528652605	198.376519806107	168.22855635468	180.309255978883	203.427407433521	181.557634050805
ENSSSAG00000000701	61.1203756692867	53.6556213244437	59.7440449692897	41.0949354739078	53.786885278434	60.4176081570464	55.7499464627638	59.4021729315458	66.8749849372774	52.2786833855863	54.1981438721961	61.9610215078195	50.8007816825498	49.9122642620078	32.7914832921281	51.2802339285371	60.8200051295348	50.4079200356688	56.6994088058495	43.4659147009948	41.0589098657056	59.9605923166605	68.4974828549271	71.091630000563	55.1893821216416	56.2643079023004	46.3549156144199	54.5744890593804	49.3960703482032	60.84042536609	44.6106662023258	47.4080600900349	65.5878590815185	54.3994734416086	73.6973823305579	46.006868125149	54.1555726436438	49.6934411914938	47.1499441843927	33.9586856424293	61.2758830102415	59.9587650857176	43.354247978237	59.7778156141686	54.0180194777192	55.7383771054661	45.9386639436644	61.2469613778342	53.3993041325896
ENSSSAG00000000703	432.057828007026	466.702668501293	469.23968652963	425.503811052753	421.161460199059	443.06245981834	472.802430578439	455.416659141851	416.239130385468	395.542491275851	383.19038562272	447.718348959728	404.524743027711	444.047040675794	415.358788366956	416.98927062942	454.249413311213	331.754450467309	356.396283922482	440.868563395805	377.541683399293	325.265678868459	517.336252088528	457.41851408257	470.309517210511	526.175472049291	401.111922867634	386.894145653108	415.966908195395	401.546807416194	433.767541584317	407.92981937937	385.745544089609	446.075682221191	415.699297208303	424.183324113874	455.348896513903	478.182169955884	475.885483163406	479.30259163886	392.52087377575	404.1664905778	428.930325742132	451.322507886973	382.782862161079	450.974142035135	441.011173859178	409.042206344821	347.506240739775
ENSSSAG00000000704	218.136513164523	235.882259784819	148.115444819697	152.393719049075	141.063717994384	204.138282106384	140.446980511963	174.246373932534	145.280139691327	154.863269651642	154.036829952557	139.911984049915	237.070314518566	134.246779739193	154.848671101716	138.99642354314	152.050012823837	150.051482896875	231.297588303227	138.381279456228	163.23420263683	230.807211520296	135.192400371567	147.795757106434	211.159375074107	176.086445101644	229.882540700083	163.723467178141	145.588417868388	139.379883565952	176.544338587928	149.941771447552	171.195428789048	167.731709778293	224.546711788419	136.180329650441	215.517074806338	165.95734133763	123.905667275265	181.436406146694	192.708211785832	205.414287793662	153.123514135901	134.500085131879	210.484006930423	208.765557885928	173.418456387333	143.638707040873	146.231940547707
ENSSSAG00000000705	6807.54529006193	8502.89742460382	7921.064628845	8511.78851003315	8376.54624694707	7985.19387808963	7587.35329071115	6303.56058425254	6929.63205987995	7428.50499201604	7154.15499112989	6224.08454759193	8070.73900101101	7948.95836186494	8561.30976285311	8303.34945690233	7655.71814568019	7366.58998846843	7755.21913777785	8729.55237903041	8477.16273202921	8472.51383214182	7114.72539022098	6946.40058400238	6621.52608542043	7072.63188964473	7189.74201366513	9110.04149512658	7936.30196927798	8601.72995721301	8314.66884962498	8441.94223510225	7789.3920099017	7835.33749137303	8256.40986422032	8204.86486143907	6643.45198287639	8308.18079995899	8604.31655848674	6797.55861745314	6440.18411000393	8710.67614995287	8526.95038959197	5872.17408716516	8058.92969897766	6796.02830671374	8324.08590659199	7263.59796721409	8844.56781986861
ENSSSAG00000000707	95.8957618259498	33.4082170510687	29.8720224846449	42.8072244519873	65.9650479829851	42.1092420488505	32.1634306515945	57.4221005004943	53.038781157151	73.9792689418674	39.9354744321445	23.984911551414	60.2083338459849	67.1233898695967	36.4349814356979	67.473992011233	51.316879328045	46.8910884052733	35.0996340226687	39.030617282526	65.0933936895332	40.2475208700872	16.223088044588	29.9333178949739	41.9919211795099	38.551470229354	33.1106540103	50.6763112694247	36.3971044670971	47.5661507407612	39.8648506488869	55.1256512674824	55.5829314250157	76.1592628182521	46.0608639565987	61.6492032876997	62.9972987895449	53.4438895833046	33.9918202259576	34.9289338036416	45.2908700510481	48.855290069844	93.1655116128071	35.8666893685011	43.7732226802207	43.5772766460917	56.2748633309889	30.6234806889171	78.8666645650554
ENSSSAG00000000708	349.861460727641	400.898604612825	404.516971146232	443.482845322588	429.280235335426	388.137361493753	470.658201868333	342.552530571914	337.833975631419	442.889223398646	417.420792278844	364.770529844421	376.302086537406	402.74033921758	429.021906405343	414.290310948971	383.926282380188	410.297023546141	387.895955481288	431.110909075173	416.597719613013	415.61725633192	415.491310475281	458.353930266788	419.919211795099	396.975950199564	417.19424052978	421.003201315221	397.768355961847	444.688199948512	423.326747366751	424.467514759615	403.532082145614	370.823077293632	365.032346856045	448.106895538951	352.563830067804	404.110814217619	383.778615454359	428.849687255822	378.311973367578	417.490660596849	436.309772206513	397.522473834221	436.800881638798	373.953839125763	410.002575697205	458.623079841163	446.089571446095
ENSSSAG00000000710	1365.72425633441	1348.47712460677	1371.62369908661	1481.9861105278	1311.18218452334	1443.61466763124	1384.09963237362	1377.14037579634	1185.30145716416	1365.16410954059	1364.46204309827	1393.1236126113	1429.0071736258	1502.53126554251	1546.66496194538	1376.46943702915	1345.64261349096	1569.67918436652	1334.68608347738	1523.9681929859	1512.16960724916	1566.36780202564	994.114784065586	1108.46817829825	1109.78648831562	1213.85034641074	1094.54361971192	1625.54013841155	1385.68976292591	1465.70115654671	1362.99822694766	1507.13530565297	1468.50104824891	1359.98683604022	1424.43221785782	1382.04631847948	1412.46575180769	1472.05099378576	1241.24969341239	1130.33910781229	1027.48111076593	1596.67970728263	1483.26873934053	1287.21562955843	1384.91025798911	1035.72038912339	1443.62251442965	1285.45705844192	1514.89718185377
ENSSSAG00000000711	312.978475409968	379.638830125781	405.761638749759	452.900434702025	377.523043841084	372.575250301786	379.528481688815	280.180248993791	289.407262400976	371.869125214453	435.486840236242	325.795048573373	390.413414782558	430.278140189723	424.467533725881	367.058516541108	399.131283662572	431.398013328514	402.295805336741	461.270931520762	396.568983093156	462.435801017532	324.46176089176	331.137329213149	338.334907789194	342.795505552904	336.782652219051	411.257756840331	424.632885449466	417.033461145744	457.496619351511	481.798192077796	391.30383723211	374.449708856406	416.850818807218	377.256318626222	366.931635054893	427.551116666437	415.577415020578	381.307527356421	331.244990765508	378.628498041291	388.343370188038	295.900187290134	393.027658958577	343.551087977327	434.120374267629	375.502203685531	414.871516722427
ENSSSAG00000000712	9155.41075542694	7616.06111743	7924.79863165558	8344.8403346704	7237.88803407154	7781.97101428866	7915.42028335741	9852.8404169124	8629.17909087214	8193.94382800123	8538.58477144423	9606.95644765594	7875.06191601156	7719.18983500362	7964.68694184356	8088.78216230661	8299.07976244105	8449.77413063025	7543.72134302588	8308.19912427587	7982.45293998876	7945.18917094598	7440.98971645102	7621.77106900773	8240.0147045964	7535.24953239697	7374.21565743681	7828.51554667863	7523.80145198421	7186.91352006339	7402.52310025402	7676.7981955096	8262.95858564283	8036.61554310698	7539.01190809629	7953.66736147576	9436.33222921288	7423.07497949163	7625.13283391319	8879.71117141466	7905.47696459667	7789.08772363535	7457.85308306481	10964.2476805654	7804.67246936701	7409.15045487387	8128.84658483142	8827.58287382664	7243.41022364681
ENSSSAG00000000716	148.585740851197	151.855532050312	173.008796890235	154.962152516194	198.909990841001	161.113621752124	175.826754228717	150.485504759916	139.515054782941	178.53663571304	156.889363840568	169.893123489182	148.639324182275	136.828448580332	174.88791089135	170.034459868307	165.354388945923	110.194057752392	115.198798843631	142.816576874697	138.198281987009	169.203863249754	215.406557925363	192.695733948895	116.37761012607	125.031795338445	186.365681143688	199.781611735232	150.788004220831	134.955125357509	186.035969694805	184.119675233391	156.743866618544	135.998683604022	125.515854281731	152.742802175495	79.5755353131093	131.26569371338	177.634673438875	159.120698438812	133.208441326612	143.23482770477	125.450589894473	165.385289865866	194.651139152471	136.812380167962	168.824589992967	192.490450044622	132.265968697645
ENSSSAG00000000719	63.2279748302965	115.410204358237	65.9673829869241	75.3407150354976	44.6532632500207	39.3629871326211	43.9566885571792	73.2626799489065	53.038781157151	75.9520494469838	58.95236701888	83.9471904299489	86.5494799036033	55.0756019442845	61.9394684406864	62.0760726503344	133.043761220857	167.635641048852	55.7994181898836	49.6753310868512	31.0445416057774	63.2461042244227	81.11544022294	65.4791328952554	71.9861505934455	141.702701383571	66.2213080205999	62.3708446392919	38.1302999179112	44.2475820844291	100.611289732905	56.2281642928321	55.5829314250157	60.746078676463	179.637369430735	55.2082417501788	88.4172614590103	27.1907508406287	312.505444012836	74.7091084133445	40.8505886734943	57.7380700825429	61.8028641391889	68.7444879562938	37.2538065363581	37.4967264164045	41.344797549298	83.8500066482253	56.6854151561336
ENSSSAG00000000720	813.533276149816	794.710617729968	841.395299984164	803.063530719281	827.100217017429	804.652690455209	852.330912267255	876.182050740301	825.560158880873	788.125811794027	900.449863981925	905.430411065878	841.975918627445	790.85122166871	764.223735613763	850.172299341536	776.405377981718	839.350482454392	905.39055966166	857.786520731878	754.081929972593	796.736637632338	820.167228920837	782.007930006193	857.834961238559	804.371216677332	830.604406315525	702.646546639523	817.20165505887	803.093614832388	798.246176088425	863.267698848774	854.865485316741	847.725127798401	884.368587966695	802.359780102599	832.227473482935	829.786706688151	968.218621274855	888.747315670436	790.370085204564	709.512053514325	810.816680273836	920.578360458196	796.300114714653	821.887706046055	863.646882140891	893.184853426748	760.73470195043
ENSSSAG00000000721	525.845990671966	569.964430295506	471.729021736683	505.981393022489	493.21558953432	496.156721532108	575.725408663542	499.968288840511	530.38781157151	505.031809309814	454.503732822978	502.683771265051	526.822921152368	530.102668713738	516.465861851018	491.210661841776	547.380046165813	531.04157618972	509.394688636679	477.238002227249	509.731344430345	526.503283218895	492.100337352502	419.066450529635	473.908824740183	553.265694372621	447.466838482054	516.508557169136	466.229576269005	482.298644720277	478.378207786643	519.283634939684	548.047703850655	505.008445116267	522.790805907395	461.908955976496	474.137564573943	526.000386951472	510.973813719233	460.867876575827	467.117600918653	555.173750793682	508.259375234225	479.218821840251	528.072707652875	458.068117303103	545.521634331015	505.287431367132	598.072206285003
ENSSSAG00000000724	8.43039664403954	12.148442564025	8.71267322468808	8.56144489039745	13.193009596597	10.9850196649175	8.57691484042521	13.8605070173607	11.530169816772	5.91834151534939	6.65591240535742	8.99434183178025	2.82226564903054	13.7689004860711	8.19787082303203	9.44635888157262	7.60250064119185	9.37821768105466	8.09991554369278	14.1929517391004	12.0172419119138	7.39240179246499	10.8153920297253	5.61249710530761	7.19861505934455	6.25158976692227	8.51416817407713	9.74544447488937	9.53257497947781	6.63713731266436	5.6949786641267	7.71759117744754	11.1165862850031	5.43994734416086	11.5152159891497	8.28123626252682	6.63129460942577	7.5008967836217	23.0267169272616	14.553722418184	7.10445020408597	7.77243251111154	12.9140313126663	8.96667234212528	11.1761419609074	4.05370015312481	11.4846659859161	14.5826098518653	11.5013885824039
ENSSSAG00000000725	91.68056350393	89.0885788028499	72.1907210045584	75.3407150354976	85.2471389318577	65.9101179895052	75.0480048537206	73.2626799489065	71.4870528639862	81.8703909623332	95.0844629336774	78.9503338567377	98.779297716069	81.7528466360473	82.8895827662127	87.7161896146029	74.1243812516205	98.4712856510739	92.699033444484	73.6259371465831	91.1307511653465	92.8157113942826	63.9910695092082	74.8332947374348	51.5900745919693	80.2287353421691	78.5195509387113	90.6326336164711	88.3929679915215	116.149902971626	90.1704955153394	85.9960159772725	78.9277626235223	97.9190521948955	97.8793359077723	80.0519505377593	89.522477227248	100.32449448094	89.9138470493071	88.2925826703162	65.7161643877952	95.4898851365133	79.3290494920932	67.748191029391	75.4389582361251	88.1679783304646	102.213527274653	72.1839187667331	93.6541641710033
ENSSSAG00000000728	2881.08805310051	2457.02250857405	2623.75930823464	2510.21564186453	2399.09805279657	2603.44966058545	2718.88200441479	3056.24179732803	3008.22130519581	2574.47855917698	2757.44942507664	3147.02026980844	2524.98700066599	2541.2226959605	2418.37189279445	2439.85955112619	2890.8508688132	2784.1583740631	2546.07345256743	2422.55944996769	2560.67396406364	2468.24082070636	2796.68012235314	2766.96107291665	3047.41370845586	2703.81257419388	2821.02772167756	2354.49938513327	2630.12409661047	2430.29844598727	2572.23202996389	2377.01808265384	2593.49958029123	2501.4691204233	2357.16471297894	2416.28071393283	2807.24805132358	2317.77710613911	2664.52010158312	2908.80398731438	3093.98806387944	2513.82674359379	2344.81911405699	3345.56508053963	2613.35452852552	2924.74466047955	2577.15904723957	2727.6771727914	2351.21243734571
ENSSSAG00000000729	212.867515261998	220.696706579787	238.976179877159	290.232981784474	288.216517341043	230.685412963268	222.999785851055	288.100538717997	232.909430298794	294.930685514911	196.824838272712	305.807622280528	232.366538436848	203.951838449929	290.568976949691	201.072496193474	274.640335663056	327.065341626781	301.496856348565	164.106004483348	334.479899881602	278.447134182848	211.801427248788	299.333178949739	211.159375074107	206.302462308435	296.103848720682	176.392544995498	298.97621526544	200.220308932041	278.10479143152	167.581979853147	187.870308216553	194.024788608404	201.516279810119	192.308708763123	230.990095561664	230.652576096367	253.293886199877	228.008317884883	322.364428010401	227.621237825409	172.4945611049	278.963139532787	352.979816931993	346.591363092171	202.130121352123	218.739147777979	267.818048418834
ENSSSAG00000000733	270.82649218977	302.698693886956	301.209560053502	290.232981784474	241.53356030693	276.456328233758	266.956474408235	331.662132201131	299.784415236071	301.835417282819	287.155078059706	281.822710729114	261.529950143497	259.027440394213	279.638482518981	237.50845187954	283.193148884396	260.245540649267	273.597147253623	305.148462390658	277.398000800011	253.805794874631	289.311736795152	291.849849475996	255.550834606732	278.195744628041	249.748933106263	319.650578776371	273.844881228635	254.423596985467	270.511486546018	291.063438692307	250.123191412571	267.464077754576	287.880399728742	260.398873588343	276.303942059407	296.285422953057	278.513623786878	293.014944686105	257.536319898117	282.02826540319	292.410566151088	339.737252073858	298.961797454273	251.329409493738	321.570647605651	271.965673737287	311.359019480792
ENSSSAG00000000735	64.2817744108015	58.7174723927874	58.4993773657628	38.5265020067885	69.0095886591229	55.8405166299974	53.6057177526575	26.7309778191956	65.7219679556002	59.1834151534939	34.2304066561239	51.967308361397	63.971354711359	58.5178270658023	54.6524721535469	52.6297137687617	61.7703177096838	67.9920781876463	50.3994744940884	44.3529741846886	40.0574730397128	64.8888601783038	48.669264133764	36.4812311844994	50.3903054154119	62.5158976692227	69.0593640786256	35.0836001096017	52.8624612498315	50.8847193970934	56.0006235305792	54.0231382421328	36.6847347405104	49.8661839881412	64.4852095392382	42.3263186751371	60.7868672530696	52.5062774853519	41.6673925350447	33.9586856424293	69.2683894898382	58.8484175841303	66.4150181794269	40.8481740030152	58.6747452947639	79.0471529859337	49.3840637394392	45.2060905407824	78.0451368091694
ENSSSAG00000000738	3.16139874151483	7.08659149568124	8.71267322468808	6.84915591231796	5.07423446022963	11.9004379703273	7.50480048537206	1.98007243105153	5.76508490838598	4.93195126279116	5.70506777602064	2.99811394392675	6.5852865144046	10.3266753645533	12.7522435024943	6.7473992011233	4.75156290074491	8.20594047092282	8.09991554369278	7.09647586955018	9.01293143393537	1.64275595388111	5.40769601486266	3.74166473687174	3.59930752967228	13.5451111616649	6.62213080205999	7.79635557991149	8.66597725407073	8.84951641688581	7.59330488550226	16.5376953802447	7.7816103995022	3.62663156277391	11.5152159891497	11.9617857125387	6.63129460942577	6.56328468566899	5.48255164934799	2.9107444836368	4.44028137755373	12.213822517461	6.45701565633317	10.9592661959309	3.72538065363581	1.0134250382812	6.89079959154966	6.56217443333937	8.21527755885994
ENSSSAG00000000739	278.203089253305	304.723434314293	241.465515084213	270.541658536559	283.142282880813	231.600831268678	324.850649581105	298.000900873255	327.456822796324	262.37980718049	290.958456577053	279.82396809983	289.752606633802	265.051334356869	278.727607983089	284.740246287403	309.801901128568	271.968312750585	277.197109717486	282.971975298313	293.420990015896	294.053315744718	270.384800743133	304.010259870829	310.740216728373	286.531197650604	286.643661860597	265.076089716991	270.378490327007	256.635976089689	244.884082557448	269.013178185314	242.341581013068	281.063946114978	278.668226937422	268.68010985087	274.093510522932	252.21765434928	255.486906859616	311.449659749138	282.401895612417	262.042010374618	236.142286860184	295.900187290134	297.099107127456	330.376562479672	276.780450260578	306.234806889171	263.710409639404
ENSSSAG00000000743	403.605239333393	408.997566322175	347.262261383996	380.984297622687	398.834828574049	401.868636074899	418.124598470729	341.562494356388	426.616283220563	408.365564559108	390.797142657414	338.786875663723	359.368492643222	435.441477871999	345.221449103238	322.525681813694	381.075344639741	447.80989427036	437.39543935941	385.870875406791	391.561798963192	418.902768239683	289.311736795152	290.914433291778	357.531214614113	351.130958575467	308.402091638794	426.850468000154	443.698035408422	436.944873083737	406.241811374371	356.111707187936	422.430278830119	411.622682374839	399.577994823494	358.853571376162	396.772460797309	395.672305336045	425.446007989404	280.401718590345	311.707752704272	419.711355600023	409.559278773132	392.540989199707	434.93819131198	313.148336828891	347.985379373258	323.733938711409	460.877071052042
ENSSSAG00000000746	226.566909808563	181.214268246706	169.274794079654	184.927209632585	154.256727590981	167.521549889992	233.720929401587	181.176627441215	217.92020953699	204.182782279554	184.463858091334	185.883064523458	192.85481935042	135.107336019573	197.659774288661	183.529258270554	216.671268273968	177.013858729907	176.398160729309	183.621313124611	182.261502330693	165.096973365051	154.119336423586	170.245745527664	185.964222366401	159.415539056518	189.203737201714	176.392544995498	161.187176925716	194.689361171488	174.646012366552	190.734753385489	191.205284102054	173.171657122454	213.031495799269	192.308708763123	203.359701355724	203.461825255739	168.862590799918	181.436406146694	191.820155510321	186.538380266677	196.477762114138	203.244573088173	167.642129413611	200.658157579678	189.496988767616	148.013489996433	170.056245468401
ENSSSAG00000000748	251.858099740681	189.313229956056	237.731512273632	209.755399814738	230.370244494425	236.177922795727	244.442072952118	257.409416036699	262.887871822401	216.019465310253	250.072137515572	254.839685233774	221.077475840726	246.119096188521	227.718633973112	242.906371240439	243.280020518139	221.560392714916	213.29777598391	193.378967445242	241.346275064269	188.916934696327	273.989931419708	274.076941975855	274.74714143165	258.399043699454	246.910877048237	201.73070063021	192.38469504037	228.98123728692	249.629898110887	217.195065993881	225.666701585564	231.197762126837	224.546711788419	229.114203263242	245.357900548754	210.96272203936	167.766080470049	261.967003527312	293.946627194057	179.876295257153	229.685271203851	294.903890363232	266.36471673496	237.141458957801	230.841786316914	205.6147989113	210.311105506814
ENSSSAG00000000750	6.32279748302965	14.1731829913625	12.4466760352687	11.1298783575167	13.193009596597	12.8158562757371	13.937486615691	13.8605070173607	23.0603396335439	18.7414147986064	10.4592909227045	10.9930844610647	11.2890625961222	14.6294567664506	7.28699628713958	17.5432379229206	9.50312580148981	14.067326521582	17.9998123193173	11.531773288019	17.0244260418779	11.4992916771678	6.30897868400644	18.7083236843587	17.9965376483614	15.6289744173057	8.51416817407713	9.74544447488937	13.8655636065132	12.168085073218	11.3899573282534	14.3326693295454	15.5632207990044	7.25326312554782	9.21217279131974	9.2013736250298	15.4730207553268	17.8146298611015	8.77208263895679	17.4644669018208	15.0969566836827	13.3241700190484	15.6813237368091	12.9518600497365	13.0388322877253	10.134250382812	11.4846659859161	18.9573928074249	13.1444440941759
ENSSSAG00000000762	6.32279748302965	3.03711064100625	4.97867041410748	12.8421673355962	11.1633158125052	4.57709152704897	7.50480048537206	12.8704708018349	14.9892207618036	4.93195126279116	6.65591240535742	4.99685657321125	4.70377608171757	10.3266753645533	5.46524721535468	4.04843952067398	6.65218806104287	5.86138605065916	4.49995307982932	8.87059483693772	7.01005778194973	13.9634256079894	9.01282669143777	9.35416184217935	4.7990767062297	13.5451111616649	8.51416817407713	11.6945333698672	1.73319545081415	8.84951641688581	18.0340991030679	6.61507815209789	13.3399035420038	8.15992101624129	11.5152159891497	3.68054945001192	12.1573734506139	3.75044839181085	9.86859296882639	11.6429779345472	8.88056275510747	7.77243251111154	4.61215404023798	10.9592661959309	6.51941614386266	4.05370015312481	10.3361993873245	10.936957388899	4.10763877942997
ENSSSAG00000000763	15.8069937075741	21.2597744870437	21.1593492599568	27.3966236492718	28.4157129772859	32.9550589947526	27.8749732313819	25.7409416036699	27.6724075602527	23.6733660613976	30.4270281387768	24.9842828660562	27.2819012739619	17.2111256075889	24.5936124690961	20.2421976033699	28.5093774044694	21.100989782373	27.8997090949418	16.8541301901817	14.0201155638995	8.21377976940554	27.9397627434571	29.9333178949739	28.7944602373782	25.0063590676891	24.5964858362228	20.4654333972677	25.9979317622122	27.6547388027682	16.1357728816923	24.2552865576923	17.786538056005	21.7597893766435	20.7273887804694	23.0034340625745	33.1564730471289	28.1283629385814	29.6057789064792	12.6132260957595	26.6416882653224	26.6483400380967	27.6729242414279	26.9000170263758	26.0776645754506	23.3087758804676	18.3754655774658	19.6865233000181	22.1812494089218
ENSSSAG00000000766	987.410206933131	980.986737045018	876.245992882916	1058.19458845313	1027.02505475048	966.681730512742	899.503943889594	918.753608007909	888.976092873119	1033.73698468103	932.778581379375	858.459959277692	911.591804636865	1038.69143041799	908.14191228477	955.431726879059	957.915080790173	970.645529989157	980.989771402792	1123.90436584001	1006.44401012278	1070.25550395354	775.103095463648	812.876664085385	851.836115355772	852.300071557069	771.005229096985	1012.55168094101	991.387797865692	1064.15434913052	976.688840897729	1074.95019971591	971.589641309274	969.217285151327	953.459883901593	919.217225140477	901.856066881905	1033.24853194389	1053.74642700468	860.61011899528	831.220673878059	991.540318917515	1007.29444238797	854.82276328261	884.777905238504	804.659480395274	970.454275809911	897.559636382308	1018.69441729863
ENSSSAG00000000768	772.435092510123	733.968404909843	792.853263446616	807.34425316448	757.07578146626	851.339024031108	778.355021768587	934.594187456321	834.78429473429	845.336446442404	851.956787885749	886.442356087675	790.234381728552	727.170056920631	739.630123144667	758.407670206259	799.212879905293	667.025732565013	745.192230019736	685.696980895286	812.165265880176	664.494783344908	806.647988883681	828.77873921709	789.448118174786	677.255558083246	853.30885477973	694.850191059612	665.547053112632	692.474659621315	772.618772099855	655.995250083041	811.510798805229	708.099812631606	791.095338454583	841.925686690227	849.910925774737	679.768771015717	641.458542973715	861.580367156493	870.295150000532	639.560160914321	756.393262599028	950.46726826528	772.085140466021	882.693208342927	779.808820443703	856.728328797085	736.08886927385
ENSSSAG00000000774	599.611961307312	565.914949440831	668.386503093929	683.203302253717	632.249613744611	645.369905313905	605.74461060503	606.892200117293	560.366253095118	724.010445377742	739.75712162401	579.635362492505	664.173182738521	665.210004733311	718.680008819141	689.584198354801	675.672244485926	688.126722347385	670.493008894569	674.165207607267	707.01439915093	683.386476814541	587.636300281743	624.85801105758	675.470046401831	671.003968316323	654.644930717931	731.882880064191	660.34746676019	596.236168587682	705.228191241023	713.325927401222	653.655273558184	612.900734108791	639.094487397807	676.30096143969	665.339892479053	679.768771015717	756.592127610023	652.006764334643	706.004739031044	676.201628466704	642.011842401126	672.500425659396	648.21623373263	589.813372279659	659.219827591584	668.612661708023	624.361094473355
ENSSSAG00000000775	437.326825909551	370.527498202762	336.060252952255	338.177073170699	399.849675466095	455.878316094077	415.980369760623	429.675717538181	472.736962487651	415.270296327015	361.320959147974	378.761728249412	345.25716439807	401.879782937201	330.647456528958	294.186605168976	448.547537830319	451.326725900755	387.895955481288	339.743782254715	330.47415257763	383.583515231239	430.813115850726	406.906040134802	481.107439799528	434.485488801098	490.983698038448	345.963278858572	402.101344588882	363.936362644429	362.580308282733	306.498621047202	391.30383723211	378.982998309873	382.305170839769	338.610549401097	443.191523063289	324.413785891639	270.838051477791	387.129016323694	425.378955969648	365.304328022243	361.592876754657	453.315101740778	415.379942880392	433.745916384354	327.312980598609	383.522639104057	371.330545660469
ENSSSAG00000000776	22.1297911906038	20.247404273375	36.0953605022792	13.6983118246359	16.2375502727348	14.6466928865567	17.1538296808504	23.7608691726183	23.0603396335439	30.5780978293052	19.9677372160723	22.9855402367717	18.8151043268703	20.6533507291067	30.0588596844508	31.0380363251672	19.0062516029796	15.2396037317138	18.8998029352832	31.047081929282	11.015805085921	19.7130714465733	28.8410454126009	21.5145722370125	22.7956143545911	30.216017206791	9.4601868600857	31.185422319646	17.3319545081415	13.2742746253287	31.3223826526968	26.4603126083916	27.7914657125078	23.5731051580304	21.8789103793844	30.3645329625983	19.8938838282773	17.8146298611015	33.9918202259576	18.4347150630331	20.4252943367472	22.2069500317473	20.2934777770471	23.9111262456674	19.558248431588	19.2550757273428	27.5631983661987	26.9778282259508	24.6458326765798
ENSSSAG00000000782	74.8197702158509	248.030702348844	140.647439198536	232.015156529771	237.474172738746	211.461628549662	195.124812619673	51.4818832073397	99.1594604242389	141.053806115827	200.628216790059	93.9409035763714	201.321616297512	234.071308263209	283.281980662551	267.197008364483	162.503451205476	151.223760107006	166.498263953685	159.670707064879	224.321849022391	225.878943658652	181.157816497899	149.66658947487	151.170916246236	194.841214402411	217.584297781971	258.254278584568	155.987590573273	267.697871610796	273.358975878081	267.910665159964	198.986894501556	151.411867745811	280.971270135252	195.069120850632	141.467618334417	165.019729239677	236.846231251833	160.090946600024	227.342406530751	230.952280330172	217.693670699233	88.67042649435	193.719793989062	131.745254976556	169.973056591558	149.471750981619	213.597216530358
ENSSSAG00000000789	335.108266600572	322.946098160331	367.176943040426	377.559719666528	360.270646676303	357.01313910982	320.562192160892	294.040756011152	380.495603953475	357.07327142608	375.583628588026	353.777445383356	363.131513508596	388.11088245113	399.873921256784	381.902794783579	376.323781738997	361.061380720604	389.695936713219	377.000280569853	422.60634056897	371.26284557713	336.178435590629	345.168571976418	313.139755081488	418.856514383792	359.487100683257	357.65781222844	379.569803728298	328.538296976886	390.106038492679	368.239350466782	372.405640547605	328.210156431039	377.699084444109	325.728626326055	321.61778855715	394.734693238092	357.462367537489	372.57529390551	337.461384694084	368.635370527005	344.066691401753	312.837235047482	344.597710461312	312.13491179061	377.84551093664	358.732202355886	368.865962392811
ENSSSAG00000000791	353.022859469156	402.923345040162	382.112954282749	414.373932695237	425.220847767243	409.191982518178	420.268827180835	292.0606835801	356.282247338254	413.297515821899	363.222648406648	346.781846180861	407.347008676742	406.182564339098	418.091411974633	379.203835103129	392.479095601529	391.540588184032	383.396002401458	414.256778884992	436.626456132869	406.582098585574	347.895110289498	364.812311844994	365.929598850015	394.892086943923	382.191549147462	421.97774576271	400.368149138068	433.626304427405	398.648506488869	441.005210139859	356.842419748601	380.79631409126	386.911257235429	407.62085158882	372.457713896081	422.863056176674	341.014712589445	390.039760807331	346.341947449191	406.387185580975	408.636847965085	283.944624167301	404.203800919485	326.322862326547	419.190308485938	390.813944029989	443.624988178437
ENSSSAG00000000792	1407.8762395546	1326.20497990606	1240.93360071629	1217.43746341452	1197.51933261419	1237.64554891404	1256.51802412229	1328.62860123557	1315.59237609368	1281.32093807314	1192.35916518831	1348.15190345239	1278.48633901084	1346.77057879383	1237.87849427784	1238.82249332624	1242.05854225472	1312.95047534765	1230.28717202534	1271.15624013318	1245.78741153507	1262.45795055763	1007.63402410274	1202.94521290426	1337.74263186153	1263.86306454612	1174.00918933664	1160.68243695932	1258.29989729107	1246.67562522879	1215.87794479105	1212.76432788461	1280.63074003236	1284.73423111266	1232.12811083902	1263.34859871659	1405.83445719826	1244.21125398325	1371.73442266687	1321.47799557111	1164.24177719459	1301.32727186039	1266.49749944935	1291.20081726604	1199.57257047073	1141.11659310463	1295.47032321134	1178.27487603071	1263.50968855266
ENSSSAG00000000795	438.380625490056	414.059417390518	369.66627824748	433.209111454111	400.86452235814	381.729433355884	390.249625239347	402.944739718986	420.851198312177	364.964393446546	391.747987286751	413.739724261891	414.87305040749	364.875862880885	389.854301361968	300.934004370099	383.926282380188	373.956430032054	350.096349610721	393.854410760035	384.551741181243	389.333161069823	353.302806304361	411.583121055891	392.324520734278	360.508343225851	423.816371331839	399.563223470464	355.3050674169	368.361120852872	368.27528694686	346.189089959789	403.532082145614	402.556103467904	409.941689213729	418.662499938856	326.038651630101	360.980657711794	394.743718753055	380.337279195208	393.408930051261	421.932050603198	353.290999482229	388.555801492096	443.320297782661	399.289465082794	372.103177943682	367.481768267005	392.690267313505
ENSSSAG00000000798	2019.07999624747	2137.11352105473	2196.83832022492	2256.79687310877	2141.3269422169	2351.70962659776	2186.04116995337	1750.38402904955	1873.65259522544	2189.78636067927	2341.93032205647	1726.91363170181	2094.12111158066	2344.15530775361	2064.04169833229	2314.35792598529	2167.66299531983	2267.18412439496	2322.8757798079	2368.44882146237	2341.35929917121	2166.79510316918	1899.90386655508	1792.25740896156	1956.82352696516	2153.67267470472	1800.27355947431	2357.42301847574	2189.89245210367	2149.32629975114	2197.31260124222	2449.78394232692	2218.87062248663	2165.09904297602	2263.89146346683	2187.16651066958	2125.32992232096	2268.08366494761	2105.29983334963	2037.52113854576	1701.51582387859	2298.41932828584	2332.82751355237	1648.87141402415	2156.99539845513	1791.73546768116	2491.0240523452	2029.89929137965	2375.85827002229
ENSSSAG00000000800	4809.54128542456	4471.63923377486	4404.87864888159	5004.16453843731	3975.15527614389	4296.97352559357	4404.24577055834	5055.12491647455	4255.78567937053	4847.12170107115	4781.79764093464	4703.04140670643	4638.86397178987	5084.16650448176	4962.44447154205	4800.09979167912	4675.53789433299	5150.98606131927	4319.05496602018	5029.62727254369	4867.98441115109	5411.23811208437	3221.18425951986	3271.15039621012	3860.8572101618	3568.61582528479	3434.99384889712	5236.22731635806	4529.70631070277	4290.90927263751	4643.30593748463	4578.73659427709	4986.90060745241	4856.05966255426	4774.20854910146	4317.28450486398	4280.50067038434	4826.82708026057	5120.70324049102	4044.96458409394	3380.83024086941	4909.95665201932	4693.32795134617	4857.9438155781	4270.21757423004	2974.40248735533	5458.66174310592	4348.53425782623	5293.10333117346
ENSSSAG00000000802	65.3355739913064	65.8040638884687	100.818075885676	65.0669811670206	65.9650479829851	73.2334644327835	63.2547469481359	50.4918469918139	49.5797302121195	53.2650736381445	55.1489885015329	50.9679370467547	44.2154951681452	44.7489265797312	49.1872249381922	60.7265928101097	64.6212554501307	64.4752465572508	62.0993525016446	64.7553423096454	62.0890832115548	55.8537024319577	55.8795254869142	67.3499652636913	62.3879971809861	66.6836241805042	71.8974201366513	63.3453890867809	62.3950362293093	58.6280462618685	56.0006235305792	66.1507815209789	54.4712727965154	52.5861576602217	55.2730367479185	73.6109890002384	50.8399253389309	58.1319500730682	36.1848408856967	52.3934007054624	60.3878267347308	58.8484175841303	61.8028641391889	70.7370818100995	58.6747452947639	51.6846769523413	78.0957287042295	66.350874825987	55.0423596443616
ENSSSAG00000000804	127.509749241098	100.224651153206	84.6373970398271	97.600471750531	110.618311233006	97.9497586788479	121.148922121006	129.694744233875	137.209020819586	121.326001064662	106.494598485719	135.914498791346	111.949870744878	123.059548094261	91.9983281251372	103.909947697299	115.938134778176	96.1267312308102	100.798948988177	96.6894837226212	102.146556251268	76.3881518554715	104.548789620678	134.699930527383	101.980380007381	107.318957665499	118.252335751071	85.7599113790264	105.724922499663	77.4332686477509	95.8654741794661	119.071406737762	107.83088696453	128.745420478474	100.182379105602	108.576208775352	146.993697175605	98.4492702850349	150.221915192135	119.340523829109	126.992047398037	96.6002326381006	113.458989389854	164.388992938964	92.2031711774862	125.664704746869	98.7681274788785	100.62000797787	108.441663776951
ENSSSAG00000000805	294.010082960879	385.713051407793	415.718979577974	416.086221673316	367.374574920625	333.212263169165	354.869851522593	407.894920796615	371.271468100057	333.399905364682	329.943086379861	328.7931625173	332.086591369261	310.66081721698	369.815061572334	379.203835103129	366.820655937507	304.792074634276	310.496762508223	362.807328830753	347.498578619508	323.622922914578	397.465657092406	365.747728029212	358.73098379067	381.346975782258	440.844707679994	387.868690100597	354.438469691493	360.617793988097	387.258549160615	389.187097948426	333.497588550094	346.343314244908	371.941476449535	389.218104338761	326.038651630101	336.602743165024	359.655388197228	373.545542066723	386.304479847175	368.635370527005	413.249002005323	374.607644515456	379.988826670852	407.396865389043	326.164514000017	414.146119792974	368.044434636925
ENSSSAG00000000807	10.5379958050494	3.03711064100625	12.4466760352687	5.99301142327822	7.10392824432148	16.4775294973763	6.4326861303189	4.95018107762882	6.91810189006318	9.86390252558231	6.65591240535742	1.9987426292845	13.1705730288092	3.44222512151778	1.82174907178489	5.39791936089864	10.4534383816388	2.34455442026366	6.29993431176105	2.66117845108132	4.00574730397128	9.0351577463461	5.40769601486266	6.54791328952554	8.39838423590198	10.4193162782038	9.4601868600857	3.89817778995575	8.66597725407073	9.95570596899654	7.59330488550226	9.92261722814683	7.7816103995022	5.43994734416086	3.4545647967449	9.2013736250298	7.7365103776634	5.62567258771628	10.965103298696	8.7322334509104	3.55222510204299	8.88278001269891	6.45701565633317	7.97037541522247	7.45076130727161	5.06712519140601	3.44539979577483	5.83304394074611	13.1444440941759
ENSSSAG00000000809	95.8957618259498	80.9896170934999	62.2333801763435	64.2108366779809	102.499536096638	64.0792813786856	81.4806909840395	79.2028972420611	86.4762736257898	91.7342934879155	74.1658810882684	90.9427896324447	85.6087246872598	95.5217471221184	57.3850957612242	67.473992011233	90.2796951141532	99.6435628612057	83.6991272848254	71.8518181791955	79.1135092534327	73.9240179246499	76.6090268772211	70.1562138163451	99.5808416542663	61.4739660414023	85.1416817407713	76.0144669041371	73.6608066596012	75.2208895435294	75.9330488550226	74.9708857237761	77.816103995022	91.5724469600412	90.9702063142825	74.5311263627414	80.6807510813469	75.008967836217	61.4045784726975	72.76861209092	89.6936838265854	85.496757622227	85.7860651484264	72.7296756639051	92.2031711774862	100.329078789839	83.8380616971876	66.350874825987	87.9034698798013
ENSSSAG00000000811	1463.72761732136	1465.91206939235	1512.27113828515	1574.44971534409	1414.69656751202	1679.79259042697	1443.06592190154	1274.17660938166	1347.87685158064	1451.96645176572	1436.72623492787	1467.07708989482	1590.81707083688	1743.48702404876	1584.92169245286	1535.70805817566	1346.59292607111	1720.90294447353	1495.78440373527	1486.71169467076	1569.25150633075	1589.36638537997	1185.18670992407	1214.17020711488	1212.96663749956	1170.08921804228	1150.35872218642	1643.08193846635	1685.53257591676	1589.59438638311	1478.79612645157	1625.10419936538	1484.06426904792	1437.95941463985	1395.64417788494	1354.44219760439	1408.04488873474	1548.93518581788	1346.51468507987	1260.35236141473	1107.4061755619	1563.36928223501	1393.79295095992	1356.95641444163	1324.37282236753	1113.75411707104	1682.50356693671	1412.32576415315	1611.83745704832
ENSSSAG00000000813	469.994612905204	636.780864397643	897.405342142873	971.723995060111	752.001547006031	670.086199559969	663.6387857779	477.197455883418	505.021437974612	710.200981841927	866.219457325801	640.597012685682	730.026047882567	642.835541443446	941.844270112791	852.871259021985	628.156615478477	689.298999557517	661.49310273491	968.668956193599	709.017272802916	839.448292433246	745.360767381904	685.660063031746	478.707901446413	569.936600417747	612.074089847545	840.057313735463	703.677353030543	695.793228277647	953.908926241222	862.165185823425	652.543614929684	700.846549506058	764.610341679539	702.984944952277	580.238278324755	734.150272696974	866.243160596983	718.95388745829	574.572410255453	783.905336120678	717.651168661029	403.500255395638	609.099736869454	557.383771054661	806.223552211311	790.377453971098	771.414562776948
ENSSSAG00000000814	92.7343630844349	105.28650222155	123.22209274916	125.853239888843	101.484689204593	114.427288176224	100.778749374996	71.282607517855	55.3448151205054	85.8159519725661	101.740375339035	75.9522199128109	125.120443773687	97.2428596828773	90.1765790533523	78.2698307330303	99.782820915643	96.1267312308102	92.699033444484	115.31773288019	135.193971509031	95.2798453251043	92.8321149218091	119.733271579896	121.1766868323	80.2287353421691	105.008074146951	100.37807809136	110.924508852105	92.919922377301	109.153757729095	82.6884769012236	106.71922833603	102.452341648363	86.3641199186226	84.6526373502742	104.995497982575	76.8841920321225	82.2382747402199	98.9653124436512	75.4847834184135	94.3795376349259	102.389819693283	77.7111602984191	94.997206667713	89.1814033687458	98.7681274788785	99.1617469926839	99.4048584622052
ENSSSAG00000000815	762.950896285578	912.145562515543	851.352640812378	909.225447360209	862.619858239036	844.93109589324	793.364622739332	648.473721169375	801.346802265652	851.254787957754	760.675703469419	678.573122642087	855.146491656254	826.134029164268	880.815676207997	889.307214708051	838.175695691401	815.904938251755	767.691995418882	865.770056085122	800.148023968262	881.338569257215	748.064615389335	781.072513821975	736.658274406259	700.178053895294	749.246799318788	945.308114064268	790.337125571251	995.570596899654	841.907679180063	897.445602634614	823.739043718732	823.245364749677	908.55054154391	826.283351527676	660.919029406102	842.913276059489	982.47325556316	681.114209171011	786.817860102522	944.905723850846	907.671915118834	710.359708881703	863.356966480098	752.974803442933	805.075085612719	726.943101115484	931.612475174717
ENSSSAG00000000816	126.455949660593	94.1504298711937	94.594737868042	95.0320382834117	106.558923664822	118.088961397863	88.9854914694115	166.326084208328	124.525834021137	104.557366771173	107.445443115055	136.913870105988	111.009115528535	94.661190841739	112.037567914771	124.152145300669	105.484696396537	110.194057752392	79.1991742049961	89.593007853071	84.1206933833968	58.3178363627793	92.8321149218091	137.506179080036	105.579687537053	100.025436270756	130.550578669183	109.148978118761	89.2595657169285	110.618955211073	88.2721692939638	114.661354636363	112.277521478532	116.958867899459	97.8793359077723	114.09703295037	145.888481407367	93.7612097952713	578.957454171148	107.697545894562	143.865116632741	97.710580139688	70.1047414116173	178.337149915603	103.379313138394	94.2485285601518	93.0257944859204	150.930011966806	103.512497241635
ENSSSAG00000000817	330.893068278552	259.1667746992	316.145571295825	259.411780179043	289.231364233089	225.192903130809	319.490077805839	282.160321424843	289.407262400976	298.876246525144	249.121292886235	292.815795190179	286.930340984772	291.728579048632	254.133995513993	317.127762452795	282.242836304247	257.900986229003	264.597241093964	297.164927037414	275.395127148025	302.267095514124	261.371974051695	260.981115396804	280.745987314438	277.153813000221	266.777269454417	321.599667671349	290.31023801137	296.458799965675	311.325500305593	312.01118617395	296.812853809584	289.223867131219	256.789316558038	306.405741713492	261.936137072318	310.349604422348	314.698464672575	286.223207557619	239.775194387902	302.014520431763	304.402166655706	264.018685629244	263.570681244733	293.893261101549	249.217251894379	297.485240978052	297.39304763073
ENSSSAG00000000819	780.865489154162	711.696260209131	716.928539631477	736.284260574181	701.259202403734	653.608670062593	696.874330784548	879.152159386878	780.592496595462	676.663713254947	715.035161261254	908.428525009805	651.002609709712	655.743885649137	703.195141708969	647.750323307837	738.392874775758	806.5267205707	642.593299799627	713.195824889793	642.92244228739	646.424467852216	687.678676556702	697.820473426579	731.85919770003	721.016686451702	665.997154950034	636.377524210276	623.083764567686	624.99709694256	659.668361928009	641.662580753495	709.2382049832	701.753207396751	672.488613766341	690.103021877235	828.911826178222	676.018322623906	689.704997487977	742.239843327384	760.176171837199	637.339465911147	656.770735329888	940.504298996252	705.028288700576	718.518352141372	658.071360992993	759.753973282181	622.718038961583
ENSSSAG00000000820	91.68056350393	113.3854639309	128.200763163268	116.435650509405	91.3362202841333	91.5418305409794	105.067206795209	132.664852880452	99.1594604242389	92.7206837404738	98.8878414510245	129.918270903492	119.475912475626	117.035654131605	98.3744498763843	116.055266259321	125.441260579666	96.1267312308102	84.5991179007913	108.22125701064	86.1235670353825	119.09980665638	118.068029657835	120.668687764114	99.5808416542663	109.40282092114	113.522242321028	126.690778173562	100.525336147221	115.043713419516	116.747062614597	127.891510940559	100.049276565028	116.052210008765	116.303681490412	126.978956025411	99.4694191413866	90.9483735014132	122.809156945395	128.072757280019	125.215934847015	107.703707653974	105.157112117426	150.440835962324	97.7912421579399	100.329078789839	99.9165940774701	139.993054577907	102.690969485749
ENSSSAG00000000822	302.440479604918	293.587361963937	256.401526326535	287.664548317354	258.785957471711	215.123301771302	269.100703118341	305.921190597461	246.74563407892	282.107612231654	290.958456577053	300.810765707317	264.352215792527	282.262459964458	282.371106126659	282.041286606954	251.83283373948	240.316828077026	229.497607071295	357.48497192859	251.360643324198	272.697488344264	228.024515293376	242.272791712445	233.954989428698	258.399043699454	232.720596758108	312.828767643949	257.379524445901	258.84835519391	291.393074981149	273.423230286713	255.681484555072	277.437314552204	269.456054146102	274.200934025888	240.937037475803	285.971689875577	299.3473200544	291.07444836368	222.014068877687	257.600620368268	285.031119686707	315.826125828191	236.561671505874	211.805833000771	322.719114204243	298.943501963238	272.74721495415
ENSSSAG00000000823	339.323464922591	470.752149355968	535.207069516554	531.665727693682	480.022579937723	440.316204902111	448.143800412217	352.452892727172	334.374924686387	465.576199207485	484.930760961755	334.789390405154	487.31120206594	426.835915068205	474.565633199965	350.864758458412	489.410978776725	373.956430032054	434.695467511513	434.659147009948	433.622145654891	420.545524193564	485.791358668496	423.743531450724	316.73906261116	404.269471594307	486.253604608405	563.286690648605	466.229576269005	420.352029802076	538.175483759973	512.668556787586	372.405640547605	420.689261281773	449.093423576837	480.311703226556	286.250883973546	406.923650511477	501.105220750406	433.700928061883	464.453432092121	498.546028212726	444.611649478941	298.889078070843	433.075500985162	371.926989049201	413.44797549298	457.164818855976	471.55693187856
ENSSSAG00000000827	355.130458630166	293.587361963937	288.762884018234	271.397803025599	278.068048420584	276.456328233758	290.542990219404	380.173906761893	363.200349228317	288.025953747004	313.778727681135	395.751040598331	295.397137931863	284.844128805596	265.975364480595	248.304290601337	344.96346659408	271.968312750585	285.297025261179	272.327261493988	297.426737319867	272.697488344264	308.238672847172	282.495687633816	278.346448961323	319.873009740856	328.268484044974	267.999723059458	307.642192519511	256.635976089689	233.494125229195	292.165951717657	306.817781466087	348.156630026295	324.729090894021	309.166153801001	342.616888153665	305.661543932584	288.382216755704	337.646360101869	382.752254745132	245.386797850807	272.117088374041	411.47063081086	323.176771702906	365.846438819514	268.741184070437	314.98437280029	239.88610471871
ENSSSAG00000000829	1652.35774223175	1632.95315464769	1502.31379745693	1548.7653806729	1560.83451996663	1504.9476940937	1616.74844742015	1553.36682215992	1441.2712270965	1501.28596439363	1443.38214733322	1619.98090103509	1603.04688864935	1573.09688053363	1667.81127521907	1584.28933242375	1689.65576750489	1566.16235273613	1652.38277091333	1657.91417502366	1577.26300093869	1609.07945682655	1610.59212975993	1539.69503922272	1548.90200693564	1570.19096312531	1646.07251365491	1534.90750479508	1591.94002157279	1616.14293563377	1666.73042236775	1687.94744181031	1489.62256219042	1522.27859847435	1627.10001926685	1588.15708768014	1367.15190530995	1636.13311092748	1413.40181520191	1432.08628594931	1546.99403193972	1669.96264238739	1705.57456408	1404.77866693296	1706.2243393652	1577.90278460383	1543.53910850712	1453.15707173837	1618.40967909541
ENSSSAG00000000830	61.1203756692867	43.5319191877562	38.5846957093329	43.663368941027	40.593875681837	35.701313910982	57.8941751728701	64.3523540091746	49.5797302121195	47.3467321227951	57.0506777602064	46.9704517881857	48.9192712498627	38.725032617075	43.7219777228375	25.6401169642685	50.366566747896	44.5465339850096	41.3995683344298	43.4659147009948	44.063220343684	45.1757887317305	49.5705468029077	44.8999768424609	37.1928444732802	39.5934018571744	49.1929716724457	46.778133479469	52.8624612498315	37.6104447717647	52.2039710878281	30.8703647097901	33.3497588550094	35.3596577370456	42.6062991598538	49.6874175751609	35.3669045836041	35.6292597222031	35.0883305558271	56.2743933503115	43.5147575000266	43.3035525619072	46.1215404023798	47.8222524913348	38.185151699767	58.7786522203097	51.6809969366225	55.4139174370881	36.1472212589837
ENSSSAG00000000832	91.68056350393	74.9153958114874	58.4993773657628	71.9161370793386	85.2471389318577	62.248444767866	67.5432043683485	90.0932956128445	81.864205699081	59.1834151534939	85.5760166403096	70.9553633395997	61.1490890623284	85.1950717575651	61.9394684406864	60.7265928101097	89.3293825340042	64.4752465572508	69.2992774293716	75.4000561139706	74.1063251234686	60.781970293601	63.0897868400644	92.6062022375755	74.3856889465604	81.2706669699895	74.7354761946771	64.3199335342698	61.5284385039022	67.4775626787543	62.6447653053937	85.9960159772725	68.9228349670194	83.4125259437999	78.3034687262178	67.1700274627175	88.4172614590103	75.008967836217	62.5010888025671	89.2628308315285	76.3728396939242	81.0553676158775	70.1047414116173	91.6593172750585	67.9881969288535	64.8592024499969	79.2441953028211	96.2452250223108	69.0083314944235
ENSSSAG00000000840	62.1741752497916	38.4700681194125	47.297368934021	47.9440913862257	57.8462728466177	54.9250983245876	58.9662895279233	45.5416659141851	61.1099000288914	62.1425859111686	54.1981438721961	50.9679370467547	58.3268234132979	44.7489265797312	43.7219777228375	60.7265928101097	50.366566747896	48.0633656154051	59.3993806537471	49.6753310868512	52.0747149516266	50.1040565933738	56.780808156058	56.1249710530761	37.1928444732802	34.3837437180725	52.0310277304714	60.4217557443141	67.5946225817517	48.672340292872	62.6447653053937	35.2804168111887	61.1412245675172	30.8263682835782	63.3336879403232	43.2464560376401	51.9451411071686	61.8823984648791	54.8255164934799	48.5124080606133	55.947545357177	71.0622401015913	52.5785560587129	52.8037371258489	50.2926388240834	55.7383771054661	60.8687297253554	54.6847869444948	46.8270820855016
ENSSSAG00000000842	174.93073036382	170.07819589635	156.828118044386	147.256852114836	169.47943097167	173.014059722451	189.764240844408	218.798003631194	186.788751031706	172.61829419769	179.70963494465	169.893123489182	143.935548100558	195.346275646134	146.650800278684	194.325096992351	163.453763785625	222.732669925048	161.09832025789	195.15308641263	182.261502330693	143.741145964597	158.625749769305	129.087433422075	147.571608716563	154.205880917416	176.905494283603	146.181667123341	168.986556454379	152.65415819128	153.764423931421	160.966901701049	152.297232104543	170.451683450374	164.66758864484	151.822664812992	175.729307149783	161.269280847867	141.449832553178	196.96037672609	163.402354693977	144.345175206357	156.813237368091	215.200136211007	160.19136810634	205.725282771084	174.566922985925	169.158274281637	163.484023421313
ENSSSAG00000000843	53.7437786057521	84.0267277345062	63.4780477798703	68.4915591231796	84.2322920398118	58.5867715462268	68.6153187234017	66.3324264402262	85.3232566441126	72.9928786893091	71.313347200258	56.9641649346082	70.5566412257636	62.8206084676995	63.7612175124713	52.6297137687617	55.1181296486409	71.5089098180418	75.5992117411326	70.9647586955018	66.0948305155261	68.9957500630065	93.7333975909528	83.2520403953962	70.7863814168881	60.4320344135819	89.8717751708142	79.9126446940928	57.1954498768668	64.1589940224221	59.7972759733303	66.1507815209789	102.272593822029	67.9993418020108	108.243030298007	57.0485164751848	74.0494564719211	55.3191137792101	83.3347850700895	86.3520863478917	72.8206145918812	74.3932826063534	95.9328040369499	68.7444879562938	49.3612936606744	91.2082534453082	65.4625961197218	65.6217443333937	74.7590257856254
ENSSSAG00000000844	357.238057791175	427.220230168212	309.92223327819	397.251042914442	370.419115596763	375.321505218015	389.177510884294	304.931154381935	343.599060539805	403.433613296317	403.158122838792	330.791905146585	423.339847354581	540.429344078292	447.239397123192	338.71943989639	378.224406899294	512.285140827611	402.295805336741	423.127373721929	431.619272002905	535.538440965241	240.642472661389	230.112381317612	260.349911312961	308.411761834832	237.450690188151	498.966757114336	476.62874897389	436.944873083737	387.258549160615	398.007202151223	492.464772425639	426.129208625934	431.820599593113	342.291098851109	416.666344625586	514.749041776039	415.577415020578	265.847996172161	216.685731224622	471.897688174629	517.483683314701	333.759470512441	346.46040078813	254.369684608582	524.849235556366	268.320021274321	538.100680105326
ENSSSAG00000000847	4712.5917240181	3648.58225006217	3892.07559622852	4111.20583636886	3783.34921354721	3853.91106577523	3684.85703831768	4616.53887299664	3981.36763773136	3850.86754598734	3745.37699495755	4517.15834218297	3783.71748013361	3931.02108877331	3981.43259638589	4074.07963763825	3686.2624983979	3936.50687162269	3883.45950789271	4012.17004474693	3754.38666064708	3669.09542299346	3393.32924932632	3523.71276594896	3637.70014332211	3449.83561971327	3110.50943959618	4228.5483576545	3753.23474873803	3710.15975777938	4200.04676479344	3762.87695551835	3768.52275061606	3766.2568779407	3551.29261105376	3695.27164781197	4189.87297738885	3664.1880787992	4246.78450758495	3785.90832505026	3062.01803796105	3533.12575005099	3505.23707058086	5356.0922790295	3610.8251985365	3398.01415335687	4191.90308485938	4007.30118729258	3875.14642451423
ENSSSAG00000000849	831.4478690184	630.706643115631	618.599798952854	604.43800926206	679.94741767077	672.832454476198	672.215700618326	820.740022670858	741.389919218438	674.69093274983	657.033638871711	756.524085184183	655.706385791429	605.83162138713	608.464189976155	627.508125704467	664.268493524138	716.261375390549	670.493008894569	643.118125677985	601.863532421684	583.999741604734	702.099199263002	719.335045663592	788.248348998228	659.542720410299	658.429005461965	513.58492382667	596.219235080066	615.041390973564	603.66773839743	617.407294195803	601.40731801867	685.433365364269	589.579058644464	622.932994414517	779.177116607529	596.321294297925	547.15865460493	718.95388745829	722.877808265748	589.59452334289	624.485657048222	840.874606305971	756.252272688069	755.001653519495	629.359696028203	721.839187667331	598.072206285003
ENSSSAG00000000852	956.850019098488	799.772468798312	801.565936671304	754.263294844015	945.837303386802	797.32934401193	809.446338065129	840.540746981373	830.172226807582	875.914544271709	770.184149762787	847.466874816628	718.736985286445	681.560574060521	746.006244895915	898.753573589624	921.803202744512	893.275234120456	812.691526217176	841.81945002539	903.296017045523	795.093881678456	971.582717336992	941.96409750746	848.2368078261	825.209849233739	798.439770991233	863.446380475198	880.463289013586	752.208895435294	751.737183664724	940.44361062325	681.446739270692	696.31326005259	764.610341679539	930.258873490513	741.599780487449	720.086091227684	902.42800148268	831.502674158912	932.459089286284	946.016071352434	821.885849970407	933.530220507932	927.619782755316	965.794061481985	772.918020852154	895.372244904528	858.496504900863
ENSSSAG00000000854	498.447201578838	340.1563917927	360.953605022792	318.485749922785	368.389421812671	374.406086912606	366.663109428178	432.645826184759	388.566722825215	363.978003193987	360.370114518637	391.753555339762	333.027346585604	412.206458301754	367.993312500549	304.982443890773	383.926282380188	383.334647713109	367.196171314073	366.355566765528	402.577604049113	378.655247369595	307.337390178028	322.718583555187	370.728675556244	377.179249270977	383.137567833471	397.614134575486	411.63391956836	387.166343238754	382.512733607176	384.777045847027	420.206961573119	426.129208625934	370.78995485062	298.124505450966	361.405556213705	375.982451279038	388.164656773838	315.330652393987	351.670285102256	427.483788111135	404.947124732894	429.403975495111	362.293268566082	323.282587211703	354.876178964808	317.17176427807	416.514572234199
ENSSSAG00000000855	139.101544626652	143.756570340962	109.530749110364	146.400707625796	153.241880698935	128.158562757371	119.0046934109	87.1231869662672	136.056003837909	113.434879044197	128.364024960464	91.9421609470869	137.350261586153	110.151203888569	92.9092026610296	129.550064661567	105.484696396537	133.639601955029	116.098789459597	152.574231195329	152.218397550908	146.205279895419	96.4372455983842	87.9291213164859	127.175532715087	125.031795338445	133.388634727208	114.996244803695	139.522233790539	151.54796863917	108.204594618407	131.199050016608	146.738938962041	145.97192040165	125.515854281731	138.94074173795	144.783265639129	127.515245321569	137.0637912337	109.638042216986	79.9250647959672	115.476140165086	140.209482823235	69.7407848831966	131.319668040662	101.34250382812	155.042990809867	115.202617829736	147.874996059479
ENSSSAG00000000857	26.3449895126236	61.7545830337937	84.6373970398271	76.1968595245373	63.9353541988933	58.5867715462268	47.1730316223386	30.6911226812987	25.3663735968983	67.0745371739597	56.0998331308697	29.9811394392675	49.8600264662063	72.2867275518734	75.6025864790731	56.6781532894357	59.8696925493858	57.4415832964598	57.5993994218153	41.6917957336073	62.0890832115548	85.4233096018176	63.0897868400644	52.3833063162043	53.9896129450841	46.886923251917	54.8690837884971	48.7272223744468	73.6608066596012	57.5218567097578	55.0514604198914	71.6633466477271	48.9129796540138	49.8661839881412	40.3032559620239	56.1283791126818	54.1555726436438	68.445683150548	29.6057789064792	58.214889672736	65.7161643877952	71.0622401015913	53.5009868667605	26.9000170263758	50.2926388240834	65.8726274882781	59.7202631267637	49.5808734963419	27.9319437001238
ENSSSAG00000000859	193.899122812909	171.090566110019	177.987467304342	175.509620253148	158.316115159164	154.705693614255	157.600810192813	188.106880949895	161.422377434808	170.645513692574	190.168925867355	169.893123489182	158.987631562054	165.226805832854	178.53140903492	180.830298590104	181.509702808455	169.980195469116	198.897926128456	164.993063967042	179.257191852715	185.631422788565	146.909075070436	165.568664606574	181.165145660171	187.547693007668	146.632896331328	179.316178337964	168.119958728972	183.627465650381	155.662750152796	159.864388675699	171.195428789048	157.758472980665	147.394764661116	174.826098875566	196.728406746298	159.394056651961	186.406756077832	168.823180050934	128.768159949058	153.227955219056	158.658098984186	176.344556061797	162.985403596566	148.973480627337	144.706791422543	162.596099848298	170.056245468401
ENSSSAG00000000860	2744.09410763487	2405.39162767695	2225.46567510604	2368.09565668393	2310.80637318857	2248.26735808645	2351.14678063156	3000.79976925859	2734.95628053831	2593.21997397559	2506.42644293174	2807.23402283008	2340.59897826266	2447.42206139914	2319.99744291806	2425.01527288371	2407.14176551737	2543.84154598608	2364.27534814233	2274.42051619083	2495.58057037411	2409.92298434359	2136.9412085399	2222.54885370181	2615.49680489519	2268.28515376496	2168.27482833164	2309.67034054878	2463.73733333231	2444.67891016471	2375.75526605152	2259.04918894143	2541.25162475172	2530.48217292549	2491.89274005199	2327.94752713254	2766.35506789879	2359.96965054698	2584.47484750264	2354.79228726217	2381.76693091982	2513.82674359379	2302.3872968868	3121.3982719865	2446.64374427532	2399.79049064989	2479.53938635929	2438.21236723187	2427.61451864311
ENSSSAG00000000861	1041.15398553888	1135.87937973634	1314.36898932437	1265.38155480074	1352.79090709722	1071.03941732946	1162.17196087762	938.554332318424	1046.93941936289	1206.35527887872	1048.78162615846	932.413436561219	1095.97982704019	1093.76703236227	1344.45081497725	1186.19277955748	1166.98384842295	929.615827634543	1072.78881423131	1246.31857458975	1162.66815497766	1192.64082251768	1332.99706766365	1229.13686606237	1055.79687537053	1179.46660269267	1296.04559983174	1257.16233726073	1235.76835643049	1192.47233717536	1243.403675001	1308.68296109003	997.157789764781	1108.84260031812	1216.00680845421	1295.5534064042	904.066498418381	1128.88496593507	1240.15318308252	1088.61843688016	1253.04740474566	1191.40286920324	1244.35916005621	799.030135376053	1229.37561569982	1234.3516966265	1181.77212995077	1251.91705578263	1254.47288323791
ENSSSAG00000000866	947.365822873943	800.78483901198	760.491905754917	821.042564989116	789.55088201173	754.30468365767	811.590566775235	1036.56791765547	760.99120790695	829.554202401473	757.823169581409	765.518427015963	774.241543050712	828.715698005406	812.500086016063	767.854029087831	747.896000577248	886.241570859665	756.892108027292	822.304141384127	782.122161100392	781.130456070467	509.224708066234	531.316392635787	713.862660051668	659.542720410299	552.474912629005	847.853669315375	767.805584710667	764.376980508512	765.974630325041	787.194300099649	847.083874917239	827.778654203145	735.822301706664	735.189752639881	835.543120787648	795.095059063901	763.17118958924	710.221654007379	568.356016326878	782.794988619091	747.168954518552	707.370818100995	699.440217720123	534.074995174193	786.699620035253	700.694403382127	819.063172618336
ENSSSAG00000000867	54.797578186257	77.9525064524937	65.9673829869241	66.7792701451001	74.0838231193525	57.671353240817	82.5528053390926	56.4320642849685	68.0280019189546	80.884000709775	61.8049009068903	30.9805107539097	79.9641933891987	77.4500652341501	70.1373392637185	45.8823145676384	67.4721931905777	62.1306921369871	71.9992492772692	68.3035802444205	51.0732781256338	51.7468125472549	73.9051788697897	90.7353698691397	68.3868430637733	77.102940458708	87.0337191127885	71.1417446666924	51.9958635244244	67.4775626787543	57.8989497519548	58.4331903435314	90.0443489085254	49.8661839881412	50.6669503522586	64.4096153752086	60.7868672530696	69.3832952485008	64.6941094623063	73.7388602521323	91.4697963776069	71.0622401015913	93.1655116128071	60.7741125410714	75.4389582361251	82.0874281007773	75.7987955070463	51.7682649741217	76.4020812973974
ENSSSAG00000000869	81.1425676988806	63.7793234611312	54.7653745551822	70.2038481012591	72.0541293352607	64.0792813786856	86.8412627593052	73.2626799489065	86.4762736257898	73.9792689418674	67.5099686829109	78.9503338567377	77.1419277401682	66.2628335892173	63.7612175124713	83.6677500939289	71.2734435111736	67.9920781876463	61.1993618856788	71.8518181791955	69.0991409935045	69.8171280399471	59.4846561634893	82.3166242111783	99.5808416542663	72.9352139474264	70.9514014506428	71.1417446666924	77.9937952866366	64.1589940224221	62.6447653053937	62.8432424449299	81.1510798805229	70.7193154740912	71.394339132728	81.8922252627652	90.6276929954856	80.6346404239333	66.8871301220455	83.4413418642549	88.8056275510747	64.4001550920671	69.1823106035696	103.614880397892	70.7822324190803	76.0068778710901	68.9079959154966	79.4752236926658	57.5069429120196
ENSSSAG00000000874	164.392734558771	119.459685212912	134.424101180902	152.393719049075	149.182493130751	126.327726146552	150.096009707441	126.724635587298	136.056003837909	157.822440409317	111.248821632403	135.914498791346	136.40950636981	111.872316449328	130.25505863262	147.093302584488	123.540635419368	126.605938694238	115.198798843631	135.720101005147	117.16810864116	128.134964402726	151.415488416155	153.408254211741	145.172070363448	136.49304324447	126.766503925148	145.207122675852	139.522233790539	126.105608940623	123.391204389412	103.636224382867	148.962256219042	155.945157199278	141.637156666541	165.624725250536	124.889381810852	143.454650986765	109.65103298696	106.727297733349	154.52179193887	118.807182669848	125.450589894473	170.36677450038	135.045048694298	153.027180780461	157.339924007051	131.972619159381	152.804162594795
ENSSSAG00000000875	44.2595823812076	84.0267277345062	77.1693914186659	85.6144489039745	92.3510671761792	82.3876474868814	81.4806909840395	48.5117745607624	62.2629170105686	96.6662447507067	94.1336183043406	53.9660509906815	93.1347664180079	97.2428596828773	92.9092026610296	68.8234718514577	73.1740686714715	97.2990084409421	77.3991929730643	88.7059483693772	89.1278775133609	98.5653572328665	72.1026135315022	56.1249710530761	69.5866122403307	68.7674874361449	59.5991772185399	89.6580891689822	94.459152069371	109.512765658962	100.611289732905	91.5085811040208	75.5927867380213	89.7591311786542	86.3641199186226	80.0519505377593	65.2077303260201	102.199718676846	85.5278057298287	74.7091084133445	68.3803332143275	86.6071051238143	91.3206499967119	83.688941859836	112.692764772483	67.8994775648405	102.213527274653	67.8091358111735	72.2944425179675
ENSSSAG00000000877	1064.33757630999	979.974366831349	964.617392733324	934.053637542362	855.515929994715	923.657070158482	984.200977938792	1118.74092354411	988.135553297358	910.438203111248	1015.50206413167	1149.27701183859	908.769538987835	950.054133538908	900.854915997631	924.393690553892	1051.04571364477	1042.1544398072	998.98958372211	999.716038122881	904.297453871516	952.798453251043	766.991551441354	865.25997040159	1013.80495419102	954.409371083466	892.095620906082	990.13715864876	952.390900222373	934.730171533564	946.315621355719	865.472724899474	1009.38603467828	959.244048353699	938.490103115699	927.498461403004	1055.48105866694	918.859855993659	909.007063461897	982.861387308026	877.399600204618	917.147036311162	969.474779258023	1117.84515198495	888.50328589214	784.39097962965	1056.58927070428	939.120074460124	893.822198403961
ENSSSAG00000000880	231.835907711087	294.599732177606	266.35886715475	273.966236492718	267.919579500124	289.272184509495	288.398761509298	199.987315536204	211.002107646927	280.134831726538	283.351699542359	243.846600772709	271.878257523276	273.656897160664	272.351486231842	280.691806766729	239.478770197543	270.796035540453	283.497044029247	274.101380461376	327.469842099652	295.696071698599	228.024515293376	231.983213686048	272.347603078536	222.973368353561	264.8852320824	257.279734137079	271.245088052414	272.122629819239	280.003117652896	293.268464743006	260.128119069073	278.343972442897	276.365183739592	269.600247213373	269.672647449982	280.346017287861	225.881127953137	222.186828917609	234.446856734837	303.12486793335	276.729242414279	217.192730064812	256.119919937462	221.940083383583	298.601315633819	256.653933392829	225.920132868648
ENSSSAG00000000881	1789.35168769739	1467.93680981969	1452.52709331586	1430.61744118541	1456.3052900859	1525.08689681272	1507.39278320473	1716.72279772167	1532.35956864899	1607.81611166992	1445.2838365919	1657.95701099149	1594.58009170226	1717.67033563737	1440.09264124596	1376.46943702915	1558.51263144433	1751.38215193696	1500.2843568151	1429.05282823067	1639.35208415024	1599.22292110326	1195.10081928465	1206.68687764114	1398.93085986596	1458.70427894853	1287.53143165766	1529.06023811014	1574.60806706465	1621.67388339433	1488.28775755844	1574.3886001993	1663.04130823647	1625.6375980134	1722.67631197679	1438.17469759216	1675.50710464825	1642.69639561315	1646.95851546414	1388.42511869475	1284.12937438854	1608.89352980009	1673.28948579834	1693.70477573478	1525.54337766386	1212.05634578432	1588.3293058522	1417.42967760131	1552.68745862453
ENSSSAG00000000883	358.29185737168	356.3543152114	374.644948661588	411.805499228117	399.849675466095	384.475688272113	372.023681203443	385.124087839522	360.894315264963	331.427124859566	432.634306348232	393.752297969046	374.420576104719	365.736419161264	439.952400836052	391.349153665151	386.777220120635	382.162370502977	418.495636424127	385.870875406791	429.616398350919	392.618672977585	324.46176089176	352.651901450161	337.135138612637	318.831078113036	344.35080170712	440.494090264999	393.435367334811	381.635395478201	432.818378473629	342.881550883741	371.293981919105	349.063287916989	419.153862005048	408.540988951323	387.930734651408	372.232002887227	412.287884030969	382.277775517633	349.006116275723	400.835448073038	336.687244937372	409.478036957055	406.066491246303	324.296012249985	422.635708281713	391.543074522583	421.443738769515
ENSSSAG00000000884	467.887013744194	465.690298287625	456.793010494361	435.77754492123	432.324776011564	409.191982518178	478.163002353705	535.609592599438	488.879200231131	472.480930975393	424.076704684201	516.674969670043	430.86588908533	467.282060246039	444.506773515514	415.639790789195	472.305352334044	424.364350067723	405.895767800605	484.3344780968	509.731344430345	420.545524193564	428.109267843294	401.293543029494	455.912287091822	434.485488801098	416.248221843771	540.87216835636	448.897621760864	474.555317855502	454.649130019448	481.798192077796	446.886768657126	424.315892844547	427.214513197453	496.874175751609	423.297639235012	417.237383588957	459.437828215362	502.588547507954	438.699800102309	386.400930552402	448.301372711131	565.896654480796	461.015855887431	386.114939585138	483.504438007068	496.537865456013	486.344431484508
ENSSSAG00000000885	2877.926654359	2697.96661942722	2274.00771164359	1994.81665946261	2492.46396686479	2527.46994123644	2878.62704331771	2658.24723868668	2944.80537120356	2761.89270716305	2970.43862204808	2998.11394392675	3093.20315133747	3299.37277897479	3035.03395359364	3383.14595944322	3012.49087907227	3325.75044514401	3131.96734356121	3096.72465757496	2611.74724218927	2778.72169598989	2741.70187953537	2586.42574936259	4459.54202926395	2846.55720720527	2780.34891817919	3126.33858754451	2573.79524445901	2580.74022507432	2871.21840983054	2689.02926882779	2899.20570312882	2891.3320134215	3347.47328804581	2873.58898309681	2967.50433771803	3090.36947485214	3448.52498743989	3075.68667104288	2813.36228081805	2808.06883151444	3019.11603473978	3259.88354482599	3000.79411650364	2598.421798153	3177.80707830299	2876.41979328043	2818.66173044484
ENSSSAG00000000887	635.44114704448	860.514681618437	708.215866406789	790.221363383685	885.961336756093	865.070298612255	844.826111781883	603.922091470716	703.34035882309	770.370787247979	793.004420866869	712.551747339924	841.035163411102	874.325180865516	874.43955445675	788.096226691201	841.976946011997	795.976225679514	826.191385456664	859.560639699265	895.28452243758	938.835027643053	751.66974606591	709.980883821412	748.655966171833	789.784173887846	765.329116980933	929.715402904446	865.731127681666	1002.20773421232	875.128388054136	794.911891277096	848.195533545739	786.072391231245	941.944667912444	823.522939440167	718.390249354459	836.34999137382	866.243160596983	755.823317584356	753.959777908624	948.236766355608	842.179327747455	570.87813911531	796.300114714653	748.921103289808	931.406411457796	751.004407371062	927.504836395287
ENSSSAG00000000888	17.914592868584	31.3834766237312	14.9360112423224	16.2667452917552	19.2820909488726	19.2237844136057	27.8749732313819	34.6512675434017	26.5193905785755	32.5508783344216	31.3778727681135	18.9880549782027	32.926432572023	20.6533507291067	18.2174907178489	35.0864758458412	17.1056264426817	23.4455442026366	24.2997466310783	24.8376655434256	25.0359206498205	34.4978750315033	25.2359147360258	29.9333178949739	35.9930752967228	17.7128376729464	28.3805605802571	21.4399778447566	18.1985522335485	19.9114119379931	29.4240564313213	37.485442861888	21.121513941506	17.2264999231761	16.1213023848095	30.3645329625983	19.8938838282773	16.8770177631488	17.5441652779136	25.2264521915189	35.5222510204299	18.8759075269852	23.0607702011899	35.8666893685011	18.626903268179	16.2148006124992	25.2662651690154	26.9778282259508	21.3597216530358
ENSSSAG00000000889	44.2595823812076	46.5690298287625	28.627354881118	42.8072244519873	38.5641818977452	33.8704773001624	41.8124598470729	47.5217383452367	48.4267132304423	53.2650736381445	42.7880083201548	34.9779960124787	44.2154951681452	53.3544893835256	30.9697342203432	31.0380363251672	48.465941587598	39.8574251444823	40.4995777184639	38.1435577988322	41.0589098657056	45.997166708671	46.8666987954764	53.3187225004223	43.1916903560673	58.3481711579412	51.0850090444628	47.7526779269579	52.8624612498315	49.7785298449827	50.3056448664525	38.5879558872377	52.2479555395147	56.2127892229956	39.1517343631089	37.7256318626222	37.5773361200794	56.2567258771628	32.895309896088	45.6016635769765	56.8356016326878	32.2000775460335	34.129939897761	34.8703924415983	52.1553291509013	39.5235764929669	48.2355971408476	48.1226125111554	46.8270820855016
ENSSSAG00000000890	1377.31605171996	1300.89572456434	1204.83824021401	1360.41359308416	1163.01453828463	1226.66052924912	1194.33539152921	1393.97099146028	1240.64627228466	1275.40259655779	1210.42521314571	1370.13807237452	1251.20443773687	1302.0216522141	1358.11393301564	1314.39336437882	1249.66104289591	1519.27126433085	1190.68758492284	1388.24809198075	1426.04604021377	1407.02047449917	920.209605195796	932.609935665281	982.610955600531	1015.88333712487	964.939059728742	1619.69287172661	1219.30299964775	1255.52514164567	1216.82710790174	1409.01164639685	1327.32040242937	1305.58736259861	1240.18876203142	1175.93554927881	1193.63302969664	1296.7175314686	1367.34838134739	1154.5953118426	924.466582806687	1370.16881695881	1270.18722268154	1445.62684093598	1174.42625105869	888.773758572614	1484.96731197895	1278.16575351599	1420.42148992688
ENSSSAG00000000891	2570.21717685155	2385.14422340357	2270.27370883301	2267.07060697725	2190.03959303511	2402.97305170071	2327.56026482039	2511.72187878886	2437.47789926559	2432.4383628086	2312.45413854703	2512.41948501062	2332.13218131557	2591.99551650289	2355.52154981787	2302.21260742327	2402.39020261662	2678.65342515124	2198.67707480461	2381.75471371778	2428.48430303259	2392.67404682783	1750.29094347722	1847.44696383042	2283.16074298878	2024.47315285499	1784.19124181216	2429.53930758992	2479.33609238964	2415.91798180983	2229.5841470056	2378.12059567919	2417.85751698818	2507.81572565816	2490.74121845308	2197.28802165712	2556.36407193364	2461.23175712587	2333.37398196251	2253.8864784961	1883.56736035829	2520.48882860331	2366.03502264208	2580.40904067828	2238.02242767171	1849.50069486319	2442.78845520436	2132.7066908353	2632.17492985872
ENSSSAG00000000892	2751.4707046984	2909.55199408398	2928.70287109872	2978.52667736927	2916.66996773999	2780.12539352954	2845.39149831106	2990.89940710333	2581.60502197524	2952.26602590679	2926.69976909859	2675.3170092973	2911.63739458318	3135.00652942232	3042.32094988077	2798.82118862594	2797.7202359586	3025.64747935026	2871.87005554707	3338.00483713966	3058.38806658207	3219.80166960697	2383.89265988529	2263.7071658074	2460.72658111928	2414.15558165982	2277.06697722263	3323.19656593727	2858.03929839253	3096.22455635792	2846.54016895266	3175.23751300699	2958.12361043933	2933.0382763934	3006.62289476698	2796.29744464656	2675.7273749033	3134.43724345592	3163.43230167379	2455.69809602825	2270.75989648098	3055.67632436842	3104.90209988821	2724.87209507918	2703.69500937619	2227.50823414208	3073.29661783115	2713.09456293953	3222.03185858487
ENSSSAG00000000894	73.765970635346	64.7916936747999	73.4353886080853	59.9301142327822	85.2471389318577	78.7259742652423	52.5336033976044	59.4021729315458	70.334035882309	46.3603418702369	75.1167257176051	48.9691944174702	73.3789068747941	73.1472838322529	78.3352100867505	71.522431531907	78.8759441523654	76.1980186585691	89.0990709806206	62.0941638585641	81.1163829054183	66.5316161321849	54.0769601486266	60.8020519741657	47.990767062297	71.8932823196061	64.3292706485828	59.4472112968251	68.4612203071588	88.4951641688581	46.5089924237014	67.2532945463285	67.8111763385191	79.785894381026	77.1519471273028	74.5311263627414	70.7338091672083	89.0731493055077	59.2115578129583	59.1851378339483	74.5967271429027	75.5036301079407	73.7944646438076	70.7370818100995	68.9195420922624	56.7518021437473	75.7987955070463	61.9760918704274	76.4020812973974
ENSSSAG00000000896	76.9273693768608	114.397834144569	88.3713998504077	71.0599925902988	124.826167721649	125.412307841142	113.644121635634	104.943838845731	92.2413585341757	105.543757023731	85.5760166403096	98.9377601495827	103.483073797787	141.991786262608	97.4635753404919	86.3667097743782	126.391573159814	141.845542425952	114.298808227665	94.9153647552336	149.21408707293	93.6370893712232	98.2398109366717	115.056190658806	181.165145660171	138.57690650011	136.226690785234	81.8617335890707	127.38986563484	108.406576106851	112.001247061158	97.021146230769	100.049276565028	139.625315166795	147.394764661116	88.3331868002861	135.941539493228	135.016142105191	117.326605296047	87.322334509104	95.0220214796499	117.696835168261	98.7000964610927	125.533412789754	135.045048694298	144.919780474212	99.9165940774701	120.306531277889	160.197912397769
ENSSSAG00000000897	2267.77669724664	1832.39008674044	2794.27876991782	2874.07704970642	2680.21064189329	2395.64970525743	1791.50308729382	2429.54887290022	2354.46067658484	2598.15192523838	2377.11157334193	2365.5119017582	1808.13152581223	2380.29867152955	2786.365205295	2735.39563613539	2461.30958258586	1579.05740204758	1824.28097856281	2564.4889673587	2394.43545094883	1714.21583787494	3031.91489899967	2801.57147173271	2213.57413074845	2620.45804396825	2773.72678737713	2461.69927435705	1744.46122124444	1819.68181322215	2696.57239746399	2659.26141714335	1658.59467372247	2439.81638385615	1720.37326877896	2674.83931279616	1392.57186797941	1768.33641673882	2529.64933100916	2602.2055683713	1731.70973724596	1876.48727768264	2394.63037769156	2157.97914367148	1836.61266224245	2528.4954705116	2318.75406255646	2802.77761352851	1653.73537259851
ENSSSAG00000000898	167.554133300286	221.709076793456	248.933520705374	224.309856128413	225.296010034195	242.585850933595	196.196926974727	123.75452694072	185.635734050029	233.774489856301	235.80946807552	172.891237433109	213.551434109978	248.70076502966	251.401371906316	229.411572838192	222.373143754862	209.837620613598	238.497513230954	221.764870923443	237.340527760298	271.054732390383	238.839907323101	239.466543159791	189.563529896073	203.176667424974	223.260409898023	247.53428966219	217.516029077175	226.768858182699	250.579061221575	240.347839526223	230.113336099565	210.344630640887	230.304319782994	222.673241725721	175.729307149783	226.902127704557	199.564880036267	226.067821562458	215.797674949111	233.172975333346	234.297425244089	157.414914450644	219.797458564513	229.034058651552	206.72398774649	226.030452703912	212.775688774472
ENSSSAG00000000899	397.282441850363	349.267723715718	302.454227657029	325.334905835103	395.790287897911	380.814015050474	376.312138623656	374.233689468739	433.534385110626	402.447223043758	399.354744321445	440.722749757232	382.88737305181	380.365875927715	348.864947246807	354.913197979086	402.932533983168	329.409896047045	358.196265154414	357.48497192859	314.451163361745	332.658080660924	423.602854497575	448.999768424609	412.720596735754	398.017881827384	379.353493089437	344.988734411084	396.90175823644	334.069244737439	339.800393626226	367.136837441433	395.750471746112	338.183393228667	382.305170839769	339.5306867636	413.350697320873	372.232002887227	307.022892363488	412.355468515213	420.938674592094	303.12486793335	359.748015138562	439.366944764139	361.361923402673	415.504265695293	382.439377331006	384.980900089243	330.254157866169
ENSSSAG00000000901	107.487557211504	120.472055426581	119.488089938579	87.326737882054	89.3065265000414	70.4872095165541	114.716235990687	156.425722053071	137.209020819586	90.7479032353573	103.642064597708	128.91889958885	86.5494799036033	104.127309925913	113.859316986556	95.8130686559509	107.385321556835	118.399998223315	102.598930220109	117.091851847578	83.119256557404	89.5301994865204	102.746224282391	128.152017237857	116.37761012607	116.696342315882	92.7098312288399	93.5562669589379	106.59152022507	100.663249242076	88.2721692939638	112.456328585664	102.272593822029	121.492157352926	109.394551896922	113.176895587867	114.942439896713	116.263900146136	83.3347850700895	110.608290378198	111.895090714354	96.6002326381006	85.7860651484264	125.533412789754	95.928551831122	108.436479096089	93.0257944859204	133.430880144567	101.047913973977
ENSSSAG00000000902	48.4747807032274	96.1751702985312	90.8607350574614	80.4775819697361	97.4253016364088	84.218484097701	87.9133771143584	39.6014486210305	42.6616283220563	72.9928786893091	81.7726381229625	45.9710804735435	84.6679694709163	93.8006345613595	121.146313273696	110.657346898422	76.9753189920675	65.6475237673826	90.8990522125523	88.7059483693772	85.1221302093896	89.5301994865204	76.6090268772211	66.4145490794734	59.9884588278713	84.3964618534506	85.1416817407713	74.0653780091592	81.4601861882649	105.088007450519	93.0179848474027	92.6110941293704	63.3645418245179	81.5992101624129	88.6671631164525	62.5693406502026	49.7347095706933	99.3868823829876	93.2033780389159	78.5901010581936	61.2758830102415	89.9381476285764	84.8636343403788	38.8555801492096	79.1643388897609	87.1545532921834	74.6503289084547	72.9130492593264	81.3312478327134
ENSSSAG00000000903	890.460645526676	723.844702773156	746.800562116121	736.284260574181	650.516857801438	806.483527066028	744.047362406887	930.634042594218	800.193785283975	742.751860176348	776.840062168144	817.48573537736	674.5214901183	777.082321182639	770.599857365011	643.701883787163	767.852564760377	852.245531765842	656.093159039115	788.595881003763	782.122161100392	749.096714969785	631.799151069788	668.822571715823	706.664044992324	663.710446921581	611.128071161536	732.85742451168	721.875905264092	707.961313350865	709.024843683774	669.225406387236	784.830991721221	764.312601854601	734.670780107749	696.543983414756	778.071900839291	672.267874232095	845.40946432946	826.651433352851	666.04220663306	736.160393552422	711.194153004696	850.837575574999	676.156588634899	636.430924040595	732.721689901447	762.670495252554	791.952756674098
ENSSSAG00000000905	423.627431362987	548.704655808462	501.601044221328	478.584769373218	482.052273721814	522.703852388992	524.263919620991	372.253617037687	412.780079440436	550.405760927493	495.390051884459	403.746011115469	496.718754229376	544.732125480189	523.752858138157	534.394016728965	454.249413311213	538.075239450511	512.994651100543	553.525117824914	485.696860606517	575.785961835328	430.813115850726	464.901843556314	451.113210385592	498.043318098141	433.276558191925	559.38851285865	483.561530777147	573.006187993356	543.8704624241	551.256512674824	506.916334596143	538.554787071925	544.66971628678	493.193626301597	453.138464977428	528.81322324533	485.754076132232	438.552168867944	431.595349898223	475.228730679392	585.743563110223	409.478036957055	473.123343011747	467.188942647634	566.194033105664	410.500467330008	567.675679317222
ENSSSAG00000000906	155.962337914731	224.746187434462	271.337537568857	222.597567150334	215.147541113736	199.561190579335	198.341155684833	248.499090096967	200.624954811832	213.060294552578	262.43311769695	239.84911551414	194.736329783107	197.927944487272	206.768519647586	245.605330920888	168.20532668637	203.976234562939	190.798010584763	229.748406276687	200.287365198564	192.20244660409	189.269360520193	235.72487842292	231.555451075583	207.344393936255	211.90818566592	246.559745214701	199.317476843627	234.512185047474	237.290777671946	256.885534906468	224.555042957063	191.304814936324	223.395190189504	260.398873588343	212.201427501625	234.403024488178	213.819514324572	208.603354660637	212.245449847068	182.096990260328	218.61610150728	195.274197672951	205.827281113378	199.644732541397	214.763253936631	218.739147777979	217.704855309788
ENSSSAG00000000909	5032.9467964916	4439.24338693746	4030.23370022	3896.31356961988	4146.66440089965	3826.44851661294	4263.79879004638	5634.29610255712	4891.09803627467	4103.38345064224	4595.43209358463	5380.61515803387	3987.86136208016	4422.39872486997	3993.27396535249	4254.90993622835	4913.11603937023	4589.46527766612	4002.2582692002	3883.54641961133	4663.69129864856	4015.71692926237	4062.98227250015	4560.15389806243	4971.84346765397	4162.51685314241	4024.36349028046	4232.44653544445	4495.04240168649	4197.98935026021	4125.0628790491	4113.47609757954	4429.95963457375	5070.93758264862	4168.50818807218	4425.86071363933	5099.46555464842	4343.95684981492	4873.98841627036	4480.60600847825	4347.92352490062	4380.32089376215	4303.13971954203	5630.07393392778	4240.41452900096	4039.51220258887	4100.02575697205	4071.46467064079	4331.09432903096
ENSSSAG00000000910	1354.13246094885	1566.13672054555	1273.29495840799	1340.72226983624	1513.13671604047	1551.6340276696	1365.87368833771	1110.82063381991	1443.57726105985	1361.21854853036	1172.39142797224	1058.33422220614	1254.96745860225	1558.46742376718	1211.46313273696	1291.452207095	1530.00325403986	1167.5881012913	1362.58579257232	1288.01037032336	1642.35639462822	1443.16110548455	1364.54196108368	1316.13057119463	1330.54401680218	1593.11345893736	1679.18316766521	1315.63500411006	1424.68666056923	1323.00270432443	1306.99760341708	1358.29604723077	1203.92629466584	1373.58670440062	1320.79527395547	1359.9630217794	1024.53501715628	1179.51601922451	1348.70770573961	1143.92258206926	1197.987915664	1504.52086465088	1569.05480448896	1045.11547632105	1532.99413897113	1616.41293605852	1172.58439716203	1262.85401317153	1310.33677063816
ENSSSAG00000000911	8769.72010896213	7932.93299430832	8147.59413268689	8337.13503426904	7651.94556602628	8002.58682589242	7884.32896706087	8822.21271655008	8517.33644364945	8313.29704856077	8476.77987053734	9134.25381583016	7893.87702033843	8109.02183001551	8375.49135753105	8465.28703772929	8863.56543504955	7844.87909020222	7639.12034831826	8253.20143628686	8094.61386449996	7503.28781935196	8596.43409829335	8457.09772151435	8879.49167570151	8674.08080160465	8142.38283047577	8076.04983634082	8016.89555774084	7631.6017200119	8185.58266657144	8209.31198675348	8444.15894208838	8576.0769880696	8544.29026394906	8848.04087782866	8536.68659386745	7857.18938084373	8800.5919075334	8454.74247680369	8186.10274765806	8151.06100915283	7880.32639315061	9936.06925200172	8193.97474767195	8037.47397860821	8715.71301671173	8793.31374067476	8394.37060964308
ENSSSAG00000000912	3.16139874151483	11.1360723503562	4.97867041410748	4.28072244519873	5.07423446022963	3.66167322163917	7.50480048537206	6.93025350868035	2.30603396335439	4.93195126279116	7.60675703469419	5.9962278878535	2.82226564903054	5.16333768227667	5.46524721535468	4.04843952067398	2.85093774044694	1.17227721013183	2.69997184789759	7.98353535324395	4.00574730397128	5.74964583858388	9.01282669143777	9.35416184217935	4.7990767062297	2.08386325564076	4.73009343004285	5.84726668493362	1.73319545081415	6.63713731266436	1.89832622137557	16.5376953802447	5.55829314250157	6.34660523485434	9.21217279131974	7.36109890002384	0	2.81283629385814	6.57906197921759	2.9107444836368	8.88056275510747	6.66208500952418	5.53458484828557	8.96667234212528	0.931345163408951	2.0268500765624	8.03926619014127	7.29130492593264	3.28611102354398
ENSSSAG00000000914	2577.59377391509	2953.08391327174	3034.49961739851	2841.54355912291	3072.95638911506	2954.97028986281	2921.51161751984	2535.48274796148	2431.71281435721	2888.1506594905	2647.15144807358	2508.42199975205	3148.70770910174	2709.03117063449	2809.13706869231	3103.80363251672	2670.37835021864	2686.85936562216	2998.76873239826	2608.84194154338	2702.87799335462	2848.53882402984	3034.6187470071	2884.82351212811	2760.66887525864	2770.49619837438	3016.85358968133	2805.71346432065	2874.50465517526	2970.1189474173	2950.94811112832	3061.67867139597	2705.77710176976	2833.30590841712	2744.07597021437	2937.99859847202	2433.68512165926	2904.7222794575	2486.88542814425	2730.27832565132	2919.92903387933	2784.75153398111	2937.01969282354	2278.53107182672	2858.29830650207	2818.33503146002	2794.21923437339	2796.94456958776	2656.8207625353
ENSSSAG00000000916	219.190312745028	218.67196615245	282.539546000599	252.562624266725	268.93442639217	247.162942460644	241.225729886959	211.867750122513	237.521498225503	230.815319098626	217.743420118121	213.865461333441	267.174481441558	221.162964057517	264.15361540881	252.352730122011	245.180645678437	209.837620613598	251.097381854476	285.633153749395	210.301733458492	248.056149036047	242.445037999676	286.237352370688	248.352219547387	251.105522304711	247.856895734245	222.196134027478	224.448810880432	271.016440267128	233.494125229195	257.988047931818	251.234850041071	240.264341033771	260.243881354783	243.83640106329	285.145668205308	242.841533369753	247.811334550529	268.758740655798	265.528826377713	260.93166287303	253.668472213089	194.277900746048	238.424361832692	239.168309034364	235.43565271128	283.63176161878	257.959715348202
ENSSSAG00000000917	79.0349685378707	72.8906553841499	70.9460534010315	73.6284260574181	63.9353541988933	83.3030657922912	65.3989756582422	91.0833318283703	57.6508490838598	79.8976104572167	68.4608133122477	86.9453043738757	59.2675786296414	62.8206084676995	69.226464727826	79.6193105732549	85.5281322134083	78.5425730788328	93.5990240604499	79.8353535324395	75.1077619494614	64.8888601783038	57.6820908252017	76.7041271058706	56.389151298199	48.9707865075578	60.5451959045485	76.0144669041371	74.5274043850083	67.4775626787543	64.5430915267692	69.4583205970278	90.0443489085254	70.7193154740912	86.3641199186226	82.8123626252682	81.7859668495846	85.3227009136969	62.5010888025671	71.7983639297077	53.2833765306448	84.3864101206396	66.4150181794269	86.6778326405444	65.1941614386266	79.0471529859337	80.3926619014127	79.4752236926658	68.1868037385375
ENSSSAG00000000919	35.829185737168	42.5195489740875	27.3826872775911	43.663368941027	51.7571914943422	54.0096800191778	47.1730316223386	37.621376189979	53.038781157151	53.2650736381445	47.5422314668387	42.9729665296167	43.2747399518017	37.8644763366956	42.811103186945	44.5328347274138	43.7143786868531	52.7524744559324	45.8995214142591	40.8047362499135	56.0804622555979	24.6413393082166	43.2615681189013	43.9645606582429	49.1905362388544	29.1740855789706	55.8151024745057	44.8290445844911	56.3288521514598	45.3537716365398	39.8648506488869	40.792981937937	36.6847347405104	49.8661839881412	38.0002127641939	38.6457692251252	46.4190622659804	32.816423428345	49.3429648441319	44.6314154157643	44.4028137755373	27.7586875396841	28.5953550494755	44.8333617106264	42.8418775168118	39.5235764929669	43.6417307464812	53.2265259593083	36.9687490148697
ENSSSAG00000000922	416.250834299452	432.282081236556	489.15436818606	478.584769373218	442.473244932023	472.355845591454	470.658201868333	473.237311021315	426.616283220563	445.848394156321	425.027549313538	523.670568872539	447.799482979513	475.027066769454	511.911489171556	483.113782800428	396.280345922125	457.188111951415	389.695936713219	442.642682363192	429.616398350919	436.973083732375	510.125990735378	468.643508293185	427.117826854443	409.479129733409	382.191549147462	482.399501507024	474.028955797669	452.431526813287	499.259796221774	467.465522748251	445.775110028626	431.569155970095	390.365822032174	443.506208726436	393.456813492596	413.486935197146	486.850586462102	457.95713209219	479.550388775803	404.1664905778	406.79198634899	524.052183550878	464.741236541067	456.041267226541	485.801371204251	451.33177491523	460.877071052042
ENSSSAG00000000924	146.478141690187	199.436932092744	180.476802511396	166.092030873711	197.895143948955	170.267804806222	203.701727460099	170.286229070431	184.482717068351	167.686342934899	195.873993643375	182.884950579532	180.625001537955	206.533507291067	182.174907178489	232.110532518642	175.807827327562	216.871283874389	173.698188881412	157.009528613798	199.285928372571	229.985833543355	182.059099167043	184.276988290933	214.758682603779	185.463829752027	172.17540085356	191.010711707832	180.252326884671	199.114119379931	180.340991030679	222.707631120629	185.646990959552	204.904683296726	209.576931002524	184.027472500596	195.62319097806	201.586601059833	213.819514324572	144.566976020628	169.618748622553	227.621237825409	194.632900498043	151.437132889227	187.200377845199	179.376231775773	221.654053528181	172.07479625201	206.203466727384
ENSSSAG00000000925	793.511084120222	791.673507088962	774.183249393713	836.453165791831	783.461800659454	791.836834179472	919.874116635603	917.763571792383	910.883415524985	857.173129473103	570.506777602064	840.471275614132	850.442715574537	752.986745332015	753.293241183054	614.01332730222	811.56694344723	831.144541983469	858.591047631435	545.54158247167	776.113540144435	756.48911676225	558.795254869142	780.137097637758	883.030113946265	830.419507372841	818.306163397413	581.803035150895	818.068252784277	784.288392446505	756.482999218163	476.285626951048	799.282553891726	817.805417405516	748.489039294729	635.814917489559	837.753552324123	838.225215569725	595.405109119192	608.345597080091	829.444561327037	850.52618621592	847.71391259574	627.66706394877	777.673211446474	848.236757041366	584.56949868313	643.822224959852	753.340952147456
ENSSSAG00000000928	576.428370536203	732.956034696174	694.524522767993	777.379196048089	668.784101858265	728.672971106196	644.340727386944	602.93205525519	603.027881417174	700.337079316344	684.608133122477	630.603299539259	710.270188339353	774.500652341501	733.25400139342	747.611831484462	632.908178379221	727.984147491868	718.19251154076	750.452323204931	713.023020106887	752.382226877548	593.043996296605	643.566334741939	635.877663575435	588.691369718514	629.102426195699	760.144669041371	654.28128268234	691.368470069204	759.330488550226	694.583205970278	692.563325555695	660.046944424851	725.45860731643	724.148104289845	636.604282504874	638.513838705798	726.986348703544	609.315845241303	577.236579081985	702.849968504801	702.892275732268	605.748531556908	670.568517654445	571.571721590598	699.416158542291	693.403098456194	773.05761828872
ENSSSAG00000000929	765.058495446588	783.574545379612	828.948623948895	787.652929916566	783.461800659454	779.936396209144	799.79730886965	698.965568161189	726.400698456634	739.792689418674	861.465234179117	724.544203115631	800.582689108331	733.193950883287	686.799400062905	793.4941460521	758.349438958887	735.017810752659	793.791723281892	737.146430949525	756.084803624578	767.167030462478	797.635162192243	821.295409743347	709.063583345438	711.639301801318	805.061901793293	713.366535561902	751.340227927933	767.695549164844	736.55057389372	778.374195896852	777.049381321719	810.552154279969	817.580335229627	744.391126264911	725.021543963885	797.907895357759	592.115578129583	737.388602521323	809.907323265801	761.698386088931	761.927847447314	626.670767021867	831.691230924194	760.068778710901	692.525358950741	760.483103774774	753.340952147456
ENSSSAG00000000930	89.5729643429201	116.422574571906	103.30741109273	101.02504970669	119.751933261419	134.56649089524	110.427778570475	73.2626799489065	101.465494387593	118.366830306988	102.691219968372	75.9522199128109	117.594402042939	103.266753645533	130.25505863262	106.608907377748	103.584071236239	109.02178054226	104.39891145204	119.753030298659	131.188224205059	114.171538794737	92.8321149218091	77.6395432900886	87.5831498886921	89.6061199925525	86.0877004267799	110.12352256625	131.722854261875	100.663249242076	129.086183053538	125.68648488986	112.277521478532	113.332236336685	89.8186847153675	84.6526373502742	93.9433403001985	114.388675950231	109.65103298696	100.905808766076	83.4772898980102	148.786565212707	117.148712622045	92.6556142019613	90.3404808506683	78.0337279476525	120.588992852119	102.078268963057	129.801385429987
ENSSSAG00000000933	12.6455949660593	27.3339957690562	33.6060252952255	20.5474677369539	28.4157129772859	33.8704773001624	20.3701727460099	12.8704708018349	23.0603396335439	22.6869758088393	33.2795620267871	20.9867976074872	24.4596356249314	14.6294567664506	33.7023578280206	28.3390766447179	24.7081270838735	29.3069302532958	22.4997653991466	30.1600224455883	20.0287365198564	27.9268512159788	22.5320667285944	18.7083236843587	17.9965376483614	22.9224958120483	24.5964858362228	30.210877872157	20.7983454097698	24.336170146436	27.5257302099457	34.1779037858391	22.2331725700063	16.3198420324826	18.4243455826395	26.6839835125864	15.4730207553268	23.4403024488178	28.5092685766096	28.1371966751557	23.0894631632794	31.0897300444462	24.9056318172851	11.9555631228337	26.0776645754506	18.2416506890616	22.9693319718322	18.9573928074249	23.0027771648078
ENSSSAG00000000935	1071.71417337353	1089.31034990757	1110.24350234597	1053.91386600793	1019.92112650615	1028.93017528061	1003.49903632975	1074.18929384545	1073.45880994147	1104.75708286522	1081.11034355591	1094.31158953326	1067.75717054989	1110.11760168948	1064.81233245827	1060.69115441658	1075.75384072865	1062.08315237944	1079.08874854307	1068.906677851	1095.57188763614	1034.11487296816	1020.25198147076	966.284918297127	1120.58441090464	1101.32173060614	998.049713739042	1027.16984765334	1107.51189307024	1142.69380733038	1065.91017330238	1110.2306165271	1077.1972110168	1044.46989007889	1069.76356539201	1082.0815383035	1189.21216662369	1021.99718676846	1015.36856545925	1085.70769239653	1020.37666056185	1061.49221151752	1129.05530905026	1149.72665364584	1060.8021411228	1036.73381416167	1133.53653280992	1135.9853074603	1093.45344308426
ENSSSAG00000000940	147.531941270692	154.892642691319	166.7854588726	135.27082926828	135.989483534154	119.004379703273	127.581608251325	199.987315536204	166.034445361516	146.972147631176	130.265714219138	180.886207950247	156.165365913023	115.314541570846	169.422663675995	143.044863063814	116.888447358325	135.984156375293	153.898395330163	134.833041521453	148.212650246937	178.2390209961	132.488552364135	115.056190658806	118.777148479185	125.031795338445	158.93113924944	175.418000548009	134.322647438096	132.742746253287	198.375090133747	180.812136157342	141.18064581954	119.678841571539	135.879548671966	126.058818662908	152.519776016793	136.891366301096	144.739363542787	149.418216826689	144.753172908252	169.883167742867	138.364621207139	191.289009965339	170.436164903838	140.866080321087	161.933790401417	157.492186400145	154.447218106567
ENSSSAG00000000942	54.797578186257	40.49480854675	33.6060252952255	45.3756579191065	47.6978039261585	37.5321505218015	48.2451459773918	33.661231327876	49.5797302121195	68.060927426518	50.394765354849	39.97485258569	47.9785160335192	40.4461451778339	55.5633466894393	55.3286734492111	43.7143786868531	49.2356428255369	48.5994932621567	56.7718069564014	44.063220343684	55.8537024319577	43.2615681189013	53.3187225004223	33.5935369436079	50.0127181353781	58.6531585325314	40.9308667945353	68.4612203071588	54.2032880534256	32.2715457633846	60.6382163942306	64.4762004530182	56.2127892229956	52.9699935500885	39.5659065876281	48.6294938024557	50.6310532894465	47.1499441843927	70.8281157684955	49.7311514286018	54.4070275777808	59.0355717150461	38.8555801492096	58.6747452947639	41.5504265695293	40.1963309507064	40.8313075852228	58.3284706679056
ENSSSAG00000000946	88.5191647624152	83.0143575208374	84.6373970398271	98.4566162395707	85.2471389318577	95.2035037626186	73.9758904986674	109.89401992336	91.0883415524985	96.6662447507067	91.2810844163303	86.9453043738757	79.0234381728552	83.4739591968062	81.9787082303203	78.2698307330303	95.0312580148981	83.2316819193601	98.0989771402792	95.8024242389274	89.1278775133609	78.8522857862932	106.351354958966	107.572861185062	98.3810724777089	102.109299526397	106.900111518968	86.7344558265154	99.6587384218134	84.0704059604152	79.7297012977738	93.7136071547201	85.5977143945241	87.9458153972673	86.3641199186226	103.975521962837	87.3120456907727	92.8235976973186	95.3963986986551	111.578538539411	98.5742465816929	115.476140165086	98.7000964610927	89.6667234212528	106.17334862862	98.3022287132766	90.7288612887372	96.9743555149041	78.0451368091694
ENSSSAG00000000948	427.842629685007	731.943664482506	745.555894512595	795.358230317923	733.734302949204	750.643010436031	677.576272393591	364.333327313481	469.277911542619	669.758981487039	589.5236701888	517.674340984685	744.13737612772	710.819487593422	833.450200341589	672.040960431881	617.703177096838	589.655436696312	772.191948498712	717.631122308262	643.923879113383	847.662072202652	692.185089902421	688.4663115844	562.691743805433	599.110685996717	704.783921076385	704.595635534501	738.341262046826	743.359379018408	818.178601412869	789.399326150348	692.563325555695	703.566523178138	696.670567343555	646.856565839595	531.6087845223	747.276842068312	710.5386937555	639.393538238884	623.415505408544	762.808733590519	712.116583812744	365.640972173331	619.344533666953	655.685999767938	706.30695813384	643.093094467259	624.361094473355
ENSSSAG00000000949	661.786136557104	878.737345464474	918.564691402829	901.520146958852	949.896690954986	868.731971833894	844.826111781883	489.077890469727	599.568830472142	801.935275329842	735.953743106663	632.602042168544	824.101569516919	755.568414173153	906.320163212985	873.113456625355	724.138186073524	656.475237673826	865.790972559162	728.275836112587	814.168139532162	813.985575148089	946.346802600966	852.164143822538	676.669815578388	780.406789237463	916.692106742305	761.119213488859	848.399173173525	896.013537209688	849.500984065566	880.907907254369	749.257915609211	777.912470215003	784.186208861093	934.859560303028	563.660041801191	811.034464729097	823.479257732068	660.738997785553	771.720903418839	846.084796209571	833.877450475026	517.078105062558	843.79871804851	855.330732309334	799.332752619761	823.188326137795	804.275673012388
ENSSSAG00000000952	14.7531941270692	7.08659149568124	7.46800562116121	6.84915591231796	5.07423446022963	10.9850196649175	9.64902919547836	2.97010864657729	10.3771528350948	7.89112202046585	5.70506777602064	8.99434183178025	5.64453129806109	12.9083442056917	6.37612175124713	1.34947984022466	6.65218806104287	12.8950493114502	1.79998123193173	7.09647586955018	10.0143682599282	4.10688988470277	5.40769601486266	3.74166473687174	8.39838423590198	9.3773846503834	10.4062055460943	4.87272223744468	6.06618407784951	4.42475820844291	8.54246799619005	3.30753907604894	10.0049276565028	9.97323679762825	4.60608639565987	6.44096153752086	5.52607884118815	8.43850888157442	7.67557230908719	10.6727297733349	7.10445020408597	3.33104250476209	5.53458484828557	7.97037541522247	5.58807098045371	5.06712519140601	8.03926619014127	9.47869640371243	5.75069429120196
ENSSSAG00000000954	8.43039664403954	5.06185106834374	9.95734082821495	5.99301142327822	4.0593875681837	6.40792813786856	3.21634306515945	4.95018107762882	8.07111887174038	2.95917075767469	10.4592909227045	8.99434183178025	1.88151043268703	3.44222512151778	7.28699628713958	13.4947984022466	7.60250064119185	5.86138605065916	3.59996246386346	6.20941638585641	3.00431047797846	2.46413393082166	3.60513067657511	6.54791328952554	4.7990767062297	7.29352139474264	4.73009343004285	4.87272223744468	5.19958635244244	3.31856865633218	4.74581555343891	5.51256512674824	5.55829314250157	5.43994734416086	6.90912959348981	4.6006868125149	6.63129460942577	4.68806048976356	3.28953098960879	3.88099264484907	6.21639392857523	11.1034750158736	6.45701565633317	2.98889078070843	4.65672581704476	4.05370015312481	3.44539979577483	5.83304394074611	2.46458326765798
ENSSSAG00000000955	6212.14852707664	4953.52745548119	5063.3078111473	5414.25774868735	4699.75595706468	4913.05004513436	5427.04286527905	6966.8848486548	5647.47717625491	5349.19433962329	5285.74529448313	6497.91228780391	5075.37439217326	4841.48963341476	4991.59245669061	5169.85726790067	5316.99888593355	5296.34843537562	5098.44683944662	5014.54726132089	5039.23010839587	4874.05691516525	5547.39482857995	5775.25952136153	5814.08142959728	5363.86402001931	5344.05955726241	4861.02770407482	5034.06618688969	4814.13693078588	5135.92159193159	4846.64725943705	5283.71346126199	4972.11187256303	4967.66417771917	5394.76535635497	5836.64447206292	4834.32797704419	5001.18361453524	5826.34020807966	5570.77701627891	4770.05286681931	5021.71331901111	6887.40065567912	5277.00169587512	5457.29383114427	5025.68983543689	5553.78696208289	4720.49848532092
ENSSSAG00000000957	142.262943368167	160.966863973331	176.742799700815	142.119985180598	178.613053000083	164.775294973763	176.89886858377	165.336047992803	152.19824158139	153.876879399084	207.284129195417	146.907583252411	173.098959807207	180.716818879684	169.422663675995	195.674576832576	172.006577006966	175.841581519775	152.998404714197	167.654242418123	189.271560112643	150.312169780121	155.921901761873	212.339473817471	157.169762129023	179.212239985105	130.550578669183	174.44345610052	176.785935983043	165.928432816609	160.408565706235	179.709623131993	196.763577244556	148.69189407373	209.576931002524	199.669807663147	181.255385990971	174.395850219205	179.827694098614	192.109135920029	140.312891530698	143.23482770477	214.92637827509	161.400102158255	150.87791647225	167.215131316398	197.536254957757	196.865233000181	182.379161806691
ENSSSAG00000000959	672.324132362153	665.127230380368	522.760393481285	667.792701451001	569.329106437764	584.952297156858	606.816724960083	617.782598488076	614.558051233946	658.908688708899	616.147319810229	561.646678828944	674.5214901183	684.142242901659	586.603201114736	647.750323307837	630.057240638774	686.954445137254	644.393281031559	666.181672254023	733.051756626744	618.497616636237	476.778531977058	512.608068951428	565.091282158547	613.697728786203	510.850090444628	620.784813050453	665.547053112632	586.280462618685	596.074433511928	598.664572764859	612.523904303673	669.113523331786	652.912746584787	604.530247164458	685.23377630733	641.326674999656	656.809687591889	553.041451890992	498.199570561529	690.63614598734	652.15858128965	657.555971755854	631.452020791269	543.195820518724	669.556026978909	530.077868115303	621.074983449811
ENSSSAG00000000960	300.332880443909	280.426549186244	258.890861533589	244.001179376327	249.652335443298	244.416687544415	265.884360053181	303.941118166409	269.805973712464	234.760880108859	256.728049920929	293.815166504821	249.300132331031	276.238566001802	247.757873762746	248.304290601337	238.528457617394	280.174253221508	243.897456926749	271.440202010294	239.343401412284	223.414809727831	204.591165895637	227.306132764958	251.951527077059	251.105522304711	186.365681143688	257.279734137079	247.846949466423	253.317407433356	265.765670992579	253.577995830419	280.137974382079	242.984314705852	264.849967750443	275.121071388391	236.516174402853	271.907508406287	240.135762241442	231.889310529732	193.596268061343	255.379925365094	218.61610150728	303.870562705357	238.424361832692	225.993783536708	273.335050464803	256.653933392829	263.710409639404
ENSSSAG00000000961	61.1203756692867	114.397834144569	125.711427956214	123.284806421723	100.469842312547	115.342706481634	119.0046934109	61.3822453625973	78.4051547540494	111.46209853908	123.609801813781	81.9484478006645	103.483073797787	86.0556280379445	122.057187809588	103.909947697299	89.3293825340042	90.2653451801511	113.398817611699	102.011840624784	84.1206933833968	107.600514979213	134.291117702423	103.831196448191	62.3879971809861	104.193162782038	97.4399246588827	114.996244803695	122.190279282397	113.937523867405	102.509615954281	108.046276484266	100.049276565028	97.012394304202	78.3034687262178	80.0519505377593	77.365103776634	113.451063852278	89.9138470493071	106.727297733349	99.4623028572036	116.586487666673	90.3982191886643	87.6741295674472	100.585277648167	110.463329172651	127.479792443669	99.1617469926839	102.690969485749
ENSSSAG00000000963	20.0221920295939	33.4082170510687	12.4466760352687	31.6773460944706	35.5196412216074	39.3629871326211	45.0288029122323	13.8605070173607	27.6724075602527	40.4420003548875	34.2304066561239	15.989941034276	31.044922139336	25.8166884113834	36.4349814356979	36.4359556860658	33.2609403052143	39.8574251444823	30.5996809428394	39.9176767662197	43.0617835176912	41.8902768239683	27.9397627434571	27.1270693423201	27.5946910608208	37.5095386015336	41.6248221843771	22.4145222922455	44.1964839957607	36.504255219654	38.9156875381991	38.5879558872377	38.908051997511	38.9862892998195	36.848691165279	29.4443956000954	22.1043153647526	41.2549323099194	33.9918202259576	22.3157077078821	35.5222510204299	24.427645034922	41.5093863621418	8.96667234212528	37.2538065363581	47.6309767992165	27.5631983661987	29.1652197037306	36.9687490148697
ENSSSAG00000000964	6.32279748302965	9.11133192301874	7.46800562116121	5.13686693423847	11.1633158125052	5.49250983245876	8.57691484042521	12.8704708018349	11.530169816772	10.8502927781405	8.55760166403096	7.994970517138	6.5852865144046	8.60556280379445	12.7522435024943	4.04843952067398	8.55281322134083	4.68910884052733	7.19992492772692	7.09647586955018	2.00287365198564	3.28551190776222	9.91410936058155	8.41874565796141	4.7990767062297	11.4612479060242	5.67611211605142	9.74544447488937	5.19958635244244	4.42475820844291	12.3391204389412	7.71759117744754	6.66995177100188	4.53328945346739	10.3636943902347	9.2013736250298	3.31564730471289	2.81283629385814	9.86859296882639	4.85124080606133	12.4327878571505	7.77243251111154	6.45701565633317	10.9592661959309	4.65672581704476	4.05370015312481	1.14846659859161	7.29130492593264	9.03680531474593
ENSSSAG00000000967	77.9811689573657	122.496795853919	121.977425145633	143.832274158677	102.499536096638	140.974419033108	137.230637446803	84.1530783196899	125.678851002814	87.7887324776826	143.577539029853	90.9427896324447	146.757813749588	129.943998337296	152.116047494039	105.259427537523	150.149387663539	172.324749889379	156.59836717806	126.849506168209	142.20402929098	185.631422788565	113.561616312116	131.893681974729	101.980380007381	136.49304324447	113.522242321028	111.098067013739	165.520165552751	144.910831326505	130.984509274914	93.7136071547201	90.0443489085254	87.0391575065738	122.061289484987	107.656071412849	116.047655664951	136.891366301096	163.38003915057	108.667794055774	94.1339652041391	146.565870209532	124.528159086425	76.7148633715163	159.260022942931	113.503604287495	79.2441953028211	122.493922755668	106.798608265179
ENSSSAG00000000968	202.329519456949	182.226638460375	200.391484167826	205.474677369539	172.523971647807	159.282785141304	185.475783424195	176.226446363586	185.635734050029	172.61829419769	181.611324203324	176.888722691678	184.388022403329	183.298487720822	159.403043781178	171.383939708532	204.317204732031	169.980195469116	184.498076273002	164.106004483348	155.222708028887	168.382485272814	184.762947174474	160.891583685485	185.964222366401	175.044513473823	210.016148293903	212.450689552588	162.053774651123	201.326498484152	186.985132805493	163.171927751748	195.651918616055	178.611604466615	153.152372655691	190.468434038117	193.412759441585	161.269280847867	163.38003915057	211.514099144274	192.708211785832	153.227955219056	169.727268680758	210.218651576493	196.513829479289	203.698432694522	161.933790401417	212.17697334464	190.594439365551
ENSSSAG00000000974	11.5917953855544	22.2721447007125	13.6913436387956	19.6913232479141	28.4157129772859	22.8854576352448	13.937486615691	14.8505432328865	14.9892207618036	23.6733660613976	16.1643586987252	13.9911984049915	18.8151043268703	8.60556280379445	12.7522435024943	17.5432379229206	37.0621906258103	16.4118809418456	17.0998217033514	20.4023681249568	23.0330469978348	23.8199613312761	24.334632066882	21.5145722370125	8.39838423590198	13.5451111616649	20.8124110921885	15.592711159823	11.265770430292	21.0176014901038	29.4240564313213	23.1527735323426	12.2282449135035	9.97323679762825	18.4243455826395	16.5624725250536	13.2625892188515	28.1283629385814	17.5441652779136	25.2264521915189	16.8730692347042	26.6483400380967	24.9056318172851	10.9592661959309	14.9015226145432	18.2416506890616	12.6331325845077	18.2282623148316	21.3597216530358
ENSSSAG00000000976	1458.45861941884	1267.48750751327	1253.38027675156	1276.51143315826	1161.99969139258	1263.27726146552	1163.24407523267	1322.68838394242	1193.3725760359	1317.8173774178	1275.08264794061	1227.22797438068	1236.15235427538	1413.89396866343	1372.68792558992	1206.43497716085	1199.29447614801	1440.72869125202	1279.78665590346	1307.52567896462	1350.93827826431	1453.01764120784	820.167228920837	943.834929875896	1024.60287678004	1087.77661944447	960.208966298699	1326.35499303244	1227.10237917642	1273.22417447945	1239.60702255824	1318.60557831818	1321.76210928687	1348.2002834612	1350.73483552726	1213.66118114143	1320.73284304397	1399.8548622434	1350.90072639935	1086.67794055774	943.115764592413	1375.72055446674	1283.10125399421	1210.50076618691	1133.44706386869	855.330732309334	1342.55745375359	1144.73487337142	1402.34787929739
ENSSSAG00000000977	43.2057828007026	88.0762085891812	69.7013857975047	65.9231256560604	75.0986700113985	85.1339024031108	45.0288029122323	53.4619556383912	86.4762736257898	69.0473176790762	79.870948864289	57.9635362492505	64.9121099277025	81.7528466360473	71.9590883355034	59.377112969885	65.5715680302797	52.7524744559324	62.9993431176105	89.593007853071	69.0991409935045	84.6019316248771	62.1885041709206	61.7374681583837	62.3879971809861	67.7255558083246	73.7894575086685	56.5235779543583	103.991727048849	71.9023208871972	63.5939284160815	92.6110941293704	61.1412245675172	83.4125259437999	84.0610767207927	70.8505769127295	68.523377630733	99.3868823829876	66.8871301220455	56.2743933503115	79.9250647959672	92.1588426317512	70.1047414116173	48.8185494182377	72.6449227458982	72.9666027562465	70.0564625140882	58.3304394074611	50.9347208649316
ENSSSAG00000000978	55.8513777667619	86.0514681618437	88.3713998504077	73.6284260574181	71.0392824432148	76.8951376544227	82.5528053390926	54.451991853917	92.2413585341757	73.9792689418674	55.1489885015329	84.9465617445912	70.5566412257636	72.2867275518734	83.8004573021052	79.6193105732549	61.7703177096838	78.5425730788328	75.5992117411326	83.3835914672146	67.0962673415189	80.4950417401743	55.8795254869142	77.6395432900886	76.7852272996752	53.1385130188393	70.0053827646342	77.9635557991149	54.5956567006456	50.8847193970934	87.323006183276	61.7407294195803	65.5878590815185	67.0926839113173	79.4549903251328	64.4096153752086	75.1546722401588	66.5704589546426	49.3429648441319	85.3818381866795	61.2758830102415	77.7243251111154	80.2514803001408	62.766706394877	67.0568517654445	80.0605780242149	71.2049291126798	93.3287030519378	59.9715261796775
ENSSSAG00000000980	340.377264503096	315.85950666465	327.347579727567	339.033217659739	321.706464778558	317.650151977198	313.05739167552	335.622277063234	318.232686942906	353.127710415847	289.056767318379	292.815795190179	351.842450912474	370.899756843541	320.627836634142	325.224641494143	368.721281097805	344.649499778759	329.396565443506	343.29202018949	346.497141793515	344.978750315033	254.161712698545	298.397762765521	317.938831787718	297.992445556628	291.37375529064	311.85422319646	386.502585531555	379.423016373979	311.325500305593	280.038308438811	321.269343636591	306.450367054395	306.304745311381	318.367527426031	316.091709715962	327.226622185497	290.575237415444	295.925689169741	320.58831545938	317.559385453986	356.980722714419	368.629862954039	342.735020134494	264.503934991394	333.055313591567	298.943501963238	356.543046054521
ENSSSAG00000000982	60.0665760887817	80.9896170934999	133.179433577375	119.004083976525	82.2025982557199	111.681033259995	72.9037761436143	80.1929334575869	119.913766094428	97.6526350032649	122.658957184444	103.934616722794	67.734375576733	66.2628335892173	132.076807704405	143.044863063814	84.5778196332593	57.4415832964598	107.098883299938	130.397744102985	82.1178197314112	91.1729554404015	159.527032438449	119.733271579896	98.3810724777089	107.318957665499	104.062055460943	108.174433671272	103.991727048849	99.5570596899654	121.492878168036	122.378945813811	90.0443489085254	104.26565742975	93.2732495121124	134.340054925435	122.678950274377	62.8200105628318	120.616136285656	136.80499073093	71.0445020408597	83.2760626190523	84.8636343403788	100.625989617184	103.379313138394	98.3022287132766	145.855258021135	153.846533937179	100.226386218091
ENSSSAG00000000984	225.513110228058	279.414178972575	216.572163013675	166.092030873711	417.102072630875	304.834295701461	323.778535226052	177.216482579112	281.336143529236	360.032442183754	273.843253248991	214.864832648084	276.582033604993	313.242486058118	246.846999226853	218.615734116395	379.174719479443	321.203955576122	269.097194173793	279.423737363538	365.524441487379	353.192530084438	251.457864691114	250.691537370406	297.542755786242	266.734496722017	307.456072952785	228.043400712411	340.57290608498	282.078335788235	280.003117652896	261.295587007867	273.468022611077	287.410551349832	310.910831707041	230.954477988248	306.144767801823	285.971689875577	311.408933682966	322.122389522472	281.513839336907	265.37305287938	295.177858575231	278.963139532787	249.600503793599	295.920111178111	180.309255978883	247.175236989116	274.390270465922
ENSSSAG00000000986	968.441814484042	879.749715678143	790.363928239562	743.989560975539	764.179709710582	707.618350081771	884.494342918849	1092.99998194044	810.570938119069	902.547081090782	858.612700291107	989.377601495827	815.634772569827	844.205711052236	800.658717049461	757.058190366034	830.57319505021	955.405926257443	787.491788970131	820.530022416739	830.191128748047	882.981325211096	580.426038928593	655.726745136772	740.257581935932	623.075113436586	633.832519625742	783.533735781105	827.600827763755	903.756864074464	821.026090744932	819.167177834789	831.520654118235	828.685312093838	768.064906476284	770.154972414994	890.803909199529	848.538948647205	925.454718409941	682.084457332223	657.161643877953	839.422711200047	837.567173707217	929.545032800321	786.986663080564	709.397526796841	924.515611866246	831.208761556321	891.357615136303
ENSSSAG00000000988	539.545385218531	437.3439323049	563.834424397672	517.967415869046	518.586761835468	546.504728329647	563.932150757957	586.101439591252	623.782187087363	533.637126634003	631.360833879618	669.578780810307	516.474613772589	511.170430545391	568.385710396887	564.082573213908	545.479421005515	528.697021769456	525.594519724065	562.395712661852	469.673871390632	486.255762348808	665.146609828108	684.724646847528	622.680202633304	548.056036233519	611.128071161536	576.930312913451	544.223371555642	475.661507407612	550.514604198914	564.48666897902	550.271021107655	539.461444962619	488.245157939946	582.446950464386	586.869572934181	536.314120028952	490.14011745171	731.567113554049	622.527449133033	460.794213158756	522.095837354939	717.333787370023	522.484636672422	611.095298083565	531.740035147916	639.447442004292	508.52568089343
ENSSSAG00000000990	28.4525886736334	11.1360723503562	32.3613576916986	20.5474677369539	14.207856488643	18.3083661081959	22.5144014561162	28.7110502502471	20.7543056701895	13.8094635358152	19.0168925867355	10.9930844610647	26.3411460576184	18.0716818879684	18.2174907178489	14.8442782424713	17.1056264426817	16.4118809418456	23.3997560151125	27.4988439945069	16.0229892158851	14.78480358493	15.3218053754442	29.9333178949739	21.5958451780337	19.7967009285872	25.5425045222314	9.74544447488937	19.0651499589556	15.4866537295502	22.7799146565068	19.8452344562937	33.3497588550094	17.2264999231761	33.3941263685341	24.8437087875805	26.5251784377031	12.1889572733853	18.6406756077832	20.3752113854576	15.0969566836827	16.6552125238105	13.8364621207139	21.9185323918618	23.2836290852238	17.2282256507804	17.2269989788742	16.7700013296451	20.5381938971498
ENSSSAG00000000991	1079.09077043706	1215.85662661617	1324.32633015259	1142.09674837902	1194.47479193805	1246.79973196814	1394.82077592415	998.946541465496	1144.94586280546	1191.55942509034	1172.39142797224	1030.35182539616	1147.72136393909	1251.24883167171	1195.06739109089	1188.89173923793	1176.48697422444	1199.23958596486	1214.98733155392	1156.72556673668	1196.71700706142	1143.35814390125	1408.70481187172	1318.00140356307	1368.93663045202	1254.48567989574	1415.24395426882	1148.98790358946	1362.29162433992	1267.69322671889	1355.40492206215	1195.12411947902	1111.65862850031	1160.52210008765	1233.27963243793	1205.3799448789	900.750851113668	1198.26826118357	1263.17990000978	1083.7671960741	1236.17433551096	1314.65144187944	1258.19562217692	878.733889528278	1283.39363517754	1310.35857449759	1071.51933648597	1101.71617430842	1141.10205292565
ENSSSAG00000000992	278.203089253305	237.907000212156	248.933520705374	229.446723062652	268.93442639217	229.769994657858	218.711328430843	283.150357640368	265.193905785755	225.883367835835	220.595954006132	265.832769694838	226.722007138787	197.927944487272	218.609888614187	248.304290601337	217.621580854117	201.631680142675	190.798010584763	213.781335570199	230.330469978348	229.164455566415	261.371974051695	268.464444870547	253.151296253617	240.686206026507	256.371063908323	199.781611735232	235.714581310724	199.114119379931	238.239940782634	210.579987841783	232.336653356566	213.064604312967	237.213449376483	239.235714250775	278.514373595883	232.527800292273	169.959101129788	287.193455718831	243.327419489945	185.42803276509	205.702070194614	294.903890363232	230.97360052542	256.396534685144	251.514185091563	268.320021274321	216.061799798016
ENSSSAG00000000993	13.6993945465643	13.1608127776937	18.670014052903	23.9720456931129	35.5196412216074	18.3083661081959	18.2259440359036	15.8405794484122	18.4482717068351	28.6053173241887	18.0660479573987	10.9930844610647	25.4003908412749	20.6533507291067	17.3066161819565	16.1937580826959	19.9565641831286	9.37821768105466	19.799793551249	11.531773288019	13.0186787379066	12.3206696541083	18.9269360520193	22.4499884212304	23.9953835311485	15.6289744173057	33.1106540103	12.6690778173562	13.8655636065132	26.5485492506574	16.1357728816923	19.8452344562937	20.0098553130056	16.3198420324826	38.0002127641939	18.4027472500596	13.2625892188515	15.9394056651961	25.2197375870008	17.4644669018208	27.5297445408331	25.5379925365094	17.5261853529043	24.9074231725702	22.3522839218148	22.2953508421864	13.7815991830993	32.0817416741036	23.8243049206938
ENSSSAG00000000998	473.156011646719	400.898604612825	368.421610643953	342.457795615898	387.671512761543	374.406086912606	428.84574202126	420.76539159845	348.211128466513	391.596930265618	422.175015425528	362.771787215136	421.458336921894	393.274220133407	399.873921256784	395.397593185825	445.696600089872	422.01979564746	382.496011785492	365.468507281834	397.570419919149	419.724146216623	367.723329010661	333.008161581585	368.32913720313	357.38254834239	385.975623891497	387.868690100597	366.570837847192	392.697290999308	416.682605591937	379.264480720279	409.090375288115	408.902708702758	362.729303658215	367.134807638689	368.036850823131	383.48334806266	372.813512155663	435.641424384308	377.423917092067	378.628498041291	351.446137866134	412.466927737763	460.084510724022	366.859863857795	431.823441070446	357.273941370699	446.911099201981
ENSSSAG00000000999	6.32279748302965	7.08659149568124	4.97867041410748	8.56144489039745	3.04454067613778	2.74625491622938	2.1442287101063	4.95018107762882	9.22413585341757	9.86390252558231	7.60675703469419	1.9987426292845	2.82226564903054	2.58166884113834	0	9.44635888157262	8.55281322134083	3.5168316303955	8.09991554369278	1.77411896738754	3.00431047797846	5.74964583858388	9.01282669143777	6.54791328952554	7.19861505934455	1.04193162782038	7.56814948806856	11.6945333698672	2.59979317622122	2.21237910422145	2.84748933206335	1.10251302534965	5.55829314250157	5.43994734416086	3.4545647967449	5.52082417501788	6.63129460942577	4.68806048976356	3.28953098960879	4.85124080606133	6.21639392857523	7.77243251111154	2.76729242414279	4.98148463451405	4.65672581704476	3.04027511484361	3.44539979577483	2.91652197037306	8.21527755885994
ENSSSAG00000001000	111.702755533524	82.0019873071687	87.1267322468808	92.4636048162925	79.1580575795822	91.5418305409794	83.6249196941458	98.0135853370506	81.864205699081	85.8159519725661	84.6251720109729	93.9409035763714	80.9049486055422	74.0078401126323	71.9590883355034	60.7265928101097	58.9193799692368	65.6475237673826	79.1991742049961	89.593007853071	76.1091987754542	84.6019316248771	54.0769601486266	70.1562138163451	58.7886896513138	68.7674874361449	67.1673267066085	80.8871891415817	65.8614271309376	79.6456477519723	76.8822119657104	74.9708857237761	73.3694694810207	58.0261050043825	65.6367311381532	68.0901648252205	92.8381245319608	60.0071742689736	70.1766611116543	99.9355606048635	57.7236579081985	65.5105025936544	72.87203383576	97.6370988364753	74.5076130727161	49.6578268757789	72.3533957112715	76.5587017222927	70.6513870061955
ENSSSAG00000001001	5639.93535486245	5906.16782654348	5282.36930936803	5751.57867736901	5470.02474812754	5620.66839521613	5213.69210862347	5034.33415594851	5111.32427977501	5679.6350742303	5494.93111293722	5278.67928394036	5560.80408380651	5980.00559235677	5582.75003048481	5411.41415930089	5680.01829155046	6270.51079699517	5400.84368641115	5867.01142515061	5657.11663003344	6180.04789850073	4065.68612050758	4123.31454003266	4721.09170975347	4858.52718052642	4121.80341493934	5718.62681786508	5404.97001336392	5831.83131872775	5472.87449622576	5679.04459357604	6004.06825253019	5813.49039512658	5651.66800747466	5160.13032891671	5407.82075398672	6014.78160836665	5898.12906436857	4624.20273633766	4310.62516132916	6166.87002381622	5973.66191291623	5175.76253526009	5226.70905705104	4224.96898459433	5736.59065996509	4742.26472382659	6143.38455851546
ENSSSAG00000001002	158.069937075741	141.731829913625	129.445430766794	155.818297005234	179.627899892129	168.436968195402	151.168124062494	132.664852880452	144.12712270965	151.904098893968	174.955411797966	117.925815127785	188.151043268703	152.318461627162	174.88791089135	170.034459868307	150.149387663539	133.639601955029	171.89820764948	144.590695842085	146.209776594952	162.63283943423	113.561616312116	128.152017237857	160.769069658695	175.044513473823	127.712522611157	153.003478255763	154.254395122459	199.114119379931	161.357728816923	148.839258422203	177.86538056005	195.838104389791	163.516067045925	168.385137338045	161.361502162694	175.333462317157	191.88930772718	128.072757280019	149.193454285805	174.324557749216	154.968375751996	142.470460547102	162.985403596566	166.201706278117	161.933790401417	168.429143789044	158.554856885997
ENSSSAG00000001003	31.6139874151483	12.148442564025	9.95734082821495	6.84915591231796	14.207856488643	16.4775294973763	6.4326861303189	9.90036215525764	10.3771528350948	7.89112202046585	8.55760166403096	6.99559920249575	13.1705730288092	15.49001304683	3.64349814356979	18.8927177631452	15.2050012823837	9.37821768105466	9.89989677562451	2.66117845108132	12.0172419119138	9.0351577463461	9.91410936058155	17.7729075001408	15.5969992952465	9.3773846503834	11.3522242321028	20.4654333972677	12.9989658811061	13.2742746253287	7.59330488550226	15.4351823548951	14.4515621705041	17.2264999231761	11.5152159891497	16.5624725250536	19.8938838282773	15.0017935672434	9.86859296882639	15.5239705793963	10.656675306129	8.88278001269891	11.0691696965711	10.9592661959309	12.1074871243164	15.201375574218	17.2269989788742	11.6660878814922	9.85833307063193
ENSSSAG00000001004	251.858099740681	191.337970383394	197.902148960772	251.706479777685	231.385091386471	227.939158047039	236.937272466746	240.578800372761	255.969769932338	195.30527000653	243.416225110214	253.840313919131	217.314454975352	230.629083141691	232.273006652574	244.255851080663	253.733458899778	223.90494713518	235.797541383056	218.216632988668	216.310354414449	231.628589497236	278.496344765427	268.464444870547	231.555451075583	231.308821376124	214.746241723945	240.712478529767	226.182006331246	216.813152213702	237.290777671946	222.707631120629	233.448311985066	223.037841110595	199.213236612289	263.159285675852	201.149269819249	220.338843018888	250.004355210268	250.324025592765	222.014068877687	185.42803276509	222.30582473947	219.185323918618	222.591494054739	236.12803391952	244.623385500013	296.756110485458	214.418744286244
ENSSSAG00000001005	367.776053596225	312.822396023643	294.986222035868	245.713468354407	315.617383426283	299.341785869003	375.240024268603	349.482784080595	323.997771851292	346.222978647939	367.026026923995	335.788761719796	335.849612234635	388.11088245113	327.003958385389	337.369960056165	365.870343357358	334.099004887572	372.596115009868	302.487283939576	343.492831315537	336.764970545627	337.981000928916	344.2331557922	387.525444028048	319.873009740856	336.782652219051	332.319656593727	366.570837847192	294.246420861453	317.969642080407	295.473490793706	316.822709122589	339.09005111936	354.66865246581	352.412609838641	392.351597724358	379.732899670849	290.575237415444	365.783556777025	346.341947449191	355.311200507956	326.540506048849	304.86685963226	325.039462029724	351.658488283577	326.164514000017	300.401762948425	307.251380701362
ENSSSAG00000001006	3164.56014025634	2810.33971314445	2912.52219225287	2739.66236492718	2726.8935989274	2897.298936622	2999.77596543872	3296.82059770079	3189.24497131913	2930.56544035051	2952.37257409068	3124.03472957167	2964.31968669841	2812.29792428003	2638.80353048042	2909.47853552437	2935.5155600802	2940.07124301064	2995.1687699344	2669.16198643456	2822.04897564776	2788.57823171318	2968.8251121596	3026.07135594502	3361.75323271391	3051.81773788589	2887.24902969816	2759.90987528867	2937.76628912998	2817.46478922602	2772.50544631901	2770.61523270367	2825.8362336478	2923.97169748646	2873.04638929284	2800.89813145907	3333.33075700469	2920.6616851227	2785.13623786878	3082.47840817137	3145.49532785906	2741.4479814192	2903.81218373383	3237.96501243413	2889.96404205798	3033.18113957564	2755.17137002127	2819.54761485815	2623.13812454398
ENSSSAG00000001007	1114.91995617423	1190.54737127445	1085.35015027543	1141.24060388998	1098.06433719369	1048.15395969421	1048.52783924198	1023.69744685364	1136.87474393372	1116.59376589592	914.712533421976	1018.35936962045	1096.92058225654	1055.0419997452	1159.54328419109	997.265601926024	1037.74133752269	924.926718794016	998.98958372211	1172.69263744317	1028.47562029463	1172.10637309417	1060.80970158223	1077.59944421906	927.42157347889	1102.36366223396	1032.10638643535	1145.0897257995	1071.98138632855	1205.74661180069	1081.09678307338	1106.92307745105	1030.50754861979	1118.81583711575	1207.9461572618	1157.53280202875	881.962183053628	1024.81002306232	1109.66845382803	929.497738441351	1084.31671239862	1202.50634421911	1134.58989389854	1115.85255813115	1172.56356073187	1065.10971523354	985.384341591602	1041.92747391577	1179.71385745229
ENSSSAG00000001008	415.197034718947	361.416166279743	336.060252952255	340.745506637819	320.691617886512	340.535609612443	367.735223783231	407.894920796615	314.773635997875	362.991612941429	319.483795457156	385.757327451908	377.242841753749	381.226432208094	354.330194462162	326.574121334368	346.864091754378	376.300984452318	341.096443451063	363.694388314447	388.557488485214	376.191113438774	273.989931419708	294.656098028649	356.331445437555	330.29232601906	315.024222440854	354.734178885973	345.772492437422	357.299225331765	356.885329618606	291.063438692307	341.279198949596	348.156630026295	346.608001273405	334.929999951085	375.773361200794	346.916476242504	345.400753908923	335.705863779444	321.47637173489	383.06988804764	348.678845441991	325.789095097219	370.675375036763	313.148336828891	339.946113183117	335.400026592901	384.474989754645
ENSSSAG00000001009	1243.48350499583	1424.40489063193	1303.16698089263	1414.35069589366	1299.00402181878	1344.74949064699	1309.0516275199	1475.15396113339	1255.63549304647	1346.42269474199	1362.5603538396	1417.10852416271	1266.25652119837	1277.92607636348	1389.08366723598	1369.72203782803	1321.88479898723	1311.77819813752	1370.68570811601	1434.37518513283	1369.96557795818	1409.48460842999	1117.59050973828	1261.87643250999	1194.9700998512	1264.90499617394	1235.50040392719	1407.24218217402	1304.22957673765	1332.95841029343	1300.35346164226	1381.44882076311	1200.59131878034	1298.33409947306	1426.73526105565	1374.68521957945	1258.84076002266	1352.03664524781	1256.60083803056	1198.25647909715	1119.83896341905	1380.16194447309	1340.29196409316	1349.98233595331	1283.39363517754	1113.75411707104	1396.5353838874	1275.24923154562	1414.67079563568
ENSSSAG00000001010	65.3355739913064	52.6432511107749	67.2120505904509	60.7862587218219	55.8165790625259	48.5171701867191	43.9566885571792	44.5516296986594	44.9676622854107	65.1017566688433	36.1320959147974	47.969823102828	47.9785160335192	55.0756019442845	60.1177193689015	66.1245121710083	44.6646912670021	60.9584149268553	60.2993712697129	58.545925923789	63.0905200375476	52.5681905241955	52.2743948103391	29.9333178949739	57.5889204747564	45.8449916240966	43.5168595563942	54.5744890593804	51.1292657990173	42.0352029802076	61.6956021947059	61.7407294195803	54.4712727965154	58.932762895076	64.4852095392382	47.847142850155	40.8929834247923	59.0695621710209	37.2813512155663	46.5719117381888	52.3953202551341	55.5173750793682	45.1991095943322	34.8703924415983	59.6060904581729	42.5638516078105	57.4233299295805	47.3934820185621	73.9374980297394
ENSSSAG00000001011	75.8735697963559	77.9525064524937	75.924723815139	63.3546921889411	67.994741767077	62.248444767866	83.6249196941458	79.2028972420611	86.4762736257898	101.598196013498	77.9692596056154	89.9434183178024	78.0826829565117	82.6134029164268	70.1373392637185	87.7161896146029	63.6709428699817	72.6811870281736	77.3991929730643	83.3835914672146	69.0991409935045	77.2095298324121	63.9910695092082	77.6395432900886	97.1813033011515	90.6480516203729	62.4372332765656	79.9126446940928	73.6608066596012	70.7961313350865	81.6280275191493	80.4834508505243	81.1510798805229	73.4392891461716	70.242817533813	83.7324999877712	81.7859668495846	97.5116581870821	59.2115578129583	71.7983639297077	76.3728396939242	59.9587650857176	71.9496030277124	91.6593172750585	64.2628162752176	68.9129026031217	74.6503289084547	92.5995725593445	89.5465253915733
ENSSSAG00000001012	1826.23467301507	2442.84932558269	2486.84587184668	2553.87901080556	2325.01422967721	2222.63564553498	2116.35373687492	1718.70287015273	1875.9586291888	2263.76562962114	2468.39265775826	1658.95638230613	2151.50717977762	2425.04759810928	2493.97447927352	2276.572490459	2186.66924692281	2288.28511417734	2255.37648361046	2471.34772157085	2614.75155266725	2596.37578510909	1874.66795181906	2055.1093567268	1737.26576765515	1738.98388683221	1907.17367099328	2905.11699796452	2353.67942220561	2356.18374599585	2390.94187582253	2806.9981625402	2294.46340922465	2319.23088439391	2406.68014173228	2483.45074139554	1951.81104670765	2463.10698132178	2416.7087670326	1745.47644202087	1823.17953362356	2640.40635877475	2505.32207465727	1572.15655065263	2171.89692106967	1711.67488965695	2293.48779738745	2048.12755369448	2632.99645761461
ENSSSAG00000001015	290.848684219364	260.179144912868	176.742799700815	178.078053720267	246.60779476716	251.740033987693	250.874759082437	205.927532829359	244.439600115566	265.338977938164	230.104400299499	219.861689221295	227.66276235513	250.421877590419	218.609888614187	238.857931719765	255.634084060076	243.833659707421	250.19739123851	235.07076317885	234.33621728232	251.34166094381	173.046272475605	168.374913159228	239.953835311485	285.489266022784	216.638279095963	217.323411790033	234.847983585317	217.919341765813	169.900196813113	210.579987841783	263.463094954574	237.544367361691	271.759097343932	156.423351625507	228.779664025189	240.966309173847	251.100865540138	235.770303174581	218.461843775644	260.93166287303	213.081516658995	266.01127948305	245.875123139963	230.047483689833	181.457722577474	187.386536596469	281.784020268896
ENSSSAG00000001017	60.0665760887817	44.544289401425	33.6060252952255	3.42457795615898	27.40086608524	29.2933857731134	37.5240024268603	39.6014486210305	40.3555943587019	39.4556101023293	50.394765354849	45.9710804735435	45.1562503844887	37.0039200563161	32.7914832921281	37.7854355262905	39.9131283662572	58.6138605065916	51.2994651100543	28.3859034782007	34.0488520837558	40.2475208700872	27.0384800743133	37.4166473687174	53.9896129450841	39.5934018571744	36.8947287543342	23.3890667397345	24.2647363113981	34.2918761154325	32.2715457633846	37.485442861888	27.7914657125078	45.3328945346739	43.7578207587688	39.5659065876281	57.4712199483567	38.4420960160612	17.5441652779136	34.9289338036416	38.1864198469621	32.2000775460335	34.129939897761	45.8296586375292	36.3224613729491	51.6846769523413	10.3361993873245	71.4547882741399	38.6118045266417
ENSSSAG00000001018	738.713505933965	641.842715465987	664.652500283348	680.634868786597	622.101144824152	642.623650397675	637.908041256625	732.626799489065	762.144224888627	692.445957295878	715.035161261254	754.525342554898	619.016932354032	629.066640957374	607.553315440263	670.691480591656	691.827558348458	645.92474278264	658.793130887013	659.085196384473	680.977041675117	634.925176175048	648.92352178352	683.78923066331	688.667507343962	616.823523669664	654.644930717931	649.046602027632	734.008273419791	592.917599931349	649.227567710444	658.20027613374	681.446739270692	602.020839420469	655.215789782617	677.221098802193	759.283232779251	630.075329824223	663.388749571107	740.299347004959	627.855786786098	629.567033400035	624.485657048222	819.952370841012	690.126766086033	657.7128498445	673.001426774684	690.486576485821	640.791649591075
ENSSSAG00000001021	24.2373903516137	9.11133192301874	14.9360112423224	20.5474677369539	6.08908135227555	10.9850196649175	9.64902919547836	12.8704708018349	12.6831867984492	11.8366830306988	13.3118248107148	11.992455775707	9.40755216343514	10.3266753645533	7.28699628713958	10.7958387217973	12.3540635419368	11.7227721013183	15.2998404714197	14.1929517391004	5.0071841299641	9.85653572328665	14.4205227063004	14.031242763269	8.39838423590198	13.5451111616649	18.9203737201714	15.592711159823	10.3991727048849	6.63713731266436	8.54246799619005	17.6402084055944	15.5632207990044	16.3198420324826	14.9697807858946	6.44096153752086	12.1573734506139	11.2513451754326	12.0616136285656	11.6429779345472	9.76861903061821	21.0966025301599	10.1467388885235	13.9481569766393	15.8328677779522	10.134250382812	12.6331325845077	10.2078268963057	10.6798608265179
ENSSSAG00000001023	25.2911899321186	29.3587361963937	17.4253464493762	17.9790342698346	20.2969378409185	29.2933857731134	22.5144014561162	15.8405794484122	19.6012886885123	23.6733660613976	14.2626694400516	19.987426292845	31.044922139336	22.3744632898656	30.9697342203432	20.2421976033699	25.6584396640225	33.9960390938231	25.1997372470442	15.0800112227941	24.0344838238277	27.1054732390383	12.6179573680129	18.7083236843587	28.7944602373782	18.7547693007668	19.86639240618	15.592711159823	20.7983454097698	17.6990328337716	16.1357728816923	12.1276432788461	26.6798070840075	29.9197103928847	28.7880399728742	15.6423351625507	19.8938838282773	32.816423428345	19.7371859376528	16.4942187406085	28.4178008163439	19.9862550285725	21.2159085850947	24.9074231725702	24.2149742486327	29.3893261101549	25.2662651690154	19.6865233000181	25.4673604324658
ENSSSAG00000001025	1019.02419434828	812.933281576005	876.245992882916	922.067614695806	829.129910801521	783.598069430783	1033.51823827124	923.703789085538	953.545043847042	1013.0227893773	886.187194541873	954.399605483348	973.681648915537	935.424676772457	845.291569308191	825.881662217492	1036.79102494254	897.964342960983	951.290081075919	849.802985378634	900.291706567544	984.010816374784	822.871076928269	770.782935795578	889.028959829052	945.031986433083	783.303472015096	834.21004705053	859.664943603817	813.049320801384	878.925040496887	876.49785515297	1037.17750039079	797.85894381026	852.125983197076	842.84582405273	922.85516647842	885.105820467361	845.40946432946	934.348979247413	932.459089286284	866.071051238143	915.051361583215	902.645015773945	861.49427615328	726.625752447622	980.790475197235	919.433551160106	818.24164486245
ENSSSAG00000001027	520.576992769442	499.098515338693	407.006306353286	467.454891015701	421.161460199059	411.938237434407	393.465968304506	513.828795857871	465.818860597588	419.215857337248	437.388529494916	460.710176050077	440.273441248765	461.258166283383	444.506773515514	383.252274623803	457.10035105166	499.390091516161	412.195702112366	419.579135787154	436.626456132869	469.828202809997	342.487414274635	333.943577765803	423.518519324771	420.940377639433	372.731362287377	463.883157004734	488.761117129589	392.697290999308	433.767541584317	398.007202151223	503.581358710642	432.475813860789	496.305809132351	432.464560376401	481.874074951606	430.363952960295	394.743718753055	403.623235064303	382.752254745132	475.228730679392	417.861156045561	453.315101740778	449.839713926524	379.02096431717	466.277439028194	370.398290237378	471.55693187856
ENSSSAG00000001029	146.478141690187	259.1667746992	210.348824996041	176.365764742188	270.964120176262	259.978798736381	272.3170461835	138.605070173607	247.898651060597	249.556733897233	229.153555670162	194.877406355239	302.923179662612	331.314167946086	224.075135829542	209.169375234822	306.950963388121	266.106926699926	291.59695957294	206.684859700649	273.39225349604	308.016741352708	259.569408713408	244.143624080881	347.933061201653	252.147453932531	266.777269454417	253.381556347124	302.442606167069	289.82166265301	246.782408778824	211.682500867132	299.036171066584	263.837446191802	241.819535772143	214.392005463194	288.461315510021	319.725725401875	234.653210592094	192.109135920029	303.715246224675	314.228342949224	265.660072717707	202.24827616127	299.893142617682	321.255737135141	250.365718492971	222.384800240945	305.60832518959
ENSSSAG00000001032	562.728975989639	477.83874085165	444.346334459092	427.216100030833	431.309929119518	462.286244231946	477.090887998652	547.490027185747	562.672287058472	485.30400425865	468.766402263029	595.625303526781	454.384769493917	413.067014582134	440.863275371945	441.279907753464	421.938785586148	474.772270103392	476.995026461908	433.772087526255	439.630766610848	428.759303962969	465.061857278189	500.447658556595	501.503515801004	523.04967716583	517.472221246688	473.628601479623	479.228542150112	448.006768604844	455.598293130136	471.875574849649	472.454917112633	455.142261128126	432.972121192028	508.835961464148	565.870473337666	421.925444078721	481.368034812754	556.922444535841	515.072639796233	427.483788111135	445.534080286989	602.7596407762	442.388952619252	612.108723121846	452.495839845095	503.829170381945	430.480544084261
ENSSSAG00000001037	309.817076668453	278.401808758906	298.720224846449	243.145034887288	293.290751801272	321.311825198838	294.831447639616	297.010864657729	309.008551089489	289.012343999562	308.073659905115	318.799449370878	285.048830552085	314.963598618877	284.192855198444	259.100129323135	311.702526288866	270.796035540453	274.497137869589	290.068451167864	315.452600187738	303.088473491064	275.792496757996	308.687340791918	277.146679784765	319.873009740856	329.214502730982	256.30518968959	336.239917457944	304.20212683045	293.291401202525	248.065430703671	301.259488323585	283.783919787058	332.789742086426	281.562032925912	290.671747046496	272.845120504239	377.199553475142	331.824871134595	317.924146632847	239.83506034287	302.557305039611	310.844641193676	261.707990917915	282.745585680455	275.631983661987	275.611326200254	318.752769283766
ENSSSAG00000001038	13.6993945465643	46.5690298287625	70.9460534010315	47.9440913862257	53.786885278434	45.7709152704897	37.5240024268603	4.95018107762882	14.9892207618036	45.3739516176786	69.4116579415845	13.9911984049915	50.8007816825498	50.7728205423873	69.226464727826	70.1729516916823	51.316879328045	33.9960390938231	44.9995307982932	70.9647586955018	39.0560362137199	86.2446875787582	48.669264133764	43.029144474025	35.9930752967228	36.4676069737132	57.7071398465228	86.7344558265154	62.3950362293093	61.9466149182007	63.5939284160815	60.6382163942306	54.4712727965154	51.6794997695282	73.6973823305579	53.3679670251728	47.524278034218	66.5704589546426	52.6324958337407	31.0479411587925	53.2833765306448	57.7380700825429	65.4925873713793	8.96667234212528	45.6359130070386	37.4967264164045	71.2049291126798	34.2691331518834	52.5777763767036
ENSSSAG00000001040	793.511084120222	701.572558072443	683.322514336251	781.659918493287	724.600680920791	660.932016505871	779.427136123641	945.484585827104	816.336023027455	680.60927426518	661.787862018395	815.486992748076	692.395839228827	712.540600154181	660.384038522024	657.196682189409	733.641311875013	708.055434919627	656.093159039115	772.628810297276	743.066124886672	652.995491667741	703.000481932146	701.562138163451	805.045117470032	823.125985978099	839.118574489602	773.788291306216	689.81178942403	661.501352162215	717.567311679964	686.865614792831	729.248060296206	751.619391384893	677.094700162001	751.752225164935	792.43970582638	697.583400876818	678.739894189281	777.168777131026	661.601925255506	638.449813412734	729.642769165648	1016.22286544087	720.861156478528	651.632299614813	718.940090718348	783.086149045165	707.335397817841
ENSSSAG00000001043	369.883652757235	305.735804527962	258.890861533589	249.138046310566	269.949273284216	292.933857731134	266.956474408235	396.014486210305	332.068890723033	269.284538948397	289.056767318379	324.795677258731	291.634117066489	250.421877590419	266.886239016487	249.653770441562	312.652838869015	308.308906264672	296.996903268735	257.247250271194	286.410932233946	243.949259151345	300.127128824878	286.237352370688	317.938831787718	313.621419973934	317.86227849888	239.737934082278	273.844881228635	269.910250715017	293.291401202525	284.448360540209	272.356363982577	301.917077600928	308.607788509211	260.398873588343	353.669045836041	267.219447916523	301.54034071414	313.390156071562	315.259977806315	258.710967869856	259.203057061374	411.47063081086	279.403549022685	339.497387824203	275.631983661987	309.880459352137	278.497909245352
ENSSSAG00000001047	503.716199481362	586.162353714206	550.143080758876	596.732708860702	470.888957909309	475.102100507683	596.095581409552	594.021729315458	481.961098341068	557.310492695401	577.162690007422	554.651079626448	596.438807161788	615.297740471303	597.533695545446	535.74349656919	491.311603937023	560.348506443016	480.594988925772	607.635746330234	639.918131809411	698.992658376412	521.842665434247	542.541386846402	430.717134384116	486.582070192116	539.230651024885	623.708446392919	502.626680736103	642.696129776332	567.599540191294	619.612320246502	540.266093451152	483.248655739623	613.761012221678	633.974642764553	519.451411071686	639.45145080375	621.721357036062	608.345597080091	564.803791224835	520.752978244473	466.749988872083	611.726313118325	477.780068828792	467.188942647634	584.56949868313	557.055696341254	498.667347822798
ENSSSAG00000001051	804.049079925271	956.689851916968	965.86206033685	940.04664896564	875.812867835633	902.602449134057	913.441430505285	716.786220040653	784.051547540494	992.308594073581	845.300875480392	789.503338567377	989.674487593377	947.472464697769	1077.56457596077	1044.49739633389	881.890074378255	897.964342960983	956.690024771714	1047.61725024234	972.395158039027	1084.21892956153	769.695399448786	815.682912638039	755.854581231178	874.180635741297	812.630051281362	1092.4643256351	969.722854730515	1038.71198943197	1029.84197509624	1051.79742618356	987.152862108279	955.617416790925	929.277930324379	979.946291065674	818.964884264083	961.052400401531	862.953629607374	847.996892899521	890.720444337279	959.340241371482	1055.26084440645	721.318975077634	883.846560075095	786.417829706213	1104.82486784513	861.103111752645	1057.30622182527
ENSSSAG00000001054	41.0981836396928	18.2226638460375	37.3400281058061	27.3966236492718	27.40086608524	35.701313910982	22.5144014561162	32.6711951123502	46.1206792670879	26.6325368190723	27.5744942507664	38.9754812710477	34.80794300471	29.2589135329011	27.3262360767734	37.7854355262905	19.0062516029796	28.134653043164	31.4996715588053	28.3859034782007	24.0344838238277	24.6413393082166	25.2359147360258	32.7395664476277	33.5935369436079	31.2579488346113	35.0026913823171	34.1090556621128	33.7973112908759	40.9290134280969	36.0681982061357	18.742721430944	35.57307611201	22.6664472673369	20.7273887804694	34.0450824126103	36.4721203518418	18.7522419590543	26.3162479168704	24.2562040303067	30.1939133673654	12.213822517461	40.5869555540942	30.8852047339871	33.5284258827223	34.4564513015609	21.8208653732406	36.4565246296632	25.4673604324658
ENSSSAG00000001057	17.914592868584	10.1237021366875	12.4466760352687	9.4175893794372	8.1187751363674	6.40792813786856	16.0817153257973	18.8106880949895	17.2952547251579	10.8502927781405	21.8694264747458	14.9905697196337	10.3483073797787	24.0955758506245	11.8413689666018	25.6401169642685	9.50312580148981	16.4118809418456	24.2997466310783	14.1929517391004	23.0330469978348	8.21377976940554	15.3218053754442	15.9020751317049	11.9976917655743	17.7128376729464	16.0823176621457	10.7199889223783	13.8655636065132	15.4866537295502	17.0849359923801	17.6402084055944	13.3399035420038	9.97323679762825	14.9697807858946	21.1631593375685	20.999099596515	10.3137330774798	55.9220268233495	12.6132260957595	15.9850129591934	17.7655600253978	11.9916005046187	29.8889078070843	12.1074871243164	22.2953508421864	11.4846659859161	11.6660878814922	16.4305551177199
ENSSSAG00000001059	55.8513777667619	48.5937702561	51.0313717446016	41.9510799629475	39.5790287897911	54.9250983245876	45.0288029122323	57.4221005004943	47.2736962487651	52.2786833855863	42.7880083201548	46.9704517881857	46.0970056008322	51.6333768227667	58.2959702971166	40.4843952067398	36.1118780456613	44.5465339850096	64.7993243495422	43.4659147009948	36.0517257357415	48.4613006394927	62.1885041709206	69.2207976321272	55.1893821216416	56.2643079023004	46.3549156144199	61.396300191803	38.9968976433183	36.504255219654	51.2548079771403	40.792981937937	41.1313692545116	31.7330261742717	48.3639071544287	57.9686538376877	38.682551888317	39.3797081140139	52.6324958337407	46.5719117381888	38.1864198469621	52.1863325746061	41.5093863621418	52.8037371258489	43.7732226802207	58.7786522203097	49.3840637394392	57.6013089148678	53.3993041325896
ENSSSAG00000001060	1702.94012209599	1926.54051661163	1834.6400475986	2216.5580821239	1959.66934854068	1924.20927797139	1747.54639873664	1482.08421464207	1579.63326489776	1823.83557698017	1824.67084369727	1494.06011539016	2041.43881946543	1994.76945791955	2065.86344740407	1941.90149008329	1641.18982591729	1990.52670280385	1784.68139146031	2189.26280575623	2058.95411424124	2146.26065374567	1398.79070251114	1479.82840343277	1350.94009280366	1566.02323661403	1507.95378549766	2281.4085515716	1941.17890491184	2008.84022663308	1948.63186624202	2096.97977421503	1830.90176114002	1920.30141248878	1938.01085097389	1900.08365356865	1797.08083915438	2033.68064045943	1901.34891199388	1640.68964060994	1381.81556469472	2093.00504049218	2002.59728427133	1392.82310381013	1721.12586197974	1446.15752962728	2048.86441188743	1801.68144719795	2164.72563675959
ENSSSAG00000001061	846.201063145469	911.133192301874	948.436713887474	1095.00880148183	980.342097716364	907.179540661106	829.816510811139	784.108682696405	865.915753239575	921.288495889388	944.188716931416	769.515912274532	906.888028555148	945.75135213701	983.744498763843	954.082247038835	874.287573737063	1004.64156908298	966.589921547338	1261.39858581254	965.385100257078	1076.00514979213	903.085234482065	879.291213164859	771.451580526425	733.519865985546	764.383098294925	1187.96968148901	1051.18304091878	964.597289440553	968.146372901538	977.929053485138	871.540364744246	930.230995851507	1047.88465501262	1000.18931304074	779.177116607529	1007.93300529917	764.26769991911	960.545679600144	765.504509490264	1073.70603403498	969.474779258023	783.089384545608	964.873589291674	817.83400589293	1083.00400247189	958.077467267549	1105.77635942255
ENSSSAG00000001063	155.962337914731	184.251378887712	186.70014052903	166.94817536275	184.702134352358	183.083661081959	165.105610678185	130.684780449401	170.646513288225	181.495806470715	172.102877909956	198.874891613808	195.677084999451	226.326301739794	191.283652537414	167.335500187858	171.056264426817	233.283164816235	184.498076273002	198.701324347405	207.297422980514	196.309336488792	151.415488416155	130.022849606293	153.57045459935	122.947932082805	160.823176621457	207.577967315143	175.919338257636	190.264602963045	179.391827919991	146.634232371503	211.21513941506	184.958209701469	184.243455826395	167.464999975542	138.151971029704	205.337049451644	173.248632119397	160.090946600024	140.312891530698	147.676217711119	154.045944943948	148.448242108519	189.063068172017	139.852655282806	205.575521147898	152.388272951992	207.846522239156
ENSSSAG00000001064	9.48419622454448	5.06185106834374	7.46800562116121	6.84915591231796	15.2227033806889	9.15418305409794	8.57691484042521	11.8804345863092	8.07111887174038	5.91834151534939	15.2135140693884	8.99434183178025	8.46679694709163	6.02389396265612	6.37612175124713	8.09687904134796	2.85093774044694	10.5504948911865	7.19992492772692	11.531773288019	12.0172419119138	7.39240179246499	11.7166746988691	11.2249942106152	7.19861505934455	3.12579488346113	10.4062055460943	7.79635557991149	9.53257497947781	7.74332686477509	11.3899573282534	11.0251302534965	11.1165862850031	9.06657890693477	5.75760799457484	11.9617857125387	8.84172614590103	8.43850888157442	7.67557230908719	6.79173712848587	5.32833765306448	5.55173750793682	10.1467388885235	7.97037541522247	5.58807098045371	6.08055022968721	9.18773278873288	12.3952183740855	9.03680531474593
ENSSSAG00000001065	2155.02014213261	2866.02007489623	2588.90861533589	2705.41658536559	2701.52242662625	2474.37567952267	2551.6321650265	1984.03257591363	2206.87450293015	2579.41051043978	2360.94721464321	2112.67095915372	2400.80731210865	2505.93988846494	2525.85508802976	2329.20220422776	2538.28490157793	2635.27916837636	2595.57293644555	2452.71947241328	2613.75011584126	2731.90315130428	2518.18377758771	2419.9216685718	2263.96443616386	2635.04508675774	2551.41239616511	2533.81556347124	2503.60082870103	2623.88161760664	2517.180569544	2589.80309654632	2481.2220588127	2624.77459355762	2757.89422940135	2514.73541172064	2199.37937879288	2816.58674224995	2410.12970505338	2255.82697481852	2561.15429857299	2733.67554890809	2858.6130741395	1915.8789904341	2592.86493493052	2546.73712120066	2371.58352609168	2341.23801171697	2695.43256706195
ENSSSAG00000001066	29.5063882541384	23.2845149143812	14.9360112423224	17.1228897807949	32.4751005454696	26.547130856884	37.5240024268603	6.93025350868035	26.5193905785755	23.6733660613976	6.65591240535742	19.987426292845	15.0520834614962	22.3744632898656	5.46524721535468	18.8927177631452	15.2050012823837	26.9623758330321	22.4997653991466	26.6117845108132	41.0589098657056	23.8199613312761	7.21026135315022	26.1916531581022	25.1951527077059	20.8386325564076	21.7584297781971	16.5672556073119	25.9979317622122	18.8052223858824	8.54246799619005	28.6653386590908	21.121513941506	19.9464735952565	25.3334751761293	16.5624725250536	19.8938838282773	13.126569371338	15.3511446181744	19.4049632242453	29.3058570918546	17.7655600253978	23.0607702011899	8.96667234212528	32.5970807193133	30.4027511484361	10.3361993873245	6.56217443333937	13.1444440941759
ENSSSAG00000001068	309.817076668453	283.46365982725	270.092869965331	309.068160543348	324.751005454696	283.779674677036	294.831447639616	332.652168416657	312.46760203452	290.985124504678	266.236496214297	316.800706741593	302.923179662612	264.19077807649	240.470877475606	287.439205967853	293.646587266035	295.413856953222	284.397034645213	294.503748586332	291.41811636391	276.804378228967	293.818150140871	318.041502634098	325.137446847062	320.914941368676	284.75162448858	288.465156456725	281.644260757299	314.157832799446	316.071315859032	291.063438692307	305.706122837586	312.79697228925	285.577356530912	304.565466988486	323.828220093625	312.224828618253	307.022892363488	289.133952041255	253.984094796074	304.235215434938	279.496534838421	324.792798170316	271.021442552005	332.403412556234	294.007449239452	294.568719007679	305.60832518959
ENSSSAG00000001070	660.732336976599	762.314770892568	784.140590221927	779.947629515208	686.036499023045	620.65361106784	629.331126416199	763.317922170364	760.99120790695	685.541225527971	705.526714967886	728.5416883742	669.817714036582	619.600521873201	710.482137996109	715.22431531907	659.516930623393	561.520783653148	601.193731465197	730.937014563668	665.955489285225	662.852027391027	794.030031515668	790.426675664155	637.077432751993	640.787951109532	665.997154950034	746.501046776525	589.28645327681	675.881816339654	787.80538187086	793.809378251747	619.193856074675	657.326970752771	707.03426173379	750.832087802432	564.765257569429	651.640408077135	771.943272228197	567.595174309176	650.945249949377	775.02255610798	681.676367147173	650.581893267534	674.293898308081	723.585477332778	597.202631267637	678.820488604329	726.230536203218
ENSSSAG00000001071	79.0349685378707	73.9030255978187	77.1693914186659	74.4845705464578	88.2916796079955	98.8651769842577	72.9037761436143	54.451991853917	87.629290607467	84.8295617200079	78.9201042349522	92.9415322617292	76.2011725238247	74.8683963930117	92.9092026610296	66.1245121710083	74.1243812516205	80.8871274990964	78.2991835890302	72.7388776628893	81.1163829054183	67.3529941091254	85.6218535686588	80.4457918427424	75.5854581231178	92.7319148760136	71.8974201366513	76.0144669041371	81.4601861882649	88.4951641688581	78.780538187086	99.2261722814683	85.5977143945241	77.0659207089456	78.3034687262178	79.1318131752563	82.8911826178222	69.3832952485008	81.1417644103503	87.322334509104	76.3728396939242	76.6139776095281	63.6477257552841	78.7074572253219	83.8210647068056	81.0740030624961	76.9472621056379	88.2247896037849	70.6513870061955
ENSSSAG00000001077	1130.7269498818	992.122809395374	949.681381491001	1035.07868724905	962.074853659537	954.781292542415	940.244289381613	973.205599861826	1078.07087786818	953.83937422381	925.171824344681	949.402748910137	1012.25261278562	1070.53201279203	1001.0511149458	1010.76040032827	953.163517889428	1035.12077654641	917.090437669216	1060.03608301406	1049.50579364047	1043.1500307145	886.862146437477	879.291213164859	875.831498886921	880.432225508219	818.306163397413	1029.11893654832	983.588418337028	1075.21624465163	1024.14699643212	1085.9753299694	1027.17257273429	963.777337807166	1060.55139260069	992.828214140715	909.592577259569	967.6156850872	1012.07903446964	908.152278894681	847.205686837252	1011.52657394609	978.699087338499	996.296926902809	998.402015174396	865.464982692146	1039.36227172541	998.179644360178	1128.77913658736
ENSSSAG00000001079	152.800939173217	184.251378887712	170.519461683181	169.51660882987	210.073306653507	171.183223111631	182.259440359036	144.545287466761	198.318920848478	180.509416218156	166.397810133935	146.907583252411	174.03971502355	173.832368636648	195.838025216876	206.470415554373	206.217829892329	216.871283874389	170.098226417548	212.007216602812	147.211213420944	159.347327526467	199.183469880775	202.985311975292	195.56237577886	191.71541951895	199.609942747808	167.621644968097	188.918304138742	152.65415819128	148.069445267294	146.634232371503	153.408890733043	160.478446652745	196.910193414459	167.464999975542	171.308444076833	152.830771966292	194.082328386919	192.109135920029	211.357393571558	205.414287793662	184.486161609519	186.307525330825	196.513829479289	180.389656814054	164.2307235986	197.594363492775	167.591662200743
ENSSSAG00000001080	50.5823798642372	54.6679915381124	36.0953605022792	42.8072244519873	51.7571914943422	54.9250983245876	52.5336033976044	45.5416659141851	58.803866065537	53.2650736381445	32.3287173974503	59.962278878535	49.8600264662063	49.0517079816284	37.3458559715903	43.1833548871891	61.7703177096838	50.4079200356688	55.7994181898836	53.2235690216263	37.0531625617343	47.6399226625521	37.8538721040386	55.1895548688581	34.7933061201653	43.7611283684559	49.1929716724457	37.0326890045796	41.5966908195395	42.0352029802076	36.0681982061357	50.7155991660838	47.8013210255135	36.2663156277391	65.6367311381532	45.086730762646	54.1555726436438	45.9429927996829	77.8522334207415	45.6016635769765	36.4103072959406	34.4207725492083	41.5093863621418	72.7296756639051	39.116496863176	47.6309767992165	50.5325303380309	40.8313075852228	46.0055543296156
ENSSSAG00000001085	310.870876248958	257.142034271862	229.018839048944	250.850335288645	291.261058017181	244.416687544415	293.759333284563	302.951081950884	281.336143529236	299.862636777702	245.317914368888	290.817052560895	296.337893148207	257.306327833454	224.986010365435	287.439205967853	260.385646960821	233.283164816235	256.497325550271	259.021369238581	273.39225349604	254.627172851572	256.865560705977	242.272791712445	215.958451780337	284.447334394963	233.666615444117	284.56697866677	292.910031187591	259.954544746021	269.56232343533	287.755899616258	243.453239641569	262.930788301108	252.183230162378	258.558598863337	239.831821707566	282.221241483767	277.417113457008	244.502536625491	221.126012602176	304.235215434938	273.961949990136	258.040904067828	275.67816836905	248.289134378894	264.14731767607	262.486977333575	293.2854088513
ENSSSAG00000001086	6.32279748302965	2.0247404273375	4.97867041410748	1.71228897807949	14.207856488643	1.83083661081959	3.21634306515945	4.95018107762882	6.91810189006318	3.94556101023293	6.65591240535742	7.994970517138	14.1113282451527	8.60556280379445	0	1.34947984022466	3.80125032059592	0	7.19992492772692	2.66117845108132	5.0071841299641	5.74964583858388	3.60513067657511	6.54791328952554	8.39838423590198	2.08386325564076	1.89203737201714	1.94908889497787	11.265770430292	5.53094776055363	9.49163110687783	4.41005210139859	2.22331725700063	0	13.8182591869796	1.84027472500596	4.42086307295052	2.81283629385814	24.1232272571312	3.88099264484907	4.44028137755373	8.88278001269891	2.76729242414279	6.97407848831966	6.51941614386266	9.12082534453082	9.18773278873288	5.10391344815285	7.39374980297394
ENSSSAG00000001088	2184.52653038675	1712.93040152752	1642.96123665547	1856.97739672721	1660.28951538713	1681.62342703779	1768.9886858377	2398.85775021893	1930.15042732763	1898.8012361746	1837.03182387865	2348.52258940929	1665.13673292802	1785.65428178735	1803.53158106705	1901.41709487655	1972.84891638928	1978.80393070253	1875.58044367286	1685.41301901817	1824.61789695892	1862.06387372424	1714.23963671146	1929.7635880416	2048.00598438353	1821.29648543002	1839.06032560066	1655.7510162837	1863.18510962521	1559.72726847612	1884.08877471525	1626.20671239073	1784.212098743	1705.42349239443	1684.6760992126	1778.62552171826	2063.43783929965	1604.25429959709	1823.49667857314	1985.1277378403	1929.74628668485	1839.84581013026	1603.18474438672	2725.86839200609	1813.32903315723	2036.98432694522	1738.7784302677	1953.34058965735	1710.42078775464
ENSSSAG00000001091	161.231335817256	176.152417178362	181.721470114923	130.990106823081	143.093411778475	166.606131584582	175.826754228717	187.116844734369	202.930988775187	173.604684450249	153.085985323221	186.882435838101	156.165365913023	146.294567664506	174.88791089135	175.432379229206	175.807827327562	173.497027099511	186.298057504934	167.654242418123	183.262939156686	174.132131111397	182.960381836187	162.762416053921	158.36953130558	174.002581846003	153.255027133388	161.774378283163	187.185108687928	149.335589534948	161.357728816923	162.069414726398	174.530404674549	166.8250518876	177.334326232905	174.826098875566	166.887581003882	165.95734133763	112.940563976569	185.317398791543	166.06652352051	149.896912714294	179.874007569281	185.311228403923	162.054058433158	183.429931928898	166.527656795784	183.740884133502	160.197912397769
ENSSSAG00000001092	1019.02419434828	864.564162473112	937.234705455732	900.664002469812	840.293226614026	792.752252484881	855.547255332414	1122.70106840622	1013.50192689426	884.792056544734	798.70948864289	1047.34113774508	874.902351199468	785.687883986434	816.143584159633	902.802013110297	915.151014683469	754.9465233249	808.191573137346	862.221818150347	780.119287448406	758.131872716131	945.445519931822	934.480768033717	853.03588453233	920.025627365394	974.399246588828	785.482824676083	843.199586821082	820.792647666159	835.263537405249	876.49785515297	789.277626235223	827.778654203145	799.155989646988	854.807609765268	824.490963105271	756.652963047839	782.908375526893	895.539052798922	894.272669439322	795.008811136552	877.231698453263	1057.07103944388	931.345163408951	874.585808036677	844.122949964834	915.058768204546	834.67219998017
ENSSSAG00000001094	225.513110228058	261.191515126537	247.688853101847	279.959247915997	251.682029227389	269.132981790479	268.028588763288	249.489126312492	184.482717068351	257.447855917698	316.631261569146	230.85477368236	258.707684494466	258.166884113834	335.201829208421	282.041286606954	217.621580854117	199.287125722411	286.197015877145	290.068451167864	267.383632540083	300.624339560243	228.024515293376	256.304034475714	251.951527077059	214.637915330998	248.802914420254	283.592434219281	284.24405393352	278.759767131903	333.156251851412	274.525743312062	230.113336099565	235.731051580304	237.213449376483	265.919697763361	224.358800952239	285.034077777625	300.44383038427	261.967003527312	243.327419489945	293.131740419064	275.806811606231	214.203839284104	263.570681244733	210.79240796249	341.094579781708	256.653933392829	254.673604324658
[truncated: 36,202 more rows]
[truncated: 3 more columns]
