# Supplementary material for: Onset of circadian rhythmicity in the brain of Atlantic salmon is linked to exogenous feeding
Source: PLoS One. 2024 Nov 15;19(11):e0312911. doi: 10.1371/journal.pone.0312911 (PMC11567551; doi:10.1371/journal.pone.0312911)
Supplement: S2 Table — (XLSX) [file pone.0312911.s009.xlsx]

## Sheet: Sheet1
ID	JVH53_1200_TP1_920dd	JVH54_1200_TP1_920dd	JVH55_1200_TP1_920dd	JVH56_1200_TP1_920dd	JVH57_1600_TP1_920dd	JVH58_1600_TP1_920dd	JVH59_1600_TP1_920dd	JVH60_1600_TP1_920dd	JVH61_2000_TP1_920dd	JVH62_2000_TP1_920dd	JVH63_2000_TP1_920dd	JVH64_2000_TP1_920dd	JVH65_0000_TP1_920dd	JVH66_0000_TP1_920dd	JVH67_0000_TP1_920dd	JVH68_0000_TP1_920dd	JVH69_0400_TP1_920dd	JVH70_0400_TP1_920dd	JVH71_0400_TP1_920dd	JVH72_0400_TP1_920dd	JVH73_0800_TP1_920dd	JVH74_0800_TP1_920dd	JVH75_0800_TP1_920dd	JVH76_0800_TP1_920dd	JVH77_1200_TP2_920dd	JVH78_1200_TP2_920dd	JVH79_1200_TP2_920dd	JVH80_1200_TP2_920dd	JVH81_1600_TP2_920dd	JVH82_1600_TP2_920dd	JVH83_1600_TP2_920dd	JVH84_1600_TP2_920dd	JVH85_2000_TP2_920dd	JVH86_2000_TP2_920dd	JVH87_2000_TP2_920dd	JVH88_2000_TP2_920dd	JVH89_0000_TP2_920dd	JVH90_0000_TP2_920dd	JVH91_0000_TP2_920dd	JVH92_0000_TP2_920dd	JVH93_0400_TP2_920dd	JVH94_0400_TP2_920dd	JVH95_0400_TP2_920dd	JVH96_0400_TP2_920dd	JVH97_0800_TP2_920dd	JVH98_0800_TP2_920dd	JVH99_0800_TP2_920dd	JVH100_0800_TP2_920dd	JVH101_1200_TP3_920dd
ENSSSAG00000000040	617.588246932306	703.495234618249	752.238816657312	549.013707516993	507.316397797162	582.081056065471	635.651250763093	722.30692355316	759.768839770172	506.622479210297	588.567912620058	548.934426979013	535.840028266051	597.173982548187	587.320816337189	500.123437345617	521.391446104883	686.635375186234	507.489752441739	470.092334989853	505.798887089912	515.996584094295	497.356038014536	475.966901262078	517.112242121123	486.666838064598	588.788920787639	539.994222640889	545.171390773643	562.364605578201	601.099004695773	545.338506834614	612.745467943477	558.493061876472	499.366182289255	543.570058055462	738.929091795371	613.824698758041	483.797309210942	519.674298837468	556.691782658739	540.101858925525	584.581883296167	508.342590188512	500.328360630276	666.297242725671	738.162127669019	537.702270053189	435.143412974485
ENSSSAG00000000044	37.6802353039056	10.0739174408341	22.454890049472	21.7771616760394	11.6242709806224	25.4222147980402	19.4256748959859	20.289520324527	23.5892007173145	14.3926840684744	28.119389565044	26.8057151178711	25.7830975943916	22.7777804288695	29.0310669672375	16.4133174418446	27.1356142954214	25.1976284472013	20.1460960326588	25.1336495935169	19.2361992852987	29.2835634808895	19.2702523953971	10.0086497928942	28.1274441321113	26.050293035088	15.6711880057547	23.1426095417524	15.7045256601461	16.8468712084768	29.4415839034664	30.3547345454968	28.6070926298913	17.8160061347557	27.691285524358	24.1759997126532	26.3609040551303	26.5597225424152	21.034665617867	20.1424146836228	30.208081229544	30.8362653019764	23.2852322486943	24.0635545651367	26.0351861866433	22.3756536736233	12.5693241553548	17.4255365295015	19.3788564482564
ENSSSAG00000000048	120.392946946625	102.41816064848	115.336480708652	119.201306016216	113.75179459609	129.740958279653	128.425295145684	137.968738206783	129.74060394523	132.412693429964	113.447192383108	118.877519218385	118.826449782848	121.811608380476	123.940324360129	141.926921408891	110.480715345644	118.638833938906	112.242535039099	98.6728465523256	118.81181911508	123.192922229949	138.56229103357	105.646858924994	121.164374722941	124.330944031102	135.443839192594	138.855657250514	142.462482774182	150.819608913983	126.353464252377	144.446667837191	104.277466683152	108.445254733295	94.1503707828171	125.559224314102	107.091172723967	121.977985009611	103.261085760438	103.733435620657	132.915557409994	108.394144697856	112.749545625257	128.338957680729	100.744850896142	131.767738300226	125.693241553548	126.957480429225	100.41771068642
ENSSSAG00000000049	364.85496135733	310.612454425719	318.45116797433	507.751716972919	426.77680600285	354.157750979594	330.23647323176	301.637535491301	486.527264794612	537.326871889709	513.906085154252	363.625352903295	540.324045238989	514.975905348354	391.919404057706	496.261480300477	460.336313940184	596.34387325043	351.117673712054	428.202919000658	545.402826794938	330.197422698306	523.049707875065	329.173370966297	569.039831288098	564.817717169862	539.536615626696	319.588417481342	317.455768701525	324.90394473491	509.09405499744	589.300536176368	360.8184909125	512.791133096011	329.52629773986	508.475864924191	285.851053347819	315.765590226492	298.309803307932	315.228789798696	407.377552581279	468.150573220914	466.930183513291	359.950670370169	324.873845024637	553.590246443716	325.65976220692	285.44688410231	493.279982319254
ENSSSAG00000000051	888.702135094554	690.063344697137	768.569645784201	855.040137385547	854.383917075744	817.017385923222	743.571666851903	841.338776123718	755.837306317286	853.006409124913	816.431931509208	814.660646408344	848.600212128453	725.917958885275	836.318044556187	808.114511695524	839.265784994105	835.721343498842	802.006489681086	797.760655616444	775.105677084093	734.108643124369	793.750872477073	691.708907908908	743.213619952326	827.688855978477	727.590871695752	772.522347084211	736.990954193999	786.18732306225	764.254448827483	675.131164891221	822.223210749455	853.619076543511	803.970323057193	758.03457163545	794.1222346608	778.101501150017	784.975476012219	834.903088636164	866.540387270347	804.546194697019	817.43420578311	880.325037841249	836.521851823019	821.269362613358	775.870100135084	864.638526844789	757.537115704569
ENSSSAG00000000052	20370.3028173431	17065.216144773	17529.1037140742	17869.8804047963	16894.2172601945	20628.8123664649	18521.3018091616	17649.1774129619	16691.3252742265	19623.9449712292	19920.1634215263	20374.6744213314	18073.9514136685	21647.8044519417	19429.599857573	18076.8554390386	16804.6982815217	20188.5498921347	16011.3496564322	15015.0284423492	17288.8169929458	19237.2816508423	18931.646531878	15966.0205640646	19415.509224577	20672.0916275712	19837.4852741417	18269.4371896748	16933.965668969	17474.216603002	18674.5513234362	23328.1368557064	21129.5677402136	19110.3777108938	18147.9454898134	16449.0382561059	19315.128668145	20425.4103285448	17618.4446972925	18693.1679471361	23385.3703118427	19965.0801346069	19305.9086112464	21041.5731709982	19725.6154125412	19991.4034655116	17781.0230164978	18535.7921426669	19584.0961551857
ENSSSAG00000000057	388.749744720782	496.14043396108	501.152318831398	351.873086028637	438.401076983472	413.768461540516	502.909138973856	484.243218412044	393.153345288575	411.630764358367	376.21803969783	350.805228281705	558.260113130739	414.951739117231	429.883107014862	459.572888371648	418.663763415073	384.263833819819	404.840596465811	365.834232972301	500.141181417765	473.585905949558	403.757669236892	407.018424911029	470.593776825708	461.800649258378	410.80899986514	422.077116880532	492.449054628867	489.361497008135	424.449501274974	499.283047524205	361.741300352173	467.089204315551	413.523197163746	454.664768789576	482.734055509574	400.363224991222	405.395373726164	413.926621748448	365.949326895047	459.740682684011	426.487411712927	398.051298431636	424.486731303968	375.413744968568	455.923667089688	416.553301800465	428.977413195494
ENSSSAG00000000059	14.7044820698168	10.9134105609036	8.16541456344437	6.87699842401244	9.133355770489	7.01302477187315	9.71283744799293	10.8210775064144	13.7603670851001	6.71658589862137	1.9392682458651	9.32372699752039	8.96803394587533	6.93236795661245	6.69947699243941	8.68940335156478	6.78390357385535	7.34930829710037	6.71536534421962	9.30875910870996	5.65770567214666	7.06844635745609	7.34104853157986	3.33621659763139	12.9818972917437	9.47283383094108	4.47748228735847	15.4284063611683	4.48700733147031	12.8357113969347	8.58712863851104	11.5138648276022	10.150903836413	10.8445254733295	8.30738565730739	6.23896766778148	7.4140042655054	15.7390948399498	6.69284815113951	13.0925695443548	8.63088035129828	9.34432281878071	8.57876977583473	14.0370734963297	13.583575401727	12.4309187075685	9.14132665843987	14.1063867143584	2.64257133385315
ENSSSAG00000000063	285.818370232064	261.082360341617	240.879729621609	192.555955872348	231.655114542403	284.027503260863	264.405019417585	236.711070452815	261.446974616903	220.687822383273	221.076580028622	214.445720942969	271.283026862729	303.043513531916	285.844351677415	239.441336798674	203.51710721566	229.928359580712	222.566394265564	232.718977717749	253.465214112171	246.385844459898	216.560931681606	205.733356853936	260.719770609186	268.791659952953	261.932713810471	231.426095417524	250.15065872947	263.93431559947	245.346532528887	286.799905705728	224.242693840761	258.719393435148	242.760269763538	214.464513579989	250.428588523738	217.396247476806	235.205806454331	259.837149418734	264.968026784857	250.427851543323	302.708019233026	256.677915361458	251.296144931949	222.927808822395	247.958485610181	246.446873774378	241.354848491921
ENSSSAG00000000065	34.9231449158149	105.776133128758	84.7161760957353	9.16933123201659	102.127523615468	72.7601320081839	105.762007767034	117.679217882256	76.6649023312722	10.5546349835479	37.8157307943695	61.7696913585726	97.5273691613942	39.6135311806426	35.7305439596769	65.6532697673783	40.7034214431321	38.8463438561019	53.7229227537569	53.0599269196468	63.3663035280426	46.4497903489972	77.998640648036	58.9398265581545	29.2092689064233	75.7826706475287	36.9392288707074	70.5298576510549	91.9836502951414	71.3986446454493	50.2960391684218	23.0277296552044	64.5966607771738	92.1784665233012	71.0742995125188	57.7104509269787	81.5540469205593	84.59763476473	63.1039968536011	81.5767794686722	61.2792504942178	23.3608070469518	64.953542588463	84.2224409779783	67.9178770086348	62.9833214516803	81.1292740936538	82.1489579247928	44.9237126755035
ENSSSAG00000000067	6.43321090554486	1.67898624013902	3.06203046129164	4.58466561600829	7.47274563040009	7.01302477187315	2.15840832177621	5.41053875320719	0	1.91902454246325	5.8178047375953	8.15826112283034	1.12100424323442	3.96135311806426	2.2331589974798	5.79293556770985	6.78390357385535	6.29940711180032	4.79668953158544	2.79262773261299	4.52616453771733	3.02933415319547	7.34104853157986	7.78450539447324	2.16364954862395	10.6569380598087	4.47748228735847	3.3060870773932	10.0957664958082	8.02231962308419	3.6801979879333	9.42043485894727	3.69123775869565	6.97148066142614	7.38434280649546	4.67922575083611	0.823778251722822	6.88585399247803	4.7806058222425	8.05696587344911	4.31544017564914	4.67216140939036	6.12769269702481	4.01059242752278	5.6598230840529	5.80109539686529	7.99866082613488	7.46808708407208	2.64257133385315
ENSSSAG00000000073	191.158266907619	146.911296012164	173.515059473193	224.648615184406	174.364064709335	168.312594524956	162.959828294104	169.079336037725	200.508206097173	258.108800961307	228.833653012082	193.467335198548	159.182602539287	181.23190515144	225.54905874546	219.166062311689	157.968040362632	206.83053350411	165.965457792856	189.898685817683	183.309663777552	186.808939447054	162.420698761204	189.052273865779	220.692253959643	152.749445523925	208.202926362169	174.120586076042	172.749782261607	158.039696574758	177.876236083443	140.259807899882	199.326838969565	200.623721256597	148.609898980721	187.169030033444	201.001893420369	165.260495819473	182.619142409664	182.288852886786	211.456568606808	176.607701274955	169.124318437885	144.38132739082	189.038091007367	197.23724349342	227.390500628692	185.04260219423	178.81399359073
ENSSSAG00000000075	1033.908895534	904.973583434931	1121.72382565317	1015.50343394584	1054.48743895646	1005.49242666731	1048.98644438324	946.844281811259	977.968946405331	962.390808045319	996.783878374662	1031.43729910069	1101.94717109943	889.323775005426	1009.38786686087	1011.83274582665	1002.07947076663	1103.44614575036	997.711422569771	985.797589612385	1052.33325501928	989.582490043853	1101.15727973698	790.683333638639	1046.12455675968	1019.51374105503	763.41072999462	1077.78438723018	954.610809770309	1050.12163866172	1046.4029612357	749.447928778471	961.567436140216	1059.66506053677	939.657622126547	976.398440007802	961.349219760533	1037.79656600919	794.536687656704	999.06376830769	967.521687380537	940.973307851218	1085.8271459128	771.036394191254	989.337075092447	1077.34628798927	1118.66984982658	1083.70241464424	790.128828822091
ENSSSAG00000000077	17.4615724579075	17.6293555214597	11.227445024736	19.4848288680352	12.4545760506668	12.272793350778	10.792041608881	17.5842509479234	18.6747839012073	32.6234172218752	19.392682458651	22.1438516191109	7.84702970264091	16.8357507517731	17.8652719798384	5.79293556770985	12.5986780657314	23.0978260766012	18.2274202200247	18.6175182174199	14.7100347475813	7.06844635745609	17.4349902625022	22.2414439842093	7.57277342018381	22.4979803484851	26.8648937241508	36.3669578513252	21.313284824484	14.4401753215515	9.81386130115548	15.7007247649121	16.6105699141304	7.74608962380682	13.845642762179	7.01883862625417	18.1231215379021	23.6086422599247	25.8152714401095	8.05696587344911	19.851024807986	11.2131873825369	24.5107707880992	8.02118485504555	23.7712569530222	19.8894699321096	22.8533166460997	19.0851114370731	32.5917131175222
ENSSSAG00000000078	740.738284267022	769.81519110374	722.639188864827	786.270153145422	837.777815674855	740.750741529101	782.423016643875	827.8124292407	878.697726719966	855.884945938608	773.768030100175	733.078035180041	786.94497875056	801.183668128496	802.82065959399	768.52945198284	787.9019436492	750.679347489538	798.169138055817	889.917370792672	804.525746579255	783.587767626561	742.363532756014	750.648734467062	768.095589761501	625.207032842111	829.453593733157	698.686402355762	786.348034840172	815.869905667662	749.53365687575	831.091697556015	759.472168851629	805.593320875909	842.738122791294	864.876892946208	817.188025709039	627.596406742997	829.913170741299	754.333429901673	717.226157192887	728.857179864896	783.119126679771	837.21116924538	749.360576328604	745.026394540271	805.579411775013	798.255530541926	860.597397724842
ENSSSAG00000000079	351.98853954624	360.14254850982	333.761320280789	430.95856790478	404.358569111649	311.202974251871	345.345331484193	311.105978309414	364.649727755154	377.088322594028	337.432674780528	343.812433033564	301.550141430058	360.483133743848	353.955701100549	359.162005198011	407.034214431321	349.617094704918	367.426418119445	412.378028515851	336.067716925512	356.451652026	378.063999376363	389.225269723662	328.87473139084	346.942539058217	358.198582988678	369.17972364224	406.074163498063	349.773135566471	323.857422938131	342.275799875084	393.116821301086	341.602552409881	360.909754667466	354.061415146599	388.823334813172	391.509984143751	378.623981121606	402.848293672455	345.235214051931	363.49415765057	382.368024294348	354.937429835766	405.243332818188	364.640282088675	357.65440551146	367.595842027103	384.053700519991
ENSSSAG00000000080	1222.31007205352	1483.38434316282	1419.76145721889	1214.9363882422	1325.16689179095	1325.46168188403	1328.50032205326	1330.99253328897	1116.55550061955	1260.79912439835	1259.55472568938	1244.71755416897	1303.72793488163	1113.14022617606	1214.83849462901	1208.79255512879	1363.56461834493	1246.23270695116	1331.56101396812	1122.63634851042	1267.32607056085	1218.80210763564	1092.89860013895	1239.96050211967	1190.00725174317	1064.509701752	1267.12748732245	1291.57801823494	1518.8519817027	1492.95368185597	1281.93563246343	1244.54411636537	1293.77883442282	1229.30442329814	1275.64521982209	1268.85004943506	1312.27875499446	1426.35546987045	1191.32697090283	1177.32413825775	1310.16763732708	1279.23779389108	1277.01115805997	1279.37898437977	1199.88249381922	1079.00374381694	1391.76698374747	1232.23436887189	1167.13567245181
ENSSSAG00000000082	56.0608378911766	38.6166835231974	32.6616582537775	33.2388257160601	27.400067311467	41.2015205347547	56.1186163661814	50.0474834671665	24.572084080536	43.1780522054231	46.5424379007624	32.6330444913214	52.6871994320176	27.7294718264498	39.0802824558966	44.4125060191089	42.6416796070908	43.0459485973022	32.617488814781	49.3364232761628	33.94623403288	40.3911220426063	23.8584077276346	35.5863103747348	32.4547432293592	46.1800649258378	41.4167111580659	40.7750739545161	45.9918251475707	44.122757926963	47.842573843133	30.3547345454968	42.4492342249999	34.8574033071307	46.1521425405966	35.0941931312708	44.4840255930324	36.3966568173838	37.2887254134915	37.2634671647021	45.7436658618809	40.1805881207571	39.2172332609588	28.0741469926594	35.090903121128	34.8065723811917	45.7066332921993	40.6595852355035	37.8768557852285
ENSSSAG00000000085	20.2186628459981	17.6293555214597	22.454890049472	27.5079936960498	24.0788470312892	20.1624462191353	19.4256748959859	14.8789815713198	19.6576672644288	21.1092699670957	32.9675601797067	29.1366468672512	22.4200848646883	21.7874421493534	37.9637029571567	36.6885919288291	22.2899688855247	30.4471343737015	32.617488814781	42.8202919000658	26.0254460918747	29.2835634808895	38.5405047907943	36.6983825739453	41.109341423855	22.4979803484851	25.7455231523112	19.8365224643592	25.8002921559543	19.253567095402	23.3079205902443	35.5883094671341	30.4527115092391	29.4351405704659	27.691285524358	31.1948383389074	24.7133475516847	20.6575619774341	21.034665617867	28.1993805570719	22.4402889133755	29.9018330200983	25.7363093275042	27.0714988857787	44.1466200556126	38.1214840365433	28.5666458076246	36.5106479665746	22.0214277821096
ENSSSAG00000000089	188.401176519528	259.403374101478	262.31394285065	333.534423564603	122.885150366579	215.650511735099	243.900140360711	198.837299180364	269.310041522674	234.120994180516	148.35402080868	237.75503843677	167.029632241928	242.632878481436	243.414330725299	144.823389192746	339.195178692767	236.227766692512	274.370641206687	146.147518006746	149.363429744672	208.014278519422	236.748815143451	250.216244822354	136.309921563309	151.565341295057	116.41453947132	256.772763010872	206.402337247634	265.538779524087	154.568315493199	280.519615799763	297.144639575	209.919028805165	145.840770428285	133.357933898829	126.038072513592	245.923356874215	137.681447680584	202.431267570409	239.075385730962	141.099274563589	176.477549674315	112.296587970638	256.955968016002	120.994275420333	157.687884858088	153.51067895037	192.026850259995
ENSSSAG00000000090	217.810140659162	214.070745617725	218.424839572137	270.495271344489	202.594437090847	233.183073664782	223.395261303837	186.663586985648	183.799188922409	328.153196761215	229.803287135014	249.40969718367	199.538755295726	248.574908158532	270.212238695056	173.788067031296	280.078304692028	256.175889213213	212.973015202394	188.967809906812	183.309663777552	250.424956664159	157.832543428967	210.181645650777	303.992761581664	196.561301992027	284.320125247263	174.120586076042	208.645840913369	193.337902916329	279.695047082931	335.995509969119	217.783027763043	154.147183513756	246.452441166786	240.200255209587	225.715240972053	180.999590659422	228.512958303192	225.595044456575	223.539801098625	276.591955435909	246.333246420397	279.738821819714	232.052746446169	215.469257597854	209.107847311812	180.893664925301	280.112561388434
ENSSSAG00000000091	1018.28538333481	852.925009990622	871.658004647686	834.409142113509	812.868663573521	939.745319431002	1055.46166934857	780.470215150138	877.714843356745	754.176645188056	802.857053788152	904.401518759478	899.045403074002	911.11121715478	911.12887097176	798.459619082675	755.920683943882	957.509880993648	724.300119269401	737.253721409829	810.183452251402	900.72202155012	881.843454856031	747.312517869431	947.678502297288	901.10331816827	968.25554464127	920.194236541107	839.070370984948	880.048462652335	955.624744200015	1128.35875310502	919.118201915216	935.727626555864	887.044179630267	805.606700102284	845.196486267615	985.660814351854	800.273414643395	846.988537446338	995.140504504692	882.104074092899	1089.50376153101	840.219113566022	923.683127317433	830.385369665574	836.431389247248	860.48958957586	806.865113936494
ENSSSAG00000000094	675.48714508221	571.694814767336	624.654214103494	632.683855009145	616.086361972985	669.743865713886	686.373846324834	645.206746319958	565.157933852327	614.087853588239	762.132420624985	670.142877946778	702.869660507979	672.439691791408	673.297437740161	655.567208412498	654.162130336052	728.631422598236	683.048589297767	497.087736405112	599.716801247546	693.717521081762	631.330173715868	441.492663086554	720.495299691774	703.357911947375	614.53444393995	620.442341524123	612.476500745698	619.323074902099	705.37128102055	808.06396790081	699.489555272825	644.474656700727	678.43649534677	626.236379653566	634.309253826573	626.6127133155	524.910519282227	656.642718686103	721.541597368536	688.676591744139	589.484037453787	668.766287289423	658.803406983758	634.80558199983	658.17551940767	719.425722432277	523.229124102923
ENSSSAG00000000096	460.434094811139	506.214351401914	465.428630116329	502.020884952908	504.825482587028	462.859634943628	480.245851595206	507.238008113174	532.72278286602	506.622479210297	420.821209352727	419.567714888417	501.088896725784	465.45899137255	494.644717941777	537.777518535731	501.039735383316	445.158102567222	527.635848474398	546.424159681275	444.695665830728	475.605462051689	487.262096283613	533.794655621022	496.557571409196	498.507880353274	518.268574761743	456.240016680261	472.25752163725	416.358388438069	442.850491214641	528.591067085374	453.099434879891	441.527108556989	514.134867902246	478.060897543756	484.381612013019	411.183852693688	573.672698669101	486.43931460949	524.757525358935	475.626031475938	500.019724077225	496.310812905944	470.897280593201	492.264380819712	434.213016275894	511.97885898583	557.582551443014
ENSSSAG00000000097	457.677004423049	487.745502760385	478.697428781926	492.851553720892	489.049686256184	488.281849741668	486.721076560535	455.837889957706	616.267868739842	481.675160158275	439.244257688445	506.977655490171	457.369731239642	466.449329652066	439.932322503522	523.295179616457	524.298833350821	509.202074870526	510.367766160691	591.106203403082	523.903545240781	580.622379362465	628.577280516526	672.80368052233	461.939178631213	593.236218662685	467.89689902896	577.463209518012	467.77051430578	524.659703349706	478.425738431329	440.667008401867	511.236429579347	512.791133096011	549.2104962331	490.538832879319	519.804076837101	524.308596855827	683.626632580678	560.966248938894	476.424595391665	552.24947858994	585.807421835572	527.392904219245	632.768220797114	587.56809091107	516.484956201852	583.340580011408	633.336263013471
ENSSSAG00000000100	603.802794991853	540.633569324764	628.736921385216	645.291685453167	657.601615475208	593.477221319765	622.700800832436	633.033034125241	627.079585735278	580.504924095132	624.444375168563	578.071073846264	595.253253157475	605.096688784315	552.706851876252	629.498998357804	613.458708892919	641.489624218332	593.830164010277	505.465619602951	661.95156364116	570.524598851813	601.048348523101	562.708532800494	636.11296729544	562.449508712127	488.045569322074	665.625531581831	576.580442093935	607.289595467473	636.674251912462	452.180873229469	593.366469710325	645.249265663108	598.131767326132	554.488251474079	617.009910540393	640.384421300456	539.252336748955	601.25107830614	619.697209223217	521.413213287964	558.845573968663	550.453810677501	592.017494591933	560.22006975442	661.603516904585	617.361865616625	521.467409880354
ENSSSAG00000000105	1317.88920550733	1451.48360460018	1337.08663476402	1445.31583544661	1436.42777117691	1376.30611148011	1286.41135977862	1439.20330835311	1519.53767954034	1407.60450189679	1349.73069912211	1447.50861636504	1359.77814704335	1438.96152013684	1439.27097387573	1537.05890396568	1483.73662451036	1269.33053302776	1536.85932591997	1541.53050840237	1294.48305778716	1413.68927149122	1450.77471605347	1611.39261665596	1443.15424893217	1341.59009130703	1440.62992595759	1294.88410531234	1463.88614189219	1393.47691852972	1430.37028464341	1566.93233153823	1477.41791291793	1459.3632851252	1489.79116121046	1469.27688576254	1478.68196184246	1347.6599956707	1524.05713613091	1469.38915117028	1390.43482459415	1598.81363429338	1371.37762559415	1571.14958348205	1407.03201869555	1397.2352627307	1413.47763456126	1392.38334745255	1538.85737341382
ENSSSAG00000000106	35.8421750451785	55.4065459245876	42.8684264580829	35.5311585240643	34.0425078718226	35.0651238593657	37.7721456310836	29.7579631426396	40.298217892079	49.8946381040444	31.9979260567742	31.4675786166313	44.8401697293766	48.5265756962872	44.6631799495961	35.7231026675441	32.9503887872974	27.2974308178014	34.5361646274152	51.1981750979048	42.9985631083146	38.3715659404759	38.5405047907943	38.9225269723662	34.6183927779831	42.6277522392349	31.3423760115093	59.5095673930776	28.0437958216894	48.1339177385051	41.7089105299108	55.4758941693561	34.1439492679347	46.4765377428409	40.613885435725	45.2325155914158	28.8322388102988	42.298817382365	33.4642407556975	41.2919501014267	40.5651376511019	28.9674007382202	46.5704644973886	33.0873875270629	39.6187615883703	38.1214840365433	52.5626282860292	34.0212856052172	47.5662840093567
ENSSSAG00000000108	81.7936815133561	92.344243207646	101.047005222624	76.7931490681389	101.297218545423	111.331768253486	112.237232732363	90.6265241162205	89.4423860531509	89.234641224541	110.538290014311	90.9063382258238	98.6483734046286	95.0724748335422	70.3445084206139	91.7214798220727	86.2524882961609	91.3414031211046	93.0557769127575	106.119853839294	108.627948905216	87.8506904426686	90.8454755783008	124.552086311572	77.8913837504621	86.4396087073374	97.3852397500468	106.89681550238	102.07941679095	113.916938647795	118.99306827651	109.905073354385	117.196798838587	92.1784665233012	93.2273279320052	99.043611726031	92.263164192956	89.5161019022143	88.9192682937106	102.726314886476	89.7611556535021	79.4267439596361	75.9833894431077	90.2383296192625	108.668603213816	82.8727913837899	103.982590739753	89.6170450088649	89.847425351007
ENSSSAG00000000109	180.129905355256	135.997885451261	150.03949260329	154.73246454028	140.321556837513	178.832131682765	142.45494923723	151.495085089801	194.610905917845	125.696107531343	166.777069144399	128.201246215905	187.207708620147	163.405816120151	154.087970826107	123.582625444477	181.227138330136	158.535078980308	151.5753891981	134.046131165423	174.257334702117	139.349371046992	162.420698761204	177.931551873674	169.84648956698	142.092507464116	154.473138913867	175.222615101839	190.697811587488	158.039696574758	154.568315493199	150.726957743156	146.726700908152	151.823356626614	147.686856129909	139.596901566611	168.874541603178	142.635546987045	164.452840285142	169.196283342431	175.206871131355	180.345430402468	159.320010122645	165.436937635315	181.114338689693	155.800847801525	163.401214019613	144.383016958727	160.315994253758
ENSSSAG00000000110	351.069509416877	355.945082909472	354.1748566894	348.43458681663	333.782638157871	355.034379076078	351.820556449522	366.564000529787	363.666844391932	333.910270388605	336.463040657595	348.474296532325	376.657425726764	359.492795464331	353.955701100549	325.369881053037	309.152177151408	333.868576925417	340.564956742566	332.322700180946	334.936175791082	324.138754391915	311.994562592144	393.673558520504	351.593051651391	337.469705227276	339.169283267404	353.751317281072	319.69927236726	324.101712772601	341.031680215153	392.518119122803	325.751732204891	293.576796742278	317.526740679305	349.382189395763	316.330848661564	338.39053905892	280.143501183411	331.342721545595	367.675502965307	338.264486039862	329.669867099935	301.797080171089	336.193491192742	337.292260932025	362.22506884068	339.383068598387	295.967989391553
ENSSSAG00000000113	3.6761205174542	5.87645184048657	0	0	9.133355770489	2.62988428945243	2.15840832177621	9.46844281811259	12.7774837218787	4.79756135615812	6.78743886052785	6.99279524814029	3.36301272970325	5.94202967709639	4.46631799495961	7.7239140902798	5.81477449187601	6.29940711180032	7.6747032505367	3.72350364348398	5.65770567214666	7.06844635745609	2.75289319934245	7.78450539447324	8.65459819449578	4.73641691547054	6.71622343103771	5.51014512898866	11.2175183286758	1.60446392461684	4.90693065057774	3.14014495298242	1.84561887934782	6.19687169904546	2.7691285524358	5.4590967093088	4.94266951033693	6.88585399247803	4.7806058222425	5.03560367090569	6.0416162459088	2.80329684563421	3.67661561821489	3.00794432064208	7.92375231767406	3.31491165535159	5.71332916152492	4.14893726892893	3.52342844513753
ENSSSAG00000000115	34.0041147864514	58.7645184048657	54.0958714828189	41.2619905440746	40.6849484321783	36.818380052334	42.088962274636	32.4632325192431	52.0928182507362	41.2590276629598	47.512072023695	44.2877032382218	50.4451909455487	38.6231929011265	40.1968619546365	51.1709308481037	51.3638413449048	28.3473320031014	40.2921920653177	68.8848174044537	47.524727646032	50.4889025532578	42.2110290565842	72.2846929486801	35.7002175522951	56.8370029856465	41.4167111580659	25.3466675933478	58.331095309114	44.122757926963	38.0287125419775	43.9620293417539	42.4492342249999	38.7304481190341	37.8447568832892	48.3519994253065	36.2462430758042	47.2172845198493	33.4642407556975	50.3560367090569	37.9758735457124	49.5249109395378	36.7661561821489	44.1165167027505	59.9941246909608	60.4971377101666	42.2786357952844	51.4468221347187	44.9237126755035
ENSSSAG00000000128	577.15092124031	567.497349166988	547.082775750773	585.691032445059	607.783311272541	547.89256030259	530.968447156947	603.275070982602	586.781367843199	620.80443948686	557.539620686217	520.963245986452	552.655091914567	567.463834162705	551.590272377512	559.983771545286	646.409097680217	517.601284352926	547.781944507057	647.889633966213	573.691355155672	592.739715975247	549.661008802042	589.398265581545	588.512677225713	589.683905976082	626.847520230186	519.055671150732	565.362923765259	563.16683754051	558.163361503218	596.62754106666	557.376901563043	548.423145365523	544.59528197904	595.041541314659	664.789049140317	555.786786535726	567.93597168241	591.179870964328	535.977669815623	565.331530536233	515.951725089489	622.644474372911	550.134803769942	605.800105015504	524.483617027987	584.170367465193	678.259975688975
ENSSSAG00000000130	29.4089641396336	26.0242867221548	20.4135364086109	28.6541601000518	39.8546433621338	21.9157024121036	22.6632873786502	25.7000590777342	42.2639846185219	37.4209785780333	15.5141459669208	10.4891928722104	33.6301272970325	21.7874421493534	27.9144874684976	29.9301670998342	37.7960341971941	28.3473320031014	20.1460960326588	39.0967882565818	22.6308226885867	17.1662268681077	37.6228737243468	33.3621659763139	35.7002175522951	29.6026057216909	33.5811171551885	20.9385514901569	24.6785403230867	26.4736547561778	14.7207919517332	19.887584702222	24.9158548711956	32.5335764199886	21.2299855686744	18.7169030033445	33.7749083206357	10.8206277024655	28.683634933455	21.1495354178039	25.029553018765	33.6395621476106	30.6384634851241	19.0503140307332	24.9032215698328	24.0331095012991	20.5679849814897	37.3404354203604	31.7108560062378
ENSSSAG00000000131	130.502278369624	167.059130893832	160.246260807596	199.432954296361	179.345895129602	128.864330183169	162.959828294104	136.616103518482	127.774837218787	205.335626043567	199.744629324105	156.172427208467	109.858415836973	208.96137697789	150.738232329887	120.686157660622	212.239268953474	159.584980165608	178.436850574978	151.732773471972	193.493533987416	154.496041812969	149.57386383094	174.595335276043	154.700942726612	134.98788209091	160.069991773065	164.202324843862	179.480293258812	189.326743104787	192.597028035176	221.903576677425	126.424893235326	176.610843422795	146.763813279097	118.540385687848	159.812980834227	189.852831506894	214.171140836464	164.160679671526	126.873941164085	174.738836711199	159.320010122645	181.479307345406	164.134869437534	173.204133992121	174.827872342662	161.808553488228	196.431135816417
ENSSSAG00000000132	186.563116260801	146.071802892095	134.729340296832	126.078304440228	166.061014008891	168.312594524956	132.742111789237	139.321372895085	171.02170520053	109.384398920405	167.746703267331	167.827085955367	211.869801971305	119.830931821444	164.137186314766	167.029642202301	115.326360755541	149.085968312607	167.88413360549	200.138320837264	132.390312728232	195.89694190664	208.302252083579	140.121097100518	154.700942726612	137.356090548646	167.905585775943	137.753628224717	115.540438785361	147.610681064749	121.446533601799	132.932803009589	196.558410650543	167.315535874227	182.762484460763	174.691094697882	157.341646079059	159.358335254491	108.041691582681	110.783280759925	195.057895939341	155.11575879176	187.507396528959	171.452826276599	172.058621755208	152.485936146173	129.121239050463	177.574515110158	102.179424908988
ENSSSAG00000000133	52.3847173737224	48.6906009640316	62.2612860462633	33.2388257160601	29.0606774515559	27.1754709910085	47.4849830790766	41.9316753373557	38.3324511656361	20.1497576958641	32.9675601797067	38.4603738647716	40.356152756439	40.6038694601586	37.9637029571567	60.8258234609534	31.0121306233387	33.5968379296017	21.1054339389759	25.1336495935169	32.8146928984506	34.3324537362153	42.2110290565842	28.913877179472	41.109341423855	67.4939410454552	58.2072697356601	41.8771029803138	40.3830659832328	52.9473095123556	47.842573843133	27.2145895925143	41.526424785326	29.4351405704659	43.3830139881608	45.2325155914158	37.070021327527	53.1194450848305	57.3672698669101	45.3204330381512	44.0174897916212	28.0329684563421	36.7661561821489	27.0714988857787	33.9589385043174	24.861837415137	33.1373091368445	29.8723483362883	44.0428555642191
ENSSSAG00000000136	22.0567231047252	27.7032729622938	18.3721827677498	30.946492908056	24.9091521013336	25.4222147980402	28.0593081830907	27.052693766036	27.5207341702003	26.8663435944855	21.3319507045161	23.309317493801	21.2990806214539	19.8067655903213	16.7486924810985	20.2752744869845	25.1973561314627	14.6986165942007	22.064771845293	25.1336495935169	23.762363823016	12.1173366127819	14.6820970631597	24.4655883826302	25.9637945834874	18.9456676618822	26.8648937241508	28.652754670741	20.1915329916164	17.6491031707852	34.3485145540442	16.7474397492396	25.8386643108695	16.2667882099943	21.2299855686744	21.8363868372352	34.5986865723585	24.5923356874215	24.859150275661	26.1851390887096	20.7141128431159	23.3608070469518	19.6086166304794	29.0767950995401	23.7712569530222	22.3756536736233	20.5679849814897	26.5531985211452	25.5448562272471
ENSSSAG00000000139	96.4981635831729	62.1224908851437	85.7368529161659	77.939315472141	60.6122701132452	78.0199005870888	91.7323536754888	73.0422731682971	79.6135524209365	97.8702516656256	81.4492663263342	92.0718041005138	72.8652758102371	68.3333412866085	87.0932009017124	72.4116945963732	70.7464229844915	82.9421936387042	71.9503429737816	80.0553283349057	95.0494552920639	64.62579526817	72.4928542493511	57.8277543589441	77.8913837504621	84.0714002496021	77.2365694569337	67.2237705736617	76.2791246349953	72.2008766077577	69.9237617707328	62.8028990596485	82.1300401309782	94.5022934104432	95.073413633629	70.9682572210144	65.9022601378257	70.825926779774	77.4458143203286	91.6479868104836	59.5530744239581	88.7710667784168	73.5323123642977	60.1588864128417	82.6334170271724	87.8451588668173	90.2706007520937	78.0000206558639	46.6854268980723
ENSSSAG00000000140	311.551213854244	261.921853461687	303.141015667872	272.787604152493	268.188537624359	312.956230444839	277.355469348243	319.221786439224	289.950592150324	215.890261027115	269.558286175249	244.74783368491	274.646039592432	257.487952674177	338.32358811819	259.716611285658	222.899688855247	299.221837810515	254.224545174028	232.718977717749	246.675967305595	281.728076247179	213.808038482263	302.483638185246	197.973933699091	298.394265674644	319.020612974291	349.343201177881	361.20409018336	306.452609601816	276.014849094998	277.379470846781	375.583441947282	170.41397172375	323.064997784176	311.168512430601	289.14616635471	294.124334821561	230.425200632089	313.214548330334	329.699629419594	324.248001811691	386.044639912563	314.831505560538	302.234552688425	227.071448391584	223.962503131777	308.680932808312	204.358849817977
ENSSSAG00000000141	45.9515064681776	65.4804633654217	57.1579019441106	64.1853186241161	56.4607447630229	58.7340824644376	63.6730454923981	60.8685609735809	51.1099348875148	60.4492730875923	65.9351203594134	55.9423619851223	45.9611739726111	49.5169139758032	44.6631799495961	53.1019093706736	59.1168740007395	64.0439723033032	49.8855711284886	52.1290510087758	49.7878099148906	51.498680604323	66.9870678506663	40.0345991715767	48.6821148440388	55.6528987567789	43.6554523017451	56.2034803156844	54.9658398105113	55.3540053992809	55.2029698189996	51.2890342320462	49.8317097423912	48.800364629983	47.9982282422205	42.8929027159977	41.1889125861411	35.412963389887	46.8499370579766	49.3489159748758	50.9221940726599	44.8527495301474	42.8938488791737	46.1218129165119	53.2023369900973	48.0662190025981	50.2772966214193	62.234059033934	53.7322837883473
ENSSSAG00000000142	326.255695924061	316.488906266205	317.4304911539	395.427409380715	368.655451099738	309.449718058903	314.048410818438	343.569210828657	358.752427575825	360.77661398309	341.311211272258	299.524729795342	339.664285700028	301.062836972884	314.875418644652	363.989451504436	341.133436856726	300.271738995815	364.548404400493	427.272043089787	298.726859489344	346.353871515349	367.052426578993	345.854453954454	325.629257067904	322.076350251997	334.691800980046	298.649865991186	290.533724712703	308.057073526433	343.485145540442	366.350244514616	322.983303885869	358.643949582256	321.218912082552	347.822447478818	322.921074675346	301.993882241536	313.607741939108	355.513619165942	295.176108014401	356.018699395545	296.580326536001	321.850042308703	314.686163473341	319.888974741429	311.94777221926	329.425619152957	298.610560725406
ENSSSAG00000000145	22.9757532340888	61.2829977650742	33.682335074208	21.7771616760394	63.933490393423	21.0390743156194	30.2177165048669	43.2843100256575	54.0585849771791	26.8663435944855	0	0	29.1461103240948	13.8647359132249	63.6450314281744	69.5152268125182	17.444323475628	41.9960474120021	0	62.3686860283567	23.762363823016	34.3324537362153	67.9046989171137	46.7070323668394	50.8457643926627	24.8661888062203	30.2230054396697	20.9385514901569	14.5827738272785	50.5406136254304	26.9881185781776	18.8408697178945	30.4527115092391	30.2097495328466	23.0760712702983	30.4149673804347	56.8406993688747	23.6086422599247	25.8152714401095	27.1922598228907	21.5772008782457	42.9838849663913	29.4129249457191	20.0529621376139	46.4105492892338	24.0331095012991	26.2813141430146	47.2978848657898	24.6639991159627
ENSSSAG00000000147	56.0608378911766	40.2956697633365	58.1785787645411	41.2619905440746	52.3092194128006	42.954776727723	48.5641872399647	48.6948487788647	52.0928182507362	64.2873221725188	52.3602426383577	46.6186349876019	51.5661951887831	54.4686053733836	56.945554435735	34.7576134062591	64.9316484926155	56.6946640062028	57.5602743790253	43.7511678109368	55.4455155870373	33.3226756851502	49.5520775881641	52.2673933628918	47.6002900697268	49.7323776124407	51.4910463046224	37.4689868771229	34.7743068188949	61.7718610977482	60.1099004695773	31.4014495298242	60.9054230184782	48.0257556676023	40.613885435725	57.7104509269787	43.6602473413095	30.4944962524027	34.420361920146	56.3987611141438	44.0174897916212	50.4593432214158	37.9916947215538	38.1006280614664	55.4662662237184	39.7789398642191	49.1346307891143	46.468097412004	59.0174264560536
ENSSSAG00000000149	241.704924022614	284.588167703564	277.624095157109	270.495271344489	225.842979052092	252.468891787433	277.355469348243	261.058494842247	274.224458338781	289.77270591195	242.408530733138	223.769447940489	255.588967457447	263.429982351273	232.2485357379	252.958186456664	269.417884790255	232.028161951312	243.67182820454	275.539269617815	263.649084322035	232.248951744986	256.936698605295	275.793905404195	239.083275122946	195.37719776316	249.619637520235	227.017979314333	232.202629403589	243.878516541759	256.387126492687	247.024736301284	245.467310953261	272.662354758	242.760269763538	258.917158212932	261.137705796134	258.711371431674	287.792470498999	208.473991975496	236.486121625573	306.493788456007	270.844017208497	238.630249437605	218.469171044442	237.844911271477	260.527809765536	224.042612522162	311.823417394671
ENSSSAG00000000151	204.024688718708	251.847936020853	177.597766754915	182.24045823633	211.727792861336	194.61143741948	193.177544798971	239.416339829418	278.155991791667	225.485383739432	208.471336430498	213.280255068279	233.168882592759	196.086979344181	180.885878795864	261.647589808228	176.381492920239	178.483201501009	226.403745890833	251.336495935169	234.229014826872	194.887163855575	237.666446209898	222.414439842093	209.874006216523	202.481823136366	193.651108928254	165.30435386966	217.61985557631	197.349062727871	204.864354661621	212.483141818477	204.863695607608	233.931906638966	225.222455598111	247.219093835841	214.182345447934	207.559313201838	229.46907946764	180.274611418424	224.402889133755	210.247263422566	235.303399565753	227.601120261918	213.9413125772	205.524522631799	234.246495622522	209.106438354018	250.163419604765
ENSSSAG00000000152	320.741515147879	248.489963540575	325.595905717344	354.165418836641	352.049349698849	301.560065190545	302.177165048669	285.405919231679	309.608259414753	354.060028084469	315.131089953079	283.208207549682	328.454243267684	268.381673748854	338.32358811819	318.611456224042	316.905209807243	329.668972184216	356.873701149957	350.009342487494	354.172375076381	331.207200749371	310.159300459249	266.897327810511	345.102103005519	331.549184082938	256.335860951273	380.200013900218	264.733432556748	295.221362129498	322.630690275486	185.268552225963	362.664109791847	357.869340619875	342.448897651227	305.709415721293	275.965714327145	267.564612279146	223.732352480949	344.435291089949	320.205661033166	319.5758404023	327.218790021125	313.828857453657	326.005809641447	312.430423516888	346.22774718841	313.659657531027	253.686848049902
ENSSSAG00000000156	56.9798680205402	66.3199564854912	96.9642979409019	56.1621537961016	72.2365410938676	52.5976857890486	69.0690662968386	60.8685609735809	87.476619326708	44.1375644766547	36.8460966714369	54.7768961104323	63.8972418643617	77.246385802253	52.4792364407754	86.8940335156478	62.0242612466775	57.7445651915029	346.320984180469	45.6129196326788	70.1555503346186	73.7137977277564	54.1402329204015	57.8277543589441	80.055033299086	61.573419901117	303.349424968537	51.7953642124934	60.5745989748492	68.1897167962156	76.057425083955	94.2043485894727	64.5966607771738	67.3909797271193	67.3821281092711	70.9682572210144	78.2589339136681	52.1357516573336	74.5774508269831	64.4557269875929	454.847394513419	114.000738389125	79.6600050613225	109.288643649996	74.7096647094983	75.4142401592488	53.7052941183342	78.8298081096497	66.0642833463287
ENSSSAG00000000157	9.19030129363551	16.7898624013902	5.10338410215273	1.14616640400207	4.15152535022227	9.64290906132558	4.31681664355241	0	9.82883363221439	5.75707362738974	6.78743886052785	9.32372699752039	14.5730551620474	4.95169139758032	1.1165794987399	0	10.6604199017727	6.29940711180032	6.71536534421962	3.72350364348398	11.3154113442933	6.05866830639094	0.917631066447483	8.8965775936837	5.40912387155987	7.10462537320581	22.3874114367924	7.71420318058413	10.0957664958082	10.4290155100094	4.90693065057774	4.1868599373099	3.69123775869565	7.74608962380682	2.7691285524358	7.79870958472685	9.88533902067386	14.7554014124529	5.73672698669101	7.04984513926797	4.31544017564914	1.86886456375614	7.35323123642977	1.00264810688069	4.52785846724232	4.14363956918949	10.2839924907449	4.14893726892893	20.2597135595408
ENSSSAG00000000160	523.847173737224	522.164720683235	552.186159852925	562.767704365018	577.062023680896	545.262676013137	565.502980305366	522.116989684494	612.336335286956	553.638580500647	573.053766653137	539.610699981492	576.19618102249	447.632902341261	550.473692878772	515.571265526177	541.743156826449	514.451580797026	630.285004450327	630.202991659664	520.508921837493	582.641935464595	623.071494117841	601.63105977286	550.648810124794	545.87204950798	554.088433060611	512.443496995946	559.754164600921	519.846311575855	559.390094165862	577.786671348766	557.376901563043	492.651300074114	551.979624785535	571.645412560478	537.10342012328	564.640027383198	567.93597168241	543.845196457815	598.983096380101	530.757536106745	569.875420823307	538.422033394933	618.052680778577	580.109539686529	569.047584487882	554.298019128905	489.756553874117
ENSSSAG00000000161	618.50727706167	637.175278132758	645.067750512105	687.699842401244	697.456258837342	668.867237617402	577.374226075135	628.975130060336	711.607554972322	692.767859829232	701.045470880234	646.833560452977	610.947312562757	679.37205974802	668.831119745202	675.842482899483	787.9019436492	603.69318154753	705.11336114306	704.673064529344	638.189199818144	744.20642363502	712.081707563247	838.502438204689	616.640121357825	687.964556972096	699.606607399761	675.54379281401	699.973143709369	650.610121432127	675.929697117083	666.757445016601	720.714172385325	711.091027465466	673.82128109271	708.902701251671	706.801739978181	634.482260735475	719.003115665273	681.820737040631	673.208667401266	710.168534227334	671.595119593919	811.142318466482	678.046805469538	721.82201295281	666.174180233805	696.191673726275	789.247971710807
ENSSSAG00000000163	2001.64762175381	1909.00735503806	1948.47205020191	1815.52758393928	1663.93136036909	2071.47219199203	1838.96389015333	2150.68915439986	1312.14928990062	1871.04892890167	1861.6975160305	1937.00428373486	2017.80763782195	2248.06789450147	1873.62039888556	1822.84372530603	1614.56905057757	2118.70059193551	1138.73409479838	1680.23101912215	1641.86618605696	1901.41207015569	1756.34586118048	1823.79840670516	2082.51269055055	1832.9933462871	1795.47039723075	1627.69687110325	1970.91797034833	2008.78883362028	2220.38611938643	2064.12194909378	1761.6432203375	1773.85452385176	1842.39353022062	2076.79636241276	1753.00011966616	1914.26740990889	1918.93517704814	1516.7238256768	1773.6459121918	1788.50338751463	2011.10874316354	1736.58652111736	1555.31938349774	1626.7928948638	1493.46424282261	1741.72386549637	1641.0367983228
ENSSSAG00000000165	442.053492223868	365.179507230237	392.96057586576	460.758894408833	363.673620679471	454.969982075271	405.780764493927	473.422140905629	398.067762104683	472.080037445959	415.003404615132	435.884237134078	397.956506348218	389.202943849813	395.269142553926	385.230215252705	391.528149119652	492.403655905725	400.043906934226	307.189050587429	366.619327555104	362.510320332391	412.933979901367	281.354266400247	378.638671009191	387.202082839717	386.182847284668	463.954219860845	399.343652500858	359.399919114172	457.571283166374	364.256814545961	411.573010094565	421.387275535091	419.061454268617	425.029672367614	386.352000058003	383.640436723776	416.868827699546	409.898138811723	456.573570583679	363.49415765057	403.202179464233	408.077779500443	406.375297434998	414.363956918949	364.51040050529	344.361793321101	330.321416731643
ENSSSAG00000000166	69.8462898316299	83.1098188868814	65.3233165075549	80.2316482801451	88.0123374247122	63.9938510433425	89.5739453537126	83.8633506747115	93.3739195060367	100.74878847932	63.0262179906158	75.7552818548532	89.6803394587533	58.4299584914478	77.0439854130533	94.6179476059276	79.4685847223055	77.6926877122039	82.5030599432696	94.9493429088416	104.101784367499	75.7333538298867	90.8454755783008	78.9571261439429	67.0731360073423	78.1508791052639	82.8334223161317	80.4481188832345	70.6703654706574	76.2120364192998	79.7376230718883	73.2700489029232	89.5125156483695	65.841761802358	77.5355994682023	74.8676120133778	80.7302686688365	62.9563793597991	77.4458143203286	81.5767794686722	78.5410111968144	88.7710667784168	79.6600050613225	69.1827193747679	78.10555855993	86.1877030391415	76.5586107644339	74.6808708407207	102.179424908988
ENSSSAG00000000170	429.187070412778	396.240752672808	392.96057586576	377.088746916682	372.80697644996	419.028230119421	452.186543412115	446.369447139593	398.067762104683	374.209785780333	393.671453910616	432.387839510008	390.109476645577	450.603917179809	417.600732528724	368.816897810861	392.497278201631	422.060276490621	306.028792115151	335.115327913559	431.117172217576	428.145893651626	341.358756718464	334.733731962349	440.302683144973	422.725209705746	425.360817299055	398.934507338779	391.491389670785	401.115981154209	404.821778672663	405.078698934733	384.811536344021	423.711102422233	403.369725804814	373.558189108416	406.122678099351	359.048101036354	373.843375299364	344.435291089949	403.06211240563	388.723829261278	376.240331597323	421.112204889892	385.999934332408	377.071200796244	431.927684611284	412.404364531536	380.530272074853
ENSSSAG00000000172	865.726381860465	839.493120069509	865.533943725103	793.147151569435	864.347577916277	848.575997396651	898.97706601979	872.44937395466	914.081527795938	840.532749598902	848.429857565982	958.01294899522	905.771428533408	769.492843183982	864.232532024685	830.320764705079	890.629626339009	909.214426469846	895.062266593843	781.004889220766	839.603521746565	844.174450690471	866.243726726424	888.54568716916	858.968870803707	838.345794038286	767.888212281978	845.256262786861	748.208472522674	848.761416122307	917.596031658037	735.840633982214	834.219733465216	899.321005323972	824.277265775055	843.040506108973	747.990652564322	849.911121357288	775.414264367734	840.945813041251	810.439664986908	819.497111207069	819.88528286192	761.009913122447	907.835622682085	840.330104631629	833.003391750333	911.936411710579	739.039116367597
ENSSSAG00000000174	101.093314229991	66.3199564854912	62.2612860462633	67.6238178361223	78.0486765841787	68.3769915257632	34.5345331484193	62.2211956618827	69.7847187887221	62.3682976300555	64.9654862364809	68.7624866067129	65.0182461075961	83.1884154793494	58.0621339344749	60.8258234609534	45.5490668530288	80.8423912681041	71.9503429737816	75.4009487805507	50.91935104932	64.62579526817	66.9870678506663	62.2760431557859	89.7914562678938	55.6528987567789	83.9527928879714	55.1014512898866	63.9398544734519	49.738381663122	50.2960391684218	77.4569088402331	76.5931834929347	60.4194990656932	88.6121136779455	73.3078700964324	59.3120341240432	60.0052990773085	55.4550275380131	71.5055721268609	85.445715477853	69.1479888589773	66.179081127868	68.1800712678872	38.4867969715597	48.894946916436	66.274618273689	58.085121765005	61.6599977899068
ENSSSAG00000000176	30.3279942689972	32.7402316827109	34.7030118946386	32.0926593120581	34.8728129418671	44.7080329206913	28.0593081830907	31.1105978309414	27.5207341702003	25.9068313232538	31.0282919338416	30.3021127419413	28.0251060808604	30.700486664998	31.2642259647173	35.7231026675441	26.1664852134421	24.1477272619012	32.617488814781	35.3732846130978	16.97311701644	34.3324537362153	33.9523494585569	37.8104547731557	24.8819698091754	36.7072310948967	21.2680408649527	23.1426095417524	26.9220439888219	18.4513351330936	26.9881185781776	30.3547345454968	31.375520948913	17.8160061347557	24.9221569719222	45.2325155914158	28.8322388102988	29.5108028249058	26.771392604558	28.1993805570719	42.2913137213616	36.4428589932448	33.089540563934	27.0714988857787	21.507327719401	24.861837415137	26.2813141430146	29.0425608825025	20.2597135595408
ENSSSAG00000000177	187.482146390164	200.638855696613	180.659797216207	202.871453508367	200.933826950758	155.163173077693	172.672665742097	175.842509479234	185.764955648852	164.076598380608	187.139385725982	175.985347078197	167.029632241928	207.971038698374	151.854811828627	195.99432004085	183.165396494094	153.285573053808	169.802809418125	192.691313550296	202.545863062851	150.456929608708	168.844116226337	216.85407884604	160.110066598172	157.485862439396	203.72544407481	170.814498998649	212.011096411972	183.711119368628	157.021780818488	195.735702069238	193.789982331521	182.03310615946	172.609013101831	178.590449490245	172.993432861793	180.015897231925	246.679260427713	195.381422431141	189.879367728562	171.001107583687	156.868933043835	181.479307345406	172.058621755208	159.115759456877	202.251852317982	190.021326916945	224.618563377518
ENSSSAG00000000181	572.555770593492	438.215408676284	521.565855240009	535.259710668968	529.734634688362	582.081056065471	535.285263800499	491.006391853553	517.979532417698	561.3146786705	635.110350520821	573.409210347504	508.935926428425	555.579774808512	576.15502134979	497.226969561762	520.422317022903	606.84288510343	547.781944507057	413.308904426722	509.1935104932	582.641935464595	542.319960270462	433.70815769208	637.194792069752	506.796609955348	464.538787313442	560.932774131046	494.692558294602	508.615064103537	650.16831120155	495.096187586895	533.383856131521	539.902446779335	635.976524209421	545.90967093088	558.521654668073	539.06399826828	473.279976402008	571.037456280706	560.144134799258	611.118712348259	512.275109471274	511.350534509154	533.155334517783	553.590246443716	617.039549444691	564.255468574335	422.811413416504
ENSSSAG00000000186	58.8179282792673	57.9250252847962	60.2199324054022	57.3083202001037	58.9516599731563	59.6107105609218	76.6234954230553	68.9843691033917	56.024351703622	54.6921994602025	59.1476814988856	62.9351572332626	53.808203675252	71.3043561251567	75.9274059143134	68.5497375512332	58.1477449187601	62.9940711180032	49.8855711284886	55.8525546522598	63.3663035280426	53.5182367064533	46.7991843888216	41.1466713707871	62.7458369100944	56.8370029856465	50.3716757327828	39.6730449287184	62.8181026405844	63.3763250223651	78.5108904092438	72.2233339185957	48.9089003027173	58.0956721785511	52.6134424962801	44.4526446329431	59.3120341240432	63.9400727872959	64.0601180180496	54.3845196457815	63.0054265644774	54.1970723489281	55.1492342732233	60.1588864128417	56.598230840529	62.1545935378424	51.4199624537243	67.2127837566487	72.2302831253194
ENSSSAG00000000188	542.227776324495	532.238638124069	525.648562521731	481.389889680871	526.413414408184	578.574543679535	638.888863245757	581.632915969773	538.620083045348	497.027356497981	543.964742965161	547.768961104323	577.317185265724	564.492819324157	508.043671926656	554.190835977576	463.243701186122	538.599308058927	440.336098999543	446.820437218078	505.798887089912	510.947693838969	568.013630130992	443.716807484975	537.666912833051	652.441430106067	499.23927504047	579.667267569607	593.406719586949	550.331126143575	514.000985648018	579.880101317421	556.454092123369	551.521581215046	527.980510664425	508.475864924191	613.714797533502	553.819399680733	506.744217157706	502.553246356388	555.828694623609	511.134458187305	613.994808241886	525.387608005484	572.774096106154	552.761518529878	525.626282860292	554.298019128905	528.51426677063
ENSSSAG00000000191	11.0283615523626	11.7529036809731	15.3101523064582	5.73083202001037	14.1151861907557	12.272793350778	10.792041608881	21.6421550128288	17.6919005379859	17.2712208821692	9.6963412293255	16.3165222456607	14.5730551620474	10.8937210746767	13.3989539848788	13.5168496579897	20.351710721566	14.6986165942007	22.064771845293	10.239635019581	15.8415758820107	15.1466707659773	13.7644659967122	22.2414439842093	14.0637220660557	14.2092507464116	21.2680408649527	18.7344934385615	11.2175183286758	12.8357113969347	23.3079205902443	14.6540097805846	11.9965227157609	13.9429613228523	11.0765142097432	13.2578062940357	15.6517867827336	14.7554014124529	16.2540597956245	12.0854488101737	10.3570564215579	23.3608070469518	12.2553853940496	10.0264810688069	15.8475046353481	20.7181978459475	15.9973216522698	16.5957490757157	13.2128566692657
ENSSSAG00000000192	91.9030129363551	104.097146888619	99.005651581763	68.7699842401244	95.4850830551123	92.0459501308351	85.2571287101602	93.3317934928241	99.2712196853653	99.7892762080889	73.6921933428738	99.0645993486541	73.9862800534715	99.0338279516065	87.0932009017124	91.7214798220727	83.3451010502229	87.1417983799044	72.9096808800987	117.290364769745	116.548736846221	84.8213562894731	77.0810095815886	86.7416315384161	111.427951754133	99.4647552248814	92.9077574626883	80.4481188832345	86.3748911308035	94.6633715523934	72.3772270960216	88.9707736678353	81.2072306913042	75.9116783133068	99.6886278876887	92.8046440582496	87.3204946826191	75.7443939172583	114.73453973382	85.6052624053968	84.5826274427232	111.19744154349	99.2686216918019	93.2462739399046	72.4457354758771	100.276077574386	92.5559324167037	100.40428190808	82.800568460732
ENSSSAG00000000193	126.82615785217	140.195351051608	138.812047578554	103.154976360187	149.454912608002	112.20839634997	111.158028571475	117.679217882256	148.415387846437	140.088791599817	105.690119399648	121.208450967765	135.641513431364	126.763299778056	133.989539848788	151.581814021741	158.937169444611	128.087944606606	140.063334322295	126.599123878455	105.233325501928	123.192922229949	120.20966970462	139.009024901308	151.455468403676	123.146839802234	139.921321479952	111.304931605571	170.506278595872	108.301314911637	112.859404963288	140.259807899882	143.035463149456	118.515171244244	134.764256218542	147.395611151338	130.980742023929	115.092131017133	147.242659325069	133.947057646091	122.558500988436	111.19744154349	122.553853940496	127.336309573848	117.7243201483	111.049540454278	116.551914895108	113.680881168653	136.532852249079
ENSSSAG00000000195	50.5466571149953	51.2090803242401	36.7443655354997	51.5774881800933	39.0243382920894	31.5586114734292	42.088962274636	39.2264059607521	50.1270515242934	44.1375644766547	46.5424379007624	41.9567714888417	51.5661951887831	30.700486664998	41.3134414533764	41.5160382352539	46.5181959350081	49.3453557091025	28.7801371895126	36.3041605239688	48.6562687804613	39.3813439915411	49.5520775881641	37.8104547731557	41.109341423855	37.8913353237643	64.9234931666979	36.3669578513252	39.2613141503652	52.1450775500472	47.842573843133	35.5883094671341	38.7579964663043	47.2511467052216	30.4604140767938	37.4338060066889	54.3693646137062	50.1683648023399	36.332604249043	34.2421049621587	41.4282256862317	42.9838849663913	58.8258498914382	49.129757237154	39.6187615883703	53.0385864856255	49.1346307891143	48.1276723195756	32.5917131175222
ENSSSAG00000000202	462.272155069866	526.362186283582	457.263215552885	543.282875496983	468.292059505072	483.022081162763	417.652010263696	526.174893749399	515.030882328034	511.420040566455	521.663158137712	476.67554274823	433.828642131719	450.603917179809	433.232845511082	437.366635362094	488.441057317585	466.156126273223	540.107241256521	559.456422433469	439.037960158581	445.312120519734	457.897902157294	508.216995039181	438.139033596349	427.461626621216	520.507315905423	469.464364989834	513.762339453351	453.261058704257	490.693065057774	444.853868339177	531.538237252173	492.651300074114	502.135310841691	527.972638886008	474.496272992345	498.732567740908	532.559488597815	492.482039014577	488.507827883483	491.511380267865	466.930183513291	524.384959898603	559.190520704427	441.7119780756	434.213016275894	515.298008800973	534.68026654962
ENSSSAG00000000205	200.348568201254	157.824706573068	223.52822367429	177.655792620321	181.006505269691	159.546313560114	164.039032454992	212.363646063382	168.073055110866	159.27903702445	212.349872922229	192.301869323858	199.538755295726	219.855098052566	214.383263758061	211.44214822141	187.041912822012	197.38142283641	197.62360870132	184.313430352457	183.309663777552	219.121837081139	165.173591960547	136.784880502887	217.446779636707	280.63270224163	249.619637520235	212.691601978962	186.210804256018	218.20709374789	213.451483300132	173.754687398361	223.319884401087	168.864753798989	180.916398759139	194.967739618171	219.948793209993	191.820218361888	187.399748231906	225.595044456575	225.265977168885	230.804773623884	183.830780910744	183.484603559167	185.642197156935	172.375406078283	185.111864833407	182.553239832873	203.477992706692
ENSSSAG00000000210	184.725056002074	189.725445135709	230.672961417303	216.625450356392	146.133692327824	175.325619296829	199.652769764299	169.079336037725	175.936122016637	169.833672007997	222.046214151554	138.690439088116	169.271640728397	190.144949667084	173.069822304685	177.650024076435	168.628460264404	180.583003871609	191.867581263418	161.972408491553	200.282780793992	194.887163855575	207.384621017131	161.250468885517	202.301232796339	235.636741544659	138.801950908113	171.916528024446	176.11503776021	166.864248160151	217.131681288065	196.782417053565	152.263557546195	185.131542008983	169.839884549396	179.370320448718	152.398976568722	224.282101469284	174.970173094076	137.975540582816	166.575990780057	171.001107583687	133.583700795141	157.415752780269	203.753631025904	198.894699321096	188.539862330322	187.531964555588	190.265136037427
ENSSSAG00000000213	21.1376929753617	15.9503692813207	14.2894754860276	17.1924960600311	5.81213549031118	22.7923305085877	5.39602080444052	14.8789815713198	19.6576672644288	9.59512271231624	17.4534142127859	16.3165222456607	15.6940594052818	12.8743976337088	10.0492154886591	5.79293556770985	12.5986780657314	10.4990118530005	21.1054339389759	15.8248904848069	16.97311701644	11.1075585617167	10.0939417309223	13.3448663905256	12.9818972917437	11.8410422886764	11.1937057183962	17.6324644127637	11.2175183286758	8.82455158539261	11.0405939637999	16.7474397492396	18.4561887934782	13.9429613228523	13.845642762179	22.6162577957079	21.4182345447934	16.7227882674466	21.9907867823155	15.1068110127171	21.5772008782457	10.2787551006588	23.2852322486943	13.034425389449	14.7155400185375	14.0883745352443	10.2839924907449	10.7872368992152	14.9745708918345
ENSSSAG00000000215	611.155036026762	596.040115249352	648.129780973397	569.64470278903	636.843988724097	636.431998047488	692.849071290162	656.027823826372	636.908419367492	599.695169519765	583.719742005395	621.193311209796	658.029490778602	681.352736307053	633.100575785525	675.842482899483	526.237091514779	577.445651915029	544.903930788106	575.281312918275	704.950126749474	624.042835558267	627.659649450078	646.113947741279	680.467783042231	658.361951250405	593.266403074998	613.830167369337	650.616063063195	722.008766077577	628.087123273951	619.655270721865	585.06118475326	665.389098685006	647.976081269976	655.871476075528	671.3792751541	693.503866385287	719.003115665273	670.742408964638	634.369705820424	624.200764294552	677.722812290944	630.665659227957	589.753565358312	621.545935378424	595.328898630896	610.723565986339	631.574548790902
ENSSSAG00000000221	349.231449158149	348.389644828846	353.154179868969	413.766071844749	362.013010539382	468.119403522533	375.56304798906	411.200945243747	454.092113808305	381.885883950186	410.155234000469	368.287216402055	354.237340862075	375.338207936589	410.901255536284	429.642721271814	394.43553636559	328.619070998916	392.369203683689	489.640729118144	449.221830368445	438.243674162278	432.204232296764	433.70815769208	531.175964187179	408.515958959334	428.718929014574	417.669000777341	371.299856679168	348.970903604162	500.506926358929	442.760438370522	457.71348207826	487.229037337449	469.828811063274	476.501155626811	419.303130126916	376.754582731298	457.025916606383	436.083277900433	387.526527773293	442.920901610206	349.278483730414	455.202240523835	441.466200556126	442.540705989438	390.791714648304	429.829901061037	525.871695436776
ENSSSAG00000000227	229.757532340888	229.181621778976	171.473705832332	249.864276072452	216.709623281603	230.55318937533	202.890382246963	235.358435764513	219.182989998381	222.606846925737	244.347798979003	233.09317493801	214.111810457773	225.797127729663	232.2485357379	188.27040595057	210.301010789516	240.427371433712	251.346531455077	222.479342698168	217.255897810432	230.229395642856	198.208310352656	214.629934447619	254.228821963314	222.611595027115	221.635373224244	231.426095417524	224.350366573516	211.789238049423	237.98613655302	218.763431724442	268.537546945108	228.509643902301	243.68331261435	225.382706998606	203.473228175537	231.167955461762	193.136475218597	243.723217671836	233.896857520183	207.443966576932	234.077861026348	220.582583513753	217.337206427631	256.076925375911	218.249173970252	226.53197488352	199.954564261555
ENSSSAG00000000230	20.2186628459981	18.4688486415292	35.7236887150691	19.4848288680352	20.7576267511114	17.5325619296829	28.0593081830907	13.526346883018	19.6576672644288	12.4736595260111	24.2408530733138	23.309317493801	23.5410891079227	22.7777804288695	24.5647489722779	27.9991885772643	24.2282270494834	7.34930829710037	25.9021234705614	26.0645255043879	19.2361992852987	23.2248951744986	12.8468349302648	41.1466713707871	15.1455468403676	21.3138761196174	19.0292997212735	19.8365224643592	16.8262774930137	26.4736547561778	11.0405939637999	26.1678746081869	16.6105699141304	18.5906150971364	11.9995570605551	23.3961287541806	9.06156076895104	18.6901751224404	21.034665617867	12.0854488101737	19.851024807986	19.6230779194395	17.1575395516695	17.0450178169718	4.52785846724232	14.0883745352443	14.8546558199648	15.7659616219299	12.3319995579814
ENSSSAG00000000236	128.664218110897	115.010557449523	137.791370758124	146.709299712265	144.473082187735	144.643635919884	138.138132593677	139.321372895085	151.364037936102	134.331717972427	135.748777210557	152.676029584396	153.577581323115	149.541080206926	146.271914334927	162.202195895876	138.585458723045	150.135869497908	161.168768261271	130.322627521939	157.284217685677	139.349371046992	150.491494897387	133.448663905256	149.291818855052	151.565341295057	133.205098048915	135.549570173121	143.58423460705	183.711119368628	152.11485016791	109.905073354385	145.803891468478	149.499529739472	129.22599911367	138.817030608138	120.271624751532	135.749692994567	117.602903227166	164.160679671526	146.724965972071	127.082790335418	129.907085176926	152.402512245866	129.043966316406	130.939010386388	149.689224031953	131.106417698154	125.081709802382
ENSSSAG00000000238	823.450995909742	746.309383741794	798.169273576687	755.323660237366	721.535105868631	798.608195897055	746.809279334568	737.18590512448	766.649023312722	719.634203423718	731.104128691143	751.725489175081	734.257779318543	709.082208133502	796.12118260155	689.359332557472	726.846811484502	772.727272380839	811.599868744256	743.769852785926	767.184889143088	777.52909932017	757.963260885621	727.295218283643	758.359166792693	709.278433091714	773.485065141176	744.971621439267	763.912998182821	758.911436343764	759.347518176905	723.280054170285	789.002070921195	704.894155766421	769.817737577151	779.091087514213	742.224204802262	731.867910057664	656.85523997612	752.319188433311	771.600703406066	679.332268925358	729.195430945952	708.872211564651	807.090771785944	769.05950404157	778.155431799694	746.808708407208	733.753973699891
ENSSSAG00000000240	360.259810710512	363.500520990098	380.712454020594	372.504081300674	371.976671379916	380.456593874118	364.771006380179	403.085137113936	352.855127396496	374.209785780333	345.189747763988	397.423863269307	371.052404510592	357.512118905299	371.820973080388	376.54081190114	363.423405742251	401.06225278462	330.012239773078	377.935619813624	333.804634656653	365.539654485587	377.146368309915	336.95787636077	333.202030488088	372.992832093305	323.49809526165	363.669578513252	353.351827353287	332.124032395685	377.833660094486	325.528360125844	382.043108025	380.333000528915	394.139297296695	379.797156776198	359.16731775115	374.787195876304	381.492344614952	376.663154583746	345.235214051931	338.264486039862	333.34648271815	347.918893087601	328.269738875068	405.247949866732	411.359699629794	384.191591102819	336.487416510634
ENSSSAG00000000241	265.599707386066	211.552266257516	244.962436903331	232.671780012421	223.352063841958	259.481916559307	249.296161165152	234.005801076211	227.046056904152	274.420509572244	238.529994241407	228.431311439249	273.525035349198	258.478290953693	256.813284710178	207.58019117627	217.084914363371	236.227766692512	244.631166110857	260.645255043879	226.308226885867	212.053390723683	222.066718080291	224.638584240513	256.392471511938	226.163907713718	222.754743796084	234.732182494917	246.785403230867	236.658428880984	231.852473239798	249.118166269939	286.993735738587	213.017464654688	243.68331261435	266.715867797658	216.653680203102	231.167955461762	224.688473645398	250.773062811104	213.182744677068	236.411367315152	216.920321474678	241.638193758247	255.824003399191	227.071448391584	247.958485610181	238.148999236521	233.427134490361
ENSSSAG00000000242	2243.35254577643	2194.4350158617	2203.64125530955	2031.00686789167	2237.67216376981	2353.74643905993	2403.38766629781	2449.62142051456	2088.62714684556	2185.76895386564	2089.56153491965	2234.19808178082	2450.51527571043	2373.84085600001	2248.79111046216	2395.37885724802	1943.10380936857	2308.73270647482	1794.92122271927	1840.34167579196	2229.13603482579	2322.48951744986	2191.30298667659	2010.62653617252	2451.41493859093	2422.67725226318	2228.66680853268	2161.07891958935	2264.81695055964	2263.09636567205	2217.93265406114	2233.68977655483	2222.12513073478	2347.83976497585	2223.61022760594	2171.94061934643	2427.67450782716	2284.13613864771	2338.67236824103	2364.71948385731	2236.26109902138	2295.90011657442	2205.96937092893	2250.94499994716	2271.85298593883	2239.22282319	2160.78108888872	2189.80909054069	2184.52563598527
ENSSSAG00000000243	449.405733258777	477.671585319551	487.883520165801	521.505713820943	463.310229084806	456.723238268239	513.701180582737	482.890583723742	444.26328017609	408.752227544672	471.24218374522	460.359020502569	513.419943401363	435.748842987068	466.730230473279	421.918807181534	468.089346596019	490.303853535125	539.147903350203	519.428758266016	489.957311207901	426.126337549496	486.344465217166	453.725457277869	468.430127277084	466.537066173848	442.151375876649	491.504945505789	417.291681826739	452.458826741948	511.547520322729	477.302032853328	454.945053759239	450.047807143176	449.521868345411	509.255735882664	467.906046978563	488.89563346594	456.069795441935	494.496280482939	498.864884305041	452.265224428987	509.824032392464	432.141334065579	458.445669808285	459.943992180034	478.776983735788	524.425670792617	435.143412974485
ENSSSAG00000000248	117.635856558535	113.331571209384	139.832724398985	111.178141188201	142.812472047646	127.111073990201	130.583703467461	137.968738206783	126.791953855566	135.291230243659	105.690119399648	146.848700210946	122.189462512551	75.2657092432209	100.492154886591	107.169308002632	120.172006165438	110.239624456506	117.998562477002	136.838758898036	132.390312728232	108.046251463972	143.150446365807	123.440014112361	107.100652656885	112.489901742425	102.982092609245	111.304931605571	121.149197949698	118.730330421646	98.1386130115548	108.858358370057	143.95827258913	140.978831153284	122.764699157987	129.458579106466	120.271624751532	140.668160132051	124.295751378305	126.897212506823	137.230997585643	125.213925771662	127.456008098116	122.323069039445	135.83575401727	119.336819592657	148.546558199648	133.595780059512	128.60513824752
ENSSSAG00000000249	114.878766170444	136.83737857133	99.005651581763	116.908973208211	135.339726417246	94.6758344202875	91.7323536754888	93.3317934928241	117.946003586573	104.586837564247	119.264997120704	96.733667599274	100.890381891097	96.0628131130583	113.89110887147	101.376372434922	114.357231673562	109.189723271205	147.738037572832	136.838758898036	95.0494552920639	90.8800245958641	104.609941575013	126.776230709993	119.000725174317	116.042214429028	119.772651186839	135.549570173121	118.905694283963	99.4767633262439	116.539602951221	123.512368150642	104.277466683152	103.797600959011	128.302956262859	115.420901853957	97.205833703293	119.02690472712	98.4804799381956	129.918574709367	107.022916356099	123.345061207905	140.936932031571	122.323069039445	127.912001699596	93.6462542636826	122.265244056633	99.5744944542943	127.724281136235
ENSSSAG00000000250	1302.26569330815	994.799347282369	1209.5020322102	1166.79739927411	1086.03903161815	1239.55212842858	1260.5104599173	1174.08690944596	1082.1545829068	1155.25277456287	1207.19448305103	1245.88302004366	1316.0589815572	1205.24168617105	1347.71145497906	1230.99880813834	1163.92402745718	1365.92144207537	1220.27781683534	1066.78379385816	1219.80134291482	1273.33012239316	1120.42753213238	1018.65813447678	1276.55323368813	1178.1837077233	1177.57784157528	1205.61975422272	1015.18540874516	1105.475644061	1146.99503957255	857.259572164201	1235.64183972337	1162.6880525334	1305.18259104807	1256.3721140995	1108.80552681892	1381.10557220559	1158.81885131158	1210.55912248573	1260.97161932468	1267.09017422666	1232.89177064139	1173.09828505041	1122.9088998761	1159.39035145922	1232.93643305708	1264.59607956954	973.347107969243
ENSSSAG00000000252	66.1701693141757	61.2829977650742	44.909780098944	58.4544866041057	49.8183042026673	54.3509419820169	55.0394122052933	73.0422731682971	62.9045352461721	62.3682976300555	54.2995108842228	54.7768961104323	57.1712164049552	57.4396202119318	65.8781904256543	38.619570451399	56.2094867548015	62.9940711180032	56.6009364727082	63.2995619392277	58.8401389903253	46.4497903489972	47.7168154552691	48.9311767652604	63.8276616844064	79.3349833341316	57.0878991638205	91.4684091412118	67.3051099720547	58.5629332485146	51.5227718310663	43.9620293417539	60.9054230184782	41.0542750061761	46.1521425405966	56.1507090100334	70.0211513964398	41.3151239548681	55.4550275380131	78.5554172661288	61.2792504942178	57.9348014764404	66.179081127868	55.1456458784382	50.9384077564761	55.5247702271392	59.4186232798591	62.234059033934	45.8045697867879
ENSSSAG00000000255	836.317417720832	1030.89755144536	851.244468239075	941.002617685702	858.535442425966	911.693220343509	828.828795562064	957.665359317673	969.122996136338	859.722995023535	938.605830998709	913.725245756998	836.269165452874	829.903478234462	953.558891923877	918.180287482012	993.357309028819	873.517786169644	932.476444940209	1005.34598374068	958.415340861645	854.272231201122	994.712076029071	1102.06354941757	1007.17886488445	910.576151999212	1030.94029666429	981.90786198578	910.862488288473	881.652926576952	1030.45543662133	1067.64928401402	885.897062086955	851.295249656369	954.426307739538	903.870440869842	900.389629133044	900.079486159628	894.929409923797	914.465626636474	943.355222396902	915.74363624051	914.251750396102	934.468035612807	929.342950401486	997.78840826083	812.435406768843	950.106634584725	992.725964417499
ENSSSAG00000000256	307.87509333679	266.958812182104	308.244399770025	259.033607304469	298.079520145959	255.97540417337	280.593081830907	315.163882374319	280.12175851811	243.716116892832	256.953042577126	287.870071048442	289.219094754479	297.101483854819	256.813284710178	280.957375033928	252.942690396607	304.471343737015	255.183883080345	230.857225896007	235.360555961301	279.708520145048	268.865902469112	244.655883826302	288.847214741297	261.687034579747	267.529566669669	260.078850088265	295.020732044173	275.967795034096	264.974255131198	290.986765643038	262.077880867391	299.773668441324	260.298083928965	286.212641759476	225.715240972053	304.944962524027	284.924107005653	286.022288507443	294.313019979271	295.280601073471	273.295094287307	272.720285071549	286.387048053077	275.137667394182	276.525131417806	268.021347572809	249.28256249348
ENSSSAG00000000258	1371.19295301042	1380.12668939427	1413.63739629631	1470.53149633466	1441.40960159717	1490.26776402304	1290.72817642217	1470.31390618405	1309.20063981096	1547.69329349661	1493.23654931613	1478.97619498167	1367.62517674599	1477.58471303797	1372.27620395134	1510.99069391099	1626.19859956133	1332.32460414577	1573.31416636002	1600.17569078724	1420.08412370881	1528.80396931265	1348.00003661135	1556.90107889465	1519.96380790832	1437.50253384531	1470.85293139726	1526.31020072986	1420.13782041035	1453.64431570285	1469.62572984803	1396.31778909285	1486.64600731467	1473.30624644806	1492.56028976289	1574.55946515635	1547.87933498718	1404.71421446552	1593.85398113565	1511.68822200589	1538.88596663648	1504.43597382369	1397.11393492166	1668.40644984948	1554.18741888093	1538.94773599698	1341.48968712605	1472.87273046977	1668.34336877262
ENSSSAG00000000262	1098.24100458944	1150.9450676153	1121.72382565317	1164.50506646611	1168.23923355255	1139.61652542939	1172.01571872448	1087.51828939465	1116.55550061955	1248.32546487234	1117.98814374123	1102.53071745679	1073.92206501857	1075.50737155445	1122.1623962336	1091.00286525202	1211.41135247417	1077.19861611785	1158.88019083104	1198.03729729097	1142.85654577363	1167.30342703132	1144.28593986001	1227.72770792835	1167.28893148262	1066.87791020974	1182.05532386264	1163.74265124241	1123.99533653331	1105.475644061	1138.40791093404	1174.41421241543	1113.83099368641	1154.16735394722	1155.64964921654	1171.36617962597	1126.1048701051	1123.37789420141	1164.55557829827	1084.66903071309	1050.378138753	1121.31873825369	1072.34622197934	1086.87054785867	1127.43675834334	1146.13070483781	1048.96723405597	1131.83008696381	1173.3016722308
ENSSSAG00000000265	180.129905355256	178.812034574806	191.887242240943	187.97129025634	175.19436977938	173.57236310386	170.51425742032	158.25825853131	181.833422195966	189.02391743263	171.625239759061	172.488949454127	150.214568593412	180.241566871924	182.002458294604	193.097852256995	197.702332723784	164.834486092108	185.152215919198	208.516204035103	214.992815541573	168.632934527881	160.585436628309	189.052273865779	201.219408022027	177.615634330145	202.606073502971	168.610440947053	181.723796924548	192.53567095402	138.620790878821	188.408697178945	195.635601210869	161.893273137563	185.531613013198	170.011868947045	199.354336916923	187.8854446519	185.487505903009	178.260369950062	197.647160044731	234.542502751396	164.222164280265	188.497844093571	195.82987870823	179.005229388986	183.969199001102	171.766002933658	210.524849596967
ENSSSAG00000000269	128.664218110897	163.701158413554	139.832724398985	171.924960600311	137.000336557335	135.000726858558	124.108478502132	143.379276959991	133.672137398116	177.50977017785	176.473410373724	150.345097835016	133.399504944896	148.55074192741	150.738232329887	139.995942886321	148.276749542838	133.337450533107	158.29075454232	164.765036224166	161.810382223395	155.505819864034	141.315184232912	125.664158510782	152.537293177988	140.908403235249	174.62180920698	144.365802379503	168.262774930137	140.390593403973	165.608909456999	130.839373040934	160.568842503261	140.204222190903	147.686856129909	158.313804569955	146.632528806662	146.570320697032	165.408961449591	147.039627190446	149.31423007746	138.295977717955	149.515701807405	147.389271711462	166.398798671155	146.684840749308	146.261226535038	166.787278210943	172.647993811739
ENSSSAG00000000270	320.741515147879	330.760289307387	261.29326603022	279.664602576506	348.728129418671	288.410643743283	278.434673509131	323.27969050413	312.556909504417	328.153196761215	275.376090912844	289.035536923132	293.703111727417	350.579750948687	332.740690624491	296.405203214487	354.701244004437	287.672924772214	306.988130021468	327.668320626591	304.38456516149	326.158310494046	319.335611123724	320.276793372613	341.856628682584	322.076350251997	349.243618413961	296.44580793959	315.212265035789	279.17672288333	350.845541516308	306.68749040795	272.228784703804	287.379925043233	294.450669409006	297.910706136566	293.265057613325	262.646145141662	293.52919748569	294.079254380893	315.027132822387	288.739575100324	241.431092262778	332.87917148439	327.137774258258	288.397314015589	292.522453070076	273.000072295524	347.057701846047
ENSSSAG00000000272	549.580017359404	487.745502760385	563.413604877661	587.983365253064	478.255720345606	615.392923731869	557.948551179149	508.590642801476	656.566086631921	540.205408703404	582.750107882463	539.610699981492	561.623125860443	678.381721468504	575.03844185105	588.948449383835	471.965862923936	580.595355470929	564.090688914448	582.728320205243	495.615016880048	596.778828179508	653.353319310608	624.98457595628	592.839976322961	499.691984582142	595.505144218677	488.198858428396	475.622777135853	676.281544225997	615.819796647506	685.598314734496	528.769808933151	594.125074145983	636.899567060233	555.268122432552	658.198823126535	492.830407175927	720.91535799417	636.50030400248	594.667656204452	645.692706777747	538.011418798778	586.549142525206	633.900185413925	520.4411298902	549.622265338697	560.936318759191	624.527691900627
ENSSSAG00000000273	355.664660063694	343.352686108429	355.19553350983	398.865908592722	310.534096196626	295.423668515156	344.266127323305	382.795616789409	375.46144475059	372.29076123787	338.40230890346	322.834047289143	318.365205078574	386.231929011265	345.02306511063	368.816897810861	395.404665447569	345.417489963717	396.206555308957	414.239780337593	360.961621882957	343.324537362153	334.935339253331	379.216619930768	308.320060678912	348.126643287085	325.736836405329	288.731604759006	356.71708285189	336.135192207227	371.699996781264	338.088939937774	378.351870266304	351.67246892083	372.909311728021	375.117931025362	388.823334813172	340.357925913914	379.580102286055	345.442411824131	319.342572998036	365.363022214326	332.120944178745	403.064538966039	397.319580500514	373.756289140892	355.36907384685	337.723493690815	391.100557410266
ENSSSAG00000000276	1945.58678386264	1788.95983886812	1990.31979983956	1925.55955872348	2037.56864188909	2015.36799381705	1933.93385631148	1899.09910237572	2124.99383128475	1904.63185839477	2082.77409605912	2118.81696018651	1897.86018379587	2050.00023859825	1999.79388224317	2033.32038426616	2018.69587776296	2005.3112639231	2030.91834767328	1981.83481424435	1972.27619731033	1937.76407999404	1964.64811326406	1877.17787226726	1915.9116753065	2086.39165126477	1815.61906752386	1974.83601422954	2015.78804366304	1973.49062727871	2003.25443809836	1929.09571611553	2056.94224103315	1903.98882953172	1921.77521539044	1981.65210547909	1907.87043099006	1903.44678220643	1911.28620773255	1936.69317183033	1941.94807904211	1878.20888657492	1975.5681255208	2113.5822093045	2035.27238102542	1992.26190486631	1937.96125158925	2100.19204553182	1906.1747888194
ENSSSAG00000000277	299.603822172518	329.920796187317	292.934247463567	346.142254008626	347.067519278582	273.507966103053	315.127614979326	302.990170179603	350.889360670054	326.234172218752	290.890236879765	315.841252041003	350.874328132372	334.73433847643	298.126726163554	333.093795143316	353.732114922458	306.571146107615	323.296874428859	352.801970220107	331.541552387794	290.816078706765	354.205591648728	352.526887149717	323.46560751928	301.946578361247	345.885506698442	335.016823842511	326.429783364465	336.135192207227	315.27029429962	327.621790094499	344.207920998369	326.110373162267	331.372383441484	322.866576807692	344.339309220139	292.156947966568	370.01889064157	353.49937769758	331.425805489854	331.723460066715	317.414481705885	367.971855225215	322.609915791015	324.861342224456	325.65976220692	317.808594799956	362.032272737881
ENSSSAG00000000278	458.596034552412	498.658913321289	423.580880478677	336.97292277661	437.570771913428	404.12555247919	447.869726768563	386.853520854314	405.930829010454	366.53368761048	399.489258648211	523.294177735832	486.515841563737	412.971062558199	476.779445961938	389.092172297845	478.749766497792	459.856719161423	416.352651341616	410.516276694109	409.617890663418	408.960110681388	440.462911894792	488.199695453393	441.384507919285	367.072310948967	449.986969879526	444.117697396486	392.613141503652	498.186048593528	496.826728370996	500.329762508533	389.425583542391	408.993532137	388.601040191823	404.753027447324	373.171548030438	447.580509511072	374.799496463812	348.463774026674	458.299746653939	391.527126106912	528.207110483539	354.937429835766	378.076182014734	372.098833313217	468.492991245043	414.893726892893	357.627987181459
ENSSSAG00000000279	534.875535289587	516.288268842748	555.248190314217	424.081569480767	534.716465108629	573.31477510063	538.522876283164	547.817048762228	559.260633672998	479.756135615812	471.24218374522	505.812189615481	563.865134346911	453.574932018358	509.160251425396	463.434845416788	422.54027974299	514.451580797026	368.385756025762	486.848101385531	494.483475745618	488.732576715536	496.438406948088	490.423839851814	619.885595680761	510.348922641951	491.403681037592	530.075961408709	518.249346784821	471.71239383735	512.774252985374	516.030487273445	402.344915697826	565.464542537898	538.133982023356	530.312251761426	556.874098164628	569.558494520682	433.122887495171	477.37522800186	466.930627005237	440.117604764572	512.275109471274	436.151926493102	524.099617583299	491.435652905874	517.627622034158	540.191632414547	390.219700298981
ENSSSAG00000000280	17.4615724579075	30.2217523225023	17.3515059473193	17.1924960600311	13.2848811207113	15.7793057367146	22.6632873786502	18.9368856362252	20.6405506276502	16.3117086109376	17.4534142127859	23.309317493801	14.5730551620474	4.95169139758032	17.8652719798384	18.3442959644145	29.0738724593801	13.6487154089007	17.2680823137076	7.44700728696797	21.4992815541573	6.05866830639094	8.25867959802735	21.1293717849988	11.9000725174317	24.8661888062203	31.3423760115093	39.6730449287184	22.4350366573516	18.4513351330936	6.13366331322217	17.7941547335671	29.5299020695652	25.5620957585625	16.6147713146148	10.9181934186176	4.94266951033693	28.527109397409	25.8152714401095	31.2207427596153	26.7557290890247	19.6230779194395	17.1575395516695	21.0556102444946	12.4516107849164	24.0331095012991	27.4239799753196	9.95744944542943	19.3788564482564
ENSSSAG00000000282	163.587363026712	185.527979535362	147.998138962429	166.194128580301	161.909488658669	153.409916884725	169.435053259432	127.147660700369	146.449621119994	161.198061566913	144.47548431695	151.510563709706	162.54561526899	175.289875474343	155.204550324846	128.410071750902	175.41236383826	140.686758830207	158.29075454232	164.765036224166	178.783499239835	155.505819864034	165.173591960547	185.716057268147	135.228096788997	140.908403235249	172.383068063301	138.855657250514	167.141023097269	162.853088348609	159.475246143777	162.240822570758	155.031985865217	159.56944625042	171.685970251019	146.615740192865	184.526328385912	143.619240414542	162.540597956245	152.075230861352	159.671286499018	199.968508321907	145.83908618919	179.474011131644	163.002904820724	173.204133992121	159.973216522698	153.51067895037	172.647993811739
ENSSSAG00000000283	37.6802353039056	39.456176643267	32.6616582537775	50.4313217760912	43.1758636423116	43.8314048242072	41.0097581137479	35.1685018958467	46.1955180714076	36.4614663068017	45.5728037778299	58.2732937345024	30.2671145673292	38.6231929011265	35.7305439596769	31.8611456224042	55.2403576728221	49.3453557091025	43.170205784269	40.9585400783238	46.3931865116026	35.3422317872805	45.8815533223741	52.2673933628918	49.7639396183508	53.2846902990436	53.7297874483017	53.9994222640889	43.7483214818355	46.5294538138883	34.3485145540442	46.0554593104089	59.0598041391304	34.08279434475	44.3060568389727	38.9935479236343	31.3035735654672	35.412963389887	47.8060582224251	41.2919501014267	47.4698419321405	51.3937755032939	20.8341551698844	50.1324053440347	57.7301954573396	29.0054769843265	41.1359699629794	35.6808605127888	28.1874275611002
ENSSSAG00000000284	880.430863930282	1005.71275784327	917.588461567061	946.733449705713	953.190220411034	843.316228817746	923.798761720217	884.623086149376	894.423860531509	932.645927637138	843.581686951319	789.020397165163	882.230339425486	912.101555434296	856.416475533505	907.559905607877	925.518273290265	881.916995652044	929.598431221258	969.041823216707	863.365885569581	817.920221362777	853.396891796159	1077.59796103494	895.750913130314	790.98162488358	1011.91099694301	807.787275909738	905.253729124135	892.081942086962	864.846527164326	953.557350722329	922.809439673912	882.279608151597	899.966779541634	965.480246589185	908.627411650272	854.829588494772	980.980314724162	875.18791800341	845.826274427232	917.612500804266	846.847130728829	918.425665902716	887.460259579495	868.506853702118	895.850012527107	902.808749718935	920.49568129218
ENSSSAG00000000287	2250.70478681134	2405.14778899914	2189.35177982352	2397.78011717234	2530.7698534955	2401.08435627007	2281.43759611745	2341.41064545041	2526.0102434791	2449.63482845434	2328.09152916105	2201.5650372895	2367.56096171109	2557.05343771048	2366.03195782985	2513.16854712479	2486.78522435898	2369.62697522222	2413.69417229379	2476.12992291685	2439.60268582964	2384.08597856483	2271.13688945752	2494.37794282907	2235.04998372854	2368.20845773527	2368.58813001263	2129.12007784122	2399.42717050375	2443.59855719144	2327.11186103649	2557.12470671202	2371.62025996195	2453.961192822	2434.06399759107	2306.8582951622	2433.44095558922	2223.14714614291	2651.32398901569	2401.98295102202	2415.78341032839	2630.42687348677	2263.56968228097	2625.93539192054	2480.13447543198	2429.83024337272	2327.61030040525	2386.46871708792	2735.06133053801
ENSSSAG00000000289	11.9473916817262	10.9134105609036	12.2481218451666	12.6078304440228	17.4364064709335	8.76628096484144	17.2672665742097	16.2316162596216	11.7946003586573	18.2307331534008	15.5141459669208	17.4819881203507	11.2100424323442	22.7777804288695	13.3989539848788	12.5513603967047	12.5986780657314	6.29940711180032	11.5120548758051	11.170510930452	14.7100347475813	13.127114663847	15.5997281296072	13.3448663905256	12.9818972917437	7.10462537320581	14.551817433915	13.2243483095728	12.3392701615434	18.4513351330936	9.81386130115548	11.5138648276022	8.30528495706521	20.1398330218977	18.4608570162386	17.1571610863991	9.88533902067386	16.7227882674466	9.56121164448501	17.1210524810794	17.2617607025966	11.2131873825369	12.2553853940496	19.0503140307332	21.507327719401	9.11600705221688	7.99866082613488	13.2765992605726	12.3319995579814
ENSSSAG00000000290	213.214990012344	219.947197458211	206.17671772697	157.024797348284	189.309555970136	177.078875489797	206.127994729628	212.363646063382	217.217223271938	211.092699670957	183.260849234252	212.114789193589	234.289886835993	190.144949667084	226.6656382442	197.92529856342	182.196267412115	164.834486092108	155.412740823368	190.829561728554	185.572746046411	159.544932068295	168.844116226337	159.026324487096	163.355540921108	178.799738559013	250.739008092074	193.957108540401	200.793578083296	210.184774124806	180.329701408732	205.156136928185	203.940886167935	199.849112294216	197.531170073753	176.250836614827	202.649449923814	176.081123521938	177.838536587421	181.281732152605	206.278040396029	209.312831140688	243.882169341587	202.5349175899	149.419329418997	163.259399026066	169.114543181138	175.085152748801	207.882278263114
ENSSSAG00000000299	258.247466351158	243.453004820158	230.672961417303	267.056772132483	243.279385523025	274.384594199537	285.989102635347	307.048074244508	252.60102434791	307.04392679412	271.497554421114	264.560753554641	234.289886835993	250.555584717564	231.13195623916	235.579379753534	283.954821019945	275.074110548614	282.045344457224	234.580729539491	302.121482892632	277.688964042918	256.019067538848	298.035349388404	263.965244932121	236.820845773527	301.110683824857	233.630153469119	245.663651398	239.065124767909	246.573265191531	256.445171160231	231.625169358152	263.367047209432	267.68242673546	310.388641472129	271.846823068531	231.167955461762	293.52919748569	278.972443368175	261.515674644338	271.919794026519	243.882169341587	293.775895316043	277.331331118592	276.795123221858	236.531827287132	224.042612522162	295.087132280268
ENSSSAG00000000303	80.8746513839925	89.8257638474375	66.3439933279855	87.1086467041576	88.0123374247122	85.9095534554461	73.385882940391	79.8054466098061	91.4081527795938	87.3156166820777	86.297436940997	87.4099406017536	90.8013437019877	84.1787537588655	65.8781904256543	79.170119425368	109.511586263665	88.1916995652044	99.7711422569771	115.428612948003	85.9971262166293	82.8018001873428	69.7399610500087	102.310642327363	96.2824049137656	60.3893156722494	81.7140517442921	78.244060831639	59.4528471419816	79.4209642685335	78.5108904092438	83.7371987461979	83.0528495706521	96.0515113352046	95.073413633629	85.0059344735227	86.4967164308963	72.7933136347677	87.0070259648136	85.6052624053968	72.4993949509056	104.656415570344	83.3366206795374	99.2621625811887	98.4809216625205	70.4418726762214	76.5586107644339	90.4468324626507	90.7282824622914
ENSSSAG00000000305	493.519179468227	411.35162883406	439.911709605565	825.239810881493	433.419246563205	844.19285691423	382.038272954389	492.359026541854	404.947945647233	434.659058867926	762.132420624985	857.782883771876	343.027298429731	831.884154793494	831.851726561227	393.91961860427	438.04634505466	830.471837572342	409.637285997397	407.723648961496	405.091726125701	446.321898570799	409.263455635577	391.449414122083	430.566260176165	432.198043536687	464.538787313442	383.506100977611	500.30131745894	462.887842251958	875.887121128126	939.950055926072	763.163406610325	448.498589218415	470.751853914085	457.004381664994	459.668264461335	472.172845198493	465.63100708642	732.176773749688	447.942690232381	788.660845905092	416.683103397687	453.196944310074	445.994059023369	440.054522247924	390.791714648304	396.638402909606	449.237126755035
ENSSSAG00000000307	82.7127116427196	83.1098188868814	88.7988833774575	66.4776514321203	68.0850157436453	81.5264129730254	91.7323536754888	89.2738894279187	95.3396862324795	77.7204939697615	63.9958521135483	85.0790088523735	77.3492927831747	78.2367240817691	81.5103034080129	76.273651641513	72.6846811484502	85.0419960093043	94.0151148190746	84.7097078892606	88.260208485488	83.811578238408	88.0925823789584	97.8623535305207	96.2824049137656	108.937589055822	102.982092609245	96.9785542702005	100.957664958082	97.8722994016271	93.231682360977	105.718213417075	64.5966607771738	106.896036808534	94.1503707828171	96.703998850613	68.3735948929942	84.59763476473	99.4366011026441	97.6907112155705	85.445715477853	73.8201502683676	77.2089279825126	81.2144966573362	108.668603213816	100.276077574386	84.5572715905688	80.4893830172213	67.8259975688974
ENSSSAG00000000315	190.239236778255	230.021114899046	189.845888600082	194.848288680352	205.915657371025	209.51411505971	207.207198890516	202.89520324527	240.806423989252	214.930748755884	251.135237839531	213.280255068279	200.65975953896	226.787466009179	211.033525261842	224.958997879399	206.424494461598	232.028161951312	213.932353108711	228.064598163394	208.203568734997	208.014278519422	238.584077276346	219.078223244461	183.910211633035	230.900324629189	176.86055035066	241.344356649703	223.228614740648	215.800397860965	235.532671227731	177.941547335671	226.088312720108	208.369810880403	222.453327045676	234.741158500278	217.477458454825	221.331021186794	190.268111725252	210.488233443858	199.37333611499	199.968508321907	207.116013159439	198.524325162377	185.642197156935	196.408515579582	186.254530665712	200.80856381616	221.975992043664
ENSSSAG00000000316	40.4373256919963	18.4688486415292	43.8891032785135	29.8003265040539	34.8728129418671	37.6950081488182	33.4553289875312	29.7579631426396	25.5549674437574	47.0161012903496	33.9371943026393	44.2877032382218	33.6301272970325	29.7101483854819	35.7305439596769	30.8956563611192	43.6108086890701	32.5469367443016	47.9668953158544	18.6175182174199	36.2093163017386	51.498680604323	27.5289319934245	17.7931551873674	47.6002900697268	40.2595437814996	33.5811171551885	34.1628997997297	25.8002921559543	31.2870465300283	34.3485145540442	37.6817394357891	32.2983303885869	21.6890509466591	38.7677997341012	38.2136769651616	21.4182345447934	56.0705253673211	42.069331235734	38.2705878988833	41.4282256862317	39.246155838879	29.4129249457191	49.129757237154	35.090903121128	33.9778444673538	46.8492991245043	26.5531985211452	26.4257133385315
ENSSSAG00000000317	100.174284100627	110.813091849175	106.150389324777	89.4009795121617	106.27904896569	78.8965286835729	120.870866019468	119.031852570558	93.3739195060367	96.910739394394	63.9958521135483	71.093418356093	77.3492927831747	118.840593541928	91.559518896672	83.0320764705079	93.0363918700162	86.0918971946043	87.299749474855	73.5391969588087	95.0494552920639	94.9191368001247	85.3396891796159	107.871003323415	128.737148143125	81.7031917918668	92.9077574626883	93.6724671928073	102.07941679095	94.6633715523934	104.272276324777	105.718213417075	91.3581345277173	78.2355052004489	75.6895137665784	93.5845150167222	102.14850321363	73.7770070622645	94.6559952804016	115.818884430831	94.9396838642811	114.000738389125	105.396314388827	95.251570153666	93.9530631952782	74.5855122454109	83.4146057582638	106.212794084581	98.6559964638508
ENSSSAG00000000318	223.324321435343	212.391759377586	212.300778649554	249.864276072452	183.497420479824	221.786908410488	203.969586407852	202.89520324527	216.234339908716	185.185868347703	190.04828809478	228.431311439249	248.86294199804	202.029009021277	195.401412279483	208.545680437555	181.227138330136	192.13191690991	227.36308379715	156.387153026327	188.967369449699	222.151171234334	201.878834618446	203.509212455515	212.037655765147	221.427490798248	141.040692051792	228.120008340131	205.280585414767	231.845037107133	210.998017974843	155.960532664794	203.940886167935	180.483888234699	221.530284194864	196.527481535117	212.534788944488	248.874437156706	159.6722344629	189.338698026054	220.087448958106	211.181695704444	227.950168329323	169.447530062837	224.128994128495	179.005229388986	206.822515647202	230.680912152449	156.79256580862
ENSSSAG00000000319	283.061279843974	283.748674583494	316.409814333469	303.734097060549	283.134028885159	318.215999023744	311.890002496662	328.690229257337	280.12175851811	303.205877709193	350.037918378651	313.510320291623	319.486209321809	298.091822134335	300.359885161034	278.060907250073	290.738724593801	332.818675740117	319.45952280359	272.746641885202	319.094599909072	349.383205668544	318.417980057277	229.086873037355	285.601740418361	279.448598012762	283.200754675423	305.262040145972	318.577520534392	285.594578581797	298.096037022598	286.799905705728	310.063971730434	312.942020801795	291.681540856571	292.451609427257	277.613270830591	364.950261601335	280.143501183411	300.121978785979	314.164044787257	255.100012952713	329.669867099935	292.773247209163	297.706694221183	293.369681498616	347.370413020715	313.659657531027	264.257133385315
ENSSSAG00000000320	196.6724476838	180.491020814945	249.045144185053	223.502448780404	159.418573448535	219.157024121036	234.187302912718	215.068915439986	185.764955648852	198.619040144946	195.866092832375	198.129198697308	256.709971700681	194.106302785149	202.100889271922	181.511981121575	189.94930006795	230.978260766012	184.192878012881	181.520802619844	234.229014826872	184.789383344924	177.102795824364	172.371190877622	217.446779636707	245.109575375601	180.218662066179	185.140876334019	201.915329916164	158.039696574758	239.212869215665	185.268552225963	155.954795304891	219.988945316114	216.915069940804	183.269675241081	203.473228175537	187.8854446519	240.942533441022	208.473991975496	182.974663447524	211.181695704444	191.184012147174	186.492547879809	166.398798671155	192.264876010392	271.954468088586	180.893664925301	175.290565145592
ENSSSAG00000000322	90.9839828069916	109.134105609036	103.088358863485	98.5703107441783	97.9759982652457	92.0459501308351	107.92041608881	78.4528119215043	113.031586770465	123.777082988879	101.811582907918	96.733667599274	85.1963224858156	114.879240423864	81.5103034080129	87.8595227769327	105.635069935748	85.0419960093043	117.039224570685	129.391751611068	87.1286673510586	110.065807566102	76.1633785151411	98.9744257297312	84.3823323963339	84.0714002496021	105.220833752924	99.1826123217959	77.4008764678629	104.290155100094	99.3653456741992	94.2043485894727	100.586228924456	93.7276844480625	102.457756440124	95.9241278921403	95.5582771998473	93.4508756122018	112.822297404923	101.719194152295	106.159828320969	109.328576979734	109.072930007042	110.291291756876	100.744850896142	111.878268368116	110.838585733583	100.40428190808	123.319995579814
ENSSSAG00000000326	443.891552482595	467.597667878717	450.118477809871	471.074392044852	529.734634688362	468.119403522533	473.770626629877	468.011602152422	508.150698785484	515.258089651382	475.12072023695	489.49566736982	458.490735482876	452.584593738842	461.14733297958	498.192458823047	502.008864465296	401.06225278462	474.872263626958	527.806641463855	501.272722552194	474.595684000624	482.673940951376	502.656634043129	448.957281339469	461.800649258378	422.002705583536	500.321177712171	504.78832479041	453.261058704257	452.664352515796	405.078698934733	495.548669104891	491.876691111733	511.36573934981	499.117413422519	481.910277257851	461.352217496028	484.75343037539	507.588850027294	466.067538970107	506.462296777915	480.411107446745	549.45116257062	479.952997527686	507.181483268794	465.064993748128	518.617158616116	517.063124323933
ENSSSAG00000000328	1143.27348092826	1104.77294601147	1150.30277662523	1018.94193315784	1065.28140486704	1085.26558344737	1122.37232732363	1247.12918261426	1130.31586770465	1002.69032343705	1089.86875417619	1104.86164920617	1263.37178212519	1067.58466531832	1093.13132926636	1082.31346190046	975.912985553191	1071.94911019135	909.452335188599	990.45196916674	1017.25547985197	1089.5505170993	1048.85230894947	1038.67543406257	1088.31572295785	1044.37992986125	1126.08679527066	1024.88699399189	1135.21285486199	1164.03857730952	974.025734139681	1143.0127628856	1087.99232937554	1114.6622968658	1094.72882106295	1112.09598678205	1113.74819632926	1104.68771907897	1185.59024391614	1060.49813309274	1048.65196268274	1026.941077784	1046.60991265184	1009.66664362886	1066.31066903557	1009.39059905456	1013.54459325452	1028.10665524059	975.108822191811
ENSSSAG00000000335	52.3847173737224	44.493135363684	42.8684264580829	35.5311585240643	37.3637281520005	45.5846610171755	36.6929414701955	41.9316753373557	53.0757016139577	55.6517117314342	46.5424379007624	50.1150326116721	39.2351485132046	78.2367240817691	51.3626569420355	30.8956563611192	44.5799377710494	44.0958497826022	47.0075574095373	26.9954014152589	58.8401389903253	45.440012297932	46.7991843888216	46.7070323668394	61.6640121357825	41.4436480103672	39.1779700143866	28.652754670741	30.2872994874246	55.3540053992809	52.7495044937107	45.0087443260814	39.6808059059782	41.0542750061761	36.9217140324773	54.590967093088	54.3693646137062	31.4781896798995	60.2356333602556	50.3560367090569	42.2913137213616	42.9838849663913	47.7960030367935	36.095331847705	62.2580539245819	29.8342048981644	49.1346307891143	44.8085225044324	35.2342844513753
ENSSSAG00000000345	8.27127116427196	13.4318899211122	12.2481218451666	11.4616640400207	14.1151861907557	19.2858181226512	10.792041608881	16.2316162596216	13.7603670851001	13.4331717972427	31.9979260567742	11.6546587469005	13.452050918813	14.855074192741	20.0984309773182	15.4478281805596	16.4751943936487	11.5489130383006	19.1867581263418	20.4792700391619	15.8415758820107	15.1466707659773	12.8468349302648	16.6810829881569	12.9818972917437	10.6569380598087	5.59685285919809	16.530435386966	7.85226283007304	9.62678354770102	15.9475246143777	9.42043485894727	14.7649510347826	12.3937433980909	10.1534713589313	16.3772901279264	12.3566737758423	8.85324084747175	13.385696302279	20.1424146836228	11.2201444566878	15.8853487919272	7.35323123642977	7.01853674816486	13.583575401727	16.574558276758	20.5679849814897	15.7659616219299	20.2597135595408
ENSSSAG00000000346	226.081411823434	233.379087379324	214.342132290415	238.402612032431	210.897487791291	198.117949805416	209.365607212292	235.358435764513	216.234339908716	224.5258714682	228.833653012082	215.611186817659	211.869801971305	265.410658910305	234.48169473538	210.476658960125	230.652721511082	237.277667877812	239.834476579272	222.479342698168	219.518980079291	225.18050538753	180.773320090154	223.526512041303	246.65604854313	224.979803484851	239.545302373678	208.283485875771	215.376351910575	248.69190831561	237.98613655302	242.837876363974	214.091790004348	235.481124563727	214.145941388368	223.822965081661	239.719471251341	197.722378926869	275.362895361168	255.808666482009	249.43244215252	256.96887751647	257.363093275042	287.760006674759	228.656852595737	241.988550840666	220.534505634862	197.489414001017	259.852847828893
ENSSSAG00000000347	17.4615724579075	25.1847936020853	19.3928595881804	20.6309952720373	20.7576267511114	17.5325619296829	10.792041608881	17.5842509479234	20.6405506276502	10.5546349835479	19.392682458651	16.3165222456607	19.0570721349851	26.7391335469337	13.3989539848788	18.3442959644145	10.6604199017727	22.0479248913011	19.1867581263418	22.3410218609039	18.1046581508693	16.1564488170425	17.4349902625022	20.0172995857883	18.3910211633035	23.6820845773527	14.551817433915	26.4486966191456	22.4350366573516	14.4401753215515	24.5346532528887	10.4671498432747	9.22809439673912	20.9144419842784	20.3069427178625	13.2578062940357	18.1231215379021	12.7880145574592	17.210180960073	19.1352939494416	18.1248487377264	16.8197810738053	25.7363093275042	17.0450178169718	16.9794692521587	19.0607420182717	20.5679849814897	14.9361741681442	11.451142446697
ENSSSAG00000000349	7.35224103490841	22.6663142418768	18.3721827677498	5.73083202001037	15.7757963308446	10.5195371578097	11.8712457697691	10.8210775064144	15.726133811543	12.4736595260111	20.3623165815836	19.8129198697308	14.5730551620474	20.7971038698374	12.2823744861389	10.6203818741347	19.3825816395867	27.2974308178014	19.1867581263418	18.6175182174199	18.1046581508693	23.2248951744986	21.1055145282921	23.3535161834197	17.3091963889916	21.3138761196174	14.551817433915	22.0405805159547	17.9480293258812	14.4401753215515	22.0811879275998	17.7941547335671	15.6877604744565	14.717570285233	22.1530284194864	21.8363868372352	18.9468997896249	23.6086422599247	21.9907867823155	24.1708976203473	20.7141128431159	15.8853487919272	15.9320010122645	13.034425389449	14.7155400185375	10.7734628798927	23.9959824784047	20.7446863446447	13.2128566692657
ENSSSAG00000000352	1408.87318831432	1579.08655885075	1445.27837772965	1388.00751524651	1430.6156356866	1355.26703716449	1466.63845464693	1536.59300591084	1465.47909456316	1420.0781614228	1415.66581948152	1340.28575589356	1559.31690233907	1450.84557949103	1399.0741119211	1435.68253153076	1416.86671785379	1396.36857644907	1420.77943925561	1424.24014363262	1418.95258257438	1463.16839599341	1370.94081327254	1596.93567806622	1277.63505846244	1300.14644329666	1480.92726654381	1221.04816058389	1498.66044871108	1403.90593403973	1388.6613741135	1450.74696827788	1458.03891468478	1330.00358840763	1510.09810392832	1382.71120937207	1416.89859296325	1353.56215623568	1592.8978599712	1297.17150562531	1418.91672975344	1438.09128181035	1345.64131626665	1503.97216032104	1354.96164632226	1373.2021532294	1348.34568211988	1257.95777993925	1497.45708918345
ENSSSAG00000000360	45.032476338814	48.6906009640316	61.2406092258328	52.7236545840954	40.6849484321783	50.8444295960803	42.088962274636	44.6369447139593	65.8531853358364	51.8136626465077	52.3602426383577	45.4531691129119	52.6871994320176	43.5748842987068	46.8963389470759	41.5160382352539	49.4255831809461	71.3932806004036	46.0482195032202	46.5437955435498	56.5770567214666	47.4595684000624	44.0462911894792	40.0345991715767	73.5640846532142	81.7031917918668	51.4910463046224	50.6933351866957	32.5308031531598	48.9361497008135	55.2029698189996	43.9620293417539	36.9123775869565	56.5464542537898	36.9217140324773	42.8929027159977	63.4309253826573	39.3477370998744	49.7183005513221	42.2990708356078	55.237634248309	58.8692337583185	60.0513884308431	51.1350534509154	52.0703723732867	34.8065723811917	47.9919649568093	42.3191601430751	39.6385700077972
ENSSSAG00000000362	46.8705365975411	43.6536422436145	41.8477496376524	36.6773249280663	39.0243382920894	32.4352395699133	41.0097581137479	35.1685018958467	44.2297513449647	40.2995153917282	42.6639014090322	46.6186349876019	39.2351485132046	43.5748842987068	40.1968619546365	29.9301670998342	36.8269051152148	44.0958497826022	41.2515299716348	38.1659123457108	47.524727646032	22.2151171234334	35.7876115914518	46.7070323668394	42.191166198167	43.8118564681025	53.7297874483017	41.8771029803138	40.3830659832328	34.495974379262	50.2960391684218	59.662754106666	51.6773286217391	43.3781018933182	46.1521425405966	35.8740640897435	45.3078038447552	43.2825108098619	27.7275137690065	39.2777086330644	37.9758735457124	48.5904786576597	55.1492342732233	57.1509420921996	53.2023369900973	39.7789398642191	34.2799749691495	39.0000103279319	25.5448562272471
ENSSSAG00000000363	561.52740904113	610.311498290533	572.599696261536	617.783691757118	657.601615475208	560.165353653368	510.463568100073	641.148842255052	600.541734928299	661.103954878589	640.928155258416	586.229334969094	608.705304076288	556.570113088028	583.971077840969	609.223723870819	654.162130336052	541.749011614827	632.203680262961	648.820509877084	605.374506919693	655.345955141286	595.542562124416	637.217370147595	686.958731688103	620.470615926641	676.099825391129	596.197702956573	597.893726918419	608.091827429781	606.005935346351	568.366236489818	611.822658503804	638.277785001682	594.439595922884	622.337024861203	598.886789002491	585.297589360632	648.250149496084	631.464700331574	625.738825469125	676.528972079724	566.198805205093	635.67889976236	613.524822311334	662.153603156481	583.902240307847	572.553343112192	718.779402808056
ENSSSAG00000000364	926.38237039846	1046.00842760661	977.808393972463	1068.22708852993	1110.11787864944	990.589749027082	915.165128433112	983.365418395407	1068.3942158217	1079.45130513558	977.391195916011	965.00574424336	932.675530371034	1041.8358700509	953.558891923877	1054.31427332319	1090.27021722675	829.421936387042	1069.66176554355	1134.73773535174	1036.49167913727	973.426041226811	1012.14706629157	1171.01202576862	937.942079328481	866.764295531109	994.001067793581	958.765252444027	1083.61227055008	924.171220579298	976.47919946497	971.351505455896	1063.07647450435	999.24556147108	1026.42365010287	987.31663342642	1084.09217926723	1005.33468290179	1088.06588514239	984.964078029154	1052.96740285839	1017.59675496522	886.064363989788	1032.72755008712	966.697782756235	1031.76625272818	1040.96857322984	1045.53219177009	1209.41681379346
ENSSSAG00000000368	363.016901098603	369.376972830584	385.815838122746	312.903428292566	289.776469445515	344.514841918268	324.840452427319	254.295321400738	331.231693405625	317.598561777667	324.827431182404	341.481501284184	365.44738329442	312.946896327076	315.991998143392	343.714177017451	366.330792988189	310.770750848816	363.589066494176	332.322700180946	334.936175791082	306.972527523808	358.793746980966	385.889053126031	337.529329585336	312.603516421056	347.004877270282	379.09798487442	332.038542528803	342.553047905695	401.14158068473	394.611549091458	309.14116229076	293.576796742278	354.448454711782	333.004899267837	296.560170620216	351.178553616379	288.748591663447	295.086375115074	352.13991833297	303.690491610373	348.052945191009	296.783839636685	345.249208127227	328.176253879808	313.090438051565	311.17029516967	304.776560504396
ENSSSAG00000000371	827.127116427196	774.852149824157	797.148596756257	809.193481225464	749.765478250143	782.82889016034	748.967687656344	792.643927344854	731.26522223675	749.379083831898	817.40156563214	756.387352673841	729.773762345605	719.975929208179	819.569352075088	764.6674949377	769.488491091592	789.52569134564	761.714297615768	754.009487805507	726.449408303632	724.010862613717	778.151144347465	751.760806666273	732.395372209206	774.404165679434	744.381430273346	728.441186052301	694.364384545031	808.649818006886	798.602963381527	648.963290283034	754.85812165326	762.215218982591	768.894694726339	734.63844288127	723.277305012637	805.644917119929	672.153178607296	747.283584762405	726.720125579315	730.726044428652	736.548662182382	711.880155885293	765.208080963952	818.783178871844	814.720738433453	801.574680357069	665.927976130993
ENSSSAG00000000376	322.579575406606	350.908124189055	324.575228896914	349.580753220632	407.679789391827	313.832858541323	317.286023301102	313.811247686017	369.564144571261	364.614663068017	310.282919338416	303.021127419413	284.735077781542	324.830955681269	307.059362153473	390.05766155913	376.991212889962	322.319663887116	389.491189964738	402.13839349627	320.226141043501	306.972527523808	339.523494585569	394.785630719714	333.202030488088	331.549184082938	359.317953560517	319.588417481342	365.69109751483	309.66153745105	314.043561636975	374.723964389236	303.604305652717	344.700988259403	346.141069054475	339.243866935618	392.942226071786	335.439458776429	389.14131393054	349.470894760855	340.056685841152	345.739944294886	341.925252493984	400.056594645397	305.630446538857	365.469010002513	316.51843554848	336.063918783243	383.172843408706
ENSSSAG00000000377	16.5425423285439	10.9134105609036	25.5169205107637	20.6309952720373	38.1940332220449	18.409190026167	23.7424915395383	29.7579631426396	15.726133811543	25.9068313232538	31.9979260567742	18.6474539950408	21.2990806214539	25.7487952674177	22.331589974798	27.9991885772643	14.53693622969	27.2974308178014	34.5361646274152	27.9262773261299	36.2093163017386	29.2835634808895	25.6936698605295	23.3535161834197	23.8001450348634	24.8661888062203	15.6711880057547	22.0405805159547	34.7743068188949	22.4624949446357	23.3079205902443	14.6540097805846	23.9930454315217	18.5906150971364	22.1530284194864	23.3961287541806	25.5371258034075	23.6086422599247	20.0785444534185	29.206501291253	19.851024807986	24.2952393288299	24.5107707880992	24.0635545651367	15.8475046353481	29.8342048981644	23.9959824784047	27.3829859749309	9.68942822412821
ENSSSAG00000000378	1238.85261438207	1277.70852874579	1313.61106789411	1471.67766273866	1578.40993815451	1428.02716917267	1300.44101387016	1463.55073274255	1408.47185949632	1414.32108779541	1441.8459408007	1337.95482414418	1307.09094761133	1297.34314616604	1402.42385041732	1450.16487045003	1538.97698218318	1309.22677806917	1440.92553528827	1527.5673697393	1356.71782018077	1320.78969079322	1420.4928908607	1433.46106478229	1369.59016427896	1520.38982986604	1174.21972985976	1430.43367548546	1337.12818477815	1385.45459890664	1420.55642334226	1121.03174821472	1375.9088745538	1441.54727899045	1399.33296183089	1377.25211266276	1381.47612813917	1394.87728019055	1394.02465776591	1325.37088618238	1366.26835961052	1248.4015285891	1343.19023918784	1447.82386633572	1384.39272635934	1480.10805411449	1450.04294119502	1408.14930907448	1487.76766095932
ENSSSAG00000000380	140.611609792623	126.763461130496	150.03949260329	137.539968480249	156.927658238402	137.630611148011	152.167786685223	140.674007583387	129.74060394523	148.724402040902	153.202191423343	142.186836712186	145.730551620474	132.705329455153	157.437709322326	140.961432147606	149.245878624818	155.385375424408	147.738037572832	124.737372056713	141.442641803667	146.417817404448	143.150446365807	123.440014112361	134.146272014685	159.854070897131	109.698316040283	152.080005560087	166.019271264402	137.983897517048	131.260394902955	80.5970537932155	152.263557546195	135.556568416619	133.84121336773	132.578062940357	114.505176989472	170.178962956957	130.032478364996	136.968419848635	124.284677058695	141.099274563589	140.936932031571	114.301884184399	135.83575401727	117.679363764982	126.835907385853	131.93620515194	117.153995800823
ENSSSAG00000000381	114.878766170444	154.46673409279	110.233096606499	145.563133308263	107.939659105779	99.0589749027082	108.999620249698	94.6844281811259	105.168519864694	137.210254786122	143.505850194017	128.201246215905	95.2853606749254	115.86957870338	84.8600419042326	151.581814021741	158.937169444611	96.5909090476048	119.917238289636	132.184379343681	102.970243233069	110.065807566102	144.068077432255	102.310642327363	85.4641571706459	92.3601298516756	97.3852397500468	152.080005560087	103.201168623817	125.148186120113	98.1386130115548	105.718213417075	143.95827258913	105.346818883773	111.688184948244	113.861159937012	115.328955241195	136.733386422064	120.471266720511	124.882971038461	128.600117234344	112.131873825369	137.260316413356	94.2489220467853	114.328426297869	108.563356712765	139.405231541208	89.6170450088649	145.341423361923
ENSSSAG00000000382	540.389716065768	512.93029636247	544.020745289481	521.505713820943	474.934500065428	563.671866039304	568.740592788031	514.001181554683	505.202048695819	491.270282870591	541.055840596363	515.135916613001	598.616265887178	564.492819324157	530.375261901454	502.054415868187	544.650544072387	543.848813985427	575.602743790253	449.613064950691	554.455155870373	538.211701217728	473.497630286901	514.889428234444	529.012314638555	505.61250572648	482.448716462875	513.545526021743	547.414894439378	608.091827429781	495.599995708352	480.442177806311	570.296233718478	529.057921306006	531.672682067673	455.444639748048	490.148059775079	495.781487458418	468.499370579766	485.432193875309	521.305173218416	514.872187314817	497.568646998415	494.305516692182	451.653882107422	505.524027441118	490.203642058838	449.744799951896	469.496840314576
ENSSSAG00000000384	1193.82013804325	1326.39912970983	1154.38548390695	1275.68320765431	1380.79733148393	1254.45480606881	1218.42149764267	1340.46097610708	1427.14664339753	1277.11083300929	1348.76106499918	1209.75357792827	1255.52475242255	1137.89868316396	1287.41616204711	1409.61432147606	1340.30552037742	1234.68379391286	1343.07306884392	1419.58576407827	1236.77445993126	1372.28837139755	1311.29479395345	1368.96087722808	1316.58075033767	1242.12533608215	1184.29406500632	1269.53743771899	1222.70949782566	1156.01625768643	1247.58711790939	1240.35725642806	1295.62445330217	1352.46724831667	1417.79381884713	1317.98191981884	1372.41456737022	1425.37177644295	1541.26731709098	1402.91918271433	1338.64954248636	1403.51728738086	1212.05761547151	1520.01453003113	1367.41325710718	1430.38437928421	1397.48031290899	1284.5109784604	1465.74623317721
ENSSSAG00000000385	898.811466517553	873.07284487229	852.265145059506	907.763791969642	854.383917075744	891.530774124374	943.224436616203	930.612665551637	897.372510621173	898.1034858728	894.002661343812	871.768474268156	973.031683127473	928.937306186069	926.760983954119	910.456373391732	859.617495715671	866.168477872543	892.184252874892	848.958830714348	888.259790527026	901.731799601185	878.172930590241	903.002625758896	792.977559570676	860.843774386771	877.586528322261	858.480611096434	910.862488288473	847.15695219769	890.607913079859	1009.03324489169	866.518063853803	948.121369953955	868.583322614028	896.851602243588	916.041415915778	859.748055632256	944.647710475119	956.764697472082	863.951123164958	919.481365368022	865.230208819903	889.348870803176	827.466134888534	832.871553407088	827.290062588808	825.638516516857	935.470252184014
ENSSSAG00000000387	949.358123632548	888.183721033541	979.849747613324	1147.31257040608	1160.76648792215	1077.37593057901	891.422636893574	949.549551187862	1081.17169954358	1190.75472859844	1085.99021768446	1005.79704985751	986.483734046286	983.405911559452	937.926778941518	968.38572906883	1220.13351421198	1147.54199553296	1275.91941540173	1117.98196895607	1027.43935006183	1084.50162684398	902.948969384323	890.769831567581	1051.53368063124	915.312568914682	891.018975184336	1044.72351645625	889.549203463989	927.380148428532	981.386130115548	760.961793606074	1005.86228924456	948.121369953955	959.041521993598	1038.00824572714	922.63164192956	967.954332656911	802.185656972292	1022.22754519386	1253.20382700851	1059.64620764973	925.281597250746	1027.71430955271	980.281358157962	1059.94300179867	973.551289123846	1025.61729287923	874.691111505392
ENSSSAG00000000388	107.526525135535	92.344243207646	121.460541631235	107.739641976195	78.0486765841787	77.1432724906046	87.4155370319364	108.210775064144	72.7333688783864	93.0726903094675	87.2670710639295	109.553792220865	59.4132248914241	71.3043561251567	53.5958159395153	78.204630164083	91.0981337060576	98.6907114182049	84.4217357559037	80.0553283349057	125.601065921656	77.752909932017	83.5044270467209	103.422714526573	110.346126979821	114.858110200161	98.5046103218864	119.019134786155	106.56642412242	113.916938647795	90.7782170356882	66.9897589969583	83.975659010326	114.642126432341	126.456870561235	88.9052892658861	82.3778251722822	106.238890169661	123.339630213857	73.5198135952231	114.790708672267	68.2135565770992	73.5323123642977	85.225089084859	91.689133961657	78.7291518146004	84.5572715905688	117.000030983796	122.439138468529
ENSSSAG00000000389	63.413078926085	71.3569152059083	60.2199324054022	67.6238178361223	83.8608120744899	54.3509419820169	67.9898621359505	59.5159262852791	68.8018354255007	44.1375644766547	62.0565838676832	66.4315548573328	69.5022630805338	72.2946944046727	52.4792364407754	64.6877805060933	50.3947122629255	67.1936758592034	77.7063704116841	63.2995619392277	65.6293857969013	53.5182367064533	66.0694367842188	58.9398265581545	71.4004351045902	67.4939410454552	59.3266403074998	55.1014512898866	61.6963508077168	68.1897167962156	51.5227718310663	43.9620293417539	72.901945734239	65.841761802358	72.9203852141426	48.3519994253065	61.7833688792116	54.1031385123273	68.8407238402921	68.4842099243174	72.4993949509056	54.1970723489281	66.179081127868	93.2462739399046	59.9941246909608	72.9280564177351	85.6999374228738	58.9149092187908	79.2771400155944
ENSSSAG00000000391	292.251581137609	245.131991060297	295.996277924858	260.179773708471	269.849147764448	284.904131357347	247.137752843376	275.937476413567	279.138875154889	259.068313232538	281.19389565044	271.553548802781	230.92687410629	270.362350307886	251.230387216478	235.579379753534	311.090435315367	287.672924772214	260.939910518248	246.682116380814	302.121482892632	269.610739634397	292.724310196747	254.664533619196	284.519915644049	288.921431843703	265.29082552599	294.241749887995	218.741607409178	238.2628928056	285.828710396153	232.370726520699	304.527115092391	252.522521736102	260.298083928965	277.634061216276	266.904153558194	278.385239981612	283.967985841205	284.008047039081	306.396252471089	265.378768053372	235.303399565753	249.659378613293	253.56007416557	312.430423516888	270.811802256281	303.702208085598	245.759134048343
ENSSSAG00000000392	93.7410731950822	104.097146888619	119.419187990374	75.6469826641368	100.466913475379	83.2796691659937	84.1779245492721	86.5686200513151	112.048703407244	94.9917148519307	83.3885345721993	68.7624866067129	102.011386134332	76.256047522737	96.0258368916316	109.100286525202	78.4994556403262	88.1916995652044	70.0316671611474	103.327226106681	83.7340439477706	108.046251463972	97.2688930434332	85.6295593392056	113.591601302757	74.598566418661	107.459574896603	98.0805832959982	120.027446116831	93.0589076277766	67.4702964454439	100.484638495438	64.5966607771738	79.7847231252102	83.0738565730739	99.8234826845037	77.4351556619452	105.255196742164	119.515145556063	71.5055721268609	90.6242436886319	68.2135565770992	117.651699782876	98.259514474308	117.7243201483	108.563356712765	130.263904882768	85.468107739936	93.3708537961445
ENSSSAG00000000398	24.8138134928159	15.9503692813207	10.2067682043055	9.16933123201659	17.4364064709335	14.9026776402304	6.47522496532862	16.2316162596216	11.7946003586573	17.2712208821692	8.72670710639295	16.3165222456607	12.3310466755786	14.855074192741	11.165794987399	7.7239140902798	12.5986780657314	12.5988142236006	15.3494065010734	23.2718977717749	15.8415758820107	27.2640073787592	14.6820970631597	12.2327941913151	18.3910211633035	9.47283383094108	12.3130762902358	23.1426095417524	13.4610219944109	13.6379433592431	15.9475246143777	19.887584702222	16.6105699141304	9.29530754856818	13.845642762179	13.2578062940357	14.004230279288	17.7064816949435	20.0785444534185	12.0854488101737	14.6724965972071	6.5410259731465	18.3830780910744	22.0582583513753	14.7155400185375	11.6021907937306	15.9973216522698	19.0851114370731	13.2128566692657
ENSSSAG00000000399	201.267598330618	207.354800657169	220.466193212998	222.356282376402	259.05518185387	229.676561278846	199.652769764299	185.310952297346	246.703724168581	243.716116892832	239.49962836434	240.08597018615	215.232814701008	219.855098052566	235.598274234119	229.786444185824	242.282270494834	223.628952468911	222.566394265564	229.926349985136	198.019698525133	264.561849379071	249.595650073715	261.336966814459	219.610429185331	213.138761196174	203.72544407481	229.222037365928	209.767592746237	225.427181408666	203.637621998976	107.81164338573	218.705837202717	208.369810880403	225.222455598111	219.923610289297	192.76411090314	222.314714614291	214.171140836464	190.345818760235	185.563927552913	195.296346912517	189.958473607769	173.45812249036	175.45451560564	198.065971407258	218.249173970252	187.531964555588	219.333420709811
ENSSSAG00000000402	105.688464876808	110.813091849175	116.357157529082	96.2779779361742	120.394235156446	106.948627771066	116.554049375915	108.210775064144	97.3054529589224	113.222448005332	96.963412293255	116.546587469005	115.463437053145	124.782623219024	112.77452937273	114.893222092912	85.2833592141815	100.790513788805	86.3404115685379	122.875620234971	110.891031174075	107.036473412907	80.7515338473785	98.9744257297312	115.755250851381	138.540194777513	102.982092609245	131.14145406993	121.149197949698	97.8722994016271	105.499008987421	116.18536326035	96.8949911657607	106.896036808534	80.3047280206381	90.4650311828315	132.628298527374	111.157357307145	101.348843431541	126.897212506823	84.5826274427232	114.935170671003	123.779392479901	139.368086856416	124.516107849164	96.1324380051962	114.266583230498	110.36173135351	116.273138689538
ENSSSAG00000000403	275.709038809065	344.192179228499	353.154179868969	306.026429868554	329.631112807648	305.066577576482	288.147510957124	311.105978309414	318.454209683746	344.464905372153	372.339503206099	321.668581414453	283.614073538307	297.101483854819	293.660408168594	322.473413269182	320.78172613516	288.722825957514	317.540846990956	320.221313339623	317.963058774642	299.904081166351	293.641941263194	316.940576774982	339.69297913396	325.6286629386	333.572430408206	338.322910919904	295.020732044173	334.530728282611	301.776235010531	267.959035987833	300.835877333695	319.138892500841	323.064997784176	308.049028596711	303.150396633998	319.70036393648	303.090409130175	351.485136229217	300.35463622518	330.789027784837	296.580326536001	326.863282843106	294.310800370751	333.148621362835	313.090438051565	305.361782993169	344.415130512194
ENSSSAG00000000406	11.0283615523626	6.71594496055608	10.2067682043055	4.58466561600829	10.7939659105779	13.1494214472622	11.8712457697691	5.41053875320719	15.726133811543	9.59512271231624	5.8178047375953	5.82732937345024	12.3310466755786	7.92270623612852	21.2150104760581	10.6203818741347	10.6604199017727	17.8483201501009	14.3900685947563	4.65437955435498	6.789246806576	7.06844635745609	6.42341746513238	11.1207219921046	20.5546707119275	16.5774592041469	13.4324468620754	8.81623220638186	10.0957664958082	9.62678354770102	17.1742572770221	5.23357492163737	13.8421415951087	7.74608962380682	7.38434280649546	10.1383224601449	8.23778251722822	6.88585399247803	7.64896931558801	16.1139317468982	12.0832324918176	7.47545825502457	8.57876977583473	7.01853674816486	22.6392923362116	12.4309187075685	13.7119899876598	15.7659616219299	5.2851426677063
ENSSSAG00000000408	136.935489275169	110.813091849175	101.047005222624	80.2316482801451	63.1031853233786	56.9808262714693	72.3066787795029	59.5159262852791	66.8360686990578	61.4087853588239	71.7529250970087	64.1006231079527	72.8652758102371	84.1787537588655	87.0932009017124	54.0673986319586	84.3142301322022	72.4431817857036	62.3569639106107	67.0230655827117	70.1555503346186	60.5866830639094	61.4812814519813	68.9484763510487	70.3186103302783	111.305797513558	125.369504046037	81.5501479090322	72.9138691363926	73.8053405323745	69.9237617707328	55.4758941693561	57.2141852597825	55.7718452914091	56.3056138995279	88.1254183074135	60.9595906274888	69.8422333522771	71.7090873336376	82.5839002028534	76.8148351265547	104.656415570344	94.3664675341821	71.1880155885293	73.5777000926877	75.4142401592488	58.2759574475542	63.0638464877197	70.4685689027506
ENSSSAG00000000409	12.8664218110897	11.7529036809731	18.3721827677498	16.046329656029	8.30305070044455	14.9026776402304	9.71283744799293	13.526346883018	8.84595026899295	8.63561044108461	14.5445118439883	13.9855904962806	20.1780763782195	22.7777804288695	11.165794987399	9.65489261284975	5.81477449187601	10.4990118530005	8.63404115685379	13.0322627521939	15.8415758820107	13.127114663847	11.9292038638173	7.78450539447324	12.9818972917437	14.2092507464116	6.71622343103771	9.91826123217959	16.8262774930137	11.2312474723179	25.7613859155331	7.32700489029232	7.38247551739129	10.0699165109489	11.0765142097432	10.1383224601449	6.59022601378257	12.7880145574592	13.385696302279	6.04272440508683	10.3570564215579	14.9509165100491	9.8043083152397	6.01588864128416	12.4516107849164	12.4309187075685	6.8559949938299	11.617024353001	7.04685689027506
ENSSSAG00000000410	726.952832326569	804.23440902659	726.721896146549	882.548131081597	819.511104133877	760.913187748237	669.106579750624	821.049255799191	772.546323492051	812.706893733185	860.065467041172	786.689465415783	712.958698697089	906.159525757199	752.574582150694	857.354464021058	828.605365092332	702.383892965735	844.217357559037	904.811385366608	816.972699057978	763.392206605258	784.574561812598	831.830005009426	775.668363181685	820.584230605271	842.886040595232	747.175679490863	776.252268344364	761.318132230689	819.457418646482	822.717977681395	797.30735587826	777.707398230205	883.352008227019	815.745022562429	790.827121653909	693.503866385287	844.254988208026	835.910209370345	842.373922286712	852.202241072801	772.089279825126	876.314445413727	771.999868664816	779.004239007625	751.874117656679	760.915095121566	858.835683502273
ENSSSAG00000000413	70.7653199609934	77.2333670463949	75.5300847118604	79.0854818761431	65.5941005335119	90.2926939378668	73.385882940391	85.2159853630133	90.4252694163723	70.0443957999085	74.6618274658064	71.093418356093	99.769377647863	70.3140178456406	84.8600419042326	80.1356086866529	72.6846811484502	83.9920948240042	78.6657083180012	85.6405838001316	69.0240092001893	72.7040196766913	80.7515338473785	81.1812705423638	71.4004351045902	98.2806509960137	57.0878991638205	83.7542059606277	77.4008764678629	68.1897167962156	93.231682360977	66.9897589969583	68.2878985358695	70.4894155766421	77.5355994682023	95.1442569336676	87.3204946826191	92.4671821847049	100.392722267093	59.4201233166872	82.8564513724635	63.5413951677088	80.8855436007275	76.2012561229328	76.9735939431195	68.7844168485456	68.559949938299	88.7872575550791	89.847425351007
ENSSSAG00000000414	78.1175609959019	77.2333670463949	89.8195601978881	90.5471459161638	63.1031853233786	49.091173403112	51.801799722629	64.9264650384863	44.2297513449647	77.7204939697615	59.1476814988856	53.6114302357422	48.2031824590799	60.4106350504799	84.8600419042326	66.6187590286633	82.3759719682435	58.7944663768029	73.8690187864158	67.9539414935827	81.4709616789119	60.5866830639094	59.6460193190864	54.4915377613127	73.5640846532142	103.017067911484	106.340204324764	79.3460898574368	62.8181026405844	57.7607012862061	65.016831120155	70.1299039499408	55.3685663804347	57.3210632161705	56.3056138995279	58.4903218854514	56.0169211171519	76.7280873447551	83.1825413070196	67.4770891901363	57.8268983536985	77.5578793958799	69.8556967460828	52.1377015577961	63.3900185413925	62.1545935378424	81.1292740936538	64.7234213952913	59.0174264560536
ENSSSAG00000000415	3565.83690193058	3279.0601269915	4112.30690951467	3719.30998098673	3719.76671379916	3545.08402218188	3661.73971789334	4156.64639715142	3707.43604607127	3549.23589128578	4034.64758552234	3527.86520268678	3619.72270140393	3376.06319487026	3559.65544198281	3539.48363187072	3549.91982729031	3676.75395092078	3744.29584835559	3591.3192641403	4041.86493218158	3862.40104532422	3839.36838201627	3478.56183913033	3881.58729023136	3867.2844114817	3457.73569641258	4261.54624275983	3579.51009868044	3655.77105223946	3831.08610543857	3363.09524464417	3641.40604895326	3912.54986898482	3397.72073383872	3548.41286105072	3567.78360821154	3615.07334605096	3539.56055078835	3777.70987391345	3628.4220996858	3586.35109784804	3607.98546000821	3477.18363466225	3685.67679233525	3838.66769689715	4171.87295374549	3934.8521058522	3272.38416842148
ENSSSAG00000000423	1402.43997740878	1300.37484298767	1362.60355527478	1205.76705701018	1276.17889265833	1288.64330183169	1481.74731289937	1389.15582488595	1368.17364160424	1252.16351395727	1290.58301762322	1403.22091312682	1493.17765198824	1391.42528272007	1343.2451369841	1357.47790136668	1146.47970398155	1396.36857644907	1170.39224570685	1141.25386672784	1398.58484215466	1352.09281037624	1365.43502687385	1217.71905813546	1397.71760841107	1377.11321817306	1368.99020935985	1316.92468582829	1371.90249159705	1409.52155777589	1408.28909671581	1377.47691937496	1320.54030817337	1337.74967803144	1413.17860459307	1190.86295358779	1382.29990639089	1348.6436890982	1259.21157357868	1263.93652139733	1256.65617914903	1227.84401838779	1324.80716109676	1228.24393092885	1296.09948624811	1254.69406155058	1370.05633293368	1386.57483527605	1137.18653066814
ENSSSAG00000000424	79.0365911252654	101.578667528411	76.550761532291	97.4241443401762	66.4244056035564	68.3769915257632	76.6234954230553	63.5738303501845	79.6135524209365	91.1536657670042	63.9958521135483	85.0790088523735	71.7442715670026	67.3430030070924	87.0932009017124	70.4807160738032	71.7155520664708	64.0439723033032	79.6250462243183	82.8479560675186	79.2078794100533	72.7040196766913	91.7631066447483	93.4140647336789	76.8095589761501	80.5190875629992	71.6397165977356	60.6115964188753	85.2531392979359	88.2455158539261	85.8712863851104	105.718213417075	72.901945734239	72.0386335014034	83.0738565730739	69.408515304069	70.0211513964398	70.825926779774	80.3141778136741	91.6479868104836	87.1718915481126	75.6890148321238	69.8556967460828	95.251570153666	73.5777000926877	86.1877030391415	75.4159449321289	84.6383202861502	83.6814255720163
ENSSSAG00000000426	18.380602587271	15.9503692813207	19.3928595881804	14.900163252027	14.1151861907557	21.0390743156194	23.7424915395383	16.2316162596216	19.6576672644288	18.2307331534008	25.2104871962463	17.4819881203507	21.2990806214539	9.90338279516065	23.448169473538	21.2407637482695	12.5986780657314	17.8483201501009	12.4713927821221	14.8940145739359	13.578493613152	15.1466707659773	17.4349902625022	11.1207219921046	16.2273716146796	13.025146517544	24.6261525804716	15.4284063611683	14.5827738272785	10.4290155100094	22.0811879275998	18.8408697178945	23.0702359918478	18.5906150971364	15.6917284638028	18.7169030033445	18.1231215379021	18.6901751224404	12.4295751378305	13.0925695443548	17.2617607025966	14.0164842281711	22.0596937092893	24.0635545651367	13.583575401727	17.4032861905959	14.8546558199648	14.1063867143584	11.451142446697
ENSSSAG00000000429	122.231007205352	114.171064329453	137.791370758124	143.270800500259	141.151861907557	133.24747066559	118.712457697691	156.905623843009	128.757720582008	135.291230243659	148.35402080868	153.841495459086	123.310466755786	131.714991175637	148.505073332407	127.444582489617	113.388102591582	128.087944606606	120.876576195953	105.188977928423	135.78493613152	126.222256383145	145.90333956515	127.888302909203	149.291818855052	150.38123706619	102.982092609245	141.05971530211	112.175183286758	123.543722195496	148.434652179977	110.951788338712	170.719746339674	146.401093889949	119.995570605551	130.238450064938	138.394746289434	120.010598154617	87.0070259648136	165.167800405707	133.778645445123	134.558248590442	125.004931019306	127.336309573848	122.252178615543	115.193180023468	130.263904882768	141.893654597369	95.1325680187133
ENSSSAG00000000430	550.499047488767	557.423431726154	611.385415437897	521.505713820943	511.467923147384	549.645816495558	582.770246879576	577.575011904868	511.099348875148	575.707362738974	581.78047375953	539.610699981492	550.413083428098	552.608759969964	550.473692878772	493.365012516622	523.329704268841	546.998517541327	562.172013101813	526.875765552984	590.664472172112	536.192145115598	546.9081156027	505.992850640761	534.421438510115	530.478694532701	495.881163324951	588.483499775989	565.362923765259	567.98022931436	510.320787660085	574.646526395783	566.604995959782	556.94384395171	525.211382111989	520.953800259754	525.57052459916	588.248669643123	501.963611335463	540.823834255272	530.799141604844	548.511749462428	611.543731163076	535.414089074291	547.870874536321	566.849893065123	596.471564463201	575.04270547355	517.063124323933
ENSSSAG00000000431	2591.66496480521	2561.29350933207	2745.62064695817	2536.46625205659	2621.27310613034	2533.45519883917	2691.53517725493	2809.42224760283	2479.81472540769	2576.29044825691	2655.82786271226	2617.63635455385	2569.34172549328	2568.93749706467	2403.99566078701	2819.22864295213	2526.51951672013	2512.41353642303	2163.30697874503	2533.84422939085	2490.52203687896	2552.71891309272	2626.2601121727	2603.36101835169	2884.14484831572	2552.92871743862	2443.58595832589	2669.11430048211	2730.34396119968	2555.10879995231	2614.16730409529	2410.58460890617	2618.93318979456	2622.82594662099	2520.83002556739	2724.86912890356	2694.57866138535	2625.47775798912	2667.57804881132	2570.17211363027	2558.19293612481	2528.57375476206	2739.07863557009	2563.77120929394	2380.52158915265	2643.6420451429	2503.58083858022	2749.9156218461	2513.96619560563
ENSSSAG00000000432	424.591919765961	409.672642593921	433.787648682982	349.580753220632	415.152535022227	372.566941005761	473.770626629877	412.553579932048	391.187578562133	386.683445306344	377.187673820762	433.553305384698	430.465629402016	398.115988365458	413.134414533764	436.401146100809	359.546889414334	397.91254922872	331.930915585712	363.972481150559	401.697102722413	372.608100843043	434.957125496107	409.24256930945	365.656773717447	417.988792790275	449.986969879526	383.506100977611	448.700733147031	431.600795721929	379.06039275713	489.862612665258	406.958962896195	412.091967986523	370.140183175585	384.476382527034	420.950686630362	424.955560678644	448.420826126347	381.698758254652	409.966816686668	368.16631905996	439.968335646381	418.104260569249	448.25798825699	418.507596488139	465.064993748128	407.425639808821	407.836842524669
ENSSSAG00000000434	241.704924022614	282.069688343355	265.375973311942	318.634260312576	278.152198464892	232.306445568298	242.820936199823	269.174302972058	268.327158159453	265.78489913116	274.406456789912	235.42410668739	245.499929268337	207.971038698374	236.714853732859	232.682911969679	271.356142954214	274.024209363314	262.858586330882	266.230510509105	262.517543187605	251.434734715224	266.11300926977	282.466338599458	246.65604854313	232.084428858057	229.470967227122	260.078850088265	244.541899565132	284.792346619489	223.265344601287	216.670001755787	246.390120392934	237.804951450869	232.606798404607	264.37625492224	231.481688734113	269.53199913414	259.108835565544	272.929718963089	279.640523382064	249.493419261445	254.912016196232	295.781191529805	270.539543417729	292.540953584778	275.382465585501	267.191560119023	252.805990938618
ENSSSAG00000000437	131.421308498988	127.602954250565	142.894754860276	173.071127004313	159.418573448535	122.72793350778	126.266886823908	147.437181024896	130.723487308451	147.76488976967	139.627313702287	128.201246215905	109.858415836973	129.734314616604	111.65794987399	127.444582489617	160.87542760857	114.439229197706	112.242535039099	135.907882987165	140.311100669237	133.290702740601	125.715456103305	112.319292120257	101.691528785325	121.962735573366	133.205098048915	111.304931605571	150.314745604255	135.577201630123	114.086137625932	141.306522884209	133.807368752717	130.908914642335	143.994684726661	151.294965943701	136.747189785988	123.945371864604	147.242659325069	145.025385722084	135.504821515383	163.525649328662	175.25201113491	159.42104899403	140.363612484512	127.624098731036	125.693241553548	151.851104042799	135.651995137795
ENSSSAG00000000439	201.267598330618	157.824706573068	171.473705832332	198.286787892359	168.551929219024	206.007602673774	246.058548682488	213.716280751684	190.679372464959	154.481475668291	243.37816485607	252.906094807741	186.086704376913	173.309198915311	242.297751226559	201.78725560856	159.90629852659	205.78063231881	181.31486429393	191.760437639425	210.466651003856	210.033834621553	194.537786086866	149.017674694202	169.84648956698	185.904363932219	142.160062623632	212.691601978962	155.923504768593	190.931207029404	186.463364721954	133.979517993917	184.561887934782	182.03310615946	160.609456041276	162.993030320791	191.116554399695	247.890743729209	141.505932338378	266.886994558002	215.772008782457	181.279862684346	223.048014171703	168.444881955957	211.677383343578	190.607420182717	175.970538174967	186.702177101802	117.153995800823
ENSSSAG00000000442	198.510507942527	196.441390096265	195.969949522665	165.047962176299	150.285217678046	173.57236310386	184.543911511866	166.374066661121	164.14152165798	148.724402040902	159.989630283871	175.985347078197	165.908627998694	234.710172245307	175.302981302165	162.202195895876	157.968040362632	173.233695574509	166.924795699173	189.898685817683	190.098910584128	198.926276059836	165.173591960547	167.92290208078	202.301232796339	176.431530101278	174.62180920698	167.508411921255	180.60204509168	193.337902916329	150.888117505265	256.445171160231	191.0215540125	168.090144836608	191.992912968882	206.665803995262	192.76411090314	187.8854446519	210.34665617867	183.295973620967	176.069959166485	167.263378456175	189.958473607769	179.474011131644	143.759506334944	178.176501475148	174.827872342662	184.212814740445	185.860850481005
ENSSSAG00000000446	118.554886687898	120.887009290009	109.212419786068	136.393802076247	123.715455436624	116.591536832391	84.1779245492721	100.094966934333	120.894653676237	121.858058446416	119.264997120704	104.891928722104	104.253394620801	109.927549026283	112.77452937273	136.133985841182	120.172006165438	94.4911066770047	111.283197132782	140.56226254152	136.916477265949	122.183144178884	136.727028900675	121.21586971394	130.900797691749	104.201172140352	128.727615761556	111.304931605571	102.07941679095	120.334794346263	115.312870288577	122.465653166314	125.502083795652	136.331177379	137.533384770978	132.578062940357	126.861850765315	124.929065292101	152.97938631176	133.947057646091	92.3504197588916	131.754951744808	118.877238322281	153.405160352746	118.856284765111	119.336819592657	111.981251565888	115.340456076224	171.767136700455
ENSSSAG00000000450	220.567231047252	238.416046099741	198.011303163526	210.894618336382	204.255047230936	218.280396024552	235.266507073607	225.8899929464	218.200106635159	232.201969638053	191.017922217712	215.611186817659	249.983946241275	268.381673748854	184.235617292084	227.855465663254	207.393623543578	199.48122520701	197.62360870132	226.202846341652	202.545863062851	213.063168774748	198.208310352656	232.423089634987	207.710356667899	233.268533086924	246.261525804716	204.977398798378	256.881169726675	231.042805144825	213.451483300132	215.62328677146	219.628646642391	231.608079751824	227.991584150547	230.841803707915	201.825671672091	228.216875179272	237.118048783228	192.360060228597	191.605543798822	224.263747650737	261.039708893257	213.564046765588	230.920781829358	208.83943428715	251.386483107096	223.212825068376	243.11656271449
ENSSSAG00000000454	135.097429016442	135.997885451261	130.64663301511	144.416966904261	135.339726417246	140.260495437463	107.92041608881	142.026642271689	157.26133811543	128.574644345038	127.022070104164	109.553792220865	133.399504944896	110.917887305799	126.173483357609	134.203007318612	166.690202100446	127.038043421306	108.405183413831	147.078393917617	140.311100669237	131.27114663847	115.621514372383	121.21586971394	138.473571111933	151.565341295057	120.892021758679	114.611018682964	98.7141612923468	133.170505743198	122.673266264443	126.652513103624	124.579274355978	145.626484927568	117.226442053115	111.521547061594	145.808750554939	138.700773277057	102.30496459599	106.754797823201	132.915557409994	136.427113154198	110.298468546447	123.325717146325	122.252178615543	127.624098731036	135.977234044293	135.255354967083	129.485995358804
ENSSSAG00000000456	59.7369584086308	62.9619840052132	62.2612860462633	98.5703107441783	66.4244056035564	63.1172229468583	59.3562288488457	48.6948487788647	62.9045352461721	71.9634203423718	73.6921933428738	57.1078278598124	68.3812588372994	65.3623264480603	72.5776674180937	69.5152268125182	63.9625194106361	71.3932806004036	68.1129913485132	77.2627006022927	70.1555503346186	62.6062391660397	77.0810095815886	64.5001875542068	54.0912387155987	74.598566418661	86.1915340316506	68.3257995994594	61.6963508077168	59.365165210823	63.7900984575106	68.0364739812858	87.6668967690216	63.5179349152159	73.8434280649546	64.7292895532329	80.7302686688365	61.9726859323022	87.9631471292621	74.5269343294043	72.4993949509056	62.6069628858308	69.8556967460828	71.1880155885293	75.8416293263089	86.1877030391415	63.9892866090791	55.5957594036477	88.9665682397226
ENSSSAG00000000459	533.956505160223	500.337899561428	524.627885701301	457.320395196827	499.013347096717	532.989882662359	584.928655201352	536.995971255814	568.106583941991	531.56979826232	516.814987523049	559.423619851223	473.063790644924	496.159478037548	514.743148919095	471.158759507068	529.144478760717	554.347825838428	522.839158942813	490.571605029015	544.271285660509	482.673908409145	518.461552542828	488.199695453393	531.175964187179	490.219150751201	537.297874483017	497.015090634777	496.936061960337	482.943641309668	511.547520322729	509.75019736748	537.997903329891	548.423145365523	558.440924741219	505.3563810903	528.041859354329	535.129224558292	463.718764757523	508.595970761475	533.388405710234	467.216140939036	540.462495877588	495.308164799063	502.592289863898	529.557136942417	569.047584487882	471.319273750326	487.994839651548
ENSSSAG00000000460	241.704924022614	213.231252497655	215.362809110845	233.817946416423	249.921826083381	242.825982726108	217.999240499397	228.595262323004	222.131640088045	220.687822383273	257.922676700058	268.057151178711	219.716831673946	222.826112891115	228.89879724168	251.992697195379	235.498366920979	233.078063136612	237.915800766638	215.963211322071	224.045144617008	294.855190911026	259.689591804638	202.397140256304	244.492398994506	235.636741544659	182.457403209858	242.446385675501	210.889344579105	250.296372240227	229.399007914509	171.661257429706	248.235739272282	226.185817015159	233.529841255419	215.244384538461	204.29700642726	245.923356874215	157.759992134003	239.694734735111	266.694202855117	228.001476778249	203.439397541224	239.632897544486	254.692038782381	261.878020772776	252.529148939401	255.574535766022	196.431135816417
ENSSSAG00000000467	135.097429016442	131.800419850913	133.708663476402	130.662970056236	103.788133755557	144.643635919884	119.791661858579	117.679217882256	149.398271209659	140.088791599817	131.870240718827	153.841495459086	115.463437053145	141.618373970797	157.437709322326	100.410883173637	159.90629852659	150.135869497908	130.469955259124	132.184379343681	133.521853862661	155.505819864034	130.303611435543	124.552086311572	138.473571111933	117.226318657896	129.846986333396	107.998844528178	125.636205281169	131.566041818581	154.568315493199	163.287537555086	159.646033063587	123.937433980909	130.149041964482	158.313804569955	135.923411534266	119.02690472712	96.5682376092986	155.096593063895	144.998789901811	166.328946174297	134.809239334546	124.328365253206	126.780037082785	118.50809167882	133.691902379683	108.702156445938	104.821996242842
ENSSSAG00000000468	10.1093314229991	8.3949312006951	6.12406092258328	3.43849921200622	16.6061014008891	10.5195371578097	6.47522496532862	2.7052693766036	1.96576672644288	6.71658589862137	2.90890236879765	8.15826112283034	11.2100424323442	0.990338279516065	15.6321129823586	6.75842482899483	8.72216173781402	6.29940711180032	5.75602743790253	9.30875910870996	5.65770567214666	13.127114663847	5.5057863986849	10.0086497928942	4.32729909724789	5.92052114433818	6.71622343103771	3.3060870773932	5.60875916433789	12.0334794346263	4.90693065057774	5.23357492163737	10.150903836413	12.3937433980909	15.6917284638028	3.89935479236343	4.94266951033693	8.85324084747175	6.69284815113951	9.06408660763025	6.90470428103862	11.2131873825369	7.35323123642977	6.01588864128416	9.05571693448464	9.11600705221688	9.14132665843987	11.617024353001	5.2851426677063
ENSSSAG00000000472	36.761205174542	33.5797248027804	39.8063959967913	50.4313217760912	49.8183042026673	41.2015205347547	32.3761248266431	40.5790406490539	56.024351703622	52.7731749177393	54.2995108842228	48.949566736982	29.1461103240948	35.6521780625783	40.1968619546365	38.619570451399	58.1477449187601	46.1956521532023	57.5602743790253	50.2672991870338	39.6039397050266	30.2933415319547	39.4581358572418	38.9225269723662	44.3548157467909	42.6277522392349	39.1779700143866	51.7953642124934	26.9220439888219	36.9026702661873	30.6683165661109	31.4014495298242	34.1439492679347	33.3081853823693	43.3830139881608	40.5532898405796	28.8322388102988	35.412963389887	31.5519984268005	51.3631574432381	47.4698419321405	46.7216140939036	45.3449259579836	26.068850778898	50.9384077564761	43.0938515195707	44.5639674598944	58.9149092187908	26.4257133385315
ENSSSAG00000000473	158.073182250531	124.244981770287	135.750017117263	142.124634096257	115.412404736179	137.630611148011	141.375745076342	128.500295388671	143.50097103033	129.534156616269	128.961338350029	121.208450967765	135.641513431364	126.763299778056	128.406642355089	108.134797263917	111.449844427624	140.686758830207	137.185320603344	135.907882987165	127.864148190515	118.144031974623	122.044931837515	126.776230709993	107.100652656885	113.674005971293	89.5496457471694	122.325221863548	108.809927788155	121.93925827088	137.394058216177	98.3912085267826	125.502083795652	116.965953319483	116.303399202303	133.357933898829	105.443616220521	108.206277024655	124.295751378305	136.968419848635	147.588054007201	115.869602952881	109.072930007042	119.315124718803	131.307895550027	125.966642903361	122.265244056633	136.914929874655	98.6559964638508
ENSSSAG00000000474	829.884206815287	823.542750788189	811.438072242284	714.061669693292	704.098699397698	785.458774449793	802.927895700749	737.18590512448	811.861658020908	623.682976300555	851.338759934779	792.516794789233	841.874186669046	759.589460388822	792.771444105331	764.6674949377	800.500621714931	822.072628089941	778.982379929475	729.806714122861	690.240092001893	662.414401498743	741.445901689566	776.226395048903	744.295444726638	773.220061450566	795.872476577969	768.11423098102	748.208472522674	852.772575933849	872.206923140193	983.912085267826	720.714172385325	742.849994923074	734.742109246298	768.172894095595	644.194592847247	810.563384257413	644.42566483829	688.870582179899	748.297326457561	685.873294898504	757.382817352267	545.440570143098	732.381107076445	730.938020005027	749.588785992069	781.65978146621	594.578550116958
ENSSSAG00000000475	79.0365911252654	81.4308326467424	89.8195601978881	84.8163138961534	102.957828685512	71.8835039116998	84.1779245492721	113.621313817351	98.2883363221438	83.4775675971513	89.2063393097946	73.4243501054731	91.9223479452221	55.4589436528996	78.1605649117932	69.5152268125182	99.8202954438716	82.9421936387042	82.5030599432696	101.465474284939	75.8132560067653	92.8995806979944	97.2688930434332	84.5174871399952	88.7096314935818	88.8078171650726	83.9527928879714	81.5501479090322	68.4268618049223	99.4767633262439	122.673266264443	76.4101938559056	93.2037534070651	82.883158974733	79.3816851698262	83.4461925565773	76.6113774102224	104.271503314667	86.0509048003651	91.6479868104836	87.1718915481126	109.328576979734	100.494160231207	76.2012561229328	81.5014524103618	66.2982331070319	86.8426032551787	88.7872575550791	86.3239969058695
ENSSSAG00000000481	3487.71934093468	3932.18577440558	3521.33503048538	3875.18861193101	3659.15444368591	3309.27106422764	3387.62186102776	3415.40258796204	3569.83237522026	3489.74613046942	3496.50064729478	3408.98768346839	3478.47616675639	3570.16949765541	3672.42997135554	3302.9387628559	3598.37628138927	3494.07114467857	3829.67692201781	3854.75714691679	3753.3219429021	3241.38754391915	3435.61071277938	3842.20944827215	3303.89286074877	3242.07737863959	3614.44757647013	3392.04534140542	3720.85082962176	3661.38667597562	3390.68907954922	3583.95210633727	3346.1070282576	3506.65477269735	3549.09976137188	3467.30628136956	3578.49272548394	3500.96490846133	3567.28806455736	3562.18603679869	3397.114506271	3623.72838912316	3817.55255024646	3527.31604000628	3573.612295271	3363.80660226803	3834.78653321552	3539.87327785016	3585.08844292744
ENSSSAG00000000483	27.5709038809065	15.9503692813207	19.3928595881804	26.3618272920477	22.4182368912003	20.1624462191353	19.4256748959859	12.1737121947162	14.7432504483216	11.5141472547795	18.4230483357185	23.309317493801	19.0570721349851	7.92270623612852	15.6321129823586	15.4478281805596	25.1973561314627	23.0978260766012	24.9427855642443	23.2718977717749	14.7100347475813	22.2151171234334	23.8584077276346	23.3535161834197	30.2910936807352	23.6820845773527	14.551817433915	18.7344934385615	24.6785403230867	24.0669588692526	13.4940592890888	11.5138648276022	33.2211398282608	20.1398330218977	18.4608570162386	21.0565158787625	28.0084605585759	21.6412554049309	21.034665617867	26.1851390887096	18.9879367728562	12.1476196644149	23.2852322486943	22.0582583513753	27.1671508034539	22.3756536736233	17.1399874845747	14.1063867143584	10.5702853354126
ENSSSAG00000000484	69.8462898316299	78.9123532865339	69.4060237892771	77.939315472141	91.33355770489	60.4873386574059	59.3562288488457	75.7475425449007	87.476619326708	63.3278099012872	69.8136568511436	66.4315548573328	82.9543139993468	82.1980771998334	62.5284519294345	60.8258234609534	85.2833592141815	72.4431817857036	73.8690187864158	86.5714597110026	64.497844662472	60.5866830639094	64.2341746513238	68.9484763510487	86.5459819449579	68.6780452743228	86.1915340316506	69.4278286252571	80.7661319664656	82.6298921177671	66.2435637827995	61.756184075321	84.8984684499999	59.6448901033125	61.8438710043995	77.2072248887959	71.6687078998855	73.7770070622645	82.2264201425711	67.4770891901363	81.9933633373337	92.5087959059291	87.0132362977523	81.2144966573362	61.1260893077713	85.3589751253036	78.8439424290438	77.1702332020781	83.6814255720163
ENSSSAG00000000485	70.7653199609934	57.9250252847962	52.0545178419579	58.4544866041057	58.1213549031118	52.5976857890486	47.4849830790766	51.4001181554683	67.8189520622793	66.206346714982	35.8764625485044	53.6114302357422	53.808203675252	44.5652225782229	54.7123954382552	75.3081623802281	62.9933903286568	54.5948616356027	44.129543690586	65.1613137609697	54.313974452608	42.4106781447366	48.6344465217166	61.1639709565755	40.027516649543	43.8118564681025	59.3266403074998	41.8771029803138	34.7743068188949	51.3428455877388	41.7089105299108	49.1956042633913	52.600138061413	65.841761802358	58.1516996011517	61.6098057193421	54.3693646137062	46.2335910923524	55.4550275380131	56.3987611141438	75.9517470914249	50.4593432214158	56.3747728126283	61.1615345197223	55.4662662237184	49.7236748302739	39.9933041306744	47.2978848657898	52.851426677063
ENSSSAG00000000486	737.981193878932	788.284039745269	748.15610937559	726.669500137315	730.66846163912	702.179105283799	785.660629126539	624.917225995431	749.940006137958	683.172737116916	749.527177026862	829.811702779314	733.136775075308	659.565294157699	767.090115634313	654.601719151213	811.161041616704	741.230236821837	852.851398715891	772.627006022927	711.73937355605	672.512182009394	760.716154084963	701.717557701802	675.058659170671	631.12755398645	651.473672810658	741.665534361874	674.172851553414	762.120364192998	763.027716164838	698.158894546425	692.107079755434	639.827002926443	666.436938286215	673.028637161928	640.899479840355	867.617603052231	588.970637300277	637.507424736661	766.422175195287	695.217617717285	738.999739261192	676.787472144469	831.993993355776	724.308196694323	724.450137681359	769.212969659424	614.838263676499
ENSSSAG00000000487	425.510949895324	328.241809947178	386.836514943177	350.726919624634	352.879654768893	355.911007172562	413.335193620144	396.321963672427	331.231693405625	401.076129374819	396.580356279413	342.646967158874	371.052404510592	385.241590731749	309.292521150953	342.748687756166	340.164307774747	385.313735005119	346.320984180469	303.465546943945	413.012514066706	379.676547200499	401.00477603755	380.328692129978	404.602465592678	375.36104055104	339.169283267404	360.363491435859	327.551535197333	412.347228626527	365.566333468042	365.303529530288	361.741300352173	366.390039206063	365.524968921525	327.545802558528	353.40086998909	355.113327326367	328.905680570284	385.727241191376	390.115791878682	372.83848046935	355.406176427439	385.016873042187	328.269738875068	356.353002950296	385.078385486779	351.000092951388	368.198272516872
ENSSSAG00000000489	35.8421750451785	32.7402316827109	35.7236887150691	46.992822564085	44.8364737824006	41.2015205347547	33.4553289875312	41.9316753373557	39.3153345288575	42.2185399341914	36.8460966714369	39.6258397394616	44.8401697293766	41.5942077396747	45.779759448336	41.5160382352539	51.3638413449048	39.896245041402	46.0482195032202	23.2718977717749	38.4723985705973	50.4889025532578	30.2818251927669	45.594960167629	40.027516649543	47.3641691547054	35.8198582988678	48.4892771351002	42.626569648968	28.8803506431031	52.7495044937107	20.9342996865495	39.6808059059782	39.5050570814148	41.5369282865369	44.4526446329431	29.6560170620216	46.2335910923524	28.683634933455	44.3133123039701	37.1127855105826	41.1150204026351	29.4129249457191	35.0926837408243	29.4310800370751	38.1214840365433	27.4239799753196	47.2978848657898	34.3534273400909
ENSSSAG00000000491	110.283615523626	129.281940490704	142.894754860276	140.978467692255	94.6547779850678	100.812231095677	108.999620249698	116.326583193955	119.911770313015	107.465374377942	97.9330464161876	124.704848591835	97.5273691613942	115.86957870338	80.393723909273	88.8250120382177	110.480715345644	107.089920900605	113.201872945416	104.258102017552	122.206442518368	96.938692902255	108.280465840803	98.9744257297312	101.691528785325	111.305797513558	90.6690163190091	99.1826123217959	99.8359131252144	93.0589076277766	98.1386130115548	87.9240586835078	91.3581345277173	84.4323768994943	95.996456484441	101.383224601449	96.3820554515701	86.5650216197237	94.6559952804016	91.6479868104836	115.653796707397	100.918686442832	96.817544612992	111.293939863757	109.800567830626	114.36445210963	124.550575721243	107.872368992152	110.987996021832
ENSSSAG00000000493	57.8988981499037	61.2829977650742	71.4473774301382	43.5543233520788	56.4607447630229	50.8444295960803	60.4354330097338	48.6948487788647	71.750485515165	41.2590276629598	51.3906085154252	55.9423619851223	49.3241867023143	46.545899137255	74.8108264155735	52.1364201093887	46.5181959350081	58.7944663768029	48.9262332221715	50.2672991870338	64.497844662472	52.5084586553881	67.9046989171137	80.0691983431533	62.7458369100944	73.4144621897934	53.7297874483017	44.0811610319093	48.2353288133058	60.1673971731314	72.3772270960216	48.1488892790638	50.7545191820652	60.4194990656932	41.5369282865369	53.8110961346153	48.6029168516465	55.0868319398242	53.5427852091161	54.3845196457815	52.6483701429195	65.410259731465	53.9236957338183	37.0979799545857	48.6744785228549	58.8396818824908	38.8506382983694	71.3617210255776	49.3279982319254
ENSSSAG00000000495	58.8179282792673	42.814149123545	54.0958714828189	50.4313217760912	58.9516599731563	35.9417519558499	47.4849830790766	64.9264650384863	66.8360686990578	43.1780522054231	43.6335355319648	37.2949079900816	51.5661951887831	29.7101483854819	37.9637029571567	60.8258234609534	52.3329704268841	37.7964426708019	45.0888815969031	53.9908028305178	50.91935104932	63.6160172171049	52.3049707875065	53.3794655621022	30.2910936807352	55.6528987567789	34.7004877270282	45.183190057707	51.6005843119086	55.3540053992809	57.6564351442884	48.1488892790638	43.3720436646739	50.3495825547443	51.6903996454682	35.0941931312708	42.8364690895867	45.2498976648556	45.893815893528	39.2777086330644	37.1127855105826	72.8857179864896	60.0513884308431	42.1112204889892	58.8621600741502	47.2374910887602	57.1332916152492	40.6595852355035	51.0897124544942
ENSSSAG00000000496	1717.66731178048	1924.11823119932	1623.896821305	1885.44373458341	1909.70166110225	1875.98412647607	1758.02357808672	1734.07767040291	1856.6666731253	1832.6684380524	1786.06605444176	1667.78166668146	1736.43557277011	1792.51228592408	1835.6566959284	1910.70324808297	1827.77744861303	1719.73814152149	1811.22996712666	1812.41539846583	1790.0980746672	1890.30451159397	1833.42687076207	2128.50618928883	1834.77481723311	1811.67947016748	1917.48178956127	1736.79774465723	1740.95884461048	1659.81793001612	1786.1227568103	1995.03876012817	1821.6258339163	1737.44790261987	1862.70047293848	1777.32591435925	1809.84081903504	1826.71869486167	2047.05541308424	1877.27304851364	1790.04458485926	1889.42207395746	1605.4554866205	1944.13467924167	1730.77389910338	1770.99155187159	1709.42808512826	1741.72386549637	2107.01021019224
ENSSSAG00000000498	172.777664320348	180.491020814945	211.280101829123	206.309952720373	201.764132020802	170.942478814408	194.256748959859	205.600472621873	185.764955648852	192.861966517556	173.564508004927	194.632801073238	181.602687403975	183.212581710472	189.818514785783	215.304105266549	184.134525576074	208.93033587471	219.688380546613	200.138320837264	225.176685751437	199.936054110901	178.938057957259	195.724707061041	188.237510730283	185.904363932219	154.473138913867	198.365224643592	189.576059754621	206.975846275572	177.876236083443	139.213092915554	195.635601210869	190.553804745648	186.45465586401	182.489804282608	159.812980834227	187.8854446519	207.478292685325	194.37430169696	161.397462569278	208.37839885881	208.341551698844	177.468714917883	174.322550988829	194.751059751906	166.829211516528	178.404302563944	221.09513493238
ENSSSAG00000000499	231.595592599615	228.342128658907	244.962436903331	183.386624640332	225.012673982047	234.936329857751	290.3059192789	236.711070452815	240.806423989252	220.687822383273	224.955116520352	264.560753554641	306.034158402996	256.497614394661	238.948012730339	271.302482421078	186.072783740032	207.88043468941	193.786257076052	220.617590876426	221.782062348149	219.121837081139	259.689591804638	221.302367642882	238.001450348634	249.845992291071	237.306561229999	252.364646907681	310.725257704319	254.307532051769	196.27722602311	225.043721630407	204.863695607608	250.19869484896	251.990698271657	229.28206179097	250.428588523738	252.809210866693	241.898654605471	211.495354178039	215.772008782457	207.443966576932	207.116013159439	224.593175941275	233.18471106298	235.358727529963	245.673153945571	277.978797018238	235.18884871293
ENSSSAG00000000506	1171.76341493853	1067.83524872842	1189.08849580159	1114.07374469002	1105.96635329921	1304.42260756841	1419.15347156786	1275.5345110686	1152.92218505875	1005.56886025074	1199.43741006756	1136.3292278228	1263.37178212519	1221.08709864331	1170.17531467942	1165.34553837097	1008.86337434049	1287.17885317786	1074.45845507514	874.092480307865	1167.75045073107	1187.49898805262	1240.637201837	958.606235719419	1146.73426077069	1239.75712762441	1170.86161814424	1199.00758006793	1158.76964335221	1271.53766025884	1143.31484158461	1247.68426131835	1197.80665269674	1178.9548407434	1092.88273536133	1059.06476160591	1130.22376136371	1233.55155808106	1026.87413061769	1134.01794668796	1183.29369616299	1148.41727442815	1291.71762053283	1041.75138304904	1221.38982153862	1111.32413245662	1264.93107636162	1197.38329581289	888.784825285942
ENSSSAG00000000508	166.344453414803	203.996828176891	241.900406442039	220.063949568398	201.764132020802	213.897255542131	201.811178086075	221.832088881495	227.046056904152	247.554165977759	187.139385725982	208.618391569519	233.168882592759	208.96137697789	209.916945763102	232.682911969679	220.961430691289	169.034090833308	231.200435422418	223.410218609039	218.387438944861	218.112059030074	213.808038482263	215.74200664683	225.01955305689	206.034135822969	230.590337798961	219.303776133749	219.863359242045	218.20709374789	181.556434071376	218.763431724442	192.867172891848	229.284252864682	185.531613013198	237.860642334169	219.948793209993	217.396247476806	263.889441387786	205.452629772952	250.29553018765	216.788289395713	194.860627765389	224.593175941275	242.240427997464	231.215087960774	233.103829790217	200.80856381616	234.307991601646
ENSSSAG00000000509	402.535196661235	391.203793952391	404.188020890496	441.274065540798	450.025347964094	399.742411996769	428.444051872577	459.895794022611	477.681314525619	482.634672429507	387.85364917302	402.085726768067	427.102616672313	444.661887502713	372.937552579127	434.470167578239	441.922861382577	398.96245041402	417.311989247933	478.470218187692	459.405700578309	431.175227804822	422.110290565842	501.544561843919	410.011589464238	417.988792790275	473.493751888158	428.689291035318	434.117959319753	442.029811231939	445.30395653993	444.853868339177	468.787195354347	398.14900666367	409.831025760498	421.13031757525	455.54937320272	373.803502448807	526.822761611124	397.81269000155	415.145344897447	472.822734630304	457.125875198051	449.186351882551	442.598165172937	413.535229005111	405.646370468269	433.978838329966	473.901125870998
ENSSSAG00000000510	195.753417554436	219.107704338142	171.473705832332	147.855466116267	182.66711540978	179.708759779249	143.534153398118	224.537358258098	172.004588563752	201.497576958641	179.382312742522	171.323483579437	150.214568593412	160.434801281602	195.401412279483	187.304916689285	170.566718428363	204.73073113351	185.152215919198	202.930948569877	174.257334702117	229.219617591791	182.608582223049	205.733356853936	220.692253959643	213.138761196174	220.516002652405	190.651021463008	164.897519431534	178.897727594777	228.172275251865	207.24956689684	144.881082028804	193.65224059517	179.070313057515	180.15019140719	220.772571461716	197.722378926869	235.205806454331	192.360060228597	175.206871131355	236.411367315152	181.379703831934	201.53226948302	195.82987870823	188.949964355041	177.113204007272	181.723452379087	196.431135816417
ENSSSAG00000000511	917.192069104824	976.33049864084	804.29333449927	853.893970981545	934.093203800011	853.835765975556	915.165128433112	885.975720837678	941.602261966138	939.36251353576	966.725220563753	828.646236904625	882.230339425486	969.541175646227	889.913860495702	904.663437824022	897.413529912865	897.665513431545	926.720417502307	879.677735773091	915.41677775333	923.946916724618	825.867959802735	930.804430739157	900.078212227562	827.688855978477	879.82526946594	855.174524019041	909.740736455606	805.440890157652	808.416824682682	945.183630847709	929.269105751629	900.095614286352	1057.80710703047	942.863988793477	890.50429011237	764.329793165061	878.675350128172	801.668104408186	832.879953900284	848.464511945289	851.749284886449	899.375351871983	848.973462607935	825.413002182547	793.010087619659	785.808718735139	918.733967069611
ENSSSAG00000000513	87.3078622895374	70.5174220858388	91.8609138387492	76.7931490681389	70.5759309537787	78.8965286835729	106.841211927922	70.3370037916935	89.4423860531509	82.5180553259196	77.570729834604	60.6042254838825	89.6803394587533	70.3140178456406	82.6268829067528	76.273651641513	90.1290046240782	80.8423912681041	72.9096808800987	76.3318246914217	89.3917496199173	79.7724660341474	59.6460193190864	54.4915377613127	87.6278067192698	67.4939410454552	61.565381451179	53.9994222640889	74.0356209692601	88.2455158539261	76.057425083955	51.2890342320462	76.5931834929347	76.6862872756875	68.305170960083	88.1254183074135	71.6687078998855	81.6465544822394	66.9284815113951	78.5554172661288	81.9933633373337	90.6399313421729	77.2089279825126	60.1588864128417	52.0703723732867	78.7291518146004	77.7012765967389	105.383006630795	64.3025691237599
ENSSSAG00000000514	854.698020308103	959.540636239449	870.637327827256	961.63361295774	978.929677582412	894.160658413826	833.145612205616	829.165063929002	949.46532887191	1016.12349523429	879.458149499823	815.826112283034	931.5545261278	910.120878875263	840.784362551147	1000.24687469123	977.85124371715	899.765315802145	950.703865160234	936.461166336222	873.549755779445	888.604684937338	918.54869751393	1004.20119588705	851.396097383523	807.559084087727	868.631563747544	839.746117657872	978.167598260528	847.959184159998	961.758407513237	781.896093292623	1039.08342907282	861.365166167318	941.503707828171	946.76334358584	974.529671788098	815.481851394897	941.779346981774	884.25200461104	870.855827445997	936.301146441827	868.906824438118	924.441554544	894.252047280358	908.285793566337	917.560663340902	877.085338651576	1027.07939175759
ENSSSAG00000000515	521.090083349134	550.707486765598	516.462471137856	566.206203577024	523.092194128006	525.100229794002	510.463568100073	559.990760956944	562.209283762663	587.221509993754	576.932303144868	485.99926974575	541.445049482223	578.357555237382	540.424477390113	495.295991039192	611.520450728961	514.451580797026	613.016922136619	613.447225263986	540.876662257221	573.553933005009	504.697086546116	618.312142761017	532.257788961491	549.424362194583	597.743885362356	531.177990434507	549.658398105113	528.670863161248	502.960391684218	544.291791850287	558.299711002717	513.565742058392	491.98183948276	552.148638598661	565.111880681856	515.455356008355	638.688937851599	562.980490407257	510.948116796858	563.462665972477	526.981571944134	632.670955441718	585.22570689107	537.844416080796	477.634317903483	507.829921716901	688.830261024387
ENSSSAG00000000516	41.3563558213598	29.3822592024328	26.5375973311942	59.6006530081078	33.2122028017782	56.1041981749852	53.9602080444052	31.1105978309414	15.726133811543	57.5707362738974	43.6335355319648	40.7913056141517	43.7191654861422	48.5265756962872	44.6631799495961	49.2399523255337	49.4255831809461	38.8463438561019	47.9668953158544	31.6497809696139	36.2093163017386	47.4595684000624	23.8584077276346	15.5690107889465	38.945691875231	27.2343972639556	24.6261525804716	12.1223192837751	35.8960586517625	20.0557990577105	40.4821778672663	48.1488892790638	47.0632814233695	39.5050570814148	36.9217140324773	42.113031757525	37.070021327527	31.4781896798995	21.034665617867	31.2207427596153	69.9101308455161	21.4919424831956	34.3150791033389	38.1006280614664	44.1466200556126	24.0331095012991	39.9933041306744	24.0638361597878	30.8299988949534
ENSSSAG00000000518	1051.3704679919	1193.75921673884	1204.39864810804	1024.67276517785	1111.77848878952	1030.91464146535	1118.05551068008	1225.48702760143	1121.46991743566	1077.53228059311	965.75558644082	976.660402990261	1179.29646388261	1159.68612531331	1142.26082721092	1225.20587257063	1076.70241007904	1100.29644219446	1066.7837518246	1140.32299081697	1146.25116917691	1155.18609041854	1087.39281374027	1177.68445896388	1014.75163830463	1133.18774702633	1090.26693697179	1122.96757728789	1249.63154181448	1142.37831432719	1102.83266371735	1121.03174821472	1093.52918601359	1134.8021298877	1155.64964921654	1172.92592154292	1156.58466541884	1102.72033222398	1217.14224234294	1130.99658448542	1047.78887464761	1164.30262322008	1207.15546131389	1157.05591534032	1221.38982153862	1094.74957417986	1228.36576972786	1106.10667589645	1225.27224179658
ENSSSAG00000000519	21.1376929753617	12.5923968010426	15.3101523064582	16.046329656029	21.5879318211558	15.7793057367146	9.71283744799293	8.11580812981079	12.7774837218787	14.3926840684744	11.6356094751906	12.8201246215905	15.6940594052818	14.855074192741	18.9818514785783	24.1372315321244	19.3825816395867	15.7485177795008	11.5120548758051	10.239635019581	11.3154113442933	13.127114663847	14.6820970631597	20.0172995857883	18.3910211633035	10.6569380598087	10.0743351465566	20.9385514901569	13.4610219944109	20.8580310200189	8.58712863851104	10.4671498432747	21.2246171125	10.8445254733295	12.9225999113671	13.2578062940357	13.1804520275651	24.5923356874215	8.60509048003651	18.1281732152605	22.4402889133755	9.34432281878071	8.57876977583473	7.01853674816486	20.3753631025904	12.4309187075685	7.99866082613488	14.9361741681442	9.68942822412821
ENSSSAG00000000522	13.7854519404533	12.5923968010426	24.4962436903331	24.0694944840435	28.2303723815115	27.1754709910085	20.504879056874	17.5842509479234	15.726133811543	22.0687822383273	28.119389565044	31.4675786166313	25.7830975943916	25.7487952674177	14.5155334836187	21.2407637482695	26.1664852134421	27.2974308178014	19.1867581263418	11.170510930452	18.1046581508693	25.2444512766289	22.9407766611871	23.3535161834197	17.3091963889916	24.8661888062203	20.1486702931131	25.3466675933478	22.4350366573516	12.8357113969347	26.9881185781776	23.0277296552044	16.6105699141304	15.4921792476136	23.0760712702983	21.0565158787625	24.7133475516847	10.8206277024655	18.1663021245215	27.1922598228907	24.1664649836352	15.8853487919272	13.4809239334546	27.0714988857787	19.2433984857799	15.7458303629201	23.9959824784047	20.7446863446447	29.0682846723846
ENSSSAG00000000524	314.308304242334	276.193236502869	324.575228896914	270.495271344489	259.05518185387	282.274247067894	283.830694313571	290.816457984887	287.984825423881	276.339534114708	289.920602756833	279.711809925612	327.33323902445	279.27539482353	278.028295186236	234.613890492249	297.522628167656	318.120059145916	278.207992831955	229.926349985136	244.412885036736	259.512959123745	261.524853937533	253.552461419986	272.619843126617	293.657848759174	272.007048957027	261.180879114063	277.072702718292	280.781186807947	272.334651107064	249.118166269939	286.993735738587	295.900623629421	278.758940945204	257.357416295986	304.797953137444	276.417853126618	227.556837138743	268.901236026364	291.723755873882	264.444335771494	314.963404627075	247.654082399531	241.108463380654	269.336571997317	323.37443054231	293.744758640168	229.903706045224
ENSSSAG00000000525	538.551655807041	465.918681638578	492.986904267954	434.397067116786	440.891992193605	482.145453066279	506.146751456521	480.185314347138	454.092113808305	509.501016023992	491.604500326803	505.812189615481	457.369731239642	486.256095242388	476.779445961938	460.538377632933	449.675894038412	464.056323902623	490.221670128032	414.239780337593	449.221830368445	483.68368646021	457.897902157294	507.104922839971	487.9029732147	513.901235328554	528.3429099083	443.015668370689	432.996207486885	495.779352706603	453.891085178441	505.56333743017	478.015289751086	467.089204315551	520.59616785793	492.098574796265	473.672494740622	532.178144275802	486.665672704287	473.346745065135	565.322663010037	488.708083422231	519.628340707704	501.324053440347	481.084962144497	459.943992180034	457.066332921993	473.808636111684	471.258554537145
ENSSSAG00000000526	127.745187981534	130.121433610774	139.832724398985	144.416966904261	137.000336557335	97.3057187097399	116.554049375915	127.147660700369	134.655020761337	131.453181158732	162.898532652668	148.014166085636	109.858415836973	155.483109884022	138.455857843748	124.548114705762	159.90629852659	143.836462386107	158.29075454232	164.765036224166	138.048018400379	148.437373506578	111.950990106593	147.905602494992	127.655323368813	138.540194777513	135.443839192594	147.671889456896	124.514453448301	127.554882007039	110.405939637999	133.979517993917	147.649510347826	152.597965588994	140.302513323414	134.917675815775	137.570968037711	141.651853559548	130.988599529445	127.904333241005	134.641733480253	147.640300536735	121.328315401091	135.357494428894	157.343081736671	129.281554558712	161.115882355003	137.74471732844	150.626566029629
ENSSSAG00000000530	344.636298511332	310.612454425719	360.298917611983	339.265255584614	336.273553368004	400.619040093254	317.286023301102	321.927055815828	321.40285977341	320.477098591362	373.309137329032	388.100136271786	376.657425726764	284.227086221111	340.55674711567	309.922052872477	305.275660823491	390.56324093162	347.280322086786	327.668320626591	270.438331128611	324.138754391915	359.711378047413	230.198945236566	328.87473139084	303.130682590115	257.455231523112	348.241172152083	321.942776032995	337.739656131844	349.618808853664	285.7531907214	365.432538110869	302.872104290847	353.52541186097	313.50812530602	303.150396633998	306.912349379021	236.16192761878	314.221669064515	353.86609440323	278.460819999665	313.73786608767	305.807672598612	342.985278893606	320.717702655267	365.653066337595	377.553291472533	236.069705824215
ENSSSAG00000000532	56.9798680205402	73.0359014460473	70.4267006097077	72.2084834521306	60.6122701132452	56.1041981749852	66.9106579750624	52.7527528437701	65.8531853358364	78.6800062409931	53.3298767612903	71.093418356093	53.808203675252	53.4782670938675	52.4792364407754	57.9293556770985	61.0551321646981	71.3932806004036	56.6009364727082	59.5760582957437	66.7609269313306	63.6160172171049	68.8223299835612	55.6036099605231	59.5003625871585	55.6528987567789	53.7297874483017	59.5095673930776	59.4528471419816	51.3428455877388	62.5633657948662	55.4758941693561	47.9860908630434	82.1085500123523	65.5360424076472	85.7858054319954	77.4351556619452	64.9237662147928	68.8407238402921	72.512692861042	63.8685145996073	72.8857179864896	68.6301582066779	54.1429977715575	54.3343016069079	67.9556889347077	60.5612891121641	63.0638464877197	87.2048540171539
ENSSSAG00000000533	124.988097593443	96.5417088079936	109.212419786068	116.908973208211	107.939659105779	132.370842569106	94.9699661581531	133.910834141878	90.4252694163723	95.9512271231624	75.6314615887389	103.726462847414	110.979420080207	85.1690920383816	108.308211377771	106.203818741347	98.8511663618922	123.888339865406	108.405183413831	106.119853839294	128.995689324944	106.026695361841	140.397553166465	92.3019925344684	82.21868284771	97.0965467671461	113.056427755801	115.713047708762	98.7141612923468	105.894619024711	92.0049496983326	76.4101938559056	133.807368752717	100.699165109489	104.303842141748	94.3643859751949	128.50940726876	123.945371864604	105.173328089335	108.769039291563	119.969236883046	92.5087959059291	100.494160231207	106.280699329354	136.96771863408	98.6186217467099	123.407909888938	109.531943899724	99.5368535751352
ENSSSAG00000000534	2176.26334633289	2092.01685521322	2213.84802351385	2133.01567784786	1918.83501687273	2132.83615874592	2328.92257919653	2085.76268936137	2123.02806455831	1860.49429391812	2091.50080316551	2220.21249128454	2157.93316822625	2228.26112891115	2151.64869407179	2098.00816477225	2025.47978133681	2115.55088837961	2060.6578227691	2016.27722294658	1977.93390298247	1942.81297024936	2151.84485081935	2006.17824737567	2069.5307932588	1985.74279181102	2135.75905106999	2263.56761898854	2095.43242379664	2066.54953490649	2132.06136767603	2317.42697530103	1990.49996137663	2043.41844276024	2091.61509993984	2022.98526627815	1972.94891287616	2007.71828552109	1904.59335958141	2031.36252084336	2044.65555522256	1939.88141717888	2215.77367924417	1869.93871933249	2006.97326560516	1897.78692268879	2150.49709639798	2054.55373557361	1875.34478992445
ENSSSAG00000000536	741.657314396386	753.02532870235	762.445584861618	762.200658661379	774.674630351476	772.309353002531	807.244712344301	768.296502955421	752.888656227622	781.042988782542	780.555468960703	752.890955049771	830.664144236702	741.763371357532	884.330963002003	822.596850614799	715.21726250075	893.465908690345	765.551649241036	703.742188618473	757.001018933224	804.79310669893	789.162717144835	777.338467248113	803.795807313796	708.094328862846	795.872476577969	757.093940723042	785.226283007304	811.85874585612	739.719795574594	787.129668214261	823.146020189129	714.964072277369	838.122908537234	775.971603680322	791.650899905632	817.449238249891	722.827600323067	781.525689724564	698.238220420031	799.874033287629	872.583440056333	799.110541183913	818.41041795405	689.501624313132	724.450137681359	786.638506188925	715.255974362919
ENSSSAG00000000543	36.761205174542	41.9746560034755	39.8063959967913	36.6773249280663	63.933490393423	41.2015205347547	39.9305539528598	55.4580222203737	56.024351703622	56.6112240026658	33.9371943026393	30.3021127419413	51.5661951887831	56.4492819324157	54.7123954382552	43.4470167578239	52.3329704268841	45.1457509679023	67.1536534421962	54.9216787413888	54.313974452608	30.2933415319547	46.7991843888216	43.3708157692081	42.191166198167	58.0211072145141	62.6847520230186	49.591306160898	51.6005843119086	52.9473095123556	55.2029698189996	43.9620293417539	56.2913758201086	49.5749735923636	58.1516996011517	36.6539350482162	49.4266951033693	41.3151239548681	49.7183005513221	44.3133123039701	46.6067538970107	59.8036660401966	49.0215415761985	44.1165167027505	44.1466200556126	54.6960423133013	42.2786357952844	47.2978848657898	44.9237126755035
ENSSSAG00000000544	137.854519404533	104.936640008689	125.543248912957	152.440131732276	133.679116277157	155.163173077693	140.296540915453	117.679217882256	138.586554214223	118.02000936149	140.59694782522	156.172427208467	124.43147099902	112.898563864831	113.89110887147	114.893222092912	123.079393411376	154.335474239108	128.55127944649	142.424014363262	142.574182938096	108.046251463972	130.303611435543	118.99172531552	135.228096788997	121.962735573366	108.578945468443	161.998266792267	127.879708946904	140.390593403973	152.11485016791	107.81164338573	124.579274355978	121.613607093767	117.226442053115	118.540385687848	116.976511744641	120.994291582114	120.471266720511	154.089472329714	123.421589023565	121.476196644149	102.945237310017	124.328365253206	116.59235553149	119.336819592657	148.546558199648	127.787267883011	113.630567355685
ENSSSAG00000000545	371.288172262875	363.500520990098	369.485008995858	346.142254008626	370.316061239827	373.443569102245	347.503739805969	323.27969050413	326.317276589518	350.221978999543	380.09657618956	375.280011650196	359.842362078248	311.95655804756	380.753609070307	362.058472981866	423.50940882497	327.569169813616	430.742719936372	391.898758476689	385.855526840402	330.197422698306	356.958484848071	366.983825739453	345.102103005519	390.75439552632	335.811171551885	387.914217080802	328.6732870302	358.597687151863	374.153462106553	316.107925266897	366.355347550543	338.504116560358	343.371940502039	392.275092111761	352.577091737368	365.933955028832	351.852588517048	350.478015495036	363.360062789658	380.313938724375	372.563715979108	385.016873042187	335.061526575932	363.811554174838	349.655744685325	336.893706237029	348.819416068615
ENSSSAG00000000550	334.526967088333	341.67369986829	350.092149407677	383.965745340695	364.503925749516	357.664263365531	303.256369209557	346.27448020526	386.273161746025	360.77661398309	339.371943026393	370.618148151435	336.301272970325	368.405839979976	376.287291075347	343.714177017451	377.960341971941	316.020256775316	343.442970461517	319.290437428752	408.486349528989	355.441873974935	389.075572173733	403.682208313398	397.029692172494	420.357001248011	368.272918135234	501.423206737968	417.291681826739	355.388759302629	342.258412877797	301.453915486313	391.271202421739	322.237328350364	362.755840369089	358.740640897435	352.577091737368	388.55890386126	463.718764757523	362.56346430521	334.878157630373	400.871448925693	413.006487779472	345.913596873839	387.131898949218	404.419221952895	348.51307885302	414.893726892893	404.313414079532
ENSSSAG00000000553	351.069509416877	315.649413146136	321.513198435622	355.311585240643	294.758299865781	340.131701435848	306.493981692221	277.290111101869	301.745192508982	316.639049506436	355.855723116246	358.963489404535	298.187128700355	326.811632240301	311.525680148433	278.060907250073	396.373794529548	360.116106557918	393.328541590006	314.636057874397	330.410011253365	344.334315413218	322.088504323066	358.087248145769	374.311371911943	299.578369903512	349.243618413961	256.772763010872	335.403798027406	342.553047905695	310.363363649042	377.864109342218	301.758686773369	309.843584952273	306.450226469561	309.608770513656	307.269287892613	322.65144421897	334.642407556975	295.086375115074	280.503611417194	278.460819999665	301.482480693621	392.035409790351	356.568854295333	355.524275036459	311.94777221926	318.638382253742	311.823417394671
ENSSSAG00000000555	560.608378911766	585.966197808518	559.330897595939	596.006530081078	567.928667910407	540.879535530717	466.216197503661	600.569801605998	606.439035107628	527.731749177393	520.69352401478	516.301382487692	476.426803374627	577.367216957866	600.719770322068	544.535943364726	546.588802236345	523.900691464726	615.89493585557	590.175327492211	563.507484945808	561.436596392227	533.143649605988	633.881153549964	509.539468700939	530.478694532701	573.117732781884	488.198858428396	548.536646272246	546.319966332033	588.831678069329	598.720971035315	590.598041391304	556.94384395171	565.825267547714	602.060379940913	566.759437185301	470.205458343499	680.758269087333	590.172750230147	554.10251855335	609.249847784503	517.177263628894	687.816601320156	569.378202255722	529.557136942417	585.044906140152	534.383120238046	632.455405902187
ENSSSAG00000000556	11497.066918338	12502.5710371952	11474.4488152802	12340.7736718903	12010.362838193	11880.9405916496	11719.0779830839	12272.4545269622	12406.9366939442	12335.4897589538	12275.5679963261	11923.8813639539	11568.7637901792	12985.3155210146	11347.7974456936	11780.8999661993	12344.7662462528	11515.316200371	12995.1912789713	12974.5484457199	11558.6926881956	12001.2121369094	11835.6054950396	13204.745293425	11897.9088678831	11375.6893267314	12112.7089578765	11346.4908496135	12212.5122044293	11343.559947041	11331.3296048466	13030.5548398927	12467.1555299946	11118.7370460123	11568.4960492259	11881.3340523314	12168.8523344495	11377.3981824287	13262.3566720652	12091.4915345788	11954.6323745832	12102.7669148848	12173.2743119095	13512.6885364311	11438.5024528709	11812.6876838454	11616.3408512125	11652.7052135138	12898.3906805372
ENSSSAG00000000557	88.2268924189009	73.8753945661168	109.212419786068	89.4009795121617	79.7092867242676	74.5133882011522	89.5739453537126	93.3317934928241	69.7847187887221	83.4775675971513	71.7529250970087	87.4099406017536	82.9543139993468	85.1690920383816	72.5776674180937	87.8595227769327	82.3759719682435	90.2915019358045	84.4217357559037	80.0553283349057	85.9971262166293	71.6942416256261	85.3396891796159	74.508837347101	100.609704011014	94.7283383094108	78.3559400287733	81.5501479090322	91.9836502951414	107.499082949328	71.1504944333772	73.2700489029232	107.045895002174	98.3753382223466	69.2282138108949	80.3267087226866	95.5582771998473	80.6628610547426	98.4804799381956	84.5981416712157	101.84438814532	85.9677699327826	83.3366206795374	73.1933118022907	82.6334170271724	83.7015192976278	81.1292740936538	82.1489579247928	66.9451404576131
ENSSSAG00000000558	402.535196661235	360.14254850982	379.691777200163	414.912238248751	415.982840092272	378.70333768115	375.56304798906	315.163882374319	440.331746723204	426.982960698073	388.823283295953	410.243987890897	432.707637888485	390.193282129329	400.852040047625	367.851408549576	405.095956267362	408.41156108172	423.068016685836	503.603867781209	365.487786420674	366.549432536652	423.945552698737	392.561486321293	355.920350748639	317.339933336526	405.212147005942	396.730449287184	394.856645169387	394.698125455742	359.432670154819	411.358988840697	369.123775869565	383.431436378438	390.447125893447	357.18089898049	399.532452085569	319.70036393648	392.965798588334	401.841172938274	395.294320089461	423.297823690766	395.848948227803	406.072483286681	404.111368201377	367.126465830189	405.646370468269	402.446915086106	364.674844071734
ENSSSAG00000000562	246.300074669432	259.403374101478	248.024467364623	217.771616760394	212.55809793138	245.45586701556	211.524015534068	261.058494842247	209.354156366166	251.392215062685	247.2567013478	184.143608201028	219.716831673946	204.009685580309	222.199320249241	204.683723392415	192.856687313888	258.275691583813	181.31486429393	225.271970430781	265.912166590893	201.955610213031	237.666446209898	237.983450631039	247.737873317442	229.716220400321	245.142155232876	241.344356649703	247.907155063735	266.341011486395	249.02673051682	229.230581567717	211.323361685326	233.931906638966	230.760712702983	239.420384251114	219.948793209993	210.510393484328	262.933320223338	228.616406659118	276.188171241545	226.132612214493	216.920321474678	214.566694872469	249.032215698328	223.756536736233	258.242478100926	253.914960858451	274.827418720727
ENSSSAG00000000564	48.7085968562682	57.9250252847962	53.0751946623884	63.039152220114	45.666778852445	49.091173403112	55.0394122052933	67.6317344150899	68.8018354255007	65.2468344437504	68.8440227282111	71.093418356093	52.6871994320176	63.3816498890281	66.9947699243941	71.4462053350882	58.1477449187601	58.7944663768029	76.747032505367	63.2995619392277	61.103221259184	59.5769050128442	50.4697086546116	82.2933427415742	50.8457643926627	48.548273383573	67.1622343103771	77.1420318058413	47.1135769804383	56.9584693238977	61.3366331322217	65.9430440126309	63.6738513374999	49.5749735923636	59.0747424519637	76.4273539303232	66.7260383895486	50.1683648023399	71.7090873336376	63.4486062534117	78.5410111968144	55.1315046308062	87.0132362977523	68.1800712678872	62.2580539245819	51.3811306579497	69.702615770604	78.8298081096497	71.349426014035
ENSSSAG00000000566	52.3847173737224	66.3199564854912	72.4680542505688	65.3314850281182	75.5577613740454	63.1172229468583	76.6234954230553	73.0422731682971	67.8189520622793	62.3682976300555	81.4492663263342	74.5898159801631	75.1072842967059	76.256047522737	75.9274059143134	76.273651641513	77.5303265583468	46.1956521532023	56.6009364727082	68.8848174044537	64.497844662472	54.5280147575184	72.4928542493511	81.1812705423638	61.6640121357825	71.0462537320581	54.8491580201413	76.0400027800436	88.6183947965387	66.5852528715988	80.9643557345327	47.1021742947363	78.4388023722825	68.1655886895	50.7673567946563	62.3896766778148	75.7875991584996	61.9726859323022	63.1039968536011	70.4984513926797	74.2255710211652	71.0168534227334	82.1110821401325	94.2489220467853	72.4457354758771	76.2429680730867	71.987947435214	62.234059033934	90.7282824622914
ENSSSAG00000000569	191.158266907619	235.058073619463	199.031979983956	254.44894168846	238.297555102758	270.001453717116	187.78152399453	221.832088881495	229.994706993817	224.5258714682	220.106945905689	249.40969718367	251.104950484509	226.787466009179	242.297751226559	222.062530095544	206.424494461598	247.776679730812	223.525732171881	228.064598163394	277.227577935187	201.955610213031	233.995921944108	231.311017435776	284.519915644049	227.348011942586	267.529566669669	222.609863211142	265.855184389616	213.393701974039	224.492077263932	226.090436614734	262.077880867391	236.255733526108	203.992470029437	204.326191119844	242.19080600651	239.037502881737	287.792470498999	255.808666482009	209.730392536548	283.132981409056	209.567090238249	194.513732734855	228.656852595737	287.568586101751	255.957146436316	263.042622850094	293.325418057699
ENSSSAG00000000570	732.46701310275	731.198507580543	733.866633889563	623.514523777128	710.741139958053	819.647270212674	905.452290985119	815.638717045984	785.323807213929	776.245427426384	712.681080355425	750.560023300391	830.664144236702	754.637768991241	834.084885558707	791.70119425368	683.236002795432	776.926877122039	602.464205167131	647.889633966213	704.950126749474	692.707743030697	705.658290098114	660.570886331015	732.395372209206	773.220061450566	744.381430273346	755.991911697245	804.296064166053	750.88911672068	802.28316136946	785.036238245606	729.942266782064	793.974186440199	802.124237355569	748.676120133778	799.88868242286	804.661223692432	830.869291905747	725.12692861042	808.713488916649	759.693445166872	833.366206795374	762.012561229328	783.319514832922	750.827489937136	725.592803513664	745.149133499636	721.421974141909
ENSSSAG00000000571	1837.14122859774	1563.9756826895	1849.46639862015	1885.44373458341	1946.2350841842	1811.11364733624	1674.92485769834	1904.50964112893	1769.19005379859	1848.02063439211	1927.63263638991	1865.91086537877	1813.78486555329	1562.75380507635	1631.322647659	1898.15188768626	1749.2779929727	1842.57658020159	1788.20585737505	1779.83474158534	1811.59735622136	1829.71782853006	1855.45001635681	1605.83225565991	1829.36569336155	1892.19855773048	1485.40474883117	1770.96064445696	1653.46220164681	1716.77639934002	1679.39701516023	1089.6302986849	1806.86088288152	1876.87751584839	1640.2471458928	1594.83611007664	1801.60303651781	1812.94698687671	1693.2905822383	1785.62506170316	1702.87269331115	1780.09349697773	1762.32441966434	1679.43557902516	1812.27535151374	1691.43367214315	1791.70002505421	1865.36219611045	1719.43308122711
ENSSSAG00000000576	64.3321090554486	60.4435046450047	73.4887310709993	60.7468194121099	48.1576940625784	55.2275700785011	71.2274746186148	75.7475425449007	59.9558851565077	59.4897608163607	63.9958521135483	62.9351572332626	65.0182461075961	48.5265756962872	65.8781904256543	52.1364201093887	68.8081648205328	56.6946640062028	61.3976260042936	58.6451823848727	67.89246806576	61.5964611149745	60.5636503855339	85.6295593392056	56.2548882642226	62.7575241299847	64.9234931666979	60.6115964188753	70.6703654706574	70.5964126831408	69.9237617707328	61.756184075321	66.4422796565216	58.0956721785511	49.8443139438443	69.408515304069	72.4924861516083	71.8096202072708	62.1478756891526	54.3845196457815	48.3329299672704	57.0003691945624	60.0513884308431	57.1509420921996	67.9178770086348	67.1269610208698	68.559949938299	59.7446966725766	52.851426677063
ENSSSAG00000000581	285.818370232064	278.711715863077	285.789509720553	269.349104940487	288.94616437547	308.573089962419	300.018756726893	312.458612997715	289.950592150324	317.598561777667	322.888162936539	287.870071048442	290.340098997714	255.507276115145	283.611192679935	326.335370314322	259.726593970462	291.872529513415	262.858586330882	269.023138241718	298.726859489344	253.454290817354	220.231455947396	234.647234033408	286.683565192673	240.37315846013	239.545302373678	254.568704959276	307.360002205716	253.50530008946	329.991086251353	222.950291661752	322.983303885869	298.999059478943	274.143726691144	272.174964506967	259.490149292689	298.059108531549	291.616955156793	269.908356760545	272.735819101026	252.296716107079	276.971709905521	235.622305116963	299.970623454804	278.452579049534	235.389161454827	268.021347572809	256.329419383755
ENSSSAG00000000582	302.360912560608	304.736002585232	305.182369308733	351.873086028637	332.122028017782	300.683437094061	285.989102635347	296.226996738094	321.40285977341	297.448804081803	298.647309863226	332.157774286664	253.346958970978	330.772985358366	313.758839145913	289.646778385493	316.905209807243	318.120059145916	331.930915585712	342.562335200526	328.146928984506	326.158310494046	303.735882994117	343.630309556033	314.811009324784	307.867099505585	383.944106140989	287.629575733208	302.872994874246	326.508408659526	298.096037022598	321.341500188535	291.607782936956	264.141656171813	305.52718361875	291.671738468784	268.55171006164	276.417853126618	284.924107005653	326.307117874689	269.283466960506	306.493788456007	235.303399565753	307.812968812373	292.04687113713	299.999504809319	277.667797250111	310.340507715884	313.58513161724
ENSSSAG00000000589	64.3321090554486	58.7645184048657	46.9511337398051	58.4544866041057	54.800134622934	60.4873386574059	59.3562288488457	48.6948487788647	70.7676021519436	38.3804908492649	66.904754482346	59.4387596091925	71.7442715670026	66.3526647275763	66.9947699243941	51.1709308481037	47.4873250169874	65.0938734886033	70.0316671611474	39.0967882565818	71.287091469048	48.4693464511275	64.2341746513238	57.8277543589441	51.9275891669747	61.573419901117	68.2816048822167	65.0197125220662	43.7483214818355	58.5629332485146	33.1217818913997	46.0554593104089	46.1404719836956	61.1941080280739	65.5360424076472	57.7104509269787	72.4924861516083	47.2172845198493	59.2795121958071	53.3773989116004	63.8685145996073	38.3117235570009	60.0513884308431	61.1615345197223	62.2580539245819	57.182226054815	39.9933041306744	67.2127837566487	55.4939980109161
ENSSSAG00000000590	286.737400361428	269.477291542313	252.107174646345	262.472106516475	274.00067311467	271.754709910085	248.216957004264	284.053284543378	312.556909504417	243.716116892832	246.287067224868	249.40969718367	267.920014133025	286.207762780143	300.359885161034	261.647589808228	272.325272036193	229.928359580712	235.037787047687	300.672919211332	236.492097095731	274.659629889723	239.501708342793	272.457688806563	265.047069706433	287.737327614835	283.200754675423	274.405227423635	269.220439888219	271.154403260245	274.788116432353	286.799905705728	288.839354617934	271.113136833239	267.68242673546	255.017803420568	231.481688734113	251.825517439196	253.372108578853	277.965322633994	282.229787487454	279.395252281543	274.520632826712	300.794432064208	264.879720333676	268.507844083479	262.813141430146	238.148999236521	268.661418941737
ENSSSAG00000000591	10.1093314229991	23.5058073619463	8.16541456344437	13.7539968480249	9.96366084053346	11.3961652542939	11.8712457697691	10.8210775064144	20.6405506276502	10.5546349835479	4.84817061466275	9.32372699752039	19.0570721349851	10.8937210746767	7.81605649117932	5.79293556770985	14.53693622969	8.39920948240042	5.75602743790253	20.4792700391619	4.52616453771733	3.02933415319547	18.3526213289497	16.6810829881569	2.16364954862395	16.5774592041469	13.4324468620754	13.2243483095728	15.7045256601461	24.869190831561	7.36039597586661	9.42043485894727	14.7649510347826	6.19687169904546	10.1534713589313	7.01883862625417	8.23778251722822	9.83693427496861	22.946907946764	11.0783280759925	15.5355846323369	14.0164842281711	24.5107707880992	10.0264810688069	11.3196461681058	13.2596466214064	19.4253191491847	23.234048706002	10.5702853354126
ENSSSAG00000000593	66.1701693141757	37.7771904031279	46.9511337398051	41.2619905440746	50.6486092727117	37.6950081488182	45.3265747573003	28.4053284543378	41.2811012553004	49.8946381040444	54.2995108842228	43.1222373635318	39.2351485132046	52.4879288143514	46.8963389470759	47.3089738029638	33.9195178692767	43.0459485973022	38.3735162526835	46.5437955435498	38.4723985705973	36.3520098383456	39.4581358572418	33.3621659763139	33.5365680036712	39.075439552632	21.2680408649527	46.2852190835048	28.0437958216894	37.7049022284957	34.3485145540442	20.9342996865495	44.2948531043478	48.800364629983	39.6908425849131	38.9935479236343	38.7175778309726	41.3151239548681	39.2009677423885	34.2421049621587	52.6483701429195	32.7051298657325	28.1873864063141	40.1059242752278	45.2785846724232	47.2374910887602	42.2786357952844	32.3617106976457	32.5917131175222
ENSSSAG00000000598	9.19030129363551	7.55543808062559	3.06203046129164	6.87699842401244	4.15152535022227	7.01302477187315	3.23761248266431	8.11580812981079	9.82883363221439	7.67609816985299	5.8178047375953	1.16546587469005	8.96803394587533	4.95169139758032	3.34973849621971	12.5513603967047	0.969129081979336	5.24950592650026	9.59337906317088	7.44700728696797	6.789246806576	7.06844635745609	4.58815533223741	2.22414439842093	10.8182477431197	5.92052114433818	10.0743351465566	4.40811610319093	6.73051099720547	6.41785569846735	3.6801979879333	11.5138648276022	9.22809439673912	6.19687169904546	5.53825710487159	3.89935479236343	2.47133475516847	10.8206277024655	5.73672698669101	6.04272440508683	5.17852821077897	8.40989053690264	1.22553853940496	8.02118485504555	14.7155400185375	9.11600705221688	3.42799749691495	7.46808708407208	0.880857111284382
ENSSSAG00000000600	317.984424759789	350.068631068985	324.575228896914	475.65905766086	452.516263174228	319.092627120228	259.008998613145	261.058494842247	340.077643674618	412.590276629598	355.855723116246	304.186593294103	205.143776511898	217.874421493534	318.225157140872	260.682100546943	465.181959350081	449.357707308423	444.173450624812	429.133794911529	304.38456516149	326.158310494046	256.936698605295	323.613009970245	347.265752554143	311.419412192188	273.126419528867	385.710159029206	216.498103743443	271.956635222554	345.938610865731	166.427682508068	344.207920998369	295.900623629421	275.066769541956	327.545802558528	180.407437127298	253.79290429419	180.706900080767	377.670275317927	466.067538970107	375.641777314985	227.950168329323	331.87652337751	361.096712762575	344.750812156566	366.7957321699	355.978817674102	243.11656271449
ENSSSAG00000000602	26.651873751543	19.3083417615987	17.3515059473193	29.8003265040539	19.0970166110225	20.1624462191353	25.9008998613145	18.9368856362252	20.6405506276502	14.3926840684744	29.0890236879765	29.1366468672512	23.5410891079227	22.7777804288695	25.6813284710178	22.2062530095544	23.2590979675041	26.2475296325013	23.9834476579272	26.9954014152589	19.2361992852987	20.1955610213031	31.1994562592144	35.5863103747348	21.6364954862395	23.6820845773527	23.506782008632	34.1628997997297	25.8002921559543	30.4848145677199	18.4009899396665	12.5605798119297	26.7614737505434	19.365224059517	26.768242673546	41.3331607990523	28.0084605585759	33.4455765348933	34.420361920146	20.1424146836228	43.1544017564914	21.4919424831956	29.4129249457191	16.0423697100911	27.1671508034539	29.8342048981644	14.8546558199648	43.9787350506467	29.949141783669
ENSSSAG00000000604	1065.15591993236	984.725429841535	967.601625768158	1110.63524547801	996.366084053346	1103.67477347354	991.788623856167	980.660149018804	985.832013311103	1183.07863042859	1127.68448497056	1106.02711508086	960.700636451895	1019.05808962203	1038.41893382811	1041.76291292649	1224.0100305399	911.314228840446	1101.31991645202	1057.47503474945	926.732189097623	1145.08830990789	1044.26415361724	1095.39111622231	1052.61550540555	934.258236576564	1119.37057183962	997.336268346948	822.244093491935	923.36898861699	1014.50791200695	1109.51788338712	1166.43113174782	1014.73774071869	1088.26752110727	1119.89469636678	1036.31304066731	976.807573504383	1058.42612904449	1086.68327218145	1191.06148847916	1225.97515382403	992.686216918019	1271.35779952472	951.982242737698	1063.25791345402	1050.10989988828	931.851310601438	1175.06338645337
ENSSSAG00000000606	72.6033802197205	66.3199564854912	84.7161760957353	53.8698209880975	61.4425751832896	58.7340824644376	41.0097581137479	37.8737712724503	73.7162522416079	65.2468344437504	53.3298767612903	51.2804984863621	44.8401697293766	68.3333412866085	65.8781904256543	51.1709308481037	74.6229393124088	73.4930829710037	62.3569639106107	52.1290510087758	54.313974452608	73.7137977277564	52.3049707875065	73.3967651478905	83.3005076220219	68.6780452743228	97.3852397500468	44.0811610319093	68.4268618049223	56.9584693238977	84.644553722466	70.1299039499408	51.6773286217391	63.5179349152159	58.1516996011517	65.5091605117056	56.0169211171519	41.3151239548681	84.1386624714681	55.3916403799626	48.3329299672704	52.328207785172	42.8938488791737	66.1747750541258	54.3343016069079	62.1545935378424	66.274618273689	58.085121765005	73.9919973478881
ENSSSAG00000000613	429.187070412778	469.276654118856	441.953063246426	493.997720124894	427.607111072894	498.801386899478	486.721076560535	445.016812451292	509.133582148705	460.565890191179	503.240109801994	458.028088753189	492.120862779909	464.468653093034	447.748378994701	454.745442065223	401.219439939445	470.355731014424	422.108678779519	417.963283981077	397.170938184696	430.165449753757	527.637863207303	444.828879684185	427.320785853229	503.244297268745	444.390117020328	488.198858428396	445.335477648428	431.600795721929	491.919797720418	447.994013292159	396.808059059782	417.514230723188	504.904439394127	466.362833166666	416.831795371748	429.874027816128	414.956585370649	451.19008891315	465.204450934977	498.98683852289	474.28341474972	419.10690867613	448.25798825699	430.109787281869	447.925006263553	451.404374859468	414.883699414944
ENSSSAG00000000619	30.3279942689972	38.6166835231974	40.8270728172218	38.9696577360705	42.3455585722672	32.4352395699133	22.6632873786502	40.5790406490539	35.3838010759718	46.0565890191179	36.8460966714369	31.4675786166313	40.356152756439	38.6231929011265	34.613964460937	30.8956563611192	52.3329704268841	35.6966403002018	48.9262332221715	36.3041605239688	39.6039397050266	30.2933415319547	28.446563059872	56.7156821597336	50.8457643926627	30.7867099505585	40.2973405862263	34.1628997997297	30.2872994874246	38.5071341908041	41.7089105299108	41.868599373099	56.2913758201086	41.8288839685568	46.1521425405966	31.1948383389074	44.4840255930324	39.3477370998744	57.3672698669101	39.2777086330644	21.5772008782457	38.3117235570009	25.7363093275042	35.0926837408243	26.0351861866433	40.607667778057	30.8519774722346	38.1702228741462	36.1151415626597
ENSSSAG00000000620	668.134904047302	649.7676749338	668.543317382008	710.623170481286	676.698632086231	696.919336704894	729.542012760358	707.42794198184	620.199402192728	689.889323015537	683.592056667448	661.984616823948	674.844554427119	676.401044909472	652.082427264103	684.531886251047	625.088257876671	700.284090595135	643.715735138766	680.470290846698	684.582386329746	714.922860154131	701.987765832324	633.881153549964	704.267928077095	663.098368165876	640.279967092262	736.155389232885	693.242632712163	688.315023660623	706.598013683194	729.56034407625	693.952698634782	694.049630293091	623.976967148866	675.368250037346	700.211513964398	670.878917552859	664.504209291708	682.827857774812	630.054265644774	694.283185435407	718.165584091308	685.811305106395	730.117177842824	688.672896399294	693.598160209125	652.212938675628	613.957406565215
ENSSSAG00000000623	593.693463568854	647.249195573592	555.248190314217	699.161506441265	703.268394327653	566.301750328757	593.562288488457	668.201536021088	629.045352461721	717.715178881254	670.986813069325	602.545857214755	613.189321049226	674.42036835044	605.186088317027	683.566396989763	699.71119718908	592.14426850923	729.096808800987	739.115473231571	651.767693431296	614.95483309868	614.812814519814	760.657384259957	655.585813233056	647.705013190597	555.207803632451	601.707848085562	628.181026405844	627.345394525183	637.900984575106	615.468410784555	610.89984906413	639.827002926443	683.974752451642	653.53186320011	681.264614174774	637.433341017966	710.398025185236	644.557269875929	626.601913504255	714.840695636725	629.92680925415	739.954302877952	608.996963844092	653.866324018102	697.02615770604	682.915074465702	677.37911857769
ENSSSAG00000000626	96.4981635831729	90.665256967507	71.4473774301382	75.6469826641368	98.8063033352901	92.0459501308351	84.1779245492721	89.2738894279187	77.6477856944936	85.3965921396145	52.3602426383577	86.2444747270636	108.737411593738	57.4396202119318	54.7123954382552	77.239140902798	73.6538102304295	79.792490082804	72.9096808800987	105.188977928423	70.1555503346186	67.6551294213655	51.387339721059	50.0432489644708	38.945691875231	40.2595437814996	70.5203460258959	34.1628997997297	81.8878837993332	91.4544437031597	69.9237617707328	97.3444935424551	95.9721817260868	67.3909797271193	84.9199422746978	87.3455473489408	54.3693646137062	69.8422333522771	62.1478756891526	62.4414855192306	79.4040992319442	77.5578793958799	88.2387748371573	67.1774231610065	83.7653816439829	61.3258656240045	75.4159449321289	52.2766095885045	67.8259975688974
ENSSSAG00000000629	39.5182955626327	29.3822592024328	39.8063959967913	37.8234913320684	37.3637281520005	21.0390743156194	26.9801040222026	36.5211365841485	31.452267623086	48.9351258328128	35.8764625485044	39.6258397394616	42.5981612429078	25.7487952674177	29.0310669672375	39.585059712684	57.1786158367808	30.4471343737015	35.4955025337322	29.7880291478719	49.7878099148906	30.2933415319547	44.9639222559267	25.5776605818406	33.5365680036712	28.4185014928232	25.7455231523112	40.7750739545161	41.5048178161004	34.495974379262	38.0287125419775	20.9342996865495	41.526424785326	27.1113136833239	37.8447568832892	38.2136769651616	38.7175778309726	26.5597225424152	25.8152714401095	44.3133123039701	29.3449931944142	26.164103892586	40.4427718003638	39.1032761683471	33.9589385043174	24.861837415137	41.1359699629794	42.3191601430751	22.0214277821096
ENSSSAG00000000631	878.592803671555	934.355842637364	892.071541056297	884.840463889601	929.941678449789	916.07636082593	871.996961997588	848.101949565227	918.013061248824	921.131780382359	889.154490729149	867.106610769396	876.625318209313	911.11121715478	885.447542500743	872.802292201618	965.252565651418	836.771244684142	988.118043506601	1040.71926835377	856.576638763005	870.428680018165	868.996619925766	989.744257297312	884.932665387194	954.388008467314	910.04827490561	879.419162586591	911.984240121341	941.018091787775	883.247517103993	901.221601505955	927.423486872281	872.209691640648	880.582879674583	946.76334358584	908.627411650272	895.161019022143	917.876317870561	926.551075446648	856.183330848789	919.481365368022	845.621592189424	981.5924966362	954.246171971319	948.893461344394	814.720738433453	877.085338651576	970.70453663539
ENSSSAG00000000636	32.1660545277243	47.0116147238925	33.682335074208	44.7004897560809	43.1758636423116	31.5586114734292	31.296920665755	24.3474243894324	35.3838010759718	38.3804908492649	30.0586578109091	46.6186349876019	45.9611739726111	29.7101483854819	43.5466004508562	35.7231026675441	49.4255831809461	43.0459485973022	53.7229227537569	43.7511678109368	31.6831517640213	39.3813439915411	27.5289319934245	41.1466713707871	34.6183927779831	42.6277522392349	50.3716757327828	35.2649288255274	49.3570806461734	43.3205259646546	34.3485145540442	39.775169404444	44.2948531043478	35.6320122695114	46.1521425405966	41.3331607990523	49.4266951033693	34.4292699623901	36.332604249043	46.3275537723324	37.9758735457124	33.6395621476106	45.3449259579836	42.1112204889892	31.6950092706962	34.8065723811917	41.1359699629794	55.5957594036477	44.9237126755035
ENSSSAG00000000638	252.733285574977	303.057016345093	265.375973311942	254.44894168846	329.631112807648	244.579238919076	300.018756726893	267.821668283756	293.88212560321	288.813193640719	233.681823626745	266.891685304021	290.340098997714	321.859940842721	279.144874684976	321.507924007897	261.664852134421	243.577074989612	292.598061426712	309.981678320042	290.806071548338	254.464068868419	289.971416997405	311.38021577893	274.783492675241	265.23934726635	264.17145495415	261.180879114063	349.986571854684	286.396810544105	288.282175721442	340.182369906429	263.923499746739	275.760790607523	287.066326602511	283.873028884057	298.207727123661	277.401546554115	300.222045636829	275.951081165632	239.075385730962	263.509903489616	253.686477656827	314.831505560538	293.17883575394	286.739858187913	258.242478100926	312.829870077241	345.295987623478
ENSSSAG00000000640	275.709038809065	274.51425026273	265.375973311942	289.980100212525	288.115859305426	308.573089962419	320.523635783767	324.632325192431	298.796542419317	308.962951336583	267.619017929384	350.805228281705	235.410891079227	304.033851811432	278.028295186236	298.336181737057	283.954821019945	262.475296325013	261.899248424565	276.470145528686	306.647647430349	276.679185991853	323.006135389514	259.112822416038	267.210719255057	316.155829107659	279.842642959905	271.099140346242	251.272410562337	299.23252194104	293.18910637202	316.107925266897	281.456879100543	318.36428353846	333.218469143108	301.030189970457	281.732162089205	302.977575669033	290.660833992344	315.228789798696	299.49154819005	275.657523154031	289.227095299571	320.847394201822	301.102588071614	303.314416464671	317.661101380785	295.40433354774	325.036274063937
ENSSSAG00000000643	363.935931227966	415.549094434407	440.932386425996	367.919415684666	348.728129418671	282.274247067894	265.484223578473	399.02723304903	469.818247619848	281.137095470866	381.066210312492	355.467091780465	315.002192348871	450.603917179809	460.03075348084	455.710931326508	398.312052693507	377.964426708019	436.498747374275	435.649926287626	379.066280033826	362.510320332391	317.500348990829	401.458063914977	378.638671009191	457.064232342907	514.910463046224	381.302042926015	379.152119509241	380.25795013419	332.444551576642	371.583819436253	437.411674405434	332.307244861313	376.601483131268	435.167994827758	444.016477678601	376.754582731298	483.797309210942	382.705878988833	433.270193635174	483.101489730963	448.547105422216	380.003632507783	371.28439431387	387.015935762299	353.08374218224	355.149030220316	450.117983866319
ENSSSAG00000000645	141.530639921987	150.269268492442	117.377834349513	126.078304440228	109.600269245868	106.948627771066	121.950070180356	127.147660700369	141.535204303887	129.534156616269	135.748777210557	118.877519218385	133.399504944896	127.753638057572	118.35742686643	127.444582489617	149.245878624818	123.888339865406	142.941348041246	107.050729750165	106.364866636357	123.192922229949	127.5507182362	149.017674694202	134.146272014685	98.2806509960137	164.547474060424	128.937396018335	130.123212612639	117.125866497029	132.487127565599	141.306522884209	131.038940433695	124.71204294329	110.765142097432	138.817030608138	115.328955241195	137.71707984956	149.154901653966	145.025385722084	113.064532602007	142.968139127345	117.651699782876	134.354846322013	134.703789400459	119.336819592657	101.697259075144	121.978755706511	151.507423140914
ENSSSAG00000000650	65.2511391848121	73.8753945661168	65.3233165075549	83.6701474921514	66.4244056035564	60.4873386574059	72.3066787795029	59.5159262852791	71.750485515165	71.0039080711401	77.570729834604	85.0790088523735	79.5913012696436	76.256047522737	78.1605649117932	60.8258234609534	75.5920683943882	69.2934782298035	69.0723292548303	67.9539414935827	65.6293857969013	62.6062391660397	70.6575921164562	33.3621659763139	49.7639396183508	44.9959606969701	59.3266403074998	77.1420318058413	62.8181026405844	74.6075724946829	88.3247517103993	51.2890342320462	87.6668967690216	54.9972363290284	71.0742995125188	74.0877410549051	70.0211513964398	74.7607004897614	48.7621793868736	64.4557269875929	94.9396838642811	81.2956085233922	78.4344665219176	55.1456458784382	64.5219831582031	82.044063469952	70.845281602909	68.0425712104345	49.3279982319254
ENSSSAG00000000651	45.9515064681776	36.0982041629889	31.6409814333469	40.1158241400726	43.1758636423116	31.5586114734292	34.5345331484193	31.1105978309414	29.4865008966432	39.3400031204966	32.9675601797067	30.3021127419413	34.7511315402669	38.6231929011265	54.7123954382552	36.6885919288291	60.0860030827188	34.6467391149017	52.7635848474398	32.5806568804849	33.94623403288	36.3520098383456	23.8584077276346	22.2414439842093	35.7002175522951	17.7615634330145	27.9842642959905	51.7953642124934	41.5048178161004	32.0892784923367	39.2554452046219	45.0087443260814	29.5299020695652	34.8574033071307	42.4599711373489	45.2325155914158	26.3609040551303	19.6738685499372	27.7275137690065	57.4058818483249	44.0174897916212	29.9018330200983	19.6086166304794	42.1112204889892	37.3548323547491	29.0054769843265	34.2799749691495	41.4893726892893	29.949141783669
ENSSSAG00000000654	206.781779106799	137.6768716914	138.812047578554	168.486461388305	153.606437958224	211.267371252679	193.177544798971	133.910834141878	141.535204303887	174.631233364155	174.534142127859	228.431311439249	174.876661944569	160.434801281602	178.652719798384	172.822577770011	155.060653116694	203.68082994821	190.908243357101	126.599123878455	130.127230459373	140.359149098057	111.033359040145	106.758931124204	174.173788664228	134.98788209091	174.62180920698	184.038847308221	164.897519431534	167.666480122459	202.410889336332	196.782417053565	148.5723197875	136.331177379	185.531613013198	148.17548210981	125.214294261869	209.526700056831	128.120236036099	175.239007747518	222.676713063496	165.394513892419	183.830780910744	140.370734963297	206.017560259526	135.082649955577	188.539862330322	165.127703303371	104.821996242842
ENSSSAG00000000656	90.9839828069916	88.1467776072985	108.191742965638	71.0623170481285	85.5214222145788	96.4290906132558	93.890761997265	70.3370037916935	84.5279692370437	79.6395185122248	72.7225592199413	103.726462847414	90.8013437019877	74.2753709637048	91.559518896672	84.9630549930778	89.1598755420989	83.9920948240042	78.6657083180012	82.8479560675186	72.4186326034773	67.6551294213655	94.5159998440907	71.1726207494696	80.055033299086	75.7826706475287	76.117198885094	66.121741547864	97.5924094594793	72.2008766077577	68.6970291080883	94.2043485894727	58.1369946994565	76.6862872756875	79.3816851698262	77.9870958472685	82.3778251722822	81.6465544822394	72.6652084980861	75.5340550635854	88.0349795832425	75.6890148321238	89.4643133765622	83.2197928710976	71.3137708590666	78.7291518146004	95.9839299136186	79.6595955634355	76.6345686817413
ENSSSAG00000000657	639.644970037032	657.323113014426	621.592183642203	644.145519049165	697.456258837342	618.022808021321	606.512738419114	676.317344150899	707.676021519436	738.82444884835	676.80461780692	672.473809696158	571.712164049552	696.207810499793	581.737918843489	690.324821818757	705.525971680956	626.791007624131	751.16158064628	681.401166757569	760.395642336512	681.600184468981	620.318600918498	689.484763510487	721.577124466086	641.784492046258	648.115561095139	716.318866768526	636.033289235917	630.554322374417	621.953459960728	637.449425455432	676.419319280977	739.751559073551	679.359538197582	715.141668919453	649.961040609306	648.253968720431	698.924571211854	668.728167496276	648.179114382501	737.267070401798	625.024655096531	699.848378602725	693.894310104886	660.496147328805	705.024818532175	666.319325389986	743.443401924019
ENSSSAG00000000659	238.02880350516	291.30411266412	250.065821005484	237.256445628429	251.58243622347	266.49494133118	222.316057142949	263.763764218851	270.292924885896	150.643426583365	160.959264406803	172.488949454127	248.86294199804	176.280213753859	270.212238695056	208.545680437555	211.270139871495	250.926383286713	200.501622420271	267.161386419976	194.625075121845	252.444512766289	288.13615486451	312.49228797814	229.346852154138	142.092507464116	272.007048957027	222.609863211142	166.019271264402	288.001274468722	188.916830047243	151.773672727484	232.547978797826	148.724920777091	221.530284194864	244.099610001951	238.895692999618	212.477780339322	144.374295831724	171.210524810794	243.390825906611	272.854226308397	299.031403614811	163.431641421553	294.310800370751	196.408515579582	244.530488113266	279.63837192581	153.269137363483
ENSSSAG00000000660	604.721825121217	623.743388211646	611.385415437897	532.967377860964	548.831651299384	668.867237617402	636.730454923981	616.80141786562	644.771486273264	598.735657248533	544.934377088093	585.063869094404	568.349151319849	551.618421690448	624.167939795606	619.844105744954	526.237091514779	619.441699327031	552.578634038643	558.525546522598	625.742247339421	558.407262239032	600.130717456654	483.751406656551	576.612604708282	620.470615926641	585.43080907212	596.197702956573	574.3369384282	632.961018261342	603.552470021062	578.833386333093	548.148807166304	591.801247258841	575.055696055834	602.840250899386	544.517424388785	595.134523635601	494.314642019875	576.073059951611	577.405895501855	530.757536106745	617.671423860101	520.37436747108	535.419263751404	604.142649187828	621.610212773911	673.787412474058	535.561123660905
ENSSSAG00000000667	2962.95313706809	2288.45824530948	2883.41201771629	2627.01339797275	2647.84286837177	2846.41142928401	2621.3869067972	2912.22248391377	2568.27422809762	2659.76801585406	2803.212249398	2785.46344050922	2934.7891087877	2877.92304027368	2774.70005436866	2315.24324856137	2684.48755708276	2835.78310149544	2722.6009781279	2519.88109072779	2889.95605733252	2956.63013351878	2261.96057879304	2462.12784905196	2909.0268181249	2815.79985624724	2563.35860951273	2244.83312554998	2864.95418114379	2392.2557116037	2847.24650999773	2817.75673780956	2793.34417389293	2890.06603864232	2652.82515323349	2724.86912890356	2790.1369385852	2535.96165608691	2173.26340679144	2674.9126699851	2807.62537827733	2413.63858409106	2398.37892161551	2449.46932510954	2300.1521013591	2399.99603847455	2341.32229039291	2847.00075393903	2169.55106509343
ENSSSAG00000000669	10.1093314229991	18.4688486415292	13.2687986655971	16.046329656029	9.96366084053346	11.3961652542939	14.0296540915453	17.5842509479234	26.5378508069788	10.5546349835479	14.5445118439883	19.8129198697308	17.9360678917507	10.8937210746767	12.2823744861389	12.5513603967047	15.5060653116694	15.7485177795008	14.3900685947563	12.1013868413229	15.8415758820107	14.1368927149122	12.8468349302648	13.3448663905256	17.3091963889916	15.3933549752793	15.6711880057547	15.4284063611683	13.4610219944109	13.6379433592431	23.3079205902443	7.32700489029232	19.3789982331521	14.717570285233	20.3069427178625	14.817548210981	12.3566737758423	20.6575619774341	12.4295751378305	17.1210524810794	15.5355846323369	14.9509165100491	19.6086166304794	15.0397216032104	18.1114338689693	7.45855122454109	13.7119899876598	14.1063867143584	8.80857111284383
ENSSSAG00000000673	2213.02455150743	2629.2924520577	2544.54731333335	2695.78338221288	2807.2614418203	2415.9870339103	2539.36739056971	2507.78471211153	2828.7383193513	2867.98217871132	2507.47384190358	2449.80926859848	2401.19108900812	2530.31430416355	2665.27526349215	2490.96229411524	2676.73452442692	2382.22578944582	2606.52109146353	2947.15313381757	2570.86145742344	2566.85580580763	2538.16752979374	3161.62126235535	2440.59669084781	2555.29692589636	2508.50945149258	2556.70733985074	2575.54220826396	2529.43737715844	2432.61087002391	2708.8983794395	2689.06670720978	2426.0752701763	2919.58453711814	2705.37235494175	2509.22855474771	2292.00568606769	2986.92251773712	2731.31143109925	2672.12055676195	2808.90343932548	2545.44354634411	2803.40410683842	2403.16088148886	2666.01769881652	2392.74225284664	2438.74532667643	2788.79361432636
ENSSSAG00000000674	8466.10555169703	7957.55528513888	7876.56302326252	7870.72469628224	7906.1648769633	8556.76684978173	8289.36715978152	9126.22624197223	7810.97408752077	8378.46115239454	8129.4124866665	8662.90784657113	8331.30353571818	8717.94787457992	7809.35701418688	8028.04320758457	7058.1671040555	8612.33942301633	6588.73274058576	7146.33436775664	7937.76105802177	8108.51775005321	7598.9028612516	7731.12592891114	8617.81615216918	8018.75383789163	7531.12520733695	7947.83333405325	8122.60502179413	8378.51061434912	7825.32765500885	6477.07232301841	8301.59371930651	8995.53388012686	7487.72360578639	7443.08842766331	8811.95595867902	8627.97505257496	7973.09439033605	8095.23646134799	8031.89725491818	8039.85535327893	8609.40823931986	7577.01174369741	7726.79047434902	8367.66574602126	7781.55431799694	8131.08725964692	7998.18257046219
ENSSSAG00000000678	2810.39413559374	2621.73701397708	2737.45523239472	2293.47897440815	2431.13324509016	2768.39152869693	3107.02877919685	2941.98044705641	2450.32822451105	2619.46850046233	2519.10945137877	2716.7009539025	2826.05169719396	2992.80228069755	2765.76741837874	2656.06095779497	2237.71905029029	2759.14031496854	2018.44695489115	2197.79802556642	2671.56861838765	2728.42029397805	2490.45071433847	2269.73935858855	2934.99061270838	2672.52324455425	2725.66734242947	2641.56357483717	2922.16352462004	2704.32394494168	2750.33462964882	2880.55963686921	2696.44918272717	2792.46530938236	2582.67389657179	2517.42345394983	2783.54671257141	2675.64612279146	2493.56399688169	2584.2718039088	2578.0439609328	2672.47632617128	2984.18634345108	2527.67587744623	2594.46290172985	2408.28331761293	2642.98607012143	2529.19215913908	2469.92334004141
ENSSSAG00000000686	79.0365911252654	64.6409702453522	56.13722512368	80.2316482801451	67.2547106736008	76.2666443941205	73.385882940391	54.1053875320719	54.0585849771791	49.8946381040444	64.9654862364809	50.1150326116721	63.8972418643617	60.4106350504799	91.559518896672	64.6877805060933	75.5920683943882	74.5429841563037	72.9096808800987	65.1613137609697	57.708597855896	82.8018001873428	60.5636503855339	75.6209095463115	69.2367855559663	73.4144621897934	82.8334223161317	66.121741547864	57.2093434762465	60.1673971731314	93.231682360977	49.1956042633913	63.6738513374999	77.4608962380682	48.9212710930324	64.7292895532329	74.140042655054	56.0705253673211	66.9284815113951	62.4414855192306	66.4577787049968	69.1479888589773	91.9153904553722	45.1191648096312	72.4457354758771	65.469505193194	85.6999374228738	70.5319335717918	49.3279982319254
ENSSSAG00000000687	690.191627152027	679.989427256303	755.300847118604	725.523333733312	645.147039424541	650.458047591235	664.789763107072	651.969919761467	611.353451923735	612.168829045776	721.407787461818	684.128468443058	637.851414400383	641.73920512641	678.880335233861	633.360955402944	647.378226762196	713.932806004036	654.268452108254	693.502553598892	699.292421077328	671.502403958329	688.223299835612	736.191795877326	597.167275420209	704.542016176243	577.595215069243	639.176834962685	620.32876357577	745.273492984521	683.29009309295	616.515125768882	601.671754667391	661.516053873102	606.439152983439	605.179863774804	615.362354036948	706.291880942746	691.275601896266	685.849219977355	633.506617785294	607.380983220746	683.850504987969	592.56503116649	709.741814740234	690.33035222697	708.45281602909	714.446997709562	608.672263897508
ENSSSAG00000000688	427.349010154051	385.327342111905	375.609069918441	320.926593120581	346.237214208538	352.404494786626	329.157269070872	279.995380478472	282.087525244553	326.234172218752	287.981334510967	354.301625905775	280.251060808604	380.289899334169	310.409100649693	335.990262927171	322.719984299119	363.265810113818	280.12666864459	316.497809696139	299.858400623773	331.207200749371	314.747455791487	340.294092958402	346.183927779831	306.682995276718	320.139983546131	384.608130003409	344.377812690346	368.224470699564	355.752472166886	395.658264075785	272.228784703804	319.138892500841	343.371940502039	307.269157638238	313.035735654672	348.227473333889	278.231258854514	314.221669064515	337.467421735763	326.116866375447	339.474175415174	335.887115805033	295.442764987561	346.408267984242	332.51575720075	389.170315825534	316.227702951093
ENSSSAG00000000689	3532.75181727349	4004.38218273156	3660.14707806394	4141.09921765949	4180.58602767383	3549.4671626643	3414.60196504996	3635.88204215523	4058.32540674132	4115.34813131243	3716.60759320047	3445.11712558378	3682.49893902506	3916.78789548604	3575.28755496517	3786.64888275967	4229.27931375782	3490.92144112267	4205.73738129411	4386.28729202413	3792.92588260712	3752.33523775812	3721.91160551099	4482.76303501738	3645.74948943135	3857.81157765076	3924.5132248697	3360.08649965729	3911.54864120924	3719.14737726183	3584.51284024704	4067.53442909656	3871.18559943206	3714.24997461537	3922.93211595071	3787.83324530183	3907.18024792134	3509.8181493088	4532.01431948589	3825.04454841996	3782.91485797404	4009.6489215388	3637.39838495393	4090.80427607323	3857.73541409046	3909.10956957337	3733.08927414038	3715.78821805275	4604.24012068347
ENSSSAG00000000691	5073.0463140868	5057.10655529873	5105.42545579359	4342.82450476386	4710.32066236219	5294.83370276423	5738.12852344205	5464.64414073926	4697.19959283525	4611.41597553918	4471.95257496492	4922.92785469076	5443.59660514632	5445.87019905884	5126.21647871489	5327.56974377049	3737.9308691943	5063.67341670215	3624.37861006596	3707.67875299918	4988.96486169893	5248.82630943668	4870.78570070324	4755.22072382394	5136.50402843325	5212.42681547533	5394.24678569512	4672.60306938239	5506.67974754694	4922.49532072446	5067.63262938416	6130.60966320602	4734.01242552717	5294.45225787196	5422.8767485201	5012.23065010395	5333.14040165355	5401.46061038526	5553.15172311689	4829.14392039856	4936.00047290749	4795.50647059826	5199.96002269525	4896.93335400531	4615.01974273674	4664.90942699353	4607.22863585369	4670.0437899064	4985.6512498696
ENSSSAG00000000693	1213.11977075989	1259.23968010426	1211.54338585106	1596.60980077489	1459.67631313815	1505.17044166327	1300.44101387016	1194.37642977049	1258.09070492344	1374.98108467492	1367.1841133349	1278.51606453498	1134.45629415323	1533.04365669087	1460.48598435179	1225.20587257063	1398.45326529618	1398.46837881967	1447.64090063249	1411.20788088043	1222.06442518368	1567.17553525312	1347.0824055449	1455.7025087665	1446.39972325511	1302.5146517544	1261.53063446325	1440.35193671764	1319.18015545227	1430.37958879591	1319.96434500541	1363.8696245787	1254.09802851685	1220.00911574957	1507.32897537589	1490.3334016413	1244.72893835318	1156.82347073631	1568.03870969554	1411.98326932196	1254.06691504364	1389.50080315269	1241.47054041723	1600.22637858159	1191.95874150154	1460.21858418238	1164.37648311878	1387.40462272983	1431.39280583712
ENSSSAG00000000695	269.275827903521	273.67475714266	287.830863361414	310.611095484562	294.758299865781	323.475767602649	316.206819140214	344.921845516959	298.796542419317	305.124902251656	245.317433101935	319.337649665073	308.276166889464	307.995204929496	321.574895637092	320.542434746612	263.603110298379	308.670948478215	271.492627487736	324.875692893978	324.752305581218	317.070308034459	310.159300459249	271.345616607353	260.719770609186	294.841952988041	304.468795540376	308.568127223365	305.116498539981	326.508408659526	282.14851240822	277.379470846781	277.765641341847	303.646713253227	317.526740679305	306.489286679765	327.863744185683	324.618831073964	305.002651459072	281.993805570719	264.968026784857	265.378768053372	313.73786608767	294.778543422924	288.650977286698	275.137667394182	315.375769716175	288.766033917454	348.819416068615
ENSSSAG00000000697	505.466571149953	466.758174758647	434.808325503413	482.536056084873	424.285890792716	526.85348598697	475.929034951654	459.895794022611	445.246163539312	473.03954971719	513.906085154252	497.653928492651	469.70077791522	499.130492876097	513.626569420355	429.642721271814	435.138957808722	472.455533385024	515.164455692276	381.659123457108	492.22039347676	444.302342468669	482.673940951376	401.458063914977	484.657498891764	504.428401497613	465.658157885281	445.219726422284	464.405258807177	504.603904291995	485.786134407196	531.731212038357	475.246861432065	497.298953848398	485.520539527076	479.620639460702	476.967607747514	482.009779473462	403.483131397267	504.567487824751	460.025922724198	490.576947985987	535.560341719968	433.14398217246	529.759440667352	460.772720093872	471.920988741958	511.149071532044	416.645413637513
ENSSSAG00000000698	174.615724579075	223.30516993849	191.887242240943	223.502448780404	172.703454569247	194.61143741948	213.682423855844	227.242627634702	185.764955648852	187.104892890167	211.380238799296	177.150812952887	180.481683160741	203.019347300793	233.36511523664	181.511981121575	182.196267412115	214.179841801211	202.420298232906	192.691313550296	181.046581508693	185.799161395989	164.255960894099	185.716057268147	176.337438212852	215.50696965391	195.889850071933	220.405805159547	173.871534094475	203.766918426338	218.358413950709	212.483141818477	181.793459615761	175.836234460415	210.453769985121	212.12490070457	175.464767616961	217.396247476806	175.926294258524	182.288852886786	210.593480571678	182.214294966224	193.635089225984	182.481955452286	198.093807941852	206.353250545637	193.110525659542	197.489414001017	180.575707813298
ENSSSAG00000000701	68.9272597022663	69.6779289657693	67.364670148416	72.2084834521306	69.7456258837342	81.5264129730254	59.3562288488457	67.6317344150899	67.8189520622793	81.558543054688	69.8136568511436	71.093418356093	57.1712164049552	61.400973329996	63.6450314281744	69.5152268125182	52.3329704268841	77.6926877122039	68.1129913485132	79.1244524240346	62.2347623936133	85.8311343405383	59.6460193190864	73.3967651478905	63.8276616844064	48.548273383573	80.5946811724525	72.7339157026503	44.8700733147031	57.7607012862061	80.9643557345327	76.4101938559056	63.6738513374999	72.0386335014034	63.6899567060233	66.2890314701783	59.3120341240432	53.1194450848305	58.3233910313586	67.4770891901363	55.237634248309	80.3611762415141	58.8258498914382	70.1853674816486	66.7859123918242	53.0385864856255	65.1319524413841	68.8723586642202	63.4217120124755
ENSSSAG00000000703	355.664660063694	415.549094434407	399.084636788344	507.751716972919	414.322229952183	334.871932856943	416.572806102808	426.079926815066	428.537146364547	404.914178459745	338.40230890346	363.625352903295	422.618599699375	423.864783632876	372.937552579127	407.43646826226	451.61415220237	383.213932634519	506.530414535422	481.262845920305	383.592444571544	463.488125438907	438.627649761897	457.0616738755	376.475021460567	432.198043536687	351.48235955764	449.627842525475	427.387448322547	408.336068814985	372.926729443908	393.56483410713	452.176625440217	444.625544406511	377.52452598208	411.771866073578	446.487812433769	391.509984143751	457.982037770832	439.104640102976	409.966816686668	431.707714227669	444.870489804001	459.212832951358	410.903155902241	455.800352610844	449.067672095858	436.468200691323	465.973411869438
ENSSSAG00000000704	158.992212379894	163.701158413554	175.556413114054	267.056772132483	180.176200199647	271.754709910085	173.751869902985	158.25825853131	155.295571388987	179.428794720314	232.712189503812	248.24423130898	142.367538890771	226.787466009179	300.359885161034	187.304916689285	194.794945477846	256.175889213213	165.006119886539	161.972408491553	194.625075121845	180.750271140663	189.949630754629	184.603985068937	144.964519757804	165.774592041469	175.74117977882	184.038847308221	209.767592746237	147.610681064749	229.399007914509	212.483141818477	253.772595910326	164.991708987085	167.07075599696	210.565158787625	166.40320684801	147.554014124529	181.663021245215	252.787304279466	197.647160044731	246.690122415811	167.89877989848	197.521677055497	155.079152503049	179.005229388986	170.257209013443	195.829839093446	179.694850702014
ENSSSAG00000000705	7609.5694711302	6849.42436664713	7368.26596668811	6930.86824500054	6399.16117483261	7106.82397819695	7879.26957864404	6611.67835641919	6869.37182555463	6334.70001467118	6911.55202826322	7617.48495697416	7658.70098977753	7117.56121488196	7019.93530857777	6784.49303904952	6610.42946818105	7482.64574763347	6621.35022940054	6183.80867591603	6767.74752502184	6676.65247364281	7344.71905584565	6084.14700188044	6471.47579993422	7073.83866325525	7005.02103857233	7146.6582322983	6979.53990410207	7573.87195615378	7391.06429243272	6662.34087524437	6779.88095328423	6656.2148137372	6675.44589707189	6634.36224372714	6546.56576644126	7265.55965549181	6013.04600321662	6080.99499298572	6976.3405879544	6356.94281361652	7539.51309441933	5789.29016912913	7096.28618278553	6621.53603156481	7250.21470597512	7166.04445089405	5452.50551885033
ENSSSAG00000000707	88.2268924189009	36.9376972830584	41.8477496376524	29.8003265040539	52.3092194128006	66.6237353327949	38.8513497919717	25.7000590777342	39.3153345288575	30.704392679412	63.0262179906158	58.2732937345024	81.8333097561124	37.6328546216105	36.8471234584168	59.8603341996685	32.9503887872974	56.6946640062028	46.0482195032202	62.3686860283567	55.4455155870373	75.7333538298867	58.7283882526389	30.0259493786825	47.6002900697268	53.2846902990436	48.1329345891036	33.060870773932	33.6525549860273	40.1115981154209	22.0811879275998	23.0277296552044	58.1369946994565	48.800364629983	72.9203852141426	60.8299347608695	23.8895692999618	21.6412554049309	20.0785444534185	19.1352939494416	75.9517470914249	42.9838849663913	29.4129249457191	73.1933118022907	38.4867969715597	52.2098585717876	30.8519774722346	22.4042612522162	32.5917131175222
ENSSSAG00000000708	429.187070412778	439.054901796353	500.131642010968	449.297230368813	413.491924882138	453.216725882302	409.018376976591	430.137830879972	433.451563180654	388.602469848808	430.517550582052	424.229578387178	429.344625158781	455.55560857739	466.730230473279	385.230215252705	434.169828726742	439.908596640722	428.824044123738	417.963283981077	359.830080748528	418.048113140975	436.792387629002	420.363291301555	408.929764689926	440.48677313876	382.824735569149	433.097407138509	432.996207486885	435.611955533471	407.275243997952	441.713723386194	440.180102724456	413.641185911284	408.907982909686	427.369285243032	429.18846914759	476.107618908481	390.097435094988	436.083277900433	465.204450934977	402.740313489449	437.517258567571	379.000984400902	466.369422125959	372.098833313217	434.213016275894	457.212887035968	389.338843187697
ENSSSAG00000000710	1402.43997740878	1431.33576971851	1357.50017117263	1143.87407119407	1320.18506137068	1391.20878912034	1448.29198391183	1441.90857772972	1261.03935501311	1283.82741890791	1302.21862709842	1379.91159563302	1489.81463925854	1424.1064459441	1361.11040896394	1348.78849801511	1146.47970398155	1359.62203496357	1116.66932295309	1140.32299081697	1353.32319677748	1348.05369817198	1340.65898807977	1196.58968635046	1340.38089537253	1341.59009130703	1357.79650364146	1329.04700511207	1352.8327104383	1306.83586660041	1366.5801861859	1369.10319950034	1199.65227157609	1405.91526672094	1379.02601911303	1306.28385544175	1355.11522408404	1467.67059382532	1277.3778757032	1356.59162894199	1324.84013392429	1249.33596087098	1424.07578278857	1292.41340976921	1345.90592938778	1369.05851366021	1395.19498124438	1283.68119100661	1295.74081069933
ENSSSAG00000000711	488.004998692046	460.042229798091	483.800812884079	391.988910168709	373.637281520005	432.177651566683	505.067547295632	543.759144697323	413.793895916226	419.30686252822	433.42645295085	487.16473562044	427.102616672313	461.497638254486	391.919404057706	376.54081190114	375.052954726003	451.457509679023	364.548404400493	320.221313339623	446.958748099586	449.351232723995	395.498989638865	334.733731962349	458.693704308277	444.039085825363	447.748228735847	436.403494215902	421.778689158209	413.149460588836	458.798015829019	464.741453041399	492.780240785869	457.019287804602	426.445797075113	444.526446329431	469.553603482008	418.069706686166	432.166766330722	478.382348736041	428.091665424395	438.248740200815	525.756033404729	438.157222706863	384.867969715597	358.010458777972	499.344968717278	409.915002170178	378.768557852284
ENSSSAG00000000712	6422.1825439925	6815.00514872428	6452.71885876191	6485.00951384373	6933.87763994124	6681.65935140214	6446.08645298464	6780.75769245691	6886.0808427294	6861.47225157734	6458.73289285372	6611.68790711664	6773.10763762234	7262.1506036913	6528.64032913221	6895.52430409729	6691.83631106731	6598.62894961083	6355.61362935071	6628.76736131236	6530.12388679168	6602.93867591506	6419.74694086659	7259.6073164459	6349.22960043697	6453.36804732861	6427.42582350309	6085.40428045508	6954.86136377898	6696.23018938837	6180.27915440266	7019.27068490004	6593.4734464701	6698.04369770576	6512.99035532899	6691.29282369564	7156.98545096788	6368.43124961468	7410.89514564033	6569.44854906357	6428.27968564696	6984.88130703858	6706.14688762395	6998.48378602725	6652.55605299578	6524.57486564578	6427.49530671553	6432.51234174741	7290.85431010083
ENSSSAG00000000716	93.7410731950822	165.380144653693	99.005651581763	108.885808380197	113.75179459609	113.085024446455	111.158028571475	98.7423322460313	133.672137398116	105.546349835479	107.629387645513	69.9279524814029	119.947454026083	114.879240423864	147.388493833667	111.996754309057	107.573328099706	118.638833938906	99.7711422569771	143.354890274133	138.048018400379	135.310258842731	169.761747292784	160.138396686307	130.900797691749	121.962735573366	74.9978283132544	144.365802379503	114.418686952493	113.916938647795	84.644553722466	99.43792351111	108.891513881522	137.880395303761	131.072084815294	125.559224314102	116.152733492918	136.733386422064	135.769205351687	93.6622282788459	114.790708672267	113.066306107247	113.975084164661	126.333661466967	156.21111711986	144.198657007794	153.117221528868	158.489403673085	137.413709360364
ENSSSAG00000000719	28.4899340102701	41.9746560034755	39.8063959967913	40.1158241400726	44.0061687123561	49.091173403112	43.1681664355241	45.9895794022611	43.2468679817433	52.7731749177393	52.3602426383577	76.9207477295432	72.8652758102371	49.5169139758032	45.779759448336	52.1364201093887	67.8390357385535	56.6946640062028	49.8855711284886	76.3318246914217	59.9716801247546	39.3813439915411	44.0462911894792	47.8191045660499	50.8457643926627	59.2052114433818	40.2973405862263	36.3669578513252	51.6005843119086	73.0031085700661	62.5633657948662	51.2890342320462	52.600138061413	81.3339410499716	35.0756283308534	28.8552254634894	38.7175778309726	46.2335910923524	46.8499370579766	37.2634671647021	43.1544017564914	29.9018330200983	35.5406176427439	44.1165167027505	48.6744785228549	30.6629328120022	59.4186232798591	37.3404354203604	66.0642833463287
ENSSSAG00000000720	781.175609959019	924.28192519653	771.631676245493	838.993807729518	738.14120726952	792.471799221666	716.591562829701	838.633506747115	771.563440128829	839.573237327671	815.462297386275	850.790088523735	763.403889642637	846.739228986235	787.188546611631	778.18434459569	710.371617090853	795.82509845744	771.307676678939	897.36437807964	728.71249057249	816.910443311712	763.469047284306	788.459189240218	807.041281636732	811.11139677433	828.334223161317	790.154811496974	817.757086160464	736.448941399128	799.829696044171	728.513629091922	778.851167084782	811.790192574955	901.812865243258	829.782699814937	811.421577946979	764.329793165061	820.351959096814	805.696587344911	758.654382879119	803.611762415141	897.094210844432	779.057579046299	768.603974814384	750.827489937136	729.020801010579	792.447018365426	897.593396398786
ENSSSAG00000000721	630.454668743396	623.743388211646	568.516988979814	625.806856585132	601.140870712185	636.431998047488	562.265367822702	561.343395645246	557.294866946556	601.614194062228	610.869497447507	643.337162828907	577.317185265724	641.73920512641	548.240533881292	515.571265526177	536.897511416552	613.142292215231	617.813611668205	646.958758055342	578.217519693389	589.710381822051	590.954406792179	526.010150226549	657.74946278168	590.86801020495	653.712413954337	562.034803156844	647.250807564592	564.771301465127	614.593063984862	567.319521505491	654.271892728804	625.10943264121	623.976967148866	665.229927577201	634.309253826573	606.938844765563	604.268575931453	659.664080888646	654.22073062841	629.80735798582	617.671423860101	651.721269472451	607.864999227282	582.595723428043	639.892866090791	538.532057506975	624.527691900627
ENSSSAG00000000724	13.7854519404533	5.87645184048657	15.3101523064582	12.6078304440228	9.96366084053346	13.1494214472622	6.47522496532862	9.46844281811259	9.82883363221439	6.71658589862137	10.6659753522581	16.3165222456607	13.452050918813	10.8937210746767	11.165794987399	13.5168496579897	7.75303265583468	12.5988142236006	16.3087444073905	6.51613137609697	18.1046581508693	11.1075585617167	11.9292038638173	16.6810829881569	15.1455468403676	15.3933549752793	21.2680408649527	19.8365224643592	14.5827738272785	16.8468712084768	15.9475246143777	18.8408697178945	10.150903836413	15.4921792476136	19.3838998670506	12.477935335563	9.06156076895104	9.83693427496861	9.56121164448501	4.02848293672456	17.2617607025966	11.2131873825369	13.4809239334546	11.0291291756876	16.9794692521587	7.45855122454109	13.7119899876598	14.9361741681442	7.04685689027506
ENSSSAG00000000725	79.0365911252654	98.2206950481326	105.129712504346	73.3546498561327	90.5032526348456	97.3057187097399	91.7323536754888	110.916044440747	109.10005331758	71.9634203423718	98.9026805391202	100.230065223344	103.132390377566	92.101459994994	85.9766214029725	90.7559905607877	101.75855360783	92.3913043064046	77.7063704116841	65.1613137609697	104.101784367499	96.938692902255	96.3512619769857	53.3794655621022	127.655323368813	81.7031917918668	79.4753106006129	91.4684091412118	113.296935119625	97.0700674393187	83.4178210598215	77.4569088402331	90.4353250880434	82.883158974733	87.6890708271336	79.5468377642139	79.0827121653909	105.255196742164	98.4804799381956	104.740556354838	80.267187267074	86.9022022146606	87.0132362977523	56.1482939853189	62.2580539245819	98.6186217467099	95.9839299136186	73.0212959331492	88.0857111284382
ENSSSAG00000000728	2802.12286442947	3142.22274842017	2957.92142560772	3264.28191859791	3078.77119972484	2941.0872637043	2745.49538529934	3063.71756900357	3007.6230914576	3151.99781099588	3043.68151188528	2918.32655022388	2900.03797724743	3086.88441725157	3048.26203155993	3010.39551668655	3270.81065168026	2774.88883274804	3074.67798974627	3186.38824291142	2999.71554737216	3001.06036776564	2872.18523798062	3447.42381755243	2983.67272755242	2871.45275500402	3091.70151942103	2935.80532472516	2906.45899895989	2809.41633200408	3004.26829081622	3310.7594954278	3082.18352851087	3026.39721602132	3149.42220697031	3121.04357580769	3176.4889386432	2918.61839938319	3402.83522427222	3240.9145225949	3031.16517937596	3232.20126301625	2913.1051081656	3342.82878834023	2983.85872991269	2883.14441224205	3103.48040054033	2931.63907422518	3428.29587711882
ENSSSAG00000000729	245.381044540068	260.242867221548	159.225583987165	185.678957448336	196.782301600536	257.728660366338	273.03865270469	206.953107310175	197.559556007509	215.890261027115	269.558286175249	192.301869323858	188.328712863382	191.1352879466	198.751150775703	255.854654240518	227.745334265144	261.425395139713	193.786257076052	200.138320837264	181.046581508693	199.936054110901	264.277747136875	230.198945236566	271.538018352305	201.297718907498	259.693972666791	253.466675933478	191.819563420356	253.50530008946	282.14851240822	292.033480627365	231.625169358152	223.861990128017	268.605469586272	301.030189970457	215.006123699656	262.646145141662	302.134287965726	187.324456557692	205.414952360899	280.329684563421	275.746171366116	296.783839636685	272.80347265135	255.248197462073	274.239799753196	184.212814740445	327.67884539779
ENSSSAG00000000733	251.814255445613	288.785633303911	260.272589209789	283.103101788512	260.715791993959	252.468891787433	265.484223578473	247.532147959229	256.532557800795	236.999530994211	245.317433101935	286.704605173752	244.378925025103	261.449305792241	250.113807717738	263.578568330798	267.479626626297	295.022233069315	267.655275862468	268.092262330847	284.016824741762	248.405400562028	263.360116070428	270.233544408142	234.755976025698	223.795699255983	277.603901816225	271.099140346242	238.933140400794	281.583418770255	273.561383769709	261.678746081869	246.390120392934	253.297130698483	257.528955376529	243.319739043478	266.904153558194	237.070116026743	238.074169947677	216.530957848945	277.914347311805	223.329315368859	259.814170353852	255.675267254577	244.504357231085	249.447102065208	233.103829790217	272.170284841738	247.520848270912
ENSSSAG00000000734	5.51418077618131	4.19746560034755	5.10338410215273	6.87699842401244	2.49091521013336	5.25976857890486	15.1088582524334	6.76317344150899	0.982883363221438	10.5546349835479	7.7570729834604	11.6546587469005	10.0890381891097	8.91304451564458	4.46631799495961	5.79293556770985	6.78390357385535	2.09980237060011	4.79668953158544	6.51613137609697	9.05232907543466	2.01955610213031	4.58815533223741	2.22414439842093	5.40912387155987	2.36820845773527	4.47748228735847	6.6121741547864	10.0957664958082	2.40669588692526	2.45346532528887	6.28028990596485	7.38247551739129	6.19687169904546	1.84608570162386	3.89935479236343	4.94266951033693	3.93477370998744	5.73672698669101	5.03560367090569	3.45235214051931	3.73772912751229	9.8043083152397	3.00794432064208	11.3196461681058	7.45855122454109	4.57066332921993	5.8085121765005	4.40428555642191
ENSSSAG00000000735	85.4698020308103	80.5913395266729	73.4887310709993	76.7931490681389	84.6911171445344	77.1432724906046	85.2571287101602	74.3949078565989	83.5450858738223	71.9634203423718	95.9937781703225	83.9135429776835	72.8652758102371	80.2174006408012	88.2097804004523	70.4807160738032	100.789424525851	82.9421936387042	116.079886664368	80.0553283349057	75.8132560067653	88.8604684937338	78.9162717144835	77.8450539447324	87.6278067192698	55.6528987567789	73.8784577414148	76.0400027800436	77.4008764678629	77.8165003439166	66.2435637827995	107.81164338573	80.2844212516303	87.5308127490171	96.9194993352529	70.9682572210144	66.7260383895486	99.3530361771829	66.9284815113951	108.769039291563	101.84438814532	103.721983288466	80.8855436007275	95.251570153666	74.7096647094983	80.3866076422762	92.5559324167037	89.6170450088649	53.7322837883473
ENSSSAG00000000738	5.51418077618131	6.71594496055608	12.2481218451666	9.16933123201659	6.64244056035564	13.1494214472622	10.792041608881	8.11580812981079	3.93153345288575	6.71658589862137	6.78743886052785	12.8201246215905	11.2100424323442	4.95169139758032	15.6321129823586	8.68940335156478	8.72216173781402	7.34930829710037	3.83735162526835	8.37788319783896	12.4469524787227	8.07822440852125	14.6820970631597	12.2327941913151	3.24547432293592	5.92052114433818	10.0743351465566	2.20405805159547	7.85226283007304	3.20892784923367	7.36039597586661	16.7474397492396	10.150903836413	13.1683523604716	6.46129995568353	7.79870958472685	7.4140042655054	6.88585399247803	5.73672698669101	5.03560367090569	5.17852821077897	6.5410259731465	2.45107707880992	5.01324053440347	12.4516107849164	10.7734628798927	11.4266583230498	7.46808708407208	6.16599977899068
ENSSSAG00000000739	364.85496135733	311.451947545788	342.947411664663	371.357914896672	348.728129418671	363.80066004092	366.929414701955	367.916635218089	317.471326320525	322.396123133826	315.131089953079	353.136160031085	388.988472402342	317.898587724657	320.458316138352	335.024773665886	339.195178692767	325.469367443016	327.134226054127	376.073867991882	365.487786420674	343.324537362153	341.358756718464	374.768331133926	320.220133196344	317.339933336526	343.646765554763	337.220881894106	411.682922662401	347.366439679545	363.112868142753	359.023239624324	411.573010094565	359.418558544636	330.449340590672	368.87896335758	343.515530968417	317.732977081486	320.300590090248	311.200306861972	349.55065422758	317.706975838544	307.610173390645	300.794432064208	332.797597342311	338.949716759701	316.51843554848	303.702208085598	374.364272295863
ENSSSAG00000000743	444.810582611959	436.536422436145	419.498173196954	338.119089180612	421.794975582583	433.930907759651	443.552910125011	446.369447139593	455.074997171526	426.982960698073	438.274623565513	454.531691129119	441.67567183436	495.169139758032	442.165481501001	441.228592407234	446.768506792474	403.16205515522	437.458085280592	412.378028515851	399.434020453554	417.03833508991	453.309746825056	434.820229891291	441.384507919285	434.566251994422	477.971234175517	434.199436164307	465.527010640045	450.052130855023	483.332669081907	485.675752727948	414.341438413586	443.07632648175	427.368839925925	435.167994827758	439.897586419987	462.335910923525	393.921919752782	418.962225419354	410.829904721798	384.986100133765	397.074486767208	420.109556783011	450.521917490611	417.678868574301	383.935719654474	381.702228741462	428.09655608421
ENSSSAG00000000746	272.032918291611	287.106647063772	299.05830838615	242.98727764844	242.449080452981	277.891106585474	326.998860749095	279.995380478472	233.926240446702	201.497576958641	272.467188544047	248.24423130898	278.009052322135	253.526599556113	223.31589974798	274.198950204933	281.047433774007	254.076086842613	209.135663577125	265.299634598234	247.807508440024	266.581405481201	267.948271402665	289.13877179472	261.801595383497	246.293679604468	263.05208438231	241.344356649703	246.785403230867	282.385650732563	249.02673051682	301.453915486313	298.990258454347	278.859226457046	264.913298183025	290.111996551839	247.957253768569	267.564612279146	265.801683716683	248.758821342741	279.640523382064	251.362283825201	274.520632826712	252.667322933935	238.844534147032	282.596218618723	273.097133920891	307.021357900741	284.516846944856
ENSSSAG00000000748	195.753417554436	194.762403856126	208.218071367831	199.432954296361	210.067182721247	191.104925033543	186.702319833642	217.774184816589	204.439739550059	195.740503331251	196.835726955308	212.114789193589	165.908627998694	221.835774611598	211.033525261842	217.235083789119	180.258009248156	202.63092876291	214.891691015028	218.755839054684	202.545863062851	207.004500468357	211.055145282921	217.966151045251	191.482985053219	179.983842787881	204.84481464665	199.46725366939	188.454307921753	207.77807823788	185.23663205931	221.903576677425	185.484697374456	194.426849557551	200.300298626189	200.42683632748	194.411667406586	166.244189246969	239.986412276574	204.445509038771	205.414952360899	231.739205905762	197.311704844199	223.590527834395	251.296144931949	209.668162200988	189.682528162627	214.085163076733	247.520848270912
ENSSSAG00000000750	17.4615724579075	17.6293555214597	16.3308291268887	18.3386624640332	19.9273216810669	19.2858181226512	16.1880624133216	21.6421550128288	10.8117169954358	14.3926840684744	15.5141459669208	13.9855904962806	12.3310466755786	17.8260890312892	15.6321129823586	12.5513603967047	18.4134525576074	10.4990118530005	18.2274202200247	10.239635019581	18.1046581508693	14.1368927149122	17.4349902625022	12.2327941913151	12.9818972917437	16.5774592041469	22.3874114367924	8.81623220638186	14.5827738272785	24.0669588692526	19.627722602311	8.37371987461979	11.9965227157609	17.8160061347557	20.3069427178625	14.0376772525083	15.6517867827336	17.7064816949435	9.56121164448501	16.1139317468982	16.3986726674667	12.1476196644149	17.1575395516695	20.0529621376139	18.1114338689693	22.3756536736233	17.1399874845747	11.617024353001	11.451142446697
ENSSSAG00000000759	2.75709038809065	6.71594496055608	7.14473774301382	11.4616640400207	0.830305070044455	7.01302477187315	0	12.1737121947162	7.86306690577151	5.75707362738974	4.84817061466275	5.82732937345024	0	2.97101483854819	4.46631799495961	5.79293556770985	7.75303265583468	3.14970355590016	0.959337906317088	5.58525546522598	6.789246806576	8.07822440852125	4.58815533223741	7.78450539447324	1.08182477431197	10.6569380598087	10.0743351465566	12.1223192837751	5.60875916433789	4.01115981154209	7.36039597586661	7.32700489029232	3.69123775869565	7.74608962380682	9.23042850811932	7.79870958472685	9.06156076895104	9.83693427496861	8.60509048003651	8.05696587344911	10.3570564215579	8.40989053690264	1.22553853940496	4.01059242752278	3.39589385043174	9.94473496605479	5.71332916152492	4.14893726892893	4.40428555642191
ENSSSAG00000000762	6.43321090554486	10.9134105609036	4.08270728172218	8.02316482801451	5.81213549031118	8.76628096484144	2.15840832177621	6.76317344150899	11.7946003586573	8.63561044108461	7.7570729834604	10.4891928722104	16.8150636485162	11.8840593541928	6.69947699243941	10.6203818741347	15.5060653116694	6.29940711180032	11.5120548758051	8.37788319783896	5.65770567214666	7.06844635745609	11.9292038638173	6.67243319526278	3.24547432293592	7.10462537320581	11.1937057183962	7.71420318058413	8.97401466294062	7.22008766077577	8.58712863851104	7.32700489029232	11.0737132760869	3.09843584952273	5.53825710487159	9.35845150167223	8.23778251722822	8.85324084747175	9.56121164448501	6.04272440508683	6.90470428103862	8.40989053690264	8.57876977583473	7.01853674816486	9.05571693448464	7.45855122454109	13.7119899876598	4.97872472271472	5.2851426677063
ENSSSAG00000000763	37.6802353039056	47.851107843962	40.8270728172218	38.9696577360705	39.8546433621338	41.2015205347547	34.5345331484193	39.2264059607521	46.1955180714076	41.2590276629598	38.785364917302	34.9639762407015	39.2351485132046	45.555560857739	39.0802824558966	41.5160382352539	44.5799377710494	30.4471343737015	41.2515299716348	53.9908028305178	46.3931865116026	43.4204561958017	33.9523494585569	48.9311767652604	42.191166198167	53.2846902990436	38.058599442547	36.3669578513252	32.5308031531598	42.5182940023462	30.6683165661109	51.2890342320462	45.2176625440217	43.3781018933182	47.9982282422205	53.8110961346153	31.3035735654672	33.4455765348933	43.0254524001825	39.2777086330644	41.4282256862317	44.8527495301474	39.2172332609588	41.1085723821085	39.6187615883703	41.4363956918949	44.5639674598944	25.7234110673594	48.447141120641
ENSSSAG00000000766	1159.8160232568	1061.11930376786	1097.22758196284	1023.52659877385	1023.76615136481	1201.85712027976	1259.43125575642	996.891765278425	1008.4383306652	1026.67813021784	1089.86875417619	1156.14214769253	1206.20056572023	1109.17887305799	1088.6650112714	1114.17460752286	968.159952897356	1113.94515760336	994.83340885082	959.733064107997	1021.78164438969	1123.88297083552	1108.49832826856	1056.46858924994	1101.29762024959	1107.13745399124	1079.07323125339	1130.68178046847	1134.09110302912	1159.22518553566	1192.38414809039	1066.6025690297	1049.23433290924	1192.12319310387	1103.03620672026	1045.80695531187	1038.78437542248	1192.2364341262	987.673162875302	994.028164636784	1096.98489265001	1025.07221322024	1153.23176558007	1029.71960576647	1057.25495210108	1036.73862021121	1144.95116396959	1079.55347737531	1005.05796397548
ENSSSAG00000000768	560.608378911766	503.695872041706	539.938038007759	540.990542688979	544.680125949162	603.996758477575	533.126855478723	553.227587515435	533.705666229241	568.031264569121	564.327059546744	490.66113324451	512.298939158128	494.178801478516	596.253452327108	521.364201093887	564.033125711973	559.597331764928	554.497309851277	553.871166968243	503.535804821053	523.065030451751	514.791028277038	547.139522011548	567.958006513786	431.013939307819	611.176332224432	488.198858428396	526.101609614894	507.010600178921	500.506926358929	585.113676239058	565.682186520108	511.24191517125	576.901781757458	527.192767927535	537.927198375003	465.286991206015	550.725790722337	572.044577014887	513.537380902248	538.232994361769	528.207110483539	608.607400876581	527.49551143373	504.69529952728	540.480938680257	507.000134263115	626.289406123196
ENSSSAG00000000774	787.608820864563	752.185835582281	786.941828551951	738.131164177335	757.238223880543	713.575270538093	783.502220804763	725.012192929764	785.323807213929	710.039080711402	713.650714478357	717.92697880907	738.74179629148	764.541151786402	796.12118260155	731.840860054011	636.717806860423	790.57559253094	636.041031888229	648.820509877084	727.580949438061	798.734438392539	698.317241566534	691.708907908908	769.177414535813	717.567162693787	730.948983411271	741.665534361874	860.383655809432	773.351611665316	731.132666936083	729.56034407625	752.089693334238	776.932789267824	693.205180959761	751.015733009196	840.253816757278	660.058289850394	760.116325736558	770.447361648571	660.262346874318	738.201502683676	800.27666623144	743.964895305475	783.319514832922	765.744592386218	766.728773476644	765.064032390495	756.656258593285
ENSSSAG00000000775	294.089641396336	306.414988825371	316.409814333469	340.411421988616	317.176536756982	335.748560953427	303.256369209557	300.284900802999	330.248810042403	378.04783486526	347.129016009853	341.481501284184	285.856082024776	307.00486664998	387.453086062746	314.749499178902	348.886469512561	309.720849663516	397.165893215274	346.28583884401	298.726859489344	341.304981260023	316.582717924382	353.638959348927	354.838525974327	292.473744530306	351.48235955764	245.752472752894	299.507739375643	300.836985865657	355.752472166886	391.471404138475	365.432538110869	295.12601466704	421.830582821053	445.306317287903	314.683292158118	327.569911356455	349.940346188151	407.883897343361	332.288893524984	414.887933153864	351.729560809224	435.149278386221	327.137774258258	318.231518913753	291.379787237771	318.638382253742	354.104558736322
ENSSSAG00000000776	15.6235121991804	14.2713830411817	13.2687986655971	21.7771616760394	17.4364064709335	21.0390743156194	22.6632873786502	13.526346883018	25.5549674437574	11.5141472547795	15.5141459669208	19.8129198697308	23.5410891079227	14.855074192741	11.165794987399	20.2752744869845	11.629548983752	24.1477272619012	15.3494065010734	18.6175182174199	31.6831517640213	13.127114663847	22.0231455947396	30.0259493786825	21.6364954862395	24.8661888062203	17.9099291494339	28.652754670741	26.9220439888219	29.6825826054115	18.4009899396665	17.7941547335671	15.6877604744565	20.9144419842784	22.1530284194864	15.5974191694537	27.1846823068531	24.5923356874215	15.297938631176	20.1424146836228	18.1248487377264	16.8197810738053	26.9618478669092	25.0662026720174	21.507327719401	18.2320141044338	23.9959824784047	28.2127734287167	21.1405706708252
ENSSSAG00000000782	174.615724579075	193.922910736057	276.603418336678	302.587930656547	302.231045496181	265.618313234696	166.197440776768	278.64274579017	234.909123809924	201.497576958641	201.68389756997	325.164979038524	290.340098997714	194.106302785149	266.862500198837	253.923675717948	229.683592429103	214.179841801211	261.899248424565	228.995474074265	228.571309154725	142.378705200187	216.560931681606	154.578035690254	279.110791772489	267.607555724086	163.428103488584	241.344356649703	174.993285927342	239.065124767909	273.561383769709	169.567827461051	275.9200224625	252.522521736102	201.223341477001	214.464513579989	136.747189785988	203.62453949185	167.321203778488	174.231887013337	203.688776290639	126.14835805354	261.039708893257	155.410456566508	267.143649567297	240.331095012991	219.391839802557	209.106438354018	154.149994474767
ENSSSAG00000000789	443.891552482595	429.820477475589	389.898545404469	414.912238248751	396.885823481249	448.833585399882	393.909518724158	476.127410282233	400.033528831125	413.54978890083	448.940598917771	392.761999770546	396.835502104983	401.087003204006	394.152563055186	424.815274965389	434.169828726742	394.76284567282	385.653838339469	365.834232972301	429.985631083146	396.842774068607	435.874756562554	328.061298767086	471.67560160002	367.072310948967	357.079212416838	424.281174932127	404.952411665196	393.895893493434	404.821778672663	468.928312978708	441.10291216413	419.83805761033	454.137082599471	425.029672367614	386.352000058003	391.509984143751	459.894280099729	422.990708356078	428.091665424395	410.215771744473	394.623409688398	441.165167027505	384.867969715597	385.358479934623	371.36639549912	325.276681884028	390.219700298981
ENSSSAG00000000791	429.187070412778	374.413931551001	408.270728172218	393.135076572711	329.631112807648	380.456593874118	398.22633536771	390.91142491922	356.786660849382	415.468813443293	393.671453910616	384.603738647716	384.504455429405	410.000047719651	414.250994032504	377.506301162425	395.404665447569	449.357707308423	370.304431838396	333.253576091817	388.118609109261	380.686325251564	389.99320324018	359.199320344979	366.738598491759	384.833874381981	349.243618413961	403.34262344197	370.178104846301	419.567316287303	423.22276861233	381.004254295201	372.81501362826	369.488475055585	414.446240014558	410.991995115105	378.937995792498	386.591517006266	358.545436668188	417.955104685173	379.758735457124	387.7893969794	379.916947215538	361.955966583931	402.979403584567	385.358479934623	405.646370468269	400.787340178535	323.274559841368
ENSSSAG00000000792	1311.45599460179	1235.73387274232	1358.52084799306	1234.42121711023	1270.36675716802	1355.26703716449	1318.78748460526	1397.27163301576	1325.90965698572	1337.56010609688	1340.03435789278	1254.04128116649	1302.60693063839	1405.2900186333	1268.43431056853	1399.95942886321	1266.65171014699	1225.23468324516	1243.30192658695	1187.79766227139	1248.08987127555	1320.78969079322	1225.03747370739	1275.5468124944	1391.2266597652	1284.75308832138	1317.49916305523	1196.80352201634	1379.75475442712	1222.60151055803	1235.31979128295	1202.67551699227	1309.46659489728	1338.52428699382	1355.94994784273	1271.18966231048	1324.6354287703	1333.88828768574	1416.01544454823	1323.35664471402	1317.93542964325	1339.97589221315	1296.61977469045	1414.73647880866	1193.09070611835	1250.55042198139	1312.92304131843	1180.78754673717	1356.51995137795
ENSSSAG00000000794	4.59515064681776	3.35797248027804	6.12406092258328	8.02316482801451	5.81213549031118	4.38314048242072	2.15840832177621	6.76317344150899	10.8117169954358	1.91902454246325	2.90890236879765	8.15826112283034	10.0890381891097	5.94202967709639	7.81605649117932	17.3788067031296	0.969129081979336	5.24950592650026	6.71536534421962	4.65437955435498	11.3154113442933	7.06844635745609	4.58815533223741	11.1207219921046	7.57277342018381	10.6569380598087	4.47748228735847	14.3263773353705	8.97401466294062	13.6379433592431	13.4940592890888	9.42043485894727	2.76842831902174	3.87304481190341	0.923042850811932	4.67922575083611	8.23778251722822	7.86954741997488	9.56121164448501	7.04984513926797	8.63088035129828	8.40989053690264	11.0298468546447	2.00529621376139	12.4516107849164	9.94473496605479	6.8559949938299	8.29787453785786	14.9745708918345
ENSSSAG00000000795	377.72138316842	437.375915556214	416.436142735663	349.580753220632	342.085688858315	373.443569102245	383.117477115277	315.163882374319	402.98217892079	344.464905372153	386.884015050088	391.596533895856	380.020438456467	389.202943849813	390.802824558966	369.782387072146	342.102565938705	374.814723152119	383.735162526835	424.479415357174	399.434020453554	375.637434996238	383.569785775048	401.458063914977	354.838525974327	326.812767167467	406.331517577781	332.812765790915	333.160294361671	422.776244136537	372.926729443908	432.293288527247	328.520160523913	380.333000528915	360.909754667466	357.960769938963	359.991096002873	419.053400113663	400.614767903922	368.606188710297	391.841967948942	320.510272684178	356.631714966844	318.842097988061	366.756535846628	368.783921657865	405.646370468269	375.893716564961	369.959986739441
ENSSSAG00000000798	1980.50992877845	1767.97251086639	2034.20890311808	1839.59707842333	1933.78050813353	2034.6538119397	1830.33025686622	2177.74184816589	1994.2703439763	1871.04892890167	1928.60227051284	2097.83857444209	2095.15693060512	1935.12099817439	1984.16176926081	1920.35814069582	1695.00676438186	1869.87401101939	1714.33683858864	1874.78408449419	1895.33140016913	1950.89119465788	2070.17568590552	1778.20344653753	2027.33962706064	2097.04858932458	1746.2180920698	1985.85630448751	1939.50891902804	1853.15583293245	1997.12077478514	1962.59059561401	1940.66825163424	2082.14889087927	1982.69604354403	1907.56436442419	1949.0593435762	1915.25110333639	1770.73639655862	1971.94239752667	1935.04337476107	1823.07738194412	1902.0358131565	2128.62193090771	1949.24307014782	1897.78692268879	1886.54128913553	2015.55372524567	1647.2027981018
ENSSSAG00000000800	5011.47129541944	4626.44658470307	4764.51939776979	4307.29334623979	4587.43551199561	5059.02074480999	5264.35789681217	5022.33259766458	4701.13112628814	4632.52524550628	4566.00708488938	4685.17281625399	4909.99858536674	5281.47404465917	4585.79200132478	5153.7816767392	3794.1403559491	4772.85078837404	4058.9586816276	3815.66035866021	4623.47707527825	5048.89025532578	4682.6713320815	4407.14212547106	5002.35775641856	4657.08193213641	4572.62878596484	4595.46103757655	5126.40587620483	4735.5752735066	4660.35738538621	5500.48724264088	4690.64038186249	4987.70710876921	5129.34912196191	4731.47710505378	4708.71648684765	4897.80957550687	4569.30304489939	4636.78386016996	4488.92087071024	4724.48961717553	4947.49908357783	4793.6605989966	4337.68841161814	4486.73292551838	4704.35523159962	4746.3842356547	4589.26554979163
ENSSSAG00000000802	58.8179282792673	79.7518464066034	64.3026396871244	67.6238178361223	68.9153208136897	75.3900162976364	58.2770246879576	58.1632915969773	86.4937359634866	90.1941534957726	64.9654862364809	60.6042254838825	52.6871994320176	65.3623264480603	61.4118724306946	56.9638664158135	76.5611974763675	46.1956521532023	79.6250462243183	69.8156933153247	59.9716801247546	81.7920221362777	82.5867959802735	90.0778481360475	75.7277342018381	53.2846902990436	59.3266403074998	72.7339157026503	63.9398544734519	77.0142683816082	67.4702964454439	55.4758941693561	71.9791362945651	75.1370693509262	73.8434280649546	67.8487733871236	64.2547036343801	76.7280873447551	83.1825413070196	56.3987611141438	69.9101308455161	69.1479888589773	72.3067738248928	68.1800712678872	64.5219831582031	73.756784331573	81.1292740936538	53.9361844960761	81.0388542381632
ENSSSAG00000000804	160.830272638621	188.04645889557	183.721827677498	214.333117548388	197.61260667058	174.448991200345	143.534153398118	160.963527907914	168.073055110866	175.590745635387	148.35402080868	146.848700210946	177.118670431038	181.23190515144	173.069822304685	191.166873734425	173.474105674301	175.333497945109	169.802809418125	173.142919422005	203.67740419728	171.662268681077	163.338329827652	199.060923658673	152.537293177988	191.824885076557	218.277261508726	138.855657250514	174.993285927342	165.259784235534	157.021780818488	173.754687398361	167.951318020652	202.947548143739	171.685970251019	180.930062365663	188.645219644526	175.097430094441	191.2242328897	182.288852886786	175.206871131355	199.034076040029	149.515701807405	217.574639193111	178.850409456072	164.088126939904	172.542540678052	163.4681283958	206.120564040546
ENSSSAG00000000805	405.292287049326	441.573381156562	379.691777200163	366.773249280663	384.431247430583	391.852759128412	418.731214424584	336.806037387148	459.006530624412	375.169298051565	422.760477598592	445.207964131599	383.38345118617	335.724676755946	409.784676037544	365.920430027006	453.552410366329	406.31175871112	461.441532938519	407.723648961496	385.855526840402	357.461430077065	426.69844589808	447.053024082606	339.69297913396	408.515958959334	400.734664718583	414.362913699947	358.960586517625	417.962852362686	368.01979879333	416.592563762335	384.811536344021	339.278725522739	371.986268877209	368.099092399108	367.405100268378	405.281692128707	358.545436668188	353.49937769758	382.347999562514	351.346537986155	400.751102385423	351.929485515124	387.131898949218	372.098833313217	419.358360455929	399.957552724749	350.581130291184
ENSSSAG00000000807	11.0283615523626	5.87645184048657	3.06203046129164	4.58466561600829	7.47274563040009	7.01302477187315	2.15840832177621	5.41053875320719	4.91441681610719	8.63561044108461	4.84817061466275	3.49639762407015	3.36301272970325	2.97101483854819	2.2331589974798	4.82744630642488	4.84564540989668	6.29940711180032	7.6747032505367	10.239635019581	9.05232907543466	3.02933415319547	4.58815533223741	6.67243319526278	2.16364954862395	8.28872960207345	7.83559400287733	6.6121741547864	6.73051099720547	4.81339177385051	1.22673266264443	11.5138648276022	8.30528495706521	11.6191344357102	3.69217140324773	3.89935479236343	9.06156076895104	5.90216056498116	7.64896931558801	7.04984513926797	7.76779231616845	13.082051946293	1.22553853940496	2.00529621376139	10.1876815512952	5.80109539686529	2.28533166460997	4.14893726892893	7.04685689027506
ENSSSAG00000000809	80.8746513839925	91.5047500875765	63.2819628666939	100.862643552182	78.0486765841787	100.812231095677	75.5442912621672	100.094966934333	93.3739195060367	76.7609816985299	90.1759734327272	75.7552818548532	100.890381891097	87.1497685974137	85.9766214029725	76.273651641513	99.8202954438716	78.7425888975039	94.9744527253917	90.2949633544866	67.89246806576	108.046251463972	81.669164913826	97.8623535305207	81.136858073398	106.569380598087	77.2365694569337	95.8765252444027	58.331095309114	72.2008766077577	112.859404963288	81.643768777543	92.2809439673912	66.6163707647386	98.7655850368767	83.4461925565773	79.9064904171137	83.6139413372332	94.6559952804016	83.5910209370345	98.3920360048004	100.918686442832	91.9153904553722	106.280699329354	73.5777000926877	83.7015192976278	93.6985982490086	76.3404457482923	91.6091395735758
ENSSSAG00000000811	1610.14078664494	1428.81729035831	1439.15431680707	1218.3748874542	1471.30058411877	1506.92369785624	1545.42035839176	1610.98791376744	1486.11964519081	1543.85524441168	1451.54228203003	1613.00477057103	1498.78267320441	1428.06779906217	1430.33833788582	1511.95618317227	1366.47200559086	1460.41254875237	1296.06551143439	1215.72393959752	1465.34576908599	1436.91416666572	1427.83393939228	1306.68483407229	1438.82694983492	1592.62018782697	1411.52629108976	1531.82034585885	1484.07767488381	1492.95368185597	1530.96236298025	1461.21411812115	1590.92347399782	1512.81130352947	1372.56471915734	1381.9313384136	1483.6246313528	1500.13247693271	1413.14708105488	1594.27212220874	1540.61214270674	1584.79715006521	1569.91486897776	1486.92714250407	1443.25488643349	1367.40105783253	1302.63904882768	1471.2131555622	1419.06080627914
ENSSSAG00000000813	742.576344525749	701.81624837811	909.423047003617	696.869173633261	686.662292926764	689.906311933021	894.660249376238	839.986141435417	685.069704165343	614.087853588239	718.49888509302	708.60325181155	751.072842967059	674.42036835044	782.722228616672	675.842482899483	605.705676237085	770.627470010239	623.569639106107	566.903429720437	866.760508972869	673.521960060459	774.480620081676	672.80368052233	667.485885750487	753.090289559816	492.523051609432	877.215104534995	717.92117303525	883.257390501569	646.488113213617	637.449425455432	712.40888742826	690.951194443568	637.822609911045	625.456508695094	789.179565150463	868.601296479728	664.504209291708	611.322285647951	676.661019541785	585.889040737551	875.034517135143	556.469699318785	838.78578105664	701.103815106862	898.135344191717	848.042777769073	662.404547685856
ENSSSAG00000000814	143.368700180714	132.639912970982	108.191742965638	126.078304440228	130.357895996979	124.481189700748	97.1283744799293	129.852930076973	149.398271209659	126.655619802574	154.171825546276	135.194041464046	130.036492215192	122.801946659992	110.54137037525	114.893222092912	156.029782198673	124.938241050706	102.649155975928	127.529999789326	130.127230459373	124.202700281014	131.22124250199	113.431364319467	115.755250851381	142.092507464116	109.698316040283	130.039425044132	159.288760267196	122.741490233188	125.126731589732	119.325508213332	129.193321554348	130.908914642335	107.996013544996	106.842321310758	155.694089575613	149.521400979523	125.251872542754	152.075230861352	128.600117234344	128.017222617296	125.004931019306	143.378679283939	163.002904820724	109.392084626603	140.547897373513	127.787267883011	130.366852470089
ENSSSAG00000000815	934.653641562732	826.900723268467	891.050864235867	773.6623227014	694.135038557164	883.641121256017	890.343432732685	791.291292656552	739.128289142522	740.743473390814	813.52302914041	848.459156774355	915.860466722518	834.855169632042	837.434624054927	816.803915047089	811.161041616704	931.262351361147	824.071261526379	710.25831999457	758.132560067653	773.48998711591	811.185862739575	719.510712889169	903.323686550498	787.429312196977	803.708070580846	860.684669148029	788.591538505907	822.287761366129	836.631675923504	969.258075487241	764.086216049999	758.342174170688	795.662937399886	808.726183936175	736.457757040203	916.802274427074	658.767482305017	713.041479800246	808.713488916649	784.92311677758	877.485594213953	673.779527823826	867.084896476904	851.103567511522	888.994017533277	862.978951937218	634.217120124755
ENSSSAG00000000816	102.012344359354	99.0601881682021	100.026328402194	88.2548131081597	122.885150366579	75.3900162976364	76.6234954230553	102.800236310937	91.4081527795938	85.3965921396145	101.811582907918	99.0645993486541	89.6803394587533	116.859916982896	83.7434624054927	99.4453939123525	84.3142301322022	75.5928853416038	84.4217357559037	113.566861126262	100.707160964211	96.938692902255	88.0925823789584	143.45731369815	95.2005801394536	91.1760256228079	110.817686612122	88.1623220638186	106.56642412242	105.092387062403	105.499008987421	99.43792351111	96.8949911657607	103.022991996631	100.611670738501	116.20077281243	107.091172723967	98.3693427496861	108.997812747129	109.776160025744	94.0765958291513	95.3120927515633	61.2769269702481	85.225089084859	109.800567830626	109.392084626603	94.8412640813136	82.9787453785786	101.298567797704
ENSSSAG00000000817	375.883322909692	272.835264022591	324.575228896914	336.97292277661	295.588604935826	316.462742830776	276.276265187355	304.342804867905	300.76230914576	261.946850046233	314.161455830146	332.157774286664	354.237340862075	300.072498693368	333.857270123231	329.231838098177	323.689113381098	355.916501816718	348.239659993103	319.290437428752	317.963058774642	296.874747013156	328.511921788199	326.949226567876	305.074586355976	312.603516421056	364.914806419716	283.221459630017	299.507739375643	330.519568471069	337.35148222722	325.528360125844	287.91654517826	304.421322215608	303.681097917126	312.728254347547	305.621731389167	333.472071921436	296.397560979035	320.264393469602	313.300956752128	312.100382147276	381.142485754943	308.815616919254	320.345986557394	272.651483652669	319.946433045395	338.553281144601	242.235705603205
ENSSSAG00000000819	752.685675948748	862.159434311386	698.142945174494	848.163138961534	832.795985254588	806.497848765412	712.274746186148	771.001772332025	812.84454138413	777.204939697615	710.74181210956	768.042011420742	776.85594056145	813.067727482689	846.367260044846	755.978091586136	821.821461518477	726.531620227636	808.721855025305	862.921969377413	829.419651536701	833.066892128754	775.398251148123	855.183521192846	728.068073111958	755.458498017551	801.469329437167	705.298576510549	772.887012845761	773.351611665316	821.910883971771	769.335513480694	812.072306913042	783.90426992925	827.969437178303	771.292377929486	841.901373260724	643.335501582947	847.123351701372	798.646742205643	787.136288038403	824.169272616459	756.157278812862	895.36475944446	747.096647094983	822.926818441033	783.868760961219	828.127878878215	879.976254173098
ENSSSAG00000000820	152.559001474349	150.269268492442	162.287614448457	115.762806804209	151.945827818135	146.396892112852	148.930174202558	166.374066661121	182.816305559188	131.453181158732	159.019996160938	138.690439088116	154.698585566349	148.55074192741	120.590585863909	182.47747038286	156.029782198673	152.235671868508	160.209430354954	179.659050798102	161.810382223395	156.515597915099	170.679378359232	180.155696272095	134.146272014685	159.854070897131	179.099291494339	175.222615101839	166.019271264402	171.677639934002	153.341582830554	136.072947962572	151.340748106522	159.56944625042	155.994241787217	168.4521270301	159.812980834227	164.276802391976	160.628355627348	113.804642962469	163.123638639537	136.427113154198	164.222164280265	138.365438749536	155.079152503049	168.231766509093	153.117221528868	170.936215479872	149.745708918345
ENSSSAG00000000822	229.757532340888	294.662085144398	261.29326603022	245.279610456444	261.546097064003	234.936329857751	325.919656588207	282.700649855076	264.395624706567	253.311239605149	229.803287135014	291.366468672512	313.881188105637	259.468629233209	297.010146664814	249.096229411524	256.819206724524	229.928359580712	243.67182820454	241.096860915588	316.831517640213	258.50318107268	273.45405780135	268.009400009722	281.274441321113	271.159868410688	268.648937241508	239.140298598108	315.212265035789	236.658428880984	237.98613655302	298.31377053333	265.769118626087	303.646713253227	257.528955376529	252.67819054515	259.490149292689	269.53199913414	239.986412276574	219.552320051488	255.474058398429	257.903309798348	278.197248444926	233.617008903202	286.387048053077	258.563109117424	270.811802256281	277.978797018238	264.257133385315
ENSSSAG00000000823	443.891552482595	371.055959070723	500.131642010968	426.373902288771	381.110027150405	442.697188724493	442.473705964122	422.022022750161	514.047998964812	399.157104832355	420.821209352727	448.704361755669	448.401697293766	427.82613675094	409.784676037544	389.092172297845	393.46640728361	520.750987908826	449.929478062714	415.170656248464	435.643336755293	407.950332630323	567.095999064544	369.207970137874	391.620568300934	419.172897019143	350.3629889858	402.240594416172	336.525549860273	556.748981842043	491.919797720418	353.789664702686	442.948531043478	450.047807143176	399.677554401567	426.589414284559	366.581322016656	497.748874313411	384.360708108297	387.741482659738	413.419168827188	360.690860804936	452.223721040431	342.905652553197	545.6069453027	479.004734198305	371.36639549912	556.787381490262	340.891702067056
ENSSSAG00000000827	343.717268381968	417.228080674546	325.595905717344	397.719742188719	330.461417877693	320.845883313197	310.810798335774	330.042863945639	369.564144571261	367.493199881712	302.525846354956	315.841252041003	315.002192348871	361.473472023364	360.655178092989	329.231838098177	362.454276660272	361.166007743218	334.808929304664	363.041605239688	320.226141043501	373.617878894108	330.347183921094	415.915002504713	347.265752554143	343.390226371614	325.736836405329	312.976243326556	389.24788600505	344.157511830312	336.124749564575	361.116669592979	352.513205955434	348.574033071307	376.601483131268	355.621157063545	371.523991526993	343.309006196404	375.755617628261	350.478015495036	350.41374226271	379.379506442497	328.44432856053	382.008928721544	356.568854295333	354.695547122621	356.511739679155	349.340518043816	403.432556968247
ENSSSAG00000000829	1460.33887555868	1486.7423156431	1500.3949260329	1501.47798924272	1385.77916190419	1457.83252445313	1597.22215811439	1493.30869588518	1465.47909456316	1451.74206637345	1532.02191423343	1559.39334033528	1495.41966047471	1428.06779906217	1526.36417477745	1481.06052681115	1497.30443165807	1534.95553290868	1580.02953170424	1373.04196853472	1337.48162089547	1370.26881529542	1470.04496844887	1515.75440752386	1500.49096197071	1398.42709429268	1395.855103084	1537.33049098784	1452.66862356351	1460.86440336363	1578.80493682339	1421.43894871671	1501.41095834945	1421.40744596855	1437.17771871418	1338.25856473913	1364.17678485299	1587.68119197993	1420.79605037047	1382.7767680307	1493.1423007746	1402.58285509898	1468.19517020714	1490.93773493159	1382.12879712572	1481.76550994216	1493.46424282261	1366.65993638519	1411.13309227758
ENSSSAG00000000830	32.1660545277243	52.8880665643791	28.5789509720553	30.946492908056	44.0061687123561	17.5325619296829	61.5146371706219	48.6948487788647	44.2297513449647	35.5019540355701	36.8460966714369	43.1222373635318	28.0251060808604	37.6328546216105	43.5466004508562	33.7921241449741	29.0738724593801	39.896245041402	35.4955025337322	36.3041605239688	41.8670219738853	38.3715659404759	34.8699805250043	34.4742381755243	23.8001450348634	31.9708141794262	40.2973405862263	33.060870773932	38.1395623174976	34.495974379262	34.3485145540442	39.775169404444	35.9895681472826	32.5335764199886	36.9217140324773	38.2136769651616	29.6560170620216	34.4292699623901	29.6397560979035	23.1637768861662	35.3866094403229	21.4919424831956	33.089540563934	45.1191648096312	26.0351861866433	29.0054769843265	41.1359699629794	23.234048706002	39.6385700077972
ENSSSAG00000000832	64.3321090554486	67.1594496055608	65.3233165075549	79.0854818761431	79.7092867242676	71.0068758152156	86.3363328710483	67.6317344150899	73.7162522416079	60.4492730875923	60.1173156218181	50.1150326116721	81.8333097561124	57.4396202119318	68.1113494231341	67.5842482899483	56.2094867548015	55.6447628209028	68.1129913485132	88.4332115327446	56.5770567214666	63.6160172171049	57.8107571861914	77.8450539447324	62.7458369100944	72.2303579609258	81.7140517442921	69.4278286252571	59.4528471419816	73.0031085700661	72.3772270960216	69.0831889656133	75.6703740532608	83.6577679371136	64.6129995568352	63.1695476362875	78.2589339136681	88.5324084747175	77.4458143203286	75.5340550635854	61.2792504942178	58.8692337583185	63.728004049058	78.2065523366941	58.8621600741502	70.4418726762214	70.845281602909	56.4255468574335	94.2517109074289
ENSSSAG00000000840	60.6559885379944	42.814149123545	61.2406092258328	71.0623170481285	39.8546433621338	50.8444295960803	59.3562288488457	43.2843100256575	61.9216518829506	54.6921994602025	51.3906085154252	50.1150326116721	60.5342291346585	53.4782670938675	64.7616109269143	59.8603341996685	74.6229393124088	51.4451580797026	52.7635848474398	40.9585400783238	50.91935104932	53.5182367064533	44.0462911894792	62.2760431557859	70.3186103302783	56.8370029856465	60.4460108793394	48.4892771351002	78.5226283007304	46.5294538138883	53.9762371563551	82.6904837618705	62.751041897826	51.124191517125	40.613885435725	54.590967093088	74.140042655054	64.9237662147928	55.4550275380131	66.4699684559552	56.1007222834388	68.2135565770992	57.6003113520332	49.129757237154	59.9941246909608	47.2374910887602	68.559949938299	63.8936339415055	56.3748551222005
ENSSSAG00000000842	161.749302767985	216.589224977933	203.114687265679	160.46329656029	176.024674849424	164.806082139019	194.256748959859	143.379276959991	203.456856186838	164.076598380608	161.928898529736	167.827085955367	182.72369164721	184.202919989988	154.087970826107	182.47747038286	138.585458723045	155.385375424408	150.616051291783	176.866423065489	162.941923357824	163.584044272555	185.361475422392	156.802180088675	155.782767500924	259.318826122012	161.189362344905	227.017979314333	203.037081749032	159.644160499375	181.556434071376	184.221837241635	161.491651942935	186.680759933744	162.4555417429	162.213159362319	191.116554399695	200.67345920936	211.302777343119	153.082351595533	161.397462569278	160.722352483028	175.25201113491	164.434289528434	147.155400185375	186.463780613527	146.261226535038	175.914940202587	188.503421814858
ENSSSAG00000000843	86.3888321601738	78.0728601664644	94.9229443000408	61.892985816112	68.0850157436453	42.954776727723	76.6234954230553	74.3949078565989	75.6820189680508	55.6517117314342	87.2670710639295	73.4243501054731	80.712305512878	109.927549026283	98.2589958891114	77.239140902798	76.5611974763675	85.0419960093043	54.682260660074	83.7788319783896	100.707160964211	55.5377928085836	60.5636503855339	71.1726207494696	103.855178333949	100.648859453749	114.175798327641	70.5298576510549	89.7401466294062	90.6522117408513	92.0049496983326	49.1956042633913	63.6738513374999	61.9687169904546	71.0742995125188	82.6663215981047	81.5540469205593	68.8585399247802	105.173328089335	84.5981416712157	87.1718915481126	79.4267439596361	99.2686216918019	65.1721269472451	84.8973462607935	69.6131447623835	77.7012765967389	77.1702332020781	81.9197113494476
ENSSSAG00000000844	653.430421977485	555.744445486015	606.282031335744	499.728552144904	513.128533287473	657.471072363108	714.433154507925	661.438362579579	511.099348875148	561.3146786705	541.055840596363	621.193311209796	679.328571400056	667.488000393828	629.750837289305	663.291122502778	497.163219055399	565.896738876728	451.848153875348	412.378028515851	553.323614735944	613.945055047615	557.002057333622	478.191045660499	703.186103302782	661.914263937008	663.786749100894	581.871325621203	728.016939531058	567.98022931436	617.046529310151	688.738459687478	637.661322814673	634.404740189779	610.131324386687	553.708380515607	613.714797533502	658.0909029954	594.707364286968	573.051697749068	606.750888696269	629.80735798582	622.573578017721	605.599456555939	521.835688349678	514.640034493335	545.051602009477	521.106520977474	486.233125428979
ENSSSAG00000000847	2690.00118864711	3119.5564341783	2722.14508008827	2691.19871659687	2923.50415162653	2677.22220666257	3114.58320832307	2983.91212239377	2850.36175334217	2903.48413274689	2669.40274043331	2728.3556126494	2852.95579903159	2955.16942607594	2680.90737647451	3100.18601798606	2591.45116521274	2575.40760754103	2419.4501997317	2718.15765974331	2985.00551262458	2771.84075017385	3079.56985899775	3099.34521919956	2747.83492675241	2834.74552390912	2876.78236962782	2734.13401300417	2956.93783143894	2915.31095102879	2649.74255131198	2861.71876715131	2831.17936091956	3305.25644247837	2817.12678067802	2631.28461388684	3097.40622647781	3085.84628205765	3188.66408343575	2901.51483517586	2986.28460154921	2923.83860999649	3117.77004424622	2954.80397097741	2894.43352518465	2998.33759226552	2901.22854822235	3191.36254726013	3766.54500785202
ENSSSAG00000000849	576.231891110947	604.435046450047	517.483147958287	579.960200425049	621.898497463297	585.587568451408	522.334813869842	546.464414073926	608.40480183407	612.168829045776	611.839131570439	515.135916613001	540.324045238989	609.05804190238	591.787134332148	569.638664158135	627.02651604063	551.198122282528	605.342218886082	619.963356640083	564.639026080237	557.397484187966	572.601785463229	695.045124506539	539.830562381675	497.323776124407	596.624514790517	517.953642124934	613.598252578565	555.946749879734	554.483163515284	629.075705580812	594.289279149999	562.366106688375	574.132653205022	597.381154190077	621.128801799008	533.161837703298	694.143965389612	588.158508761785	578.268983536985	564.397098254355	567.424343744497	688.819249427037	588.621600741502	585.081907169557	543.908936177172	589.149092187908	680.902547022828
ENSSSAG00000000852	1089.96973342517	983.046443601396	1161.53022164996	994.8724386738	1058.63896430668	1089.64872392979	987.471807212615	1000.94966934333	1077.2401660907	918.253243568664	1128.65411909349	982.487732363711	1077.28507774827	968.550837366711	901.079655483101	862.181910327483	1064.10373201331	1117.09486115926	1055.2716969488	1228.75620234971	990.098492625666	917.888248418227	1131.43910492975	1227.72770792835	1032.06083469362	1030.17067911484	1171.98098871608	931.214526799084	1069.0294967228	1005.99888073476	1194.83761341568	1237.21711147507	944.956866226086	1012.41391383155	1142.72704930517	1121.45443828372	995.947906332891	965.986945801917	952.296679790707	857.059744788149	932.998165975344	1077.40042100542	1014.74591062731	1033.730198194	991.601004326068	981.213849984072	1002.11793493147	1135.14923677896	870.28682594897
ENSSSAG00000000854	380.47847355651	415.549094434407	442.973740066857	380.527246128688	332.122028017782	383.086478163571	398.22633536771	401.732502425634	401.999295557568	334.869782659837	351.977186624516	354.301625905775	385.625459672639	436.739181266585	362.888337090468	403.57451121712	335.31866236485	386.363636190419	353.036349524688	323.944816983107	357.566998479669	425.116559498431	396.416620705313	398.121847317346	367.820423266071	435.75035622329	420.883335011696	373.587839745431	372.421608512036	409.138300777294	395.007917371508	441.713723386194	361.741300352173	438.428672707466	384.908868788576	360.300382814381	350.105756982199	381.673049868782	398.702525575025	365.584826507753	396.157408124591	389.658261543156	351.729560809224	341.903004446317	384.867969715597	402.761766125219	348.51307885302	314.489444984813	396.385700077972
ENSSSAG00000000855	128.664218110897	128.442447370635	119.419187990374	134.101469268243	123.715455436624	141.137123533947	132.742111789237	135.26346883018	93.3739195060367	142.00781614228	145.445118439883	120.042985093075	89.6803394587533	116.859916982896	133.989539848788	102.341861696207	109.511586263665	148.036067127307	94.0151148190746	80.9862042457766	106.364866636357	85.8311343405383	127.5507182362	113.431364319467	136.309921563309	126.699152488837	92.9077574626883	110.202902579773	124.514453448301	147.610681064749	98.1386130115548	93.1576336051452	141.189844270109	109.219863695676	120.918613456363	154.414449777592	113.681398737749	110.173663879648	124.295751378305	126.897212506823	113.927620637137	109.328576979734	105.396314388827	144.38132739082	130.175930933217	116.850635851144	133.691902379683	114.510668622438	96.0134251299977
ENSSSAG00000000857	98.3362238419	91.5047500875765	112.27445024736	114.616640400207	110.430574315912	119.221421121844	93.890761997265	104.152870999238	97.3054529589224	109.384398920405	117.325728874839	129.366712090595	77.3492927831747	89.1304451564458	101.608734385331	105.238329480062	106.604199017727	104.990118530005	122.795252008587	91.2258392653576	107.496407770787	114.104919770363	116.53914543883	91.189920335258	139.555395886245	125.515048259969	95.1464986063675	105.794786476582	87.4966429636711	93.0589076277766	111.632672300644	58.6160391223386	84.8984684499999	120.838998131386	109.84209924662	104.50270843534	87.3204946826191	91.483488757208	99.4366011026441	129.918574709367	109.612180461488	89.7054990602948	83.3366206795374	102.270106901831	108.668603213816	99.4473496605478	134.834568211988	115.340456076224	110.987996021832
ENSSSAG00000000859	172.777664320348	183.009500175153	188.825211779651	184.532791044334	177.685284989513	186.721784551123	162.959828294104	186.663586985648	178.884772106302	166.955135194303	185.200117480117	173.654415328817	167.029632241928	191.1352879466	152.971391327367	150.616324760456	168.628460264404	185.832509798109	200.501622420271	134.977007076294	173.125793567688	200.945832161966	207.384621017131	202.397140256304	204.464882344963	203.665927365233	163.428103488584	182.936818282424	149.192993771388	198.953526652488	169.289107444932	163.287537555086	169.7969369	195.976067482313	179.070313057515	170.011868947045	172.16965461007	166.244189246969	160.628355627348	159.12507600062	190.742455763692	195.296346912517	154.417855965025	146.386623604581	173.190586372019	165.74558276758	171.399874845748	176.744727656372	185.860850481005
ENSSSAG00000000860	3096.2125058258	3169.0865282624	2909.94961504749	3046.51030183751	3069.63784395435	3286.47873371905	3228.97884937721	3297.72337007978	3195.3538138329	3300.72221303679	3090.22394978604	3012.72928607378	3039.0425034085	3337.44000196914	3038.21281607127	2990.12024219957	2995.57799239813	3279.89130287736	2933.65531751766	3083.06101680474	3163.78901186441	3200.99642187655	3045.6175095392	3437.41516775954	3235.73789996711	3162.74239530545	3428.63206154475	3031.68184996956	3204.84498650267	2972.26942035269	3144.11581435769	3448.92587335903	3108.02219282174	3278.91973775743	3340.49207708838	3145.21957552034	3205.3211774535	3086.82997548515	3322.52104645854	3135.16684550588	3182.20558552368	3250.88990865381	3081.00388806407	3358.87115805033	3170.63289168644	3142.53624927331	2998.35514396828	3038.68165576355	3409.79787778184
ENSSSAG00000000861	1086.29361290772	978.848978001048	1010.47005222624	976.533776209767	974.77815223219	996.726145702471	1000.42225714327	904.912606473903	1085.10323299647	926.888854009748	1101.50436365138	1189.94065805854	1075.04306926181	879.420392210265	1032.83603633441	909.490884130447	1055.3815702755	1141.24258842116	1169.43290780053	1036.06488879942	1051.20171388485	878.506904426686	1100.23964867053	1016.43399007836	887.096314935818	1007.67269876636	866.392822603864	1029.29511009508	872.722925970976	1079.80422126713	1064.80395117537	911.68875134923	919.118201915216	951.994414765858	989.501936070391	929.606182499441	906.979855146827	1061.40520826911	784.975476012219	894.323211952851	994.277416469562	848.464511945289	1051.51206680946	841.221761672902	1098.00567830626	1023.4789735898	1082.10454319282	1063.78751575338	761.060544149707
ENSSSAG00000000866	645.159150813213	644.730716213383	562.392928057231	513.482548992929	612.765141692808	596.107105609218	622.700800832436	605.980340359205	591.695784659306	556.517117314342	597.294619726451	580.402005595644	659.150495021837	607.077365343348	604.069508818287	707.703628521887	558.218351220097	617.341896956431	571.765392164984	522.221385998629	624.610706204992	662.414401498743	618.483338785603	562.708532800494	628.540193875256	669.018889310214	594.385773646837	573.055093414821	721.286428533853	615.311915090557	626.860390611306	713.859619311337	645.966607771738	615.814125092642	627.669138552114	604.399992816331	621.95258005073	625.629019888003	647.294028331635	596.215474635234	605.024712626009	653.168165032772	685.076043527374	641.694788403644	636.164114647546	662.153603156481	626.180876103131	593.298029456837	615.719120787783
ENSSSAG00000000867	114.878766170444	104.097146888619	75.5300847118604	106.593475572193	97.1456931952012	108.701883964034	74.4650871012791	75.7475425449007	85.5108526002652	132.412693429964	121.204265366569	107.222860471484	73.9862800534715	89.1304451564458	81.5103034080129	106.203818741347	103.696811771789	101.840414974105	114.161210851733	81.9170801566476	80.3394205444826	90.8800245958641	76.1633785151411	106.758931124204	98.4460544623896	67.4939410454552	94.0271280345279	87.0602930380209	72.9138691363926	80.2231962308419	83.4178210598215	63.8496140439759	94.126562846739	71.2640245390227	121.841656307175	107.622192269231	105.443616220521	85.5813281922269	83.1825413070196	105.74767708902	115.653796707397	75.6890148321238	102.945237310017	96.2542182605466	90.5571693448464	77.9004239007625	76.5586107644339	92.936194824008	79.2771400155944
ENSSSAG00000000869	71.684350090357	87.307284487229	60.2199324054022	87.1086467041576	109.600269245868	86.7861815519302	75.5442912621672	79.8054466098061	85.5108526002652	76.7609816985299	80.4796322034017	103.726462847414	70.6232673237682	93.0917982745101	63.6450314281744	91.7214798220727	73.6538102304295	77.6926877122039	94.9744527253917	97.7419706414546	83.7340439477706	81.7920221362777	94.5159998440907	100.086497928942	102.773353559637	76.9667748763963	92.9077574626883	83.7542059606277	76.2791246349953	93.0589076277766	93.231682360977	91.0642036364902	100.586228924456	85.9815948242557	100.611670738501	81.1065796811593	83.201603424005	76.7280873447551	88.9192682937106	103.733435620657	79.4040992319442	110.263009261612	52.6981571944134	106.280699329354	87.1612754944147	94.4749821775204	78.8439424290438	76.3404457482923	88.9665682397226
ENSSSAG00000000874	121.311977075989	109.134105609036	97.9849747613324	105.447309168191	108.769964175824	118.344793025359	98.2075786408174	120.38448725886	115.98023686013	118.979521632721	131.870240718827	115.381121594315	115.463437053145	113.888902144347	118.35742686643	126.479093228332	146.33849137888	121.788537494806	129.510617352807	138.700510719778	105.233325501928	120.163588076754	131.22124250199	127.888302909203	109.264302205509	74.598566418661	115.295168899481	101.386670373391	103.201168623817	96.2678354770102	116.539602951221	75.3634788715781	95.0493722864129	116.191344357102	119.995570605551	126.339095272575	101.324724961907	91.483488757208	112.822297404923	103.733435620657	107.886004391228	112.131873825369	110.298468546447	116.307180398161	110.932532447437	136.740105783253	102.839924907449	97.085132092937	97.7751393525665
ENSSSAG00000000875	96.4981635831729	97.3812019280631	100.026328402194	91.6933123201659	108.769964175824	86.7861815519302	117.633253536803	101.447601622635	85.5108526002652	102.667813021784	95.02414404739	75.7552818548532	108.737411593738	120.82127010096	112.77452937273	82.0665872092229	98.8511663618922	92.3913043064046	100.730480163294	99.6037224631966	97.3125375609226	104.007139259711	88.0925823789584	90.0778481360475	100.609704011014	91.1760256228079	81.7140517442921	105.794786476582	94.2271539608765	86.6410519293092	107.95247431271	97.3444935424551	56.2913758201086	92.9530754856818	93.2273279320052	93.5845150167222	90.6156076895104	101.320423032177	92.7437529515046	93.6622282788459	75.088659056295	106.5252801341	105.396314388827	107.283347436234	103.008780129763	72.9280564177351	92.5559324167037	77.1702332020781	86.3239969058695
ENSSSAG00000000877	937.410731950822	917.565980235974	781.838444449798	930.687120049684	868.4991032665	881.011236966564	874.155370319364	930.612665551637	950.448212235131	971.026418486403	804.796322034017	853.121020273116	872.141301236376	965.579822528163	859.766214029725	940.386540491566	807.284525288787	835.721343498842	816.396558275842	844.304451159993	823.761945864554	974.435819277876	904.784231517218	926.356141942316	911.978284744993	818.216022147536	899.973939759053	830.92988545149	998.359131252144	869.619447142326	845.218804562015	905.408461443265	834.219733465216	869.885864753506	939.657622126547	852.398957610645	947.344989481245	803.677530264935	947.516073968465	900.365936357938	881.212883867554	882.104074092899	878.711132753358	910.40448104767	855.765250308799	885.910139892714	829.575394253418	843.893840500145	950.444823075849
ENSSSAG00000000879	8.27127116427196	12.5923968010426	5.10338410215273	8.02316482801451	9.96366084053346	5.25976857890486	8.63363328710483	6.76317344150899	12.7774837218787	5.75707362738974	11.6356094751906	9.32372699752039	5.60502121617208	2.97101483854819	2.2331589974798	14.4823389192746	3.87651632791734	10.4990118530005	10.552716969488	10.239635019581	11.3154113442933	3.02933415319547	4.58815533223741	12.2327941913151	3.24547432293592	15.3933549752793	6.71622343103771	9.91826123217959	5.60875916433789	8.82455158539261	2.45346532528887	2.09342996865495	10.150903836413	10.0699165109489	3.69217140324773	6.23896766778148	4.94266951033693	7.86954741997488	9.56121164448501	10.0712073418114	6.0416162459088	5.60659369126843	2.45107707880992	12.0317772825683	12.4516107849164	6.62982331070319	6.8559949938299	11.617024353001	5.2851426677063
ENSSSAG00000000880	280.304189455883	238.416046099741	233.734991878595	272.787604152493	267.358232554314	276.137850392505	284.909898474459	257.000590777342	267.344274796231	292.651242725645	233.681823626745	265.726219429331	279.13005656537	299.082160413852	281.378033682455	298.336181737057	245.189657740772	275.074110548614	236.956462860321	236.442481361233	235.360555961301	267.591183532266	269.78353353556	206.845429053146	269.374368803681	284.185014928232	219.396632080565	286.52754670741	262.489928891013	283.187882694872	229.399007914509	230.277296552044	254.69540535	283.50688023133	257.528955376529	276.854190257803	290.793722858156	254.776597721687	286.83634933455	246.744579874379	250.29553018765	254.165580670835	279.422786984331	222.587879727514	236.580604913411	248.61837415137	245.673153945571	274.659647203095	218.452563598527
ENSSSAG00000000881	2327.90331767788	2224.6567681842	2105.65628054822	1987.4525445396	2074.10206497105	2259.07060463964	2213.4477339815	2245.37358258098	2067.00371285469	2166.57870844101	2168.10189887718	2236.5290135302	2146.72312579391	2305.5075147134	2236.50873597602	2384.75847537389	1955.7024874343	2152.29742986511	1994.46350723323	1942.73802598777	2104.66651003856	2353.79263703288	2130.73933629106	2169.65286065961	2309.69589315606	2072.18240051836	2451.42155232876	2089.4470329125	2273.79096522258	1957.44598803254	2248.60097062725	2474.43422295015	2228.5847968125	2274.25191354968	2348.22101246556	2265.52513436315	2259.6237444757	2223.14714614291	2287.04182536081	2312.34920567989	2171.52949638665	2177.22721677591	2204.74383238953	2431.42165918568	1940.18735321333	2029.55466098901	2009.94919902447	1976.55371491774	2342.19905890517
ENSSSAG00000000883	470.543426234138	443.252367396701	456.242538732454	426.373902288771	457.498093594494	478.638940680342	414.414397781032	473.422140905629	455.074997171526	388.602469848808	446.031696548973	441.711566507528	462.974752455814	492.198124919484	437.699163506042	446.056038713659	420.602021579032	453.557312049623	418.27132715425	430.995546733271	496.746558014477	436.224118060148	445.968698293477	451.501312879448	550.648810124794	455.88012811404	504.836127899668	474.974510118823	454.309492311369	425.98517198577	499.280193696285	525.450922132392	424.492342249999	455.470069879841	464.290553958402	429.70889811845	493.44317278197	447.580509511072	403.483131397267	433.06191569789	403.92520044076	397.13371979818	462.028029355671	429.133389744937	402.979403584567	472.374910887602	453.638335425078	511.149071532044	416.645413637513
ENSSSAG00000000884	384.154594073964	424.783518755172	387.857191763608	395.427409380715	415.982840092272	397.112527707317	466.216197503661	399.02723304903	453.109230445083	372.29076123787	395.610722156481	413.740385514967	399.077510591452	387.222267290781	475.662866463198	420.953317920249	404.126827185383	401.06225278462	394.287879496323	409.585400783238	397.170938184696	441.273008315473	418.439766300052	418.139146903134	477.08472547158	410.884167417069	438.79326416113	397.832478312981	430.75270382115	391.489197606508	392.554452046219	455.321018182451	434.643246086412	384.980654303199	394.139297296695	424.249801409141	418.479351875193	396.428451281235	401.57088906837	359.542102102667	396.157408124591	407.412474898839	420.359719015902	421.112204889892	418.826908219915	408.562861522084	401.075707139049	440.617137960252	366.436558294303
ENSSSAG00000000885	2340.76973948897	2559.61452309193	2450.64504585374	2193.76249725997	2828.01906857141	2984.91866852851	2209.13091733795	2438.80034300814	2501.43815939856	2172.3357820684	2684.91688640023	2230.70168415675	2626.51294189824	3122.53659531415	2205.24451001131	2857.84821340353	2652.50629737744	2634.20207391783	2425.2062271696	2550.59999578653	3350.49329904525	3874.51838193701	3382.38811092542	3339.55281422902	3507.27591831942	4259.22291123688	3539.44974815687	3745.79665868649	2613.68177058146	2600.83602180389	2345.51285097616	2985.23113530196	2206.43737026032	2525.9998263234	2419.29531197807	2393.42397155267	3163.30848661564	2488.74437156706	2984.05415424377	2477.5170060856	2345.87327948287	2878.05142818446	2379.99584352444	2577.80828279026	3104.97894391142	3617.39734390243	3469.13346687793	3033.70293104083	3019.57817748286
ENSSSAG00000000887	784.851730476473	878.949296712776	865.533943725103	857.332470193551	875.141543826855	916.07636082593	880.630595284693	822.401890487493	906.218460890166	824.221040987965	962.846684072023	891.581394137887	956.216619478957	982.415573279936	918.94492746294	921.076755265866	853.802721223795	926.012845434646	912.330348907551	918.774524029673	813.57807565469	920.917582571423	904.784231517218	802.916127829954	841.659674414715	880.973546277521	737.665206842308	881.623220638186	865.99241497377	932.193540202382	924.956427633904	817.484402759757	949.570913424455	883.828826076358	1006.11670738501	823.543732147156	884.737842350311	1055.50304770413	879.631471292621	966.835904813893	936.450518115863	889.579532347924	867.681285898713	931.460091292165	859.16114415923	948.064733430556	958.696633303881	862.149164483432	791.009685933376
ENSSSAG00000000888	18.380602587271	26.8637798422243	23.4755668699026	42.4081569480767	21.5879318211558	14.9026776402304	33.4553289875312	12.1737121947162	23.5892007173145	14.3926840684744	19.392682458651	23.309317493801	17.9360678917507	17.8260890312892	14.5155334836187	22.2062530095544	16.4751943936487	20.9980237060011	18.2274202200247	17.6866423065489	26.0254460918747	24.2346732255638	24.776038794082	28.913877179472	15.1455468403676	34.3390226371614	19.0292997212735	20.9385514901569	20.1915329916164	15.24240728386	15.9475246143777	24.0744446395319	18.4561887934782	27.1113136833239	13.845642762179	17.9370320448718	19.7706780413477	28.527109397409	32.508119591249	21.1495354178039	24.1664649836352	16.8197810738053	33.089540563934	31.0820913133015	27.1671508034539	26.5192932428128	25.1386483107096	16.5957490757157	31.7108560062378
ENSSSAG00000000889	83.6317417720832	45.3326284837535	30.6203046129164	73.3546498561327	62.2728802533341	44.7080329206913	76.6234954230553	37.8737712724503	51.1099348875148	66.206346714982	56.2387791300879	55.9423619851223	65.0182461075961	73.2850326841888	58.0621339344749	45.3779952803938	53.3020995088635	76.6427865269038	67.1536534421962	72.6083210479377	42.9985631083146	74.7235757788216	52.3049707875065	51.1553211636813	62.7458369100944	72.2303579609258	80.5946811724525	45.183190057707	60.5745989748492	53.749541474664	73.6039597586661	53.3824642007012	71.0563268548912	52.6734094418864	63.6899567060233	68.6286443455963	60.135812375766	43.2825108098619	58.3233910313586	48.3417952406947	64.7316026347371	66.3446920133431	72.3067738248928	75.1986080160521	64.5219831582031	82.044063469952	47.9919649568093	58.9149092187908	50.2088553432098
ENSSSAG00000000890	1152.46378222189	1118.20483593259	1106.41367334671	991.433939461794	1036.22072741548	1094.9084925087	1274.54011400885	1262.00816418558	1094.93206662868	1019.00203204798	968.664488809618	1038.43009434883	1208.4425742067	1239.90352595411	1115.46291924116	1168.24200615482	916.796111552452	1162.24061212716	940.151148190746	972.765326860191	1048.93863161599	1199.61632466541	1076.3812409429	1112.07219921046	1112.11586799271	1159.23804006141	1212.27832930231	1060.15192281742	1185.69168734103	1149.59840198796	1043.94949591041	1243.49740138104	1096.29761433261	1114.6622968658	1080.88317830077	1069.20308406605	1170.58889569813	1041.73133971918	1210.4493941918	1018.19906225713	983.920360048004	1051.23631711283	1150.78068850126	1081.85730732427	1067.44263365238	1082.3186554723	1131.23917398193	1050.51091649281	1098.42881777163
ENSSSAG00000000891	2802.12286442947	2929.83098904259	2808.90260982486	2543.3432504806	2809.75235703043	2857.80759453831	3000.18756726893	2844.59074949868	2789.42298482244	2789.30217247033	2714.97554421114	2840.24033661965	2995.32333792236	2998.74431037464	2811.54717782707	2823.09059999727	2701.93188055839	2733.94268652134	2540.32677592765	2509.6414557082	2987.26859489344	2898.063006557	2790.5160730668	2740.14589885458	2870.08112624966	2856.05940002874	2947.30271565371	2835.52068337757	2962.54659060327	2760.48018230327	2992.00096418978	3259.47046119575	2811.80036268641	3026.39721602132	3023.88837925989	2756.06396724247	2960.65903669182	2939.27596136062	2993.61536588826	2767.56777752977	3028.57591527057	2906.0843966408	2989.0884976087	2879.60536296135	2740.48633729841	2711.5977340776	2767.53664584267	2710.08582406438	2989.62903569919
ENSSSAG00000000892	3553.88951024885	3330.26920731574	3531.54179868969	2852.80817956116	3173.42597770991	3369.75840288505	3816.06591290033	3526.31863240279	3216.97724782377	3004.23292122621	3240.51723884058	3407.8222175937	3642.14278626862	3466.18397830623	3487.07777456472	3435.21079165194	2945.1832801352	3500.37055179038	2900.07849079656	2855.92729455222	3398.01802669129	3328.22845631076	3209.87347043329	3023.72430965325	3369.8841719818	3226.68402366431	3345.79863922862	3503.35027301099	3515.57024420699	3386.22111290384	3506.00194983779	3675.01630997376	3212.29965950489	3429.19387645928	3321.10817722133	3222.42680040914	3327.24035870848	3534.41048499622	3222.12832419145	3108.98170641718	3183.06867355881	3133.15144113717	3661.90915574203	3068.10320705492	3049.5126776877	3077.89547199396	3458.84947438718	3169.7880734617	2823.14704166645
ENSSSAG00000000894	102.931374488718	75.5543808062558	77.5714383527215	89.4009795121617	84.6911171445344	96.4290906132558	107.92041608881	81.1580812981079	81.5793191473794	74.8419571560666	67.8743886052785	88.5754064764437	73.9862800534715	91.1111217154779	104.958472881551	85.9285442543628	85.2833592141815	94.4911066770047	70.0316671611474	87.5023356218736	81.4709616789119	91.8898026469292	73.4104853157986	77.8450539447324	80.055033299086	107.753484826955	79.4753106006129	79.3460898574368	76.2791246349953	94.6633715523934	94.4584150236215	86.8773436991804	98.7406100451086	91.4038575609205	92.3042850811932	94.3643859751949	73.3162644033311	77.711780772252	82.2264201425711	92.6551075446648	91.4873317237618	75.6890148321238	93.1409289947771	86.2277371917397	83.7653816439829	83.7015192976278	90.2706007520937	76.3404457482923	96.0134251299977
ENSSSAG00000000896	170.020573932257	172.935582734319	207.197394547401	217.771616760394	181.006505269691	177.955503586281	186.702319833642	200.189933868666	158.244221478652	189.983429703861	203.623165815836	159.668824832537	161.424611025756	259.468629233209	230.01537674042	147.719856976601	270.387013872235	256.175889213213	242.712490298223	180.589926708973	224.045144617008	262.542293276941	208.302252083579	223.526512041303	217.446779636707	268.791659952953	293.27508982198	219.303776133749	179.480293258812	212.591470011731	223.265344601287	273.192610909471	273.151594143478	206.820592955642	189.223784416446	271.395093548495	181.231215379021	216.412554049309	205.566050356428	272.929718963089	210.593480571678	269.116497180885	207.116013159439	260.68850778898	196.961843325041	218.784169253205	194.253191491847	162.638340942014	234.307991601646
ENSSSAG00000000897	1922.61103062855	1986.24072208446	2070.95326865358	2170.83916917993	2148.82952127505	1938.22472132644	1915.58738557638	1853.10952297346	2004.09917760851	1420.0781614228	1436.02813606311	1451.00501398911	1906.82821774174	1387.46392960201	2006.4933592356	1876.91112393799	1512.81049696974	2035.7583982968	1635.67113027063	2065.61364622274	2054.87870012367	1921.60763117699	2036.22333644696	2016.18689716857	1904.01160278907	1771.41992638598	1783.15732094051	2022.22326233884	1862.10804256018	2044.08703996185	1423.00988866754	1212.09595185121	1950.81915547065	1815.68340782032	1881.16132995472	1969.954041102	1706.86853756969	1886.72399393898	1606.28355627348	1512.69534274007	2035.16158683613	1897.83196449436	1913.06566001115	1701.49383737654	2113.37793958535	1988.11826529712	2150.49709639798	2156.61759238926	1766.11850812519
ENSSSAG00000000898	287.656430490792	249.329456660644	271.500034234525	271.641437748491	293.097689725692	255.098776076886	253.612977808704	279.995380478472	238.84065726281	257.149288690075	280.224261527507	280.877275800302	254.467963214212	239.661863642888	256.813284710178	267.440525375938	253.911819478586	288.722825957514	302.191440489883	257.852627311266	284.016824741762	248.405400562028	293.641941263194	234.647234033408	298.583637710105	261.687034579747	217.157890936886	279.915372552624	260.246425225278	265.538779524087	294.415839034664	202.015991975203	291.607782936956	271.113136833239	221.530284194864	237.860642334169	289.14616635471	281.336320264102	224.688473645398	238.68761400093	224.402889133755	260.706606643982	272.069555747902	267.707044537145	243.372392614275	285.911130274075	291.379787237771	254.744748312236	219.333420709811
ENSSSAG00000000899	374.964292780329	319.007385626414	322.533875256053	413.766071844749	362.013010539382	364.677288137404	336.711698197088	366.564000529787	389.22181183569	410.671252087135	378.157307943695	355.467091780465	343.027298429731	345.628059551107	347.25622410811	335.024773665886	401.219439939445	346.467391149017	369.345093932079	358.387225685333	350.777751673093	379.676547200499	331.264814987541	391.449414122083	352.674876425703	369.440519406702	363.795435847876	298.649865991186	298.385987542776	352.179831453396	300.549502347886	322.388215172862	374.660632507608	371.812301942727	369.217140324773	363.419866648271	359.16731775115	401.346918418719	432.166766330722	350.478015495036	353.0030063681	394.330422952546	355.406176427439	396.046002217874	358.832783528954	353.038091294945	348.51307885302	303.702208085598	400.789985634394
ENSSSAG00000000901	88.2268924189009	116.689543689662	80.6334688140131	95.1318115321721	97.9759982652457	73.6367601046681	93.890761997265	89.2738894279187	105.168519864694	76.7609816985299	87.2670710639295	90.9063382258238	77.3492927831747	81.2077389203173	78.1605649117932	109.100286525202	70.7464229844915	90.2915019358045	107.445845507514	121.013868413229	71.287091469048	107.036473412907	77.0810095815886	84.5174871399952	103.855178333949	84.0714002496021	97.3852397500468	56.2034803156844	98.7141612923468	89.8499797785429	73.6039597586661	99.43792351111	99.6634194847825	82.883158974733	99.6886278876887	81.1065796811593	79.0827121653909	98.3693427496861	111.866176240475	104.740556354838	96.6658599345407	78.492311677758	75.9833894431077	99.2621625811887	99.6128862793311	131.767738300226	89.1279349197887	97.085132092937	103.060282020273
ENSSSAG00000000902	120.392946946625	112.492078089314	114.315803888221	134.101469268243	138.660946697424	140.260495437463	121.950070180356	114.973948505653	108.117169954358	129.534156616269	140.59694782522	129.366712090595	98.6483734046286	111.908225585315	171.953242805945	101.376372434922	135.678071477107	124.938241050706	134.307306884392	121.013868413229	159.547299954536	111.075585617167	120.20966970462	83.4054149407847	133.064447240373	106.569380598087	108.578945468443	134.447541147323	111.05343145389	117.125866497029	107.95247431271	83.7371987461979	135.652987632065	96.0515113352046	139.379470472602	109.961805144649	90.6156076895104	106.238890169661	80.3141778136741	121.861608835918	140.683349726162	86.9022022146606	102.945237310017	81.2144966573362	113.196461681058	140.883745352443	126.835907385853	148.531954227656	99.5368535751352
ENSSSAG00000000903	795.880092028835	876.430817352568	779.797090808937	726.669500137315	823.662629484099	818.77064211619	873.076166158476	837.280872058813	782.375157124265	690.848835286769	792.191078435894	772.703874919502	780.218953291154	832.87449307301	759.274059143134	784.942769424685	724.908553320543	763.278161713138	698.39799579884	802.415035170798	849.787391956429	867.399345864969	768.974833682991	849.623160196794	781.077487053245	770.851852992831	830.572964304997	825.419740322502	852.531392979359	833.519008838447	810.870290007971	950.417205769347	772.391501007064	830.380807672091	803.970323057193	746.33650725836	883.090285846865	837.123106799828	852.860078688063	760.37615430676	821.659809443596	741.004799529311	814.9831287043	824.176743855931	802.562913318701	783.147878576814	846.715381737993	807.38319253357	920.49568129218
ENSSSAG00000000905	642.402060425122	522.164720683235	627.716244564786	581.106366829051	589.516599731563	561.041981749852	579.532634396912	547.817048762228	596.610201475413	589.140534536217	553.661084194486	562.920017475293	587.406223454834	612.029056740928	607.419247314507	576.39708898713	538.835769580511	549.098319911928	542.985254975472	491.502480939886	583.875225365536	616.974389200811	598.295455323759	465.958251469184	613.394647034889	660.73015970814	568.640250494526	618.238283472528	639.398544734519	602.476203693622	624.406925286017	538.011501944322	564.759377080434	610.391862355977	576.901781757458	556.827864349497	590.649006485263	603.987764483072	476.148339895354	582.115784356698	611.066328871918	544.774020334916	556.394496889853	603.594160342178	655.407513133326	654.69505193194	545.051602009477	570.893768204621	566.391122555858
ENSSSAG00000000906	229.757532340888	230.860608019115	247.003790544192	236.110279224427	228.333894262225	200.747834094869	235.266507073607	255.64795608904	216.234339908716	232.201969638053	218.167677659824	224.934913815179	207.385784998367	218.86475977305	246.764069221518	277.095417988788	220.961430691289	203.68082994821	208.176325670808	206.654452213361	257.991378649888	225.18050538753	270.701164602007	266.897327810511	200.137583247715	258.134721893145	220.516002652405	243.548414701299	242.298395899397	255.911995976386	208.544552649554	206.202851912512	219.628646642391	234.706515601347	224.2994127473	194.967739618171	235.600579992727	254.776597721687	230.425200632089	231.637768861662	212.319656641938	213.984992550078	242.656630802182	230.60906458256	273.93543726816	273.480211566507	201.109186485677	223.212825068376	272.184847386874
ENSSSAG00000000909	5006.87614477263	5420.60707628882	4999.27506646881	4639.68160340039	5106.3761807734	4728.53195243547	5139.17021414915	5126.48546866381	5567.05136928623	5063.34625528928	4405.04782048258	4407.79193807776	5205.94370558063	4984.37256080435	4709.73232568491	5619.14750067856	4806.8802466175	4812.74703341544	4471.47398134395	5108.64699886003	5117.96055102387	4863.09109392979	5204.80340889012	5591.49901763021	4700.52864438552	5156.77391671855	5173.73078304272	4836.80539422625	5335.0517171182	4977.04709416143	4590.43362361547	5468.03907812673	4926.87959841902	5220.08979748342	5190.26995011549	4985.71503751588	5126.37206047112	5161.43941407603	5685.09644381079	4436.36683406792	4616.65789990945	4835.68705871902	4767.3449182853	5141.5794920842	4785.94639987513	4945.84818978458	4762.63118904717	4670.87357736019	5565.25522909473
ENSSSAG00000000910	1162.57311364489	990.601881682021	1145.19939252307	1253.90604597827	928.2810683097	1148.38280639423	1028.48156532636	890.033624902583	968.140112773117	976.783492113793	988.057171268269	1103.69618333148	1071.6800565321	1076.49770983396	1240.51982310003	977.075132420395	1140.66492948968	1137.04298367996	1101.31991645202	986.728465523256	898.44366073689	1115.804746427	1012.14706629157	999.752907090206	1166.20710670831	914.128464685814	1259.29189331957	1048.02960353364	881.696940633916	1018.83459213169	1189.9306827651	1213.14266683554	1016.93600252065	853.619076543511	1042.11537856667	1061.40437448132	808.950243191811	1002.3836026193	841.386624714681	1008.12785491532	1128.91914994981	1176.45024288449	1034.35452725779	949.507757216017	933.870808868729	948.064733430556	955.268635806966	984.127920189942	745.205116146588
ENSSSAG00000000911	7672.98255005629	7734.25011520039	7559.13253210862	7771.00821913406	7507.61844334196	7903.67891790104	8001.2196488244	7645.09125828176	8065.54087859512	7292.29326136034	7761.92115407507	7875.05291528066	8020.78536034225	8154.44539353528	7887.51757909867	7449.71514007487	7691.00839458801	8013.8957473953	7686.21530541251	7549.40363716378	7640.16573966685	7737.92920531229	7994.40185089047	7539.84951064694	7240.65321447004	7333.15748937726	7900.51749604403	7380.28838576742	8014.91684583884	7869.09331828328	7914.87913938189	9113.74736853932	7878.02418649619	7801.08686013585	7914.16940286151	7996.79680817892	7775.64291801171	7803.6399603326	7824.89560984653	7509.09219405457	7608.12102966943	7709.06632549409	7769.91433982746	7634.16268578961	7767.5412005542	7509.93235519904	7863.8262579229	7413.32111212221	7292.6160243234
ENSSSAG00000000912	5.51418077618131	6.71594496055608	10.2067682043055	6.87699842401244	0.830305070044455	6.13639667538901	3.23761248266431	4.05790406490539	11.7946003586573	8.63561044108461	3.8785364917302	2.3309317493801	8.96803394587533	3.96135311806426	4.46631799495961	5.79293556770985	11.629548983752	3.14970355590016	8.63404115685379	6.51613137609697	4.52616453771733	11.1075585617167	3.67052426578993	3.33621659763139	3.24547432293592	7.10462537320581	7.83559400287733	5.51014512898866	11.2175183286758	4.01115981154209	1.22673266264443	1.04671498432747	4.61404719836956	4.64765377428409	3.69217140324773	9.35845150167223	6.59022601378257	8.85324084747175	1.912242328897	5.03560367090569	7.76779231616845	1.86886456375614	7.35323123642977	6.01588864128416	5.6598230840529	5.80109539686529	3.42799749691495	3.31914981514314	4.40428555642191
ENSSSAG00000000914	2587.0698141584	2392.5553921981	2482.28602728709	2596.0669050647	2634.55798725105	2678.97546285554	2322.4473542312	2441.50561238475	2579.08594509305	2421.80897258862	2718.85408070287	2750.49946426851	2426.97418660251	2328.28529514227	2561.43337010934	2446.54978809613	2402.47099422677	2450.46936649032	2725.47899184685	2641.82583505189	2328.71165465557	2455.78022019046	2592.30776271414	2271.96350298698	2376.7690291634	2642.92063883256	2268.96414911891	2655.88995217254	2111.13694945678	2405.09142300064	2556.510868951	2168.79344752653	2572.79271781087	2557.75879378101	2498.6769971479	2462.83248685674	2173.1270280448	2359.88053256497	2278.43673488078	2574.20059656699	2649.68026784857	2394.9499384535	2368.96599666979	2705.14459236411	2674.8323895234	2728.17229235436	2423.59423031887	2635.40495322366	2316.65420267793
ENSSSAG00000000916	258.247466351158	273.67475714266	344.988765305525	289.980100212525	287.285554235381	283.150875164378	262.246611095809	266.469033595454	281.104641881331	306.084414522888	301.556212232023	243.58236781022	235.410891079227	270.362350307886	253.463546213958	255.854654240518	280.078304692028	286.623023586914	293.557399333029	280.19364917217	273.832954531899	277.688964042918	257.854329671743	268.009400009722	240.165099897258	306.682995276718	258.574602094952	290.935662810601	280.437958216894	272.758867184862	267.427720456487	221.903576677425	308.218352851087	279.633835419426	276.91285524358	249.558706711259	255.371258034075	262.646145141662	226.600715974295	277.965322633994	289.134491768492	294.346168791592	312.512327548265	303.80237638485	284.123118819456	250.275829979045	285.666458076246	272.170284841738	267.780561830452
ENSSSAG00000000917	53.303747503086	54.5670528045181	67.364670148416	56.1621537961016	47.3273889925339	46.4612891136596	72.3066787795029	81.1580812981079	74.6991356048293	59.4897608163607	54.2995108842228	46.6186349876019	48.2031824590799	63.3816498890281	58.0621339344749	55.0328878932436	48.4564540989668	49.3453557091025	42.2108678779519	41.8894159891948	52.0508921837493	50.4889025532578	51.387339721059	54.4915377613127	68.1549607816543	66.3098368165876	59.3266403074998	42.9791320061116	48.2353288133058	48.1339177385051	51.5227718310663	52.3357492163737	59.9826135788043	66.6163707647386	59.0747424519637	58.4903218854514	69.197373144717	28.527109397409	48.7621793868736	47.3346745065135	45.7436658618809	46.7216140939036	61.2769269702481	76.2012561229328	55.4662662237184	57.182226054815	53.7052941183342	44.8085225044324	66.9451404576131
ENSSSAG00000000919	53.303747503086	43.6536422436145	42.8684264580829	52.7236545840954	62.2728802533341	50.8444295960803	39.9305539528598	56.8106569086755	45.2126347081862	56.6112240026658	52.3602426383577	50.1150326116721	36.9931400267357	24.7584569879016	32.3808054634572	44.4125060191089	50.3947122629255	64.0439723033032	43.170205784269	57.7143064740017	46.3931865116026	50.4889025532578	46.7991843888216	50.0432489644708	40.027516649543	43.8118564681025	50.3716757327828	41.8771029803138	40.3830659832328	52.9473095123556	62.5633657948662	54.4291791850287	53.5229475010869	54.9972363290284	44.3060568389727	41.3331607990523	55.1931428654291	31.4781896798995	51.6305428802191	63.4486062534117	50.05910603753	59.8036660401966	63.728004049058	38.1006280614664	45.2785846724232	55.5247702271392	44.5639674598944	57.2553343112192	40.5194271190816
ENSSSAG00000000922	476.976637139683	469.276654118856	454.201185091593	510.044049780923	533.05585496854	425.16462679481	497.513118169416	485.595853100345	503.236281969376	497.027356497981	485.786695589208	519.797780111762	522.387977347238	458.526623415938	476.779445961938	461.503866894218	489.410186399565	484.004446423324	480.628291064861	532.46102101821	512.588133896488	498.830357226187	534.061280672435	517.113572632865	492.230272311948	499.691984582142	495.881163324951	480.484655247811	547.414894439378	515.835151764313	453.891085178441	382.050969279528	484.474955828804	503.495825547443	455.983168301095	555.268122432552	508.271181312981	501.683648023399	503.87585366436	477.37522800186	495.412532164521	456.937385838377	512.275109471274	414.093668141727	555.794626853995	502.209115785767	499.344968717278	512.808646439616	463.330840535585
ENSSSAG00000000924	434.70125118896	407.993656353782	481.759459243218	390.842743764707	474.934500065428	394.482643417865	433.840072677018	470.716871529026	390.204695198911	419.30686252822	433.42645295085	453.366225254429	423.739603942609	404.058018042554	417.600732528724	450.883485020083	450.645023120391	488.204051164524	450.888815969031	354.663722041849	472.984194191461	482.673908409145	423.02792163229	378.104547731557	464.102828179836	455.88012811404	428.718929014574	491.504945505789	429.630951988282	410.74276470191	393.781184708864	413.452418809352	392.194011861413	506.594261396966	365.524968921525	403.973156488851	469.553603482008	456.433750358543	478.060582224251	436.083277900433	436.722545775693	441.986469328328	493.8920313802	425.122797317414	443.730129789747	532.043320683931	468.492991245043	463.851186666254	446.594555421182
ENSSSAG00000000925	759.118886854293	798.357957186104	685.894823329327	923.810121625671	743.123037689787	817.017385923222	710.116337864372	668.201536021088	725.367922057422	890.427387702947	836.794248090791	754.056420924461	679.328571400056	788.309270494787	841.900942049886	888.250120382177	847.987946731919	791.62549371624	811.599868744256	782.866641042508	746.81714872336	855.282009252188	746.034057021804	740.640084674168	852.477922157835	659.546055479273	785.798141431412	847.460320838456	665.198836890474	804.638658195344	851.352467875238	836.325272477652	807.458259714673	755.243738321165	832.584651432363	880.474312115662	693.621287950616	802.693836837438	902.578379239385	859.073986256511	872.582003516256	856.874402482191	807.62989746787	839.216465459141	851.237391841556	827.070458010223	810.150075104233	751.787433129922	953.087394409702
ENSSSAG00000000928	898.811466517553	779.049615424505	877.78206557027	739.277330581337	758.068528950587	697.795964801378	863.363328710483	852.159853630133	710.6246716091	681.253712574453	715.589982724222	722.58884230783	798.155021182904	677.391383188988	742.525366662035	743.426731189431	652.223872172093	767.477766454338	704.154023236743	632.995619392277	780.763382756239	742.18686753289	753.375105553383	685.036474713645	775.668363181685	827.688855978477	723.113389408393	873.909017457602	752.695479854145	791.000714836101	739.719795574594	703.392469468063	791.770499240216	843.549160032563	767.971651875528	726.839733296543	724.924861516083	770.231953730042	756.291841078764	764.404637243484	737.077182000873	684.938862616626	835.817283874184	689.821897533918	769.735939431195	725.965652521999	781.583429296609	801.574680357069	661.523690574571
ENSSSAG00000000929	1162.57311364489	1163.53746441634	1199.29526400589	1185.13606173814	1075.24506570757	1232.53910365671	1057.62007767034	1129.449964732	1064.46268236882	1199.39033903953	1144.16826506041	1170.12773818881	1131.09328142353	1152.7537573567	1218.18823312523	1156.6561350194	1152.29447847343	1158.04100738596	1092.68587529516	1181.28153089529	1210.74901383939	1211.73366127819	1341.57661914622	1229.95185232677	1209.48009768079	1174.63139503669	1088.02819582811	1241.98671207404	1106.04730720743	1099.05778836253	1180.11682146395	1085.44343874759	1183.04170166196	1191.34858414149	1125.18923513975	1151.08953470568	1151.6419959085	1174.52995243125	1137.78418569372	1150.13187843486	1180.7044320576	1131.59749335434	1158.13391973769	1284.39222491417	1219.12589230499	1270.4398919135	1125.52584482041	1333.46843823376	1233.19995579814
ENSSSAG00000000930	139.69257966326	146.071802892095	119.419187990374	143.270800500259	137.830641627379	138.507239244495	112.237232732363	129.852930076973	112.048703407244	147.76488976967	125.082801858299	159.668824832537	108.737411593738	123.792284939508	151.854811828627	98.4799046510675	131.80155514919	157.485177795008	134.307306884392	132.184379343681	113.154113442933	127.23203443421	159.667805561862	108.983075522625	135.228096788997	121.962735573366	152.234397770188	136.651599198919	105.444672289552	129.961577893964	128.806929577666	105.718213417075	121.810846036956	135.556568416619	107.072970694184	136.47741773272	127.685629017037	143.619240414542	115.690660898269	156.103713798077	147.588054007201	135.49268087232	167.89877989848	125.331013360087	127.912001699596	142.541201180119	140.547897373513	120.319180798939	98.6559964638508
ENSSSAG00000000933	32.1660545277243	38.6166835231974	41.8477496376524	41.2619905440746	48.1576940625784	45.5846610171755	26.9801040222026	52.7527528437701	32.4351509863075	56.6112240026658	54.2995108842228	40.7913056141517	29.1461103240948	35.6521780625783	49.1294979445557	31.8611456224042	40.7034214431321	30.4471343737015	39.3328541590006	37.2350364348398	57.708597855896	28.2737854298244	38.5405047907943	37.8104547731557	35.7002175522951	27.2343972639556	32.4617465833489	53.9994222640889	42.626569648968	43.3205259646546	36.801979879333	25.1211596238594	27.6842831902174	29.4351405704659	32.3064997784176	38.9935479236343	23.8895692999618	45.2498976648556	39.2009677423885	34.2421049621587	40.5651376511019	44.8527495301474	37.9916947215538	36.095331847705	36.2228677379386	42.2651236057328	31.9946433045395	30.7021357900741	33.4725702288065
ENSSSAG00000000935	938.329762080186	984.725429841535	942.084705257394	853.893970981545	964.814491391656	1036.17441004426	913.006720111336	1090.22355877125	962.242812593788	939.36251353576	966.725220563753	1045.42288959697	1014.50884012715	905.169187477683	1030.60287733693	1009.90176730408	931.333047782142	1014.20454499985	983.321353975015	1008.13861147329	970.862293340367	1078.44295853759	1001.1354934942	955.270019121788	1013.66981353032	949.651591551843	978.329879787826	881.623220638186	963.584824433249	1056.53949436019	983.839595440837	904.361746458938	1077.84142553913	953.543632690619	1039.34625001424	1058.28489064743	1037.96059717076	903.030566442118	993.409889861993	1038.34147694075	1031.39020198014	974.612869998828	1013.5203720879	1088.87584407243	962.169924288993	985.357489553262	1000.97526909917	940.149185139296	986.559964638508
ENSSSAG00000000940	150.720941215622	140.195351051608	126.563925733388	121.49363882422	126.206370646757	142.013751630431	145.692561719894	142.026642271689	143.50097103033	140.088791599817	121.204265366569	144.517768461566	131.157496458427	158.45412472257	148.505073332407	141.926921408891	111.449844427624	148.036067127307	132.388631071758	129.391751611068	164.073464492253	148.437373506578	144.985708498702	169.03497427999	152.537293177988	159.854070897131	170.144326919622	144.365802379503	172.749782261607	134.774969667814	133.713860228243	124.559083134969	136.575797071739	164.217100024705	146.763813279097	145.055998275919	153.222754820445	157.390948399498	150.111022818415	129.918574709367	127.737029199215	129.886087181052	155.64339450443	154.407808459627	136.96771863408	140.883745352443	134.834568211988	126.957480429225	163.839422698895
ENSSSAG00000000942	63.413078926085	47.0116147238925	45.9304569193746	56.1621537961016	74.7274563040009	65.7471072363108	47.4849830790766	40.5790406490539	69.7847187887221	85.3965921396145	64.9654862364809	62.9351572332626	61.6552333778929	42.5845460191908	55.8289749369951	49.2399523255337	66.8699066565742	46.1956521532023	59.4789501916595	66.0921896718407	53.1824333181786	52.5084586553881	57.8107571861914	41.1466713707871	56.2548882642226	67.4939410454552	73.8784577414148	63.9176834962685	47.1135769804383	54.5517734369725	71.1504944333772	23.0277296552044	44.2948531043478	58.0956721785511	60.9208281535875	56.1507090100334	78.2589339136681	43.2825108098619	47.8060582224251	56.3987611141438	66.4577787049968	51.3937755032939	55.1492342732233	47.1244610233926	50.9384077564761	54.6960423133013	46.8492991245043	63.0638464877197	56.3748551222005
ENSSSAG00000000946	105.688464876808	91.5047500875765	92.8815906591797	110.031974784199	92.1638627749345	108.701883964034	97.1283744799293	85.2159853630133	114.014470133687	103.627325293015	117.325728874839	76.9207477295432	84.0753182425812	77.246385802253	82.6268829067528	100.410883173637	93.0363918700162	99.740612603505	129.510617352807	107.050729750165	90.5232907543466	117.134253923558	99.1041551763281	84.5174871399952	98.4460544623896	123.146839802234	94.0271280345279	99.1826123217959	97.5924094594793	85.0365880046924	90.7782170356882	93.1576336051452	97.8178006054347	92.1784665233012	106.149927843372	95.9241278921403	104.619837968798	78.6954741997489	88.9192682937106	137.975540582816	89.7611556535021	94.3776604696852	98.043083152397	95.251570153666	98.4809216625205	101.104805488224	99.4119274105336	111.191518807295	105.702853354126
ENSSSAG00000000948	676.406175211574	590.163663408865	731.825280248702	806.90114841746	716.553275448364	750.393650590427	672.344192233288	696.606864475426	632.976885914606	731.148350678497	709.772177986627	737.739898678801	547.050070698395	586.28026147351	717.960617689757	652.670740628643	709.402488008874	720.232213115836	749.242904833646	617.17072890747	682.319304060888	652.316620988091	715.752231829037	560.484388402073	750.786393372509	652.441430106067	491.403681037592	816.60350811612	577.702193926803	690.721719547548	695.557419719394	443.807153354849	709.640459109238	616.588734055023	632.284352806174	686.286443455963	557.69787641635	643.335501582947	458.938158935281	708.005876129341	690.470428103862	588.692337583185	623.799116557126	562.485587960069	743.700753244551	717.67837338362	745.018122662849	759.255520213994	533.799409438336
ENSSSAG00000000949	1013.690232688	904.973583434931	980.870424433755	1085.41958458996	917.487102399122	981.823468062241	915.165128433112	777.764945773534	919.978827975266	950.876660790539	930.848758015249	1095.53792220865	967.426661911301	832.87449307301	1071.91631879031	867.009356633908	1031.15334322601	1070.89920900605	1074.45845507514	972.765326860191	904.101366409037	859.321121456448	1024.07627015539	851.847304595214	945.514852748665	831.24116866508	856.318487457308	1006.15250055333	802.052560500318	993.965401300131	1047.62969389835	669.897589969583	931.114724630977	913.263966646824	922.11980796112	923.36721483166	691.97373144717	895.161019022143	651.118512989429	865.116710661598	956.301542923849	836.316892280874	984.107447142185	733.938414236668	920.287233467002	914.91561687704	1000.97526909917	1036.40452977845	660.642833463287
ENSSSAG00000000952	6.43321090554486	10.9134105609036	8.16541456344437	5.73083202001037	15.7757963308446	9.64290906132558	8.63363328710483	13.526346883018	11.7946003586573	6.71658589862137	4.84817061466275	4.66186349876019	7.84702970264091	11.8840593541928	8.93263598991922	7.7239140902798	5.81477449187601	9.44911066770047	6.71536534421962	13.9631386630649	4.52616453771733	6.05866830639094	6.42341746513238	17.7931551873674	12.9818972917437	11.8410422886764	10.0743351465566	7.71420318058413	7.85226283007304	11.2312474723179	9.81386130115548	5.23357492163737	6.45966607771738	1.54921792476136	7.38434280649546	10.1383224601449	10.7091172723967	6.88585399247803	5.73672698669101	15.1068110127171	12.0832324918176	13.082051946293	8.57876977583473	10.0264810688069	12.4516107849164	8.28727913837899	3.42799749691495	12.4468118067868	7.92771400155944
ENSSSAG00000000954	4.59515064681776	2.51847936020853	3.06203046129164	1.14616640400207	5.81213549031118	6.13639667538901	4.31681664355241	8.11580812981079	4.91441681610719	6.71658589862137	5.8178047375953	4.66186349876019	15.6940594052818	11.8840593541928	5.58289749369951	2.89646778385493	8.72216173781402	6.29940711180032	8.63404115685379	6.51613137609697	6.789246806576	8.07822440852125	7.34104853157986	8.8965775936837	10.8182477431197	9.47283383094108	5.59685285919809	3.3060870773932	5.60875916433789	4.81339177385051	6.13366331322217	8.37371987461979	6.45966607771738	7.74608962380682	5.53825710487159	3.89935479236343	8.23778251722822	7.86954741997488	7.64896931558801	3.02136220254342	6.90470428103862	3.73772912751229	7.35323123642977	4.01059242752278	4.52785846724232	9.11600705221688	5.71332916152492	2.48936236135736	6.16599977899068
ENSSSAG00000000955	3388.46408696341	3938.90171936614	3449.88765305525	3868.311613507	3623.451325674	3495.11622068228	3600.22508072271	3539.84497928581	3972.81455414105	3604.88760301721	3588.61588897337	3351.87985560858	3630.93274383627	3584.03423356864	3518.34200052943	3789.54535054353	3651.67838089814	3227.39624361236	3634.93132703545	3934.8124752517	3402.544191229	3332.26756851502	3676.03005218862	4093.53776529371	3362.31139856161	3438.63868063161	3456.61632584074	3420.69809607616	3545.85754369441	3484.89564426777	3420.13066345268	3737.81920903341	3313.80869786902	3422.99700476023	3588.79060395679	3457.94782986789	3427.74130541866	3490.14428075886	3825.44077895845	3409.10368520315	3360.00172076042	3418.15328710998	3540.58084034094	3480.19157898289	3726.42751854043	3665.46356290503	3527.40942432548	3360.63918783243	3866.96271853844
ENSSSAG00000000957	212.29595988298	209.033786897308	228.631607776442	169.632627792307	233.315724682492	229.676561278846	228.791282108278	244.826878582625	172.004588563752	186.145380618935	182.29121511132	198.129198697308	154.698585566349	181.23190515144	188.701935287044	172.822577770011	159.90629852659	228.878458395411	196.664270795003	179.659050798102	260.254460918747	177.720936987468	168.844116226337	160.138396686307	238.001450348634	196.561301992027	191.412367784575	221.507834185344	201.915329916164	240.669588692526	175.422770758154	252.258311222921	209.477742805978	223.861990128017	184.608570162386	175.470965656354	281.732162089205	164.276802391976	180.706900080767	192.360060228597	201.09951218525	161.656784764906	207.116013159439	223.590527834395	204.885595642715	218.784169253205	226.247834796387	161.808553488228	228.141991822655
ENSSSAG00000000959	649.754301460031	632.138319412341	543.000068469051	552.452206728999	616.086361972985	625.912460889679	602.195921775562	637.090938190147	563.192167125884	593.938095892375	572.084132530205	620.027845335106	650.182461075961	656.594279319151	592.903713830888	660.394654718923	559.187480302077	622.591402882931	581.358771228155	535.253648750823	631.399953011568	644.23839657957	609.307028121129	598.294843175229	637.194792069752	627.575241299847	573.117732781884	586.279441724394	705.581902873706	567.98022931436	642.807915225684	665.710730032274	621.973562340217	627.433259528352	623.976967148866	610.638960484113	603.005680261105	618.743165895525	666.416451620605	566.0018526098	546.334726237181	648.496003623382	634.82896341177	611.615345197223	642.95590234841	613.258656240045	585.044906140152	611.553353440124	548.77398033017
ENSSSAG00000000960	231.595592599615	277.032729622938	254.148528287206	249.864276072452	258.224876783825	249.839007497981	287.068306796236	259.705860153945	251.618140984688	265.78489913116	223.015848274487	230.76224318863	260.072984430385	310.966219768044	246.764069221518	250.061718672809	195.764074559826	233.078063136612	216.810366827662	239.235109093846	222.913603482579	249.415178613094	249.595650073715	249.104172623144	265.047069706433	238.004950002395	259.693972666791	235.834211520715	259.124673392411	247.889676353301	229.399007914509	298.31377053333	218.705837202717	230.058861827063	248.29852686841	223.043094123188	264.432818803026	269.53199913414	260.064956729992	241.708976203473	219.224360922976	231.739205905762	265.941863050877	263.696452109623	196.961843325041	240.331095012991	260.527809765536	235.659636875163	284.516846944856
ENSSSAG00000000961	180.129905355256	152.787747852651	153.101523064582	175.363459812317	162.739793728713	148.15014830582	139.217336754565	136.616103518482	155.295571388987	156.400500210755	148.35402080868	185.309074075718	151.335572836646	144.589388809345	140.689016841228	135.168496579897	201.578849051702	178.483201501009	165.006119886539	154.525401204585	164.073464492253	153.486263761904	173.432271558574	126.776230709993	173.091963889916	150.38123706619	125.369504046037	154.284063611683	122.270949782566	154.028536763216	126.353464252377	113.045218307367	146.726700908152	123.937433980909	150.455984682345	123.219611438684	135.099633282543	164.276802391976	77.4458143203286	127.904333241005	157.082022393629	155.11575879176	162.99662574086	129.34160578761	142.627541718133	137.568833697091	189.682528162627	173.425577841229	123.319995579814
ENSSSAG00000000963	27.5709038809065	23.5058073619463	19.3928595881804	34.3849921200622	20.7576267511114	39.4482643417865	11.8712457697691	24.3474243894324	26.5378508069788	35.5019540355701	37.8157307943695	26.8057151178711	19.0570721349851	30.700486664998	50.2460774432956	31.8611456224042	24.2282270494834	22.0479248913011	46.0482195032202	20.4792700391619	18.1046581508693	28.2737854298244	26.611300926977	15.5690107889465	30.2910936807352	22.4979803484851	39.1779700143866	33.060870773932	23.5567884902191	29.6825826054115	36.801979879333	11.5138648276022	24.9158548711956	27.1113136833239	25.8451998227341	20.2766449202898	20.5944562930705	32.4618831073964	15.297938631176	34.2421049621587	34.5235214051931	32.7051298657325	18.3830780910744	28.0741469926594	20.3753631025904	30.6629328120022	11.4266583230498	33.1914981514314	24.6639991159627
ENSSSAG00000000964	1.8380602587271	10.9134105609036	7.14473774301382	9.16933123201659	4.98183042026673	3.50651238593657	2.15840832177621	6.76317344150899	4.91441681610719	5.75707362738974	2.90890236879765	2.3309317493801	6.7260254594065	5.94202967709639	5.58289749369951	8.68940335156478	6.78390357385535	8.39920948240042	2.87801371895126	10.239635019581	3.394623403288	3.02933415319547	5.5057863986849	4.44828879684185	4.32729909724789	1.18410422886764	11.1937057183962	12.1223192837751	8.97401466294062	8.02231962308419	4.90693065057774	6.28028990596485	11.0737132760869	4.64765377428409	1.84608570162386	10.9181934186176	12.3566737758423	6.88585399247803	4.7806058222425	7.04984513926797	10.3570564215579	8.40989053690264	6.12769269702481	8.02118485504555	5.6598230840529	5.80109539686529	9.14132665843987	7.46808708407208	8.80857111284383
ENSSSAG00000000967	87.3078622895374	93.1837363277156	111.25377342693	107.739641976195	97.9759982652457	78.8965286835729	85.2571287101602	73.0422731682971	83.5450858738223	104.586837564247	91.1456075556598	127.035780341215	95.2853606749254	95.0724748335422	107.191631879031	68.5497375512332	103.696811771789	121.788537494806	98.8118043506601	77.2627006022927	92.7863730232053	66.6453513703003	88.0925823789584	65.6122597534173	73.5640846532142	85.2555044784697	72.7590871695752	110.202902579773	107.688175955287	94.6633715523934	98.1386130115548	116.18536326035	75.6703740532608	79.0101141628296	87.6890708271336	83.4461925565773	81.5540469205593	104.271503314667	79.3580566492256	87.6195038737591	93.2135077940214	83.1644730871484	72.3067738248928	68.1800712678872	103.008780129763	86.1877030391415	85.6999374228738	102.893644269437	64.3025691237599
ENSSSAG00000000968	152.559001474349	172.935582734319	181.680474036637	183.386624640332	185.988335689958	147.273520209336	170.51425742032	215.068915439986	200.508206097173	147.76488976967	158.050362038006	170.158017704747	160.303606782522	164.396154399667	188.701935287044	191.166873734425	162.813685772528	152.235671868508	170.762147324442	198.276569015522	188.967369449699	200.945832161966	197.290679286209	203.509212455515	177.419262987164	172.879217414675	175.74117977882	163.100295818064	206.402337247634	144.401753215515	199.957424011043	166.427682508068	198.404029529891	164.217100024705	164.301627444524	170.011868947045	169.698319854901	147.554014124529	171.145688436282	178.260369950062	151.90349418285	178.476565838712	153.19231742562	162.428993314672	167.530763287966	170.717950250607	174.827872342662	167.617065664729	185.860850481005
ENSSSAG00000000974	30.3279942689972	27.7032729622938	31.6409814333469	29.8003265040539	34.8728129418671	27.1754709910085	37.7721456310836	31.1105978309414	29.4865008966432	49.8946381040444	22.3015848274487	51.2804984863621	20.1780763782195	23.7681187083856	36.8471234584168	25.1027207934094	26.1664852134421	29.3972331884015	25.9021234705614	31.6497809696139	33.94623403288	29.2835634808895	30.2818251927669	24.4655883826302	37.8638671009191	28.4185014928232	31.3423760115093	26.4486966191456	39.2613141503652	29.6825826054115	41.7089105299108	15.7007247649121	24.9158548711956	17.8160061347557	26.768242673546	28.8552254634894	23.8895692999618	30.4944962524027	25.8152714401095	19.1352939494416	33.6604333700633	20.5575102013176	34.3150791033389	18.0476659238525	45.2785846724232	29.8342048981644	41.1359699629794	38.1702228741462	25.5448562272471
ENSSSAG00000000976	1263.66642787488	1143.38962953467	1273.80467189732	1157.62806804209	1115.93001413975	1266.72759941959	1472.03447545137	1401.32953708066	1102.79513353445	1143.7386273081	1149.01643567507	1326.30016539728	1260.00876939548	1364.68614917314	1380.09226044252	1298.58305642829	1029.21508506205	1359.62203496357	1042.80030416667	1047.23539972987	1156.43503938678	1271.31056629103	1161.72093012251	1072.03760003889	1371.75381382758	1210.15452190272	1259.29189331957	1185.78323175836	1313.57139628793	1292.39569127886	1238.99998927088	1449.70025329355	1159.04865623043	1257.19034594385	1251.64610570098	1207.24024371572	1258.73316863247	1268.96452147095	1246.78199844085	1249.83683111879	1150.49635082806	1189.53229483078	1277.01115805997	1238.27041199766	1189.69481226792	1069.88773676473	1230.65110139247	1151.74498585467	1242.88938402226
ENSSSAG00000000977	93.7410731950822	79.7518464066034	81.6541456344437	98.5703107441783	90.5032526348456	79.7731567800571	99.2867828017055	102.800236310937	68.8018354255007	102.667813021784	73.6921933428738	100.230065223344	95.2853606749254	86.1594303178976	100.492154886591	85.9285442543628	94.9746500339749	92.3913043064046	96.8931285380259	84.7097078892606	92.7863730232053	108.046251463972	80.7515338473785	95.6382091320998	91.9551058165177	81.7031917918668	79.4753106006129	70.5298576510549	85.2531392979359	90.6522117408513	88.3247517103993	52.3357492163737	80.2844212516303	92.1784665233012	64.6129995568352	87.3455473489408	82.3778251722822	79.6791676272457	75.5335719914316	98.6978319497516	119.969236883046	110.263009261612	90.6898519159672	101.26745879495	92.8210985784676	79.5578797284383	70.845281602909	102.893644269437	83.6814255720163
ENSSSAG00000000978	83.6317417720832	85.62829824709	79.6127919935826	85.9624803001555	97.1456931952012	78.0199005870888	93.890761997265	102.800236310937	93.3739195060367	94.0322025806991	94.0545099244574	93.2372699752039	89.6803394587533	108.937210746767	93.7926778941518	73.3771838576581	97.8820372799129	76.6427865269038	94.0151148190746	102.39635019581	104.101784367499	76.7431318809519	92.6807377111958	82.2933427415742	94.1187553651417	100.648859453749	81.7140517442921	79.3460898574368	98.7141612923468	86.6410519293092	76.057425083955	77.4569088402331	92.2809439673912	99.1499471847273	94.1503707828171	108.402063227703	90.6156076895104	100.33672960468	112.822297404923	101.719194152295	95.8027718994109	90.6399313421729	107.847391467637	91.2409777261432	75.8416293263089	75.4142401592488	91.4132665843987	97.085132092937	72.2302831253194
ENSSSAG00000000980	305.118002948699	282.069688343355	294.975601104428	268.202938536485	299.740130286048	279.644362778442	237.424915395383	298.932266114697	279.138875154889	298.408316353035	249.195969593665	255.237026557121	327.33323902445	282.246409662078	291.427249171115	234.613890492249	285.893079183904	276.124011733914	262.858586330882	282.055400993912	241.018261633448	277.688964042918	299.147727661879	295.811204989983	249.901522866066	294.841952988041	282.081384103584	263.384937165658	286.046717381232	273.561099147171	274.788116432353	319.24807021988	312.832400049456	306.74514910275	269.528512437084	274.514577382385	255.371258034075	269.53199913414	282.055743512308	268.901236026364	296.039196049531	251.362283825201	296.580326536001	331.87652337751	304.498481922046	269.336571997317	250.243817274791	256.404323219808	290.682846723846
ENSSSAG00000000982	137.854519404533	184.688486415292	171.473705832332	174.217293408315	229.994504402314	172.695735007376	179.147890707425	178.547778855837	207.388389639724	141.048303871049	77.570729834604	72.258884230783	150.214568593412	144.589388809345	163.020606816026	165.098663679731	85.2833592141815	144.886363571407	166.924795699173	202.930948569877	143.705724072525	115.114697821428	202.796465684894	143.45731369815	146.046344532116	177.615634330145	167.905585775943	193.957108540401	170.506278595872	209.382542162497	88.3247517103993	120.37222319766	209.477742805978	162.667882099943	136.610341920166	135.697546774247	153.222754820445	173.130043239447	203.653808027531	189.338698026054	131.189381339734	149.509165100491	171.575395516695	113.299236077518	155.079152503049	208.010706373313	186.254530665712	159.319191126871	190.265136037427
ENSSSAG00000000984	463.19118519923	399.598725153087	445.015093707718	418.350737460757	261.546097064003	280.520990874926	368.008618862843	335.453402698846	341.060527037839	425.063936155609	338.40230890346	264.560753554641	286.977086268011	327.801970519817	432.116266012342	317.645966962757	358.577760332354	379.014327893319	315.622171178322	299.742043300461	372.27703322725	360.490764230261	245.925125807925	293.587060591562	328.87473139084	515.085339557421	597.743885362356	435.301465190104	419.535185492474	336.135192207227	406.048511335308	364.256814545961	414.341438413586	297.449841554182	423.676668522677	433.608252910813	429.18846914759	309.863429661511	340.379134543666	449.175847444788	384.937263667903	473.757166912182	400.751102385423	332.87917148439	341.853314276795	266.850388255803	381.650387989864	287.936246463668	319.751131396231
ENSSSAG00000000986	793.123001640745	930.158377037017	796.127919935826	770.223823489393	802.905002732988	861.725418843913	931.353190846433	844.044045500322	875.749076630302	888.508363160483	783.464371329501	807.667851160204	858.689250317563	926.956629627036	942.393096936478	965.489261284975	738.476360468254	771.677371195539	735.812174145206	815.447297922992	842.998145149853	838.11578238408	816.69164913826	896.330192563633	792.977559570676	943.731070407505	1052.20833752924	801.175101754952	929.932269447222	805.440890157652	850.125735212593	1086.49015373192	787.156452041847	946.572152029193	954.426307739538	814.965151603956	892.975624867539	964.019558946923	1000.10273801313	919.50123030738	882.075971902684	834.448027717118	812.53205162549	931.460091292165	889.724188813116	837.015192976278	799.866082613488	784.978931281354	1026.19853464631
ENSSSAG00000000988	531.199414772133	584.287211568379	546.062098930342	547.867541112991	673.377411806053	447.956957303397	557.948551179149	604.627705670904	592.678668022527	598.735657248533	544.934377088093	534.948836482732	593.011244671006	509.033875671257	491.294979445557	554.190835977576	565.971383875932	461.956521532023	604.382880979765	662.783648540149	583.875225365536	477.625018153819	545.072853469805	676.139897119961	552.812459673418	548.240257965715	537.297874483017	574.157122440619	584.432704924008	578.40924482437	471.065342455463	541.151646897304	500.16271630326	581.731330747892	528.903553515237	563.066832017279	634.309253826573	566.607414238192	642.513422509393	517.660057369105	552.37634248309	562.528233690599	525.756033404729	609.610048983462	539.947122218647	645.579044879723	517.627622034158	598.276754179552	648.310833905306
ENSSSAG00000000990	6.43321090554486	12.5923968010426	10.2067682043055	10.3154976360187	12.4545760506668	8.76628096484144	11.8712457697691	4.05790406490539	9.82883363221439	14.3926840684744	12.6052435981232	13.9855904962806	10.0890381891097	8.91304451564458	8.93263598991922	10.6203818741347	21.3208398035454	17.8483201501009	8.63404115685379	8.37788319783896	19.2361992852987	13.127114663847	5.5057863986849	7.78450539447324	7.57277342018381	7.10462537320581	14.551817433915	11.0202902579773	5.60875916433789	17.6491031707852	20.8544552649554	10.4671498432747	9.22809439673912	11.6191344357102	8.30738565730739	10.1383224601449	9.88533902067386	10.8206277024655	10.5173328089335	8.05696587344911	15.5355846323369	14.9509165100491	7.35323123642977	2.00529621376139	10.1876815512952	5.80109539686529	12.5693241553548	14.9361741681442	12.3319995579814
ENSSSAG00000000991	1464.01499607614	1645.40651533624	1728.00585698891	1674.54911624703	1491.22790579984	1437.670078234	1599.38056643617	1533.88773653424	1383.89977541579	1505.47475356242	1583.41252274886	1470.81793385884	1342.96308339483	1679.61372205925	1778.71114149266	1408.64883221478	1925.65948589294	1565.40266728238	1570.43615264107	1568.52590981763	1790.0980746672	1480.33462286152	1590.25463815349	1840.47948969332	1727.67416457622	1542.88781021453	1661.14592860999	1899.89804047529	1683.74950113423	1808.23084304318	1816.79107337641	1528.20387711811	1427.58620317554	1413.66135634474	1518.40548958563	1406.88720908472	1570.1213477837	1713.59395069953	1520.23265147312	1611.39317468982	1412.0120254724	1594.14147288399	1690.01764583944	1309.45842758619	1958.2987870823	1500.82625196043	1849.97598250177	1836.31963522794	1704.45851033528
ENSSSAG00000000992	177.372814967165	215.749731857864	204.135364086109	225.794781588408	226.673284122136	201.624462191353	194.256748959859	183.958317609045	205.422622913281	209.173675128494	226.894384766217	200.460130446688	211.869801971305	194.106302785149	217.733002254281	223.028019356829	228.714463347123	212.080039430611	209.135663577125	240.165985004717	226.308226885867	196.906719957706	208.302252083579	243.543811627091	212.037655765147	188.272572389954	229.470967227122	192.855079514603	224.350366573516	204.569150388647	209.771285312198	184.221837241635	203.940886167935	214.566682579449	212.299855686744	224.602836040133	207.592119434151	179.032203804429	231.381321796537	214.516716380583	233.896857520183	245.755690133933	191.184012147174	190.503140307332	211.677383343578	222.927808822395	193.110525659542	186.702177101802	269.542276053021
ENSSSAG00000000993	27.5709038809065	28.5427660823633	21.4342132290415	19.4848288680352	20.7576267511114	21.0390743156194	21.5840832177621	29.7579631426396	15.726133811543	23.028294509559	24.2408530733138	40.7913056141517	22.4200848646883	24.7584569879016	32.3808054634572	20.2752744869845	31.9812597053181	26.2475296325013	23.9834476579272	26.9954014152589	20.367740419728	13.127114663847	23.8584077276346	22.2414439842093	28.1274441321113	20.1297718907498	24.6261525804716	26.4486966191456	14.5827738272785	31.2870465300283	29.4415839034664	25.1211596238594	24.9158548711956	15.4921792476136	19.3838998670506	27.295483546544	26.3609040551303	23.6086422599247	27.7275137690065	25.1780183545285	19.851024807986	19.6230779194395	20.8341551698844	23.060906458256	16.9794692521587	16.574558276758	31.9946433045395	20.7446863446447	21.1405706708252
ENSSSAG00000000998	532.118444901496	543.991541805042	385.815838122746	447.004897560809	449.19504289405	486.5285935487	505.067547295632	512.648546866381	472.766897709512	484.55369697197	482.87779322041	480.1719403723	478.668811861096	501.111169435129	437.699163506042	473.089738029638	427.385925152887	473.505434570324	460.482195032202	423.548539446303	492.22039347676	476.615240102754	564.343105865202	412.578785907082	487.9029732147	461.800649258378	494.761792753111	508.035380892755	505.910076623278	535.088718859715	520.13464896124	569.412951474146	489.089003027173	477.1591208265	450.444911196223	507.695993965718	504.97606830609	435.776188381109	468.499370579766	437.090398634614	472.972243251146	455.068521274621	528.207110483539	455.202240523835	475.425139060444	413.535229005111	463.922327915823	459.702249397325	438.666841419622
ENSSSAG00000001000	60.6559885379944	54.5670528045181	46.9511337398051	48.1389889680871	63.933490393423	61.3639667538901	74.4650871012791	55.4580222203737	50.1270515242934	64.2873221725188	56.2387791300879	59.4387596091925	79.5913012696436	49.5169139758032	40.1968619546365	59.8603341996685	52.3329704268841	74.5429841563037	44.129543690586	63.2995619392277	55.4455155870373	38.3715659404759	56.8931261197439	63.3881153549964	69.2367855559663	82.8872960207345	80.5946811724525	66.121741547864	75.1573728021277	68.1897167962156	73.6039597586661	52.3357492163737	57.2141852597825	56.5464542537898	69.2282138108949	60.0500638023968	62.6071471309345	55.0868319398242	68.8407238402921	55.3916403799626	64.7316026347371	46.7216140939036	61.2769269702481	60.1588864128417	59.9941246909608	76.2429680730867	54.8479599506392	68.8723586642202	59.898283567338
ENSSSAG00000001001	6398.28776062904	6103.9544760254	5902.57405254985	5430.53642216182	5847.00830325305	6391.49545146589	6740.70918890709	6625.20470330221	5911.06054641373	5904.83851715941	5929.31266173255	6276.03373520591	6570.20586959691	6809.56600995246	6181.3841050241	6412.77967345481	5423.24634275636	6104.12549133451	4996.23181609939	5100.26911566219	5992.64184793775	6325.24971187214	6131.61078600208	5563.69721264994	6348.14777566266	6327.85299906864	6230.41660285931	5912.38572340484	6355.8458850277	6235.74904302334	6161.878164463	7037.06483963361	5977.9595502076	6519.8836363582	6257.30748565409	5815.49773733082	6575.39800525156	6422.534388127	6118.21933130596	5758.71635804775	6277.23927949924	5940.1860158989	6339.71086434187	6134.20111789609	6194.1103831875	6045.57013144747	6060.69957454563	5710.59725695378	5848.8912189283
ENSSSAG00000001002	118.554886687898	93.1837363277156	119.419187990374	134.101469268243	132.018506137068	114.838280639423	113.316436893251	124.442391323765	119.911770313015	121.858058446416	120.234631243636	100.230065223344	124.43147099902	111.908225585315	91.559518896672	114.893222092912	103.696811771789	127.038043421306	113.201872945416	100.534598374068	118.81181911508	130.261368587405	116.53914543883	76.7329817455219	115.755250851381	110.12169328469	111.937057183962	107.998844528178	130.123212612639	109.905778836253	98.1386130115548	80.5970537932155	116.273989398913	121.613607093767	135.687299069354	83.4461925565773	107.91495097569	110.173663879648	108.997812747129	107.761918557382	102.70747618045	101.85311872471	78.4344665219176	118.312476611922	124.516107849164	149.99975240466	134.834568211988	102.893644269437	133.009423803942
ENSSSAG00000001003	9.19030129363551	13.4318899211122	11.227445024736	20.6309952720373	17.4364064709335	10.5195371578097	3.23761248266431	6.76317344150899	15.726133811543	16.3117086109376	11.6356094751906	10.4891928722104	25.7830975943916	19.8067655903213	11.165794987399	16.4133174418446	13.5678071477107	14.6986165942007	13.4307306884392	20.4792700391619	4.52616453771733	9.08800245958641	32.1170873256619	10.0086497928942	11.9000725174317	11.8410422886764	15.6711880057547	3.3060870773932	7.85226283007304	16.8468712084768	3.6801979879333	15.7007247649121	8.30528495706521	15.4921792476136	11.0765142097432	11.6980643770903	17.2993432861793	10.8206277024655	2.8683634933455	17.1210524810794	14.6724965972071	10.2787551006588	15.9320010122645	12.0317772825683	18.1114338689693	10.7734628798927	2.28533166460997	9.95744944542943	1.76171422256876
ENSSSAG00000001004	286.737400361428	319.846878746483	320.492521615191	314.049594696568	332.122028017782	282.274247067894	300.018756726893	312.458612997715	319.437093046968	305.124902251656	290.890236879765	254.071560682431	322.849222051512	252.536261276596	237.831433231599	311.853031395047	288.800466429842	296.072134254615	244.631166110857	373.281240259269	342.856963732088	292.835634808895	303.735882994117	342.518237356823	311.565535001848	300.762474132379	269.768307813348	316.282330403949	351.108323687552	340.14635201877	256.387126492687	188.408697178945	315.600828368478	304.421322215608	293.527626558194	276.074319299331	282.555940340928	278.385239981612	321.256711254696	275.951081165632	237.349209660703	283.132981409056	286.776018220761	271.717636964668	303.366517305236	345.579540070404	303.949111393126	352.659667858959	321.5128456188
ENSSSAG00000001005	368.531081874784	366.858493470376	350.092149407677	361.042417260653	412.661619812094	369.060428619824	312.96920665755	344.921845516959	356.786660849382	346.383929914616	406.276697508739	356.632557655155	365.44738329442	387.222267290781	381.870188569047	363.023962243151	386.682503709755	340.167984037217	361.670390681542	387.244378922334	360.961621882957	367.559210587717	406.510562436235	413.690858106292	366.738598491759	439.302668909893	366.034176991555	394.526391235588	380.273871342109	362.608846963405	366.793066130686	355.883094671341	385.734345783695	340.053334485119	356.294540413406	369.658834316053	369.052656771824	363.966568173838	436.947372152965	406.87677660918	356.455358508619	345.739944294886	328.44432856053	359.950670370169	374.680288164302	367.126465830189	340.514418026885	336.893706237029	430.739127418063
ENSSSAG00000001006	3485.88128067595	3851.59443487891	3590.74105427466	3971.46658986718	4012.0340984548	3771.25407107479	3623.96757226225	3915.87742263371	3935.46498633864	3957.98811883045	3904.71661304938	3666.55564177489	3542.37340862076	3671.18400216605	3877.88059912368	3904.43857263644	3863.91764985161	3567.56422764958	3978.37429749696	4122.84940924764	3632.24704151816	3891.68460880511	3766.87552776692	4260.34859517528	3833.98700016163	3590.20402192667	3877.49966085244	3562.85984040407	3683.83301913713	3615.65945412404	3454.47917800673	3640.47471549096	3930.24540357119	3790.16165292868	3918.31690169665	3771.45595517391	3940.13137799026	3769.51321416797	4110.36488596411	3939.85631211661	3847.64646060877	4056.37053563271	3666.81130989965	4232.17765914341	3693.60054465292	3846.12624812169	3653.10266587903	3876.76698408719	4298.58270306779
ENSSSAG00000001007	1009.09508204118	962.059115599658	981.891101254185	950.171948917719	896.729475648011	1043.18743481613	1105.10506074942	854.865123006736	981.900479858217	926.888854009748	961.87704994909	1031.43729910069	1032.4449080189	958.647454571551	1009.38786686087	867.009356633908	1040.84463404581	1068.79940663545	977.565326537113	934.59941451448	957.283799727215	983.523821737462	1024.99390122184	909.675058954159	922.796532488113	902.287422397138	1120.48994241146	989.622065166364	961.341320767514	1025.25244783016	1149.44850489784	1131.498898058	971.718339976629	882.279608151597	925.811979364368	931.165924416386	872.381168574468	996.48144205432	802.185656972292	904.394419294663	1033.1163780504	894.251693757314	998.813909615044	822.171447642169	1007.44850896142	938.119998464501	1043.25390489445	979.149195467228	783.9628290431
ENSSSAG00000001008	469.624396104775	469.276654118856	450.118477809871	402.304407804728	401.867653901516	470.749287811985	495.35470984764	450.427351204499	496.356098426826	441.375644766547	436.335355319648	477.84100862292	475.305799131392	474.372035888195	486.828661450598	472.124248768353	390.559020037672	391.61314211692	406.759272278445	432.857298555013	456.011077175021	481.66413035808	468.909474954664	447.053024082606	487.9029732147	420.357001248011	476.851863603677	488.198858428396	516.005843119086	431.600795721929	485.786134407196	544.291791850287	441.10291216413	491.102082149352	456.906211151906	478.060897543756	454.725594950998	450.531589793562	468.499370579766	472.339624330954	444.490338091861	470.953870066548	410.555410700662	476.25785076833	460.709599041906	452.485440955493	486.775644561923	447.255437590539	480.947982761273
ENSSSAG00000001009	1273.77575929788	1173.61138185717	1256.45316595	1181.69756252614	1148.31191187148	1237.79887223561	1385.69814258032	1282.2976845101	1146.0420015162	1197.47131449707	1213.01228778862	1336.78935826949	1210.68458269317	1214.1547306867	1200.3229611454	1196.24119473208	1103.83802437446	1242.03310220996	1110.91329551519	1149.63174992568	1234.5113776624	1128.93186109084	1201.17906597976	1163.22752037414	1154.30703419088	1238.57302339555	1215.63644101783	1355.49570173121	1261.97081197603	1302.02247482656	1288.06929577666	1313.62730533098	1151.66618071304	1206.06615442672	1166.72616342628	1179.1648892107	1213.42536478772	1287.65469659339	1152.12600316044	1202.50215661228	1245.43603469234	1140.00738389125	1273.33454244176	1165.07710019537	1173.84730763257	1228.17476830777	1253.50441803857	1218.95776961132	1198.84652845804
ENSSSAG00000001010	81.7936815133561	73.8753945661168	66.3439933279855	65.3314850281182	56.4607447630229	78.8965286835729	76.6234954230553	64.9264650384863	63.8874186093935	62.3682976300555	64.9654862364809	66.4315548573328	93.0433521884565	64.3719881685442	60.2952929319547	76.273651641513	67.8390357385535	81.8922924534041	59.4789501916595	54.9216787413888	79.2078794100533	57.5573489107139	68.8223299835612	61.1639709565755	63.8276616844064	78.1508791052639	72.7590871695752	91.4684091412118	69.5486136377898	81.0254281931503	74.8306924213105	85.8306287148529	62.751041897826	61.9687169904546	70.1512566617069	70.1883862625417	80.7302686688365	73.7770070622645	81.2702989781226	64.4557269875929	69.0470428103862	87.8366344965387	67.4046196672729	66.1747750541258	59.9941246909608	79.5578797284383	66.274618273689	78.8298081096497	62.5408549011912
ENSSSAG00000001011	61.5750186673579	75.5543808062558	68.3853469688466	72.2084834521306	69.7456258837342	62.2405948503742	75.5442912621672	51.4001181554683	79.6135524209365	68.1253712574453	70.7832909740762	74.5898159801631	85.1963224858156	80.2174006408012	73.6942469168336	56.9638664158135	64.9316484926155	75.5928853416038	73.8690187864158	72.6083210479377	69.0240092001893	66.6453513703003	72.4928542493511	64.5001875542068	64.9094864587184	95.9124425382785	61.565381451179	68.3257995994594	75.1573728021277	70.5964126831408	72.3772270960216	79.550338808888	66.4422796565216	75.1370693509262	49.8443139438443	56.930579968506	80.7302686688365	77.711780772252	67.8846026758436	66.4699684559552	63.8685145996073	70.0824211408553	74.7578509037027	68.1800712678872	80.3694877935512	51.3811306579497	57.1332916152492	68.0425712104345	85.4431397945851
ENSSSAG00000001012	2139.50214115835	1736.91126542382	2188.33110300309	1931.29039074349	1776.02254482509	2151.24534877209	2541.52579889148	2053.29945684213	2082.72984666623	1862.41331846058	1966.41800130721	2242.35634290365	2238.64547373913	2056.93260655487	1983.04518976207	2086.42229363683	1646.55031028289	2210.04199505661	1773.8157887803	1588.07430394592	2049.22099445152	2048.8396656112	2223.42007400225	1535.77170710965	2030.58510138357	2061.52546245855	1851.43892582273	2086.14094583511	1874.44731272172	2119.49684441884	2075.63166519438	2225.31605668021	1940.66825163424	2006.23721256597	1848.8548301763	1998.80926656549	1925.99355252796	2131.6636573857	1831.92815108333	1881.30153145037	1960.07292777984	1878.20888657492	2127.53490440701	1858.90959015681	2179.03188736037	1955.79787665744	1969.95589489379	2333.36232004563	1530.92965941226
ENSSSAG00000001015	227.000441952797	179.651527694875	152.080846244151	193.70212227635	193.461081320358	213.020627445647	185.623115672754	171.784605414328	181.833422195966	215.890261027115	164.837800898534	230.76224318863	159.182602539287	212.922730095954	206.567207266882	155.443771066881	241.313141412855	188.982213354009	186.111553825515	160.110656669811	204.808945331709	221.141393183269	206.466989950684	203.509212455515	209.874006216523	211.954656967307	227.232226083442	170.814498998649	178.358541425945	176.491031707852	228.172275251865	231.324011536372	247.312929832608	196.750676444693	192.915955819694	229.28206179097	214.182345447934	180.999590659422	167.321203778488	213.509595646401	244.253913941741	213.984992550078	191.184012147174	239.632897544486	159.607010970292	237.844911271477	180.541201504187	167.617065664729	189.384278926142
ENSSSAG00000001017	39.5182955626327	54.5670528045181	55.1165483032495	49.2851553720892	43.1758636423116	59.6107105609218	42.088962274636	55.4580222203737	51.1099348875148	39.3400031204966	31.9979260567742	54.7768961104323	49.3241867023143	43.5748842987068	37.9637029571567	40.550548973969	47.4873250169874	56.6946640062028	68.1129913485132	54.9216787413888	63.3663035280426	72.7040196766913	61.4812814519813	54.4915377613127	49.7639396183508	47.3641691547054	44.7748228735847	29.7547836965388	38.1395623174976	45.7272218515799	38.0287125419775	53.3824642007012	42.4492342249999	54.2226273666477	68.305170960083	56.1507090100334	46.9553603482008	48.2009779473462	53.5427852091161	42.2990708356078	61.2792504942178	50.4593432214158	34.3150791033389	51.1350534509154	56.598230840529	52.2098585717876	57.1332916152492	49.7872472271472	53.7322837883473
ENSSSAG00000001018	580.827041757764	627.101360691924	579.74443400455	582.252533233053	642.656124214408	610.133155152964	611.908759223555	623.564591307129	581.866951027092	649.589807623809	597.294619726451	592.056664342545	640.093422886852	616.980748138508	596.253452327108	595.70687421283	555.310963974159	570.096343617929	608.220232605034	644.166130322729	579.349060827818	633.130838017853	587.283882526389	658.346741932594	574.448955159658	616.918303240038	583.192067928441	569.749006337428	586.676208589743	606.487363505164	574.110886117595	651.056720251689	527.846999493478	585.604375559796	600.900895878568	610.638960484113	659.022601378257	603.004071055576	661.635845798363	685.849219977355	599.84618441523	631.676222549576	644.63327172701	701.853674816486	597.677317675986	567.678620978961	577.046245314017	575.872492927336	623.646834789343
ENSSSAG00000001021	14.7044820698168	11.7529036809731	13.2687986655971	9.16933123201659	9.133355770489	28.0520990874926	11.8712457697691	14.8789815713198	7.86306690577151	13.4331717972427	16.4837800898534	10.4891928722104	15.6940594052818	14.855074192741	12.2823744861389	17.3788067031296	21.3208398035454	10.4990118530005	9.59337906317088	12.1013868413229	9.05232907543466	12.1173366127819	5.5057863986849	17.7931551873674	9.73642296880776	16.5774592041469	24.6261525804716	12.1223192837751	5.60875916433789	10.4290155100094	7.36039597586661	4.1868599373099	11.0737132760869	13.1683523604716	8.30738565730739	11.6980643770903	7.4140042655054	10.8206277024655	13.385696302279	8.05696587344911	12.9463205269474	11.2131873825369	15.9320010122645	12.0317772825683	13.583575401727	9.94473496605479	12.5693241553548	6.63829963028629	10.5702853354126
ENSSSAG00000001023	61.5750186673579	46.172121603823	71.4473774301382	66.4776514321203	68.0850157436453	67.5003634292791	64.7522496532862	82.5107159864097	57.0072350668434	92.1131780382359	87.2670710639295	96.733667599274	42.5981612429078	54.4686053733836	81.5103034080129	67.5842482899483	59.1168740007395	53.5449604503027	82.5030599432696	62.3686860283567	69.0240092001893	87.8506904426686	67.9046989171137	64.5001875542068	74.6459094275261	62.7575241299847	82.8334223161317	92.5704381670095	68.4268618049223	66.5852528715988	80.9643557345327	52.3357492163737	72.901945734239	58.8702811409318	61.8438710043995	68.6286443455963	62.6071471309345	67.8748464972834	88.9192682937106	91.6479868104836	73.3624829860354	71.9512857046115	68.6301582066779	94.2489220467853	57.7301954573396	53.0385864856255	90.2706007520937	59.7446966725766	73.1111402366037
ENSSSAG00000001025	804.151363193107	768.975697983671	762.445584861618	838.993807729518	782.147375981876	781.075633967372	826.670387240287	838.633506747115	801.049941025472	835.735188242744	769.889493608445	839.135429776835	802.639038155842	785.338255656239	748.108264155735	801.356086866529	654.162130336052	773.777173566139	709.910050674645	757.732991448991	793.210335234962	766.421540758454	720.340387161274	737.303868076537	857.887046029395	728.224100753596	738.784577414148	735.053360207088	832.339859987743	726.019925889119	877.113853790771	799.69024802619	760.394978291303	790.875750590676	853.814637001037	763.493668344759	777.646669626344	768.264566875048	867.20189615479	753.326309167492	758.654382879119	795.201871878239	779.442511061556	873.306501093085	712.005743973855	743.368938712595	782.726095128914	716.936360070919	861.478254836126
ENSSSAG00000001027	449.405733258777	432.338956835797	456.242538732454	418.350737460757	423.455585722672	455.846610171755	469.453809986325	477.480044970535	422.639846185219	405.873690730977	383.005478558357	434.718771259388	466.337765185517	491.207786639968	472.313127966979	406.470979000975	367.299922070168	443.058300196622	353.995687431005	360.248977507075	454.879536040592	462.478347387842	420.275028432947	433.70815769208	457.611879533965	466.537066173848	461.180675597923	418.771029803138	474.501025302985	438.820883382705	460.024748491663	504.516622445843	454.022244319565	465.53998639079	415.369282865369	428.929027159977	467.906046978563	429.874027816128	431.210645166274	409.898138811723	457.436658618809	469.085005502792	408.104333621852	446.178407561909	425.618695920778	461.60144800771	439.926345437419	380.872441287676	428.09655608421
ENSSSAG00000001029	672.73005469412	609.472005170464	658.336549177702	758.762159449373	748.935173180098	661.854212845528	609.750350901778	720.954288864858	677.206637259571	795.435672851016	824.189004492668	679.466604944298	642.33543137332	710.072546413018	712.377720196058	641.084869493224	733.630715058357	690.834979927435	774.18569039789	686.986422222795	752.474854395506	753.294426094607	632.247804782316	614.975926163386	860.050695578019	683.228140056626	756.694506563582	872.806988431804	656.224822227533	593.65165210823	675.929697117083	613.3749808159	763.163406610325	742.075385960693	703.358652318692	676.927991954291	745.519317809154	649.237662147928	687.451117238472	825.839002028534	781.957759827624	820.431543488947	692.429274763804	831.195280604096	745.964682478172	740.054027057244	732.448798507494	757.595945306423	702.923974804937
ENSSSAG00000001032	447.567673000049	483.548037160037	490.945550627093	492.851553720892	482.407245695828	481.268824969795	457.582564216556	461.248428710913	497.338981790048	501.824917854139	483.847427343343	456.862622878499	440.554667591126	552.608759969964	461.14733297958	450.883485020083	552.403576728221	421.010375305321	520.920483130179	473.815838633337	459.405700578309	487.722798664471	473.497630286901	569.380965995757	518.194066895435	434.566251994422	500.358645612309	474.974510118823	478.988032634456	450.854362817331	423.22276861233	478.348747837656	512.159239019021	482.581383563165	456.906211151906	460.903736457357	489.324281523356	462.335910923525	487.621793868736	515.645815900743	474.698419321405	512.068890469183	471.83233767091	554.464403105024	511.648006798382	482.319645853657	457.066332921993	456.383099582182	581.365693447692
ENSSSAG00000001037	314.308304242334	313.970426905997	312.327107051747	308.318762676558	252.412741293514	236.689586050719	278.434673509131	294.874362049792	286.019058697439	361.736126254322	267.619017929384	264.560753554641	256.709971700681	310.966219768044	281.378033682455	260.682100546943	271.356142954214	309.720849663516	288.760709801443	278.331897350428	303.253024027061	281.728076247179	251.43091220661	286.914627396299	311.565535001848	345.758434829349	350.3629889858	299.751895016983	325.308031531598	321.695016885676	278.468314420287	257.491886144559	260.232261988043	312.942020801795	324.9110834858	272.174964506967	306.44550964089	245.923356874215	325.08119591249	304.150461722704	313.300956752128	274.723090872153	302.708019233026	285.754710460998	278.463295735403	290.054769843265	338.229086362275	276.319222110667	336.487416510634
ENSSSAG00000001038	82.7127116427196	44.493135363684	107.171066145207	55.0159873920995	87.1820323546677	87.6628096484144	70.1482704577267	112.268679129049	47.178401434629	63.3278099012872	74.6618274658064	116.546587469005	93.0433521884565	82.1980771998334	80.393723909273	84.9630549930778	58.1477449187601	95.5410078623048	99.7711422569771	61.4378101174857	95.0494552920639	63.6160172171049	98.1865241098807	35.5863103747348	85.4641571706459	92.3601298516756	26.8648937241508	96.9785542702005	74.0356209692601	101.883459213169	66.2435637827995	72.2233339185957	101.50903836413	96.8261202975852	51.6903996454682	61.6098057193421	66.7260383895486	108.206277024655	48.7621793868736	79.56253800031	84.5826274427232	53.2626400670501	116.426161243471	76.2012561229328	79.2375231767406	89.5026146944931	94.8412640813136	86.2978951937218	29.949141783669
ENSSSAG00000001040	652.511391848121	880.628282952915	742.032048453007	746.15432900535	825.323239624188	667.990609520917	742.492462691015	704.722672605237	724.3850386942	741.702985662045	700.075836757301	733.078035180041	739.862800534715	761.570136947854	711.261140697318	748.254177495856	701.649455353039	695.034584668635	785.697745273695	739.115473231571	741.159443051213	705.834857694544	758.880891952068	821.821355216532	648.013039812872	654.809638563802	793.633735434289	746.073650465065	833.46161182061	722.810998039885	678.383162442372	750.494643762799	767.777453808695	721.160943976415	728.280809290614	725.279991379598	739.752870047094	673.82999783535	798.361172314498	703.977393192616	717.226157192887	661.578055569674	774.540356903936	740.956950984833	760.68022249671	708.562366331403	717.59414268753	697.851248633846	762.822258372275
ENSSSAG00000001043	229.757532340888	249.329456660644	188.825211779651	245.279610456444	238.297555102758	196.364693612448	214.761628016733	201.542568556968	217.217223271938	249.473190520222	211.380238799296	230.76224318863	246.620933511572	220.845436332082	169.720083808465	196.959809302135	262.6339812164	222.579051283611	242.712490298223	251.336495935169	245.544426171165	190.848051651315	221.149087013843	241.31966722867	236.919625574322	215.50696965391	247.380896376556	193.957108540401	216.498103743443	195.744598803254	186.463364721954	237.604301442337	197.481220090217	209.919028805165	227.068541299735	227.722319874024	237.248136496173	210.510393484328	239.030291112125	246.744579874379	198.51024807986	238.280231878908	225.499091250513	246.651434292651	242.240427997464	225.413992563908	244.530488113266	197.489414001017	238.712277158068
ENSSSAG00000001047	502.709480761862	522.164720683235	560.35157441637	516.921048204935	577.89232875094	584.710940354924	583.849451040464	527.527528437701	529.774132776355	438.497107952852	442.153160057243	461.524486377259	601.979278616882	484.275418683356	561.639487866171	509.778329958467	456.459797612267	634.140315921232	443.214112718495	483.124597742047	590.664472172112	484.693464511275	536.814173871777	526.010150226549	500.884870506444	544.687945279112	657.070525669856	519.055671150732	567.606427430994	616.114147052866	577.791084105529	626.982275612157	469.710004794021	565.464542537898	595.362638773696	566.18631585117	551.107650402568	565.623720810695	504.831974828809	446.154485242244	453.12121844316	566.265962818111	498.79418553782	463.223425378881	608.996963844092	594.197914221773	617.039549444691	561.766106212977	598.101978562096
ENSSSAG00000001051	935.572671692095	797.518464066034	891.050864235867	785.12398674142	799.58378245281	944.128459913423	1043.5904235788	892.738894279187	847.24545909688	818.463967360575	838.733516336656	937.034563250799	967.426661911301	889.323775005426	784.955387614152	799.42510834396	745.260264042109	955.410078623048	802.965827587403	765.179998735959	857.708179897434	808.83221890319	938.736580975775	741.752156873379	856.805221255083	989.911135333343	817.140517442921	843.052204735265	808.783071497524	869.619447142326	875.887121128126	877.147156866423	839.75659010326	899.321005323972	816.89292296856	818.084635437847	846.020264519338	953.198931244458	708.485782856339	780.518568990383	882.939059937814	769.972200267531	1014.74591062731	818.160855214646	921.419198083812	901.655970255634	876.424693377922	977.489620559656	724.945402587047
ENSSSAG00000001054	22.9757532340888	45.3326284837535	31.6409814333469	50.4313217760912	38.1940332220449	35.0651238593657	31.296920665755	29.7579631426396	29.4865008966432	42.2185399341914	32.9675601797067	45.4531691129119	41.4771569996734	37.6328546216105	42.4300209521163	35.7231026675441	29.0738724593801	33.5968379296017	48.9262332221715	46.5437955435498	24.8939049574453	35.3422317872805	44.9639222559267	48.9311767652604	36.7820423266071	29.6026057216909	32.4617465833489	34.1628997997297	29.165547654557	49.738381663122	28.214851240822	29.3080195611693	29.5299020695652	28.6605316080852	39.6908425849131	28.8552254634894	32.9511300689129	36.3966568173838	36.332604249043	34.2421049621587	44.0174897916212	53.2626400670501	41.6683103397687	37.0979799545857	28.2991154202645	33.1491165535159	37.7079724660645	48.1276723195756	39.6385700077972
ENSSSAG00000001055	2.75709038809065	7.55543808062559	8.16541456344437	5.73083202001037	4.98183042026673	4.38314048242072	4.31681664355241	2.7052693766036	7.86306690577151	11.5141472547795	3.8785364917302	6.99279524814029	6.7260254594065	6.93236795661245	8.93263598991922	6.75842482899483	5.81477449187601	6.29940711180032	2.87801371895126	5.58525546522598	4.52616453771733	6.05866830639094	7.34104853157986	5.56036099605231	6.49094864587184	7.10462537320581	5.59685285919809	4.40811610319093	3.36525549860273	4.81339177385051	2.45346532528887	6.28028990596485	3.69123775869565	6.97148066142614	2.7691285524358	7.79870958472685	3.29511300689129	6.88585399247803	9.56121164448501	2.01424146836228	5.17852821077897	3.73772912751229	7.35323123642977	2.00529621376139	4.52785846724232	3.31491165535159	19.4253191491847	6.63829963028629	7.04685689027506
ENSSSAG00000001057	33.0850846570878	30.2217523225023	27.5582741516247	33.2388257160601	34.8728129418671	29.8053552804609	28.0593081830907	35.1685018958467	38.3324511656361	35.5019540355701	27.1497554421114	30.3021127419413	39.2351485132046	25.7487952674177	24.5647489722779	37.654081190114	34.8886469512561	23.0978260766012	27.8207992831955	36.3041605239688	33.94623403288	23.2248951744986	44.0462911894792	22.2414439842093	25.9637945834874	34.3390226371614	34.7004877270282	27.5507256449433	32.5308031531598	28.8803506431031	38.0287125419775	26.1678746081869	29.5299020695652	41.8288839685568	35.0756283308534	30.4149673804347	28.8322388102988	41.3151239548681	42.069331235734	28.1993805570719	23.3033769485054	32.7051298657325	45.3449259579836	35.0926837408243	20.3753631025904	41.4363956918949	29.7093116399296	30.7021357900741	52.851426677063
ENSSSAG00000001058	13.7854519404533	8.3949312006951	7.14473774301382	6.87699842401244	4.15152535022227	3.50651238593657	4.31681664355241	5.41053875320719	2.94865008966432	4.79756135615812	2.90890236879765	8.15826112283034	7.84702970264091	2.97101483854819	7.81605649117932	5.79293556770985	4.84564540989668	2.09980237060011	4.79668953158544	1.86175182174199	4.52616453771733	9.08800245958641	4.58815533223741	6.67243319526278	11.9000725174317	8.28872960207345	6.71622343103771	7.71420318058413	2.24350366573516	8.02231962308419	8.58712863851104	8.37371987461979	10.150903836413	7.74608962380682	6.46129995568353	2.33961287541806	4.94266951033693	6.88585399247803	11.473453973382	5.03560367090569	4.31544017564914	3.73772912751229	3.67661561821489	6.01588864128416	11.3196461681058	3.31491165535159	11.4266583230498	10.7872368992152	3.52342844513753
ENSSSAG00000001059	55.1418077618131	56.2460390446571	42.8684264580829	41.2619905440746	58.9516599731563	47.3379172101438	62.59384133151	33.8158672075449	51.1099348875148	66.206346714982	51.3906085154252	78.0862136042333	38.1141442699701	53.4782670938675	50.2460774432956	49.2399523255337	63.9625194106361	51.4451580797026	47.9668953158544	82.8479560675186	59.9716801247546	66.6453513703003	74.3281163822461	46.7070323668394	38.945691875231	54.4687945279112	59.3266403074998	46.2852190835048	48.2353288133058	39.3093661531125	66.2435637827995	55.4758941693561	51.6773286217391	36.4066212318921	45.2290996897847	57.7104509269787	61.7833688792116	45.2498976648556	62.1478756891526	50.3560367090569	63.0054265644774	60.7380983220746	41.6683103397687	51.1350534509154	61.1260893077713	58.0109539686529	55.9906257829442	50.617034680933	57.2557122334849
ENSSSAG00000001060	1704.80088996939	1476.66839820227	1644.31035771361	1498.03949003071	1449.71265229762	1645.43093710074	1897.24091484129	1579.8773159365	1506.76019581847	1362.50742514891	1555.29313318381	1726.05496041596	1854.14101830972	1691.49778141344	1645.83818114262	1596.91923816535	1310.26251883606	1775.38290434239	1314.29293165441	1259.47510740846	1658.8393030734	1615.64488170425	1631.54803614362	1282.21924568966	1538.35482907163	1625.77510623526	1534.65705399212	1563.77918760698	1684.8712529671	1641.36659488302	1672.03661918436	1970.96431548863	1619.53056662772	1650.69169883323	1565.48067497704	1463.81778905323	1684.62652477317	1732.28412582197	1369.16550749025	1533.84487815787	1656.26593941414	1493.22278644116	1660.60472089372	1512.99599328297	1777.18444839261	1562.15211758444	1789.4146933896	1654.59618284886	1339.78366626355
ENSSSAG00000001061	952.115214020639	930.158377037017	940.043351616533	821.801311669487	969.796321811923	957.277881360685	988.551011373503	883.270451461074	842.331042280773	743.622010204508	909.516807310732	868.272076644086	993.209759505693	989.347941236549	937.926778941518	909.490884130447	815.037557944621	1001.60573077625	802.006489681086	793.106276062088	839.603521746565	883.555794682012	885.513979121821	792.90747803706	851.396097383523	859.659670157903	904.451422046411	951.051049263443	997.237379419277	976.316298129345	878.340586453415	1031.01425956256	828.682876827173	875.308127490171	806.739451609629	901.530827994424	906.979855146827	977.791266931879	778.28262786108	857.059744788149	839.784658181323	812.956085233922	938.762521184201	844.229705993544	1031.21976591444	783.147878576814	949.555306645441	956.744934215011	675.617404355121
ENSSSAG00000001063	191.158266907619	170.41710337411	158.204907166735	152.440131732276	172.703454569247	200.747834094869	185.623115672754	190.721491050554	171.02170520053	175.590745635387	181.321580988387	207.452925694829	164.787623755459	169.347845797247	179.769299297124	158.340238850736	142.461975050962	179.533102686309	147.738037572832	138.700510719778	185.572746046411	181.760049191728	181.690951156602	124.552086311572	188.237510730283	165.774592041469	192.531738356414	178.528702179233	177.236789593077	162.050856386301	152.11485016791	138.166377931227	164.260080261956	188.229977858506	180.916398759139	164.552772237737	202.649449923814	171.162656384454	156.803870969554	191.352939494416	175.206871131355	172.869972147443	174.026472595505	154.407808459627	176.586480222451	168.231766509093	211.393178976422	160.978766034443	158.554280031189
ENSSSAG00000001064	19.2996327166346	10.9134105609036	11.227445024736	3.43849921200622	10.7939659105779	7.01302477187315	6.47522496532862	8.11580812981079	8.84595026899295	6.71658589862137	8.72670710639295	2.3309317493801	5.60502121617208	11.8840593541928	10.0492154886591	10.6203818741347	9.69129081979336	5.24950592650026	19.1867581263418	13.9631386630649	6.789246806576	8.07822440852125	11.9292038638173	10.0086497928942	15.1455468403676	10.6569380598087	10.0743351465566	9.91826123217959	7.85226283007304	3.20892784923367	17.1742572770221	6.28028990596485	16.6105699141304	12.3937433980909	14.7686856129909	14.0376772525083	13.1804520275651	3.93477370998744	13.385696302279	18.1281732152605	8.63088035129828	15.8853487919272	9.8043083152397	3.00794432064208	6.79178770086348	4.14363956918949	9.14132665843987	18.2553239832873	7.04685689027506
ENSSSAG00000001065	2287.46599198588	2034.93132304849	2330.20518104294	2249.92465105607	2148.82952127505	2413.35714962085	2441.15981192889	2325.17902919079	2142.68573182274	2073.50601813154	2510.38274427237	2269.16205802152	2348.5038895761	2314.42055922904	2481.03964620006	2446.54978809613	2182.47869261746	2282.48517684231	2330.23177444421	2140.08371909242	2139.74428520587	2297.24506617323	2227.09059826804	2029.53176355909	2370.27808051753	2256.90266022171	2153.66898021943	2267.97573509173	2122.35446778546	2217.36914382047	2339.37918766294	1916.53513630361	2143.6863283625	2165.03204985401	2297.4536556709	2230.43094123188	2135.23322846555	2412.0162842223	2106.33492528005	2163.29533702109	2210.36845796749	2153.86640972895	2368.96599666979	2219.86290863386	2206.19903816382	2149.72020849551	2264.76367962848	2245.40484994434	1892.96193215014
ENSSSAG00000001066	14.7044820698168	20.9873280017377	24.4962436903331	32.0926593120581	23.2485419612447	21.0390743156194	17.2672665742097	31.1105978309414	14.7432504483216	27.8258558657171	22.3015848274487	20.9783857444209	11.2100424323442	29.7101483854819	16.7486924810985	22.2062530095544	19.3825816395867	26.2475296325013	30.6988130021468	21.4101459500329	21.4992815541573	21.2053390723683	9.17631066447483	44.4828879684185	31.3729184550472	13.025146517544	43.6554523017451	26.4486966191456	26.9220439888219	11.2312474723179	17.1742572770221	14.6540097805846	18.4561887934782	22.4636599090398	19.3838998670506	18.7169030033445	13.1804520275651	20.6575619774341	6.69284815113951	29.206501291253	21.5772008782457	31.7706975838544	4.90215415761985	29.0767950995401	10.1876815512952	7.45855122454109	21.7106508137947	13.2765992605726	8.80857111284383
ENSSSAG00000001068	329.931816441515	386.166835231974	354.1748566894	344.996087604624	332.952333087826	333.995304760459	325.919656588207	311.105978309414	376.444328113811	352.141003542006	313.191821707214	334.488706036044	327.33323902445	354.541104066751	350.605962604329	351.438091107731	374.083825644024	317.070157960616	330.971577679395	355.59459795272	330.410011253365	349.383205668544	366.134795512546	373.656258934715	372.147722363319	293.657848759174	382.824735569149	337.220881894106	351.108323687552	361.806615001097	314.043561636975	384.144399248183	378.351870266304	318.36428353846	315.680654977681	322.086705849219	351.753313485645	316.749283653989	293.52919748569	333.356963013957	386.663439738163	307.428220737885	351.729560809224	311.823561239896	333.929561959121	304.971872292347	332.51575720075	330.255406606743	335.60655939935
ENSSSAG00000001070	646.078180942577	699.297769017901	748.15610937559	621.222190969124	601.97117578223	582.081056065471	712.274746186148	573.517107839962	654.600319905478	585.30248545129	661.290471839999	672.473809696158	749.951838723824	632.826160610765	720.193776687237	659.429165457638	659.976904827928	675.086462147934	742.527539489426	668.368904005375	676.661598388741	627.072169711462	766.221940483648	700.605485502592	606.903698389017	624.022928613244	624.608779086507	642.482922040078	588.919712255478	730.833317662969	661.20890516535	633.262565518122	603.517373546738	620.461778866926	636.899567060233	617.657799110367	605.477015016274	737.770070622645	558.374760037925	574.058818483249	574.816631396465	571.87255650938	678.948350830349	560.480291746308	735.777000926877	688.672896399294	738.162127669019	721.085297339848	614.838263676499
ENSSSAG00000001071	76.2795007371747	68.8384358456998	77.5714383527215	76.7931490681389	87.1820323546677	64.8704791398266	69.0690662968386	74.3949078565989	65.8531853358364	82.5180553259196	82.4189004492668	82.7480771029934	71.7442715670026	84.1787537588655	63.6450314281744	57.9293556770985	83.3451010502229	76.6427865269038	69.0723292548303	80.0553283349057	93.9179141576346	68.6649074724306	72.4928542493511	61.1639709565755	100.609704011014	89.9919213939403	89.5496457471694	56.2034803156844	81.8878837993332	75.4098044569914	49.0693065057774	73.2700489029232	91.3581345277173	72.8132424637841	89.5351565287574	67.0689024286509	74.140042655054	73.7770070622645	70.7529661691891	71.5055721268609	77.6779231616845	92.5087959059291	88.2387748371573	75.1986080160521	86.0293108776041	76.2429680730867	87.9852690874837	68.8723586642202	63.4217120124755
ENSSSAG00000001077	976.929027513455	952.824691278893	896.154248338019	866.501801425567	860.196052566055	895.037286510311	946.462049098867	941.433743058051	868.868893087752	913.455682212506	853.278028180644	909.063382258238	1006.66181042451	984.396249838968	931.227301949079	890.181098904747	844.111430404001	987.95701536735	800.087813868451	826.617808853444	896.180578468032	880.526460528816	876.337668457346	829.605860611005	900.078212227562	854.923253242433	955.942468351034	964.275397573016	942.271539608765	937.006931976233	978.932664790259	1080.20986382595	946.802485105434	842.774551070182	929.504150767616	933.505537291804	855.905603540012	963.035865519427	821.308080261262	920.508351041561	997.729768610081	908.268177985485	953.46898365706	844.229705993544	862.557038009662	840.330104631629	854.714042564128	898.659812450006	802.460828380072
ENSSSAG00000001079	181.04893548462	191.404431375848	191.887242240943	248.71810966845	193.461081320358	177.078875489797	168.355849098544	170.431970726027	210.337039729388	231.242457366821	179.382312742522	187.640005825098	167.029632241928	176.280213753859	166.370345312245	162.202195895876	208.362752625557	159.584980165608	187.070891731832	217.824963143813	187.835828315269	175.701380885337	175.267533691469	187.940201666568	191.482985053219	207.218240051836	164.547474060424	150.977976534289	204.158833581899	188.524511142478	182.783166734021	172.707972414033	176.256602977717	177.385452385176	203.069427178625	207.445674953734	210.06345418932	181.983284086919	177.838536587421	186.317335823511	172.617607025966	206.509534295054	160.54554866205	164.434289528434	196.961843325041	176.519045647472	197.681188988762	184.212814740445	170.005422477886
ENSSSAG00000001080	38.5992654332692	67.9989427256303	46.9511337398051	50.4313217760912	51.4789143427562	54.3509419820169	43.1681664355241	48.6948487788647	73.7162522416079	54.6921994602025	55.2691450071554	58.2732937345024	63.8972418643617	52.4879288143514	55.8289749369951	65.6532697673783	51.3638413449048	51.4451580797026	50.8449090348057	70.7465692261957	53.1824333181786	58.5671269617791	46.7991843888216	74.508837347101	46.5184652954148	37.8913353237643	52.6104168764621	45.183190057707	51.6005843119086	64.1785569846735	42.9356431925552	55.4758941693561	52.600138061413	61.1941080280739	71.9973423633307	63.1695476362875	39.5413560826954	44.2662042373587	63.1039968536011	54.3845196457815	38.8389615808423	48.5904786576597	44.1193874185786	61.1615345197223	43.0146554388021	58.0109539686529	65.1319524413841	61.4042715801482	70.4685689027506
ENSSSAG00000001085	270.194858032884	287.106647063772	319.471844794761	300.295597848543	283.134028885159	289.287271839767	275.197061026466	267.821668283756	294.865008966432	263.865874588696	316.100724076011	306.517525043483	337.422277213559	308.985543209012	310.409100649693	324.404391791752	297.522628167656	297.122035439915	283.964020269858	255.990875489524	274.964495666328	273.649851838657	303.735882994117	323.613009970245	313.729184550472	287.737327614835	320.139983546131	326.200591636129	301.751243041378	298.430289978732	337.35148222722	297.267055549003	295.299020695652	275.760790607523	302.758055066314	277.634061216276	313.859513906395	307.896042806517	275.362895361168	272.929718963089	298.628460154921	270.985361744641	273.295094287307	264.699100216503	288.650977286698	285.082402360237	315.375769716175	270.510709934166	266.899704719168
ENSSSAG00000001086	11.9473916817262	10.9134105609036	7.14473774301382	2.29233280800415	2.49091521013336	6.13639667538901	3.23761248266431	2.7052693766036	3.93153345288575	7.67609816985299	5.8178047375953	3.49639762407015	2.24200848646883	5.94202967709639	6.69947699243941	9.65489261284975	2.90738724593801	1.04990118530005	6.71536534421962	1.86175182174199	4.52616453771733	6.05866830639094	1.83526213289497	2.22414439842093	4.32729909724789	11.8410422886764	12.3130762902358	16.530435386966	5.60875916433789	4.81339177385051	7.36039597586661	2.09342996865495	3.69123775869565	6.19687169904546	0	9.35845150167223	4.11889125861411	2.95108028249058	4.7806058222425	5.03560367090569	4.31544017564914	14.0164842281711	2.45107707880992	5.01324053440347	2.26392923362116	6.62982331070319	4.57066332921993	4.14893726892893	6.16599977899068
ENSSSAG00000001088	1694.69155854639	1789.79933198819	1551.42876705443	1621.82546166293	1681.36776684002	1605.98267275895	1596.14295395351	1563.64569967688	1655.1755836649	1758.78599316757	1686.19373977971	1483.63805848043	1520.08175382587	1660.79729474844	1601.17500119302	1748.50105218709	1479.86010818245	1684.04150122128	1583.86688332951	1668.12963228082	1528.71207261403	1641.89911103194	1485.64469657847	1795.9966017249	1576.21869617254	1508.54878757737	1957.77913014749	1713.65513511547	1614.20088749644	1581.19919770989	1646.27523326883	1832.79793755741	1586.30942679945	1553.09096957327	1847.93178732549	1766.40772094063	1597.30603009055	1594.56704597241	1884.514815128	1627.50710643672	1529.39199825006	1780.09349697773	1686.34103022123	1745.61035407929	1548.52759579687	1648.33982062358	1662.57878600375	1399.02164708284	1889.438503705
[truncated: 36,678 more rows]
[truncated: 3 more columns]
