# Supplementary material for: Onset of circadian rhythmicity in the brain of Atlantic salmon is linked to exogenous feeding
Source: PLoS One. 2024 Nov 15;19(11):e0312911. doi: 10.1371/journal.pone.0312911 (PMC11567551; doi:10.1371/journal.pone.0312911)
Supplement: S3 Table — (XLSX) [file pone.0312911.s010.xlsx]

## Sheet: Sheet1
ID	JVH01_1200_TP1_720dd	JVH02_1200_TP1_720dd	JVH03_1200_TP1_720dd	JVH04_1200_TP1_720dd	JVH05_1600_TP1_720dd	JVH06_1600_TP1_720dd	JVH07_1600_TP1_720dd	JVH08_1600_TP1_720dd	JVH09_2000_TP1_720dd	JVH10_2000_TP1_720dd	JVH11_2000_TP1_720dd	JVH12_2000_TP1_720dd	JVH13_0000_TP1_720dd	JVH14_0000_TP1_720dd	JVH15_0000_TP1_720dd	JVH16_0000_TP1_720dd	JVH17_0400_TP1_720dd	JVH18_0400_TP1_720dd	JVH19_0400_TP1_720dd	JVH20_0400_TP1_720dd	JVH21_0800_TP1_720dd	JVH22_0800_TP1_720dd	JVH23_0800_TP1_720dd	JVH24_0800_TP1_720dd	JVH25_1200_TP2_720dd	JVH26_1200_TP2_720dd	JVH27_1200_TP2_720dd	JVH28_1200_TP2_720dd	JVH29_1600_TP2_720dd	JVH30_1600_TP2_720dd	JVH31_1600_TP2_720dd	JVH32_1600_TP2_720dd	JVH33_2000_TP2_720dd	JVH34_2000_TP2_720dd	JVH35_2000_TP2_720dd	JVH36_2000_TP2_720dd	JVH37_0000_TP2_720dd	JVH38_0000_TP2_720dd	JVH39_0000_TP2_720dd	JVH40_0000_TP2_720dd	JVH41_0400_TP2_720dd	JVH42_0400_TP2_720dd	JVH43_0400_TP2_720dd	JVH44_0400_TP2_720dd	JVH45_0800_TP2_720dd	JVH46_0800_TP2_720dd	JVH47_0800_TP2_720dd	JVH48_0800_TP2_720dd	JVH49_1200_TP3_720dd
ENSSSAG00000000040	460.383872966958	572.846502476445	682.76590018111	800.051529764119	523.70887574531	550.435628422164	509.792011353672	498.970148249849	503.698517407334	571.542466407545	536.0295753848	579.71454756482	556.517351706906	532.66824481865	661.102382024079	548.729677136415	583.803593410972	567.187673303531	519.091516014353	777.606094384515	618.482129904613	625.957757576998	661.200422114233	653.901847636805	479.82500248371	516.590032450231	534.686856889368	630.199684798915	581.723588034058	554.69641037198	738.372208846824	750.50568287896	620.454993061821	580.506296793879	599.167346800945	728.68382181478	529.1701046749	599.346923770165	777.970126813961	545.39690769413	544.22736158662	642.689186769614	566.873152814668	521.747800346089	529.847803023201	453.688969336415	764.807305260844	621.703290590291	600.407567258063
ENSSSAG00000000044	3.22698976378709	16.5443033206194	15.2289791861958	16.6312681241994	25.8239090604196	21.4576600910335	10.9397427329114	11.1785572927665	22.4128145918954	15.093551049495	19.3862414244051	10.2423064940781	30.7044056114155	29.8856771020365	15.7847478854064	26.195637853246	24.244335274542	21.5843089206418	22.9280704953336	11.7681946763664	29.6953340517116	22.6553075798645	12.0724796172543	17.3091665550919	18.454807787835	32.020043333692	13.6102109026385	16.9247940625301	23.8338951091344	18.0756467738323	23.194938497806	14.6275470426184	26.0886011707895	31.4788103524591	25.8972134177226	17.7956203270962	11.3555816453841	18.220146482613	12.3665771603375	17.7846817726347	10.9575978842944	11.3549326284384	23.6197147006112	9.18929589650647	18.0738029756568	19.8162998100963	4.68488395259322	17.0431176204728	21.8330024457477
ENSSSAG00000000048	132.306580315271	157.170881545884	133.253567879213	178.567299859825	129.119545302098	127.813018803113	141.122681254557	126.012827663913	152.171214860764	153.954220704849	141.519562398157	118.810755331306	120.898597094948	121.300689414148	126.277983083251	142.007931520228	136.738050948417	130.70498179722	119.225966575735	145.744564838076	164.860302838812	132.575503615504	147.655712241802	155.782498995827	140.256539187546	133.416847223717	96.2436342400862	131.41604801494	143.003370654806	136.697078727107	147.867732923513	129.397531530855	107.757265705435	119.434309866683	125.954628895287	139.555127828281	156.707026706301	134.253710924517	125.914240177982	113.62435576961	136.96997355368	143.072151118324	112.429841974909	168.470424769285	133.175390346945	129.327430339576	165.142159328911	138.567956305583	160.388594889916
ENSSSAG00000000049	225.889283465096	275.049042705297	236.049177386034	204.827196898035	474.126970349304	222.040134855043	425.555992310254	359.746298330849	441.178560914152	399.475984443302	387.724828488101	209.967283128601	425.064115183033	225.021568768275	240.485276607074	379.147389981191	435.428261530775	217.042217479787	226.529336493896	186.48062333319	423.926493014089	254.242896174035	230.305765006081	210.594859753618	220.227372934831	268.968364003013	403.445537471068	381.30565446759	251.580003929752	259.83742237384	236.78166383177	392.693378297986	259.75172470047	248.127093366443	443.784066294609	264.124470117954	388.360892272137	445.914111285003	249.580011781358	381.382620235388	392.647257520548	374.712776738467	240.921089946234	415.56038109757	396.672412676256	384.853401575028	158.114833400021	408.293817777414	416.506508195803
ENSSSAG00000000051	735.753666143456	855.133677884513	894.702527189001	882.332540483842	887.309515316018	946.002927491652	819.386730695065	623.966743432602	673.564059577489	775.808523944045	885.951233095312	742.567220820661	875.075559925341	881.627474510076	978.654368895196	868.592202502366	738.967339168041	853.779330638718	842.835871408463	965.897209206377	888.812067478815	893.626021205768	911.936537241822	901.03828122895	837.848273567709	835.723131009361	838.972286355499	927.87694507518	902.157066723532	808.885193128997	915.233614892595	839.396161061025	854.118116591501	961.029563113311	860.493773107054	866.365726450735	766.501761063429	879.361806555586	876.902744096662	900.102505270566	901.262425983211	897.039677646634	780.395373708193	718.807145682284	823.784914574672	782.222360924853	921.750917672717	894.393172517856	852.32682624746
ENSSSAG00000000052	8992.54480842001	11020.5740494476	8096.74060066075	9653.13815124584	11193.1151431483	10638.3346964372	10632.3359621166	9448.92960983116	9648.12687090067	10342.101179114	8949.6583535766	8811.45627685538	10895.2664286757	13417.7900283114	9648.19501630928	9451.11039389479	9953.75429031598	14269.6264530909	10701.9061844019	10140.5628280505	12041.9699464872	14661.340346036	5912.72905561984	6728.45768810989	8951.81209761916	9259.12919732593	7225.07767345778	10482.4209814341	12534.8633536929	11475.7762455368	9293.43869145427	9453.89617323691	10478.543374598	12582.2656673506	11637.265993073	8386.42023204311	10319.9525993251	13183.7144127876	9373.86548753585	7602.95145780132	8714.02971748509	13588.4478764522	11059.6952114142	7642.43108726121	9717.99848417419	7697.06803150056	10942.7176922696	6839.47720160714	13967.2434492355
ENSSSAG00000000055	18.2862753281268	1.03401895753871	6.34540799424824	8.75329901273653	7.23069453691749	4.66470871544207	1.09397427329114	8.12985984928471	14.1554618475129	2.01247347326601	9.69312071220253	13.3149984423015	5.7570760521404	6.15293352100751	1.85702916298899	4.13615334524936	2.90932023294504	2.39825654673797	5.50273691888006	2.71573723300762	2.04795407253183	1.67817093184182	7.42921822600262	5.76972218503063	3.690961557567	6.4040086667384	14.5823688242555	2.9867283639759	5.2964211353632	3.38918377009356	5.7987346244515	6.75117555813157	6.80572204455379	1.85169472661524	7.06287638665161	6.5562811731407	3.40667449361524	7.67164062425811	5.62117143651706	6.91626513380237	0.91313315702453	5.6774663142192	1.88957717604889	9.18929589650647	3.80501115276985	9.38666833109824	2.34244197629661	10.3740715950704	7.55757776968191
ENSSSAG00000000057	342.060914961431	329.852047454849	298.234175729667	342.253991397998	330.546035973371	311.60254219153	270.211645502912	333.324253820673	383.377091703474	353.189094558184	343.13647321197	328.778038459906	355.019689881991	291.824846996356	376.976920086764	363.981494381944	345.239334309479	303.379453162354	354.926531267764	357.57206901267	371.703664164527	344.864126493494	309.241208657359	313.488238719998	300.198206682116	306.325081225653	289.703060641876	354.425099191807	345.150110654502	377.32912640375	385.615852526025	353.311520875552	345.957537264818	324.046577157668	347.258089010371	348.41951377262	307.73626258991	293.440253877873	339.51875476563	319.136234031167	284.897544991653	349.731924955903	373.191492269657	338.98291529335	328.182211926399	313.931907517841	365.420948302271	305.294106940644	364.443194671328
ENSSSAG00000000059	3.22698976378709	12.4082274904645	3.80724479654894	7.87796911146288	9.29660726175106	3.73176697235366	3.28192281987343	0	4.7184872825043	6.03742041979802	10.6624327834228	4.09692259763123	3.83805070142693	6.15293352100751	7.42811665195595	4.13615334524936	2.90932023294504	4.79651309347595	7.33698255850675	12.6734404207022	6.14386221759549	6.71268372736727	11.1438273390039	9.61620364171772	3.690961557567	3.2020043333692	4.86078960808516	3.9823044853012	10.5928422707264	9.03782338691617	11.597469248903	9.0015674108421	12.477157081682	11.1101683596915	7.06287638665161	5.61966957697774	3.40667449361524	5.75373046819358	6.74540572382047	6.91626513380237	4.56566578512265	7.94845283990688	10.3926744682689	5.10516438694804	4.75626394096231	8.34370518319844	15.225872845928	5.18703579753521	4.19865431648995
ENSSSAG00000000063	354.968874016579	249.198568766829	284.274278142321	306.365465445779	254.107265154529	255.626037606225	247.238185763798	309.95090675398	268.953775102745	295.833600570103	260.744947158248	260.154584949583	261.946960372388	254.907245870311	231.200130792129	264.713814095959	261.838820965054	303.379453162354	264.131372106243	290.583883931815	289.785501263254	283.610887481267	204.303501215072	196.170554291041	250.985385914556	246.554333669428	234.290059109705	294.690531912289	285.124004453719	260.967150297204	269.641160036995	280.17378566246	291.511760908387	320.343187704437	296.640808239368	274.427197675746	303.194029931756	277.138017551324	279.93433753855	258.86592357946	218.238824528863	267.976410031146	256.037707354625	294.057468688207	263.497022329312	200.248924396762	262.353501345221	279.358927952968	277.111184888337
ENSSSAG00000000065	65.6154585303374	67.2112322400162	93.9120383148739	89.2836499299126	6.19773817450071	51.3117958698628	45.946919478228	59.9577163884748	28.3109236950258	37.2307592554211	71.7290932702987	75.7930680561778	86.356140782106	65.9242877250805	78.9237394270319	89.6166558137362	50.4282173710474	82.7398508624601	82.5410537832009	114.06096378632	43.0070355231685	72.1613500691982	46.4326139125164	73.0831476770547	55.364423363505	25.6160346669536	40.8306327079154	94.5797315259036	72.3844221832971	66.6539474785068	111.14241363532	93.3912618874867	44.2371932895996	63.8834680682259	36.4915279977	73.0557045007106	38.608977594306	5.75373046819358	92.1872115588798	74.1028407193111	32.8727936528831	39.7422641995344	72.7487212778825	74.5354000494413	58.0264200797402	37.546673324393	103.067446957051	106.704736406439	53.7427752510714
ENSSSAG00000000073	128.003927296888	184.05537444189	166.249689449304	153.182732722889	215.887879745108	204.314241736363	202.385240558861	130.077757588555	156.889702143268	230.428212688958	172.537548677205	141.343829618278	202.457174500271	226.779549774277	187.559945461888	187.505618317971	182.317401264556	195.457908559145	212.772494196696	178.333411634167	222.203016869704	203.897768218781	216.375980832326	210.594859753618	177.166154763216	201.726273002259	195.403742245024	172.234668989277	213.622319126316	194.313202818698	214.553181104705	186.782523774973	173.545912136122	182.391930571602	227.189190437293	172.336533693984	171.4692828453	193.708925762517	187.74712597967	201.559726756526	239.240887140427	170.323989426576	161.558848552181	159.281128872779	199.763085520417	221.108187354759	203.792451937805	203.035401217807	196.49702201173
ENSSSAG00000000075	676.592187140692	1072.27765896764	1081.2575222199	1067.90247955386	1108.36217687321	1068.21829583623	913.468518198104	582.301211705018	816.298299873244	973.030924324114	992.575560929539	742.567220820661	1033.3951513592	1044.24071756527	1131.85927484179	1050.58294969334	957.166356638919	928.125283587595	1041.85152330796	1093.53685915773	963.562391126227	1105.07555861784	1085.59451327463	979.891151091035	850.151478759599	984.082665122133	985.768132519671	1074.22663491	1017.79559484563	1081.14962265985	1050.53742279646	1118.44475079713	1001.57542755683	971.213884109695	958.196896455735	1020.90663981762	786.94180802512	1013.6155174801	1001.69274998734	964.324967227302	935.961485950143	1067.36366707321	1008.08942342209	591.178036008583	953.155293768846	952.225354032522	922.922138660865	965.529663455482	1010.19622854748
ENSSSAG00000000077	3.22698976378709	10.3401895753871	15.2289791861958	14.0052784203784	13.4284327114182	7.46353394470731	10.9397427329114	6.09739488696354	5.89810910313038	9.05613062969702	10.6624327834228	10.2423064940781	7.67610140285387	13.1848575450161	10.2136603964394	4.13615334524936	12.6070543427619	8.3938979135829	7.33698255850675	11.7681946763664	10.2397703626592	7.55176919328818	16.7157410085059	23.0788887401225	9.842564153512	9.60601300010759	10.6937371377874	10.9513373345783	6.17915799125707	7.90809546355165	8.69810193667725	7.87637148448683	10.2085830668307	25.9237261726134	12.9486067088613	11.2393391539555	11.3555816453841	11.5074609363872	16.8635143095512	11.8564545150898	22.8283289256133	13.6259191541261	11.3374630562934	6.12619726433764	8.56127509373215	9.38666833109824	10.5409888933348	9.63306648113681	13.4356938127678
ENSSSAG00000000078	903.557133860384	777.58225606911	835.055692043068	873.579241471106	771.618402725338	806.994607771478	854.393907440382	1042.65452567076	917.745776447087	842.220148561823	893.705729665073	1021.15795745958	825.180900806791	818.340158293999	862.590046208384	922.362195990608	880.554257171367	893.350563659895	827.244783471636	830.110347555996	804.84595050501	836.568209523146	935.15284419808	925.078790333244	951.037761333097	884.820530787688	977.018711225118	855.199888218433	757.388222356938	735.452878110303	766.39942619834	795.51351993317	851.84954257665	888.813468775317	916.996784200267	925.372257009001	981.122254161189	692.365566339294	735.249223896432	1016.69097466895	1037.31926637987	886.820238281039	728.432001366849	1218.0922227258	763.855988918547	884.432749419034	796.430271940848	1014.4360009751	769.193470780959
ENSSSAG00000000079	379.70912887228	304.001573516381	384.531724451443	355.383939917103	366.699508657958	344.255503199625	332.568179080507	403.444295020754	404.610284474744	368.282645607679	358.645466351494	414.813413010162	385.724095493407	372.691973272455	366.763259690325	384.662261108191	356.876615241259	345.348942730268	358.595022547017	355.761577523998	346.10423825788	336.473271834284	403.963741038893	411.573515865518	418.30897652426	343.681798448294	372.336483979323	327.544543916024	304.544215283384	301.637355538327	357.588635174509	317.305251232184	360.703268361351	351.821998056896	320.183729528206	342.799844195642	338.396333032447	345.223828091615	294.549383273494	419.91609740943	372.558328066008	329.293046224714	326.896851456459	432.917940013194	307.254650586165	432.829706378419	338.48286557486	351.97742911846	340.930730498984
ENSSSAG00000000080	1156.33799869037	1242.89078696153	1264.00527245425	1155.43546968122	1131.08721684638	1257.60546968318	1115.85375875696	1006.07015634898	1147.77203146917	1187.35934922694	1128.27925090037	1165.57447902609	1204.1884075727	1090.82721422433	1270.20794748447	1018.87244071309	1183.12356139765	1137.97273142717	1149.15489322612	1203.07159422238	1078.24781918801	1062.28219985587	1402.26494015799	1193.37087193717	1272.15141684143	1122.8361862348	1211.30877033482	1086.1735483659	1146.67517580613	1249.47908324116	1339.5076982483	1198.33366156835	1225.02996801968	1121.20115696553	1122.99734547761	1298.14367228186	1212.77611972702	1168.0072850433	1274.88168180207	1074.98520936814	1163.33164204925	1074.17662665027	1199.88150679105	1180.31400626239	1247.09240532032	1236.95429340917	1199.33029186387	1207.09733059784	1235.24409991134
ENSSSAG00000000082	26.8915813648924	42.3947772590871	44.4178559597377	27.1352269394832	54.7466872080896	50.3788541267744	40.4770481117723	32.5194393971389	38.9275200806605	56.3492572514482	40.7111069912506	38.9207646774967	29.7448929360587	35.1596201200429	50.1397874007026	45.497686797743	39.7607098502489	45.5668743880215	42.1876497114138	40.7360584951143	37.8871503418389	39.4370168982827	33.4314820170118	33.656712746012	31.988333498914	25.6160346669536	48.6078960808516	37.8318926103614	29.1303162444976	33.8918377009356	33.8259519759671	31.5054859379473	28.3571751856408	31.4788103524591	42.3772583199097	43.084133423496	35.2023031006908	45.0708886675164	30.3543257571921	44.4617044315867	46.569791008251	38.6067709366906	38.7363321090023	27.5678876895194	31.3913420103512	30.2459312890943	35.1366296444492	36.3092505827464	44.5057357547935
ENSSSAG00000000085	20.4376018373182	19.6463601932355	11.4217343896468	11.3792887165575	22.7250399731693	19.5917766048567	22.973459739114	22.357114585533	14.1554618475129	17.106024522761	24.2328017805063	28.6784581834186	26.8663549099885	21.0957720720257	16.7132624669009	16.5446133809974	16.4861479866886	15.5886675537968	26.596561774587	14.483931909374	14.3356785077228	26.8507349094691	14.8584364520052	18.2707869192637	19.685128307024	19.2120260002152	19.4431584323406	22.8982507904819	13.241052838408	23.7242863906549	10.6310134781611	14.6275470426184	17.0143051113845	14.8135578129219	12.9486067088613	14.0491739424444	15.8978143035378	12.4664160144194	20.2362171714614	11.8564545150898	19.1757962975151	21.574371994033	19.8405603485134	20.4206575477921	15.2200446110794	13.5585209226975	12.8834308696314	15.5611073926056	16.7946172659598
ENSSSAG00000000089	189.316732808842	79.6194597304807	162.442444652755	77.9043612133551	92.9660726175106	144.605970178704	153.15639826076	119.91543277695	150.991593040138	139.866906391987	64.943908771757	134.174215072423	147.764952004937	130.96958494716	83.5663123345044	129.59947148448	141.586918003325	127.107596977113	133.899931692748	82.3773627345645	116.733382134314	85.5867175239327	167.157410085059	149.051156446625	227.609296049965	228.409642447003	149.712319929023	145.354113713494	131.527791528186	132.178167033649	98.5784886156755	127.147139678145	93.0115346089018	153.690662309065	158.914718699661	144.238185809095	59.0490245559975	74.7984960865166	182.125954543153	74.1028407193111	135.14370723963	149.885110695387	268.319958998943	124.566011041532	88.4665093018989	126.198540895876	63.2459333600085	146.719012558853	161.228325753214
ENSSSAG00000000090	287.202088977051	269.878947917603	206.860300612492	210.95450620695	270.634566953198	206.18012522254	259.271902770001	239.830865553899	272.492640564623	232.440686162224	205.494159098694	232.500357415572	219.728402656692	247.875321846303	183.84588713591	208.186385044218	297.720437171376	248.21955258738	250.374529809043	205.490783964243	244.730511667554	240.817528719301	195.945630710819	200.017035747728	238.682180722666	244.419664113849	306.229745309365	198.119648143735	208.325897990953	178.497011891594	175.894950275029	174.405368585066	229.125975499978	191.650404204678	269.566448757203	190.13215402108	214.62049309776	265.630556614937	320.406771881472	188.715234365179	293.115743404874	274.789369608209	237.141935594136	138.860471324987	256.838252811965	274.299307897649	195.593905020767	198.589370534205	241.002757766523
ENSSSAG00000000091	890.649174805236	970.943801128849	793.175999281029	968.11487080866	964.781242497277	993.582956389161	726.398917465318	974.566949433005	987.343463864025	1035.41760199536	851.055998531382	823.481442123878	924.970219043891	981.832391852198	949.870416868867	940.285527153355	881.524030582348	924.527898767488	892.360503678383	1088.10538469172	977.89806963395	1114.30549874297	703.918426913748	719.292032400485	867.375966028245	732.191657563757	712.591756545285	1013.49649150916	918.046330129622	985.122749173863	961.623491888207	947.414969991131	964.143956311787	937.883379030621	953.488312197967	856.999610489105	964.088881693113	1018.41029287026	965.717252793631	889.234088631734	711.330729322109	994.692098251204	872.039866746565	855.625551252491	880.860081866219	666.453451507975	987.339293009022	835.853768517102	1131.95720372569
ENSSSAG00000000094	257.083517848371	440.492075911491	389.608050846842	390.397135968049	486.522446698305	484.196764662887	427.743940856837	289.626257130768	409.328771757248	451.800294748218	423.589375123251	306.244964172935	539.246123550484	486.960738662594	457.757688676785	461.870456886179	433.488714708812	400.508843305241	566.781902644646	401.023864740792	438.262171521812	473.244202779393	361.245736239378	350.991432922697	383.860001986968	416.260563337996	430.665959276345	457.965015809638	387.521479737408	446.242529728986	441.670287229056	430.950039794065	411.746183695504	460.146139563888	495.578493130055	389.63042400379	372.463077968599	400.843222617486	438.451372048331	364.585976339011	438.303915371775	491.668582811383	489.400488596664	273.636811140415	464.211360637921	438.044522117918	390.016589053386	363.092505827464	523.992058697946
ENSSSAG00000000096	528.150658006486	481.852834213039	517.785292330656	473.553476589046	488.588359423139	496.325007323036	530.577522546204	691.038087189201	583.912801209907	525.255576522427	545.722696097003	637.071463931657	572.82906718797	515.96742526163	477.25649488817	481.172505830676	523.677641930108	491.642592081284	495.246322699206	489.737947685707	519.156357386819	449.749809733607	583.193630741206	588.511662873124	578.25064401883	524.061375894759	575.517489597283	465.929624780241	484.622533885733	438.334434265434	457.133579560926	457.954742026592	525.174884438068	510.1418971825	476.744156098984	518.882824274278	557.559058788361	463.175302689583	499.160023562715	559.229437961735	501.310103206467	496.210555862758	508.296260357153	663.671370303245	507.968988894774	529.825279133101	459.118627354136	512.775538842052	455.973858770808
ENSSSAG00000000097	439.946271129639	406.369450312713	338.844786892856	491.935404515793	379.09498500696	416.092017417433	422.274069490381	480.677963588959	398.712175371613	439.725453908622	409.049694054947	505.969940807457	372.290918038413	436.858279991533	342.621880571468	479.793788048926	417.002566722123	495.239976901391	387.025829961231	464.391066844303	382.967411563453	419.542732960454	354.745170291625	464.462635894966	364.174873679944	400.25054167115	336.366640879493	522.677463695783	413.12084855833	379.588582250479	390.448131379734	353.311520875552	409.477609680653	428.667329211429	391.989639459164	369.961580484368	407.66538106929	443.996201128938	358.630737649789	505.875392643831	403.604855404842	483.720129971476	457.277676603833	367.571835860259	408.087446134566	371.29488065233	455.604964389691	343.085367751257	351.847231721858
ENSSSAG00000000100	499.107750132403	584.220711009371	638.348044221373	608.354281385189	572.257824778899	585.887414659524	542.611239552406	496.937683287528	520.213222896099	576.573650090711	590.311051373134	451.685716388844	625.60226433259	588.923637010719	603.534477971421	574.925314989661	550.831297437595	534.811209922568	540.185340870059	591.125471051325	550.899645511063	636.026783168049	624.05433098422	558.701431583799	547.492631039105	539.004062783815	536.631172732602	561.50493242747	611.73664113445	561.474777912167	598.236122089246	622.23334727446	601.172113935585	558.285960074496	556.790088481035	600.368033140455	499.645592396902	564.824540961003	634.068138039125	516.743809282663	539.661695801497	612.03086867283	617.891736567989	503.369208553076	587.874223102941	542.340836907898	597.322703955636	547.602779196931	523.152327834648
ENSSSAG00000000105	1632.85682047627	1279.08145047538	1389.64435074036	1297.23891368755	1282.93180212165	1317.31374124084	1413.41476109216	1683.8972212831	1539.40647591703	1357.41335771792	1445.2442981894	1553.75789515165	1256.00209204196	1275.41521985456	1228.42479131721	1359.41573280529	1438.17396848583	1446.148697683	1314.23700079252	1165.05127296027	1352.67366490727	1242.68557502887	1419.90933344475	1391.46466695655	1515.75487964085	1349.11115912622	1332.82851053695	1269.35955468976	1334.69812611153	1333.07894957014	1286.35263085749	1239.9659108435	1458.69309154936	1389.69689232474	1321.93503036829	1344.03764049384	1618.17038446724	1320.48114245043	1373.81429908477	1363.49226923533	1587.93856006566	1345.55951646995	1315.14571453003	1778.6392724127	1364.09649826799	1457.01951761603	1302.39773882092	1275.26980107973	1222.64813696187
ENSSSAG00000000106	49.480509711402	49.6329099618581	54.5705087505348	32.3872063471252	54.7466872080896	48.5129706405975	40.4770481117723	56.909018944993	36.5682764394083	59.3679674613472	34.8952345639291	51.2115324703904	43.178070391053	52.7394301800644	53.8538457266806	35.8466623254945	35.8816162063222	46.7660026613905	36.6849127925338	52.5042531714806	64.5105532847527	50.3451279552545	44.5753093560157	45.1961571160733	50.443141286749	42.6933911115893	56.3851594537879	59.7345672795181	42.3713690829056	54.226940321497	38.6582308296767	47.258228906921	39.7000452598971	39.8114366222277	43.5544043843516	53.3868609812885	40.8800939233829	52.7425292917745	34.8512629064058	39.5215150502993	52.0485899503982	49.961703565129	51.9633723413446	55.1357753790388	48.5138921978155	46.9333416554912	40.9927345851907	37.05025569668	53.7427752510714
ENSSSAG00000000108	147.36586587961	106.503952626487	135.791731076912	119.92019647449	85.7353780805931	103.556533482814	120.337170062026	135.158919994358	119.141803883234	86.5363593504382	121.164008902532	100.374603641965	96.9107802110301	86.1410692941051	125.349468501757	125.463318139231	106.675075207985	86.337235682567	88.9609135218943	117.681946763664	119.805313243112	116.632879763006	106.795011998788	107.701480787238	94.734679977553	90.7234561121273	95.2714763184692	107.522221103132	77.6808433186603	98.2863293327134	100.511400157159	106.89361300375	98.68296964603	102.769057327146	130.663213153055	108.646945154903	123.775839934687	80.5522265547101	116.920365879555	110.660242140838	106.83657937187	105.600873444477	119.988150679105	135.797372692818	98.930289972016	92.8237201630826	108.923551897792	125.970869368712	95.7293184159708
ENSSSAG00000000109	107.56632545957	107.537971584026	101.526527907972	90.1589798311862	107.427461691346	128.745960546201	106.115504509241	94.5096207479348	103.806720215095	141.879379865253	99.8391433356861	80.9142213032169	111.303470341381	94.0519838211148	84.4948269159989	111.676140321733	126.070543427619	103.125031509733	110.054738377601	72.4196595468699	137.212922859633	88.9430593876163	126.296709842045	98.0852771455207	121.801731399711	103.531473445604	102.076581769788	114.49125395241	92.687369868856	92.6376897158907	97.6120328449336	106.89361300375	117.965848772266	116.65676777676	115.36031431531	91.7879364239698	129.453630757379	110.27983397371	94.4356801334866	96.8277118732332	147.014438280949	102.194393655946	89.7549158623225	102.103287738961	111.296576218518	126.198540895876	106.581109921496	93.3666443556337	119.241782588315
ENSSSAG00000000110	411.979026510151	454.968341317032	362.957337270999	368.513888436208	383.226810456627	335.859027511829	393.830738384811	415.639084794681	370.401251676588	366.270172134413	362.522714636375	398.425722619637	411.630937728039	414.883517416506	424.331163742984	417.751487870185	406.335059201324	354.94196891722	409.953900456565	370.245509433372	411.638768578898	384.301143391776	358.459779404627	392.341108582083	326.034937585085	383.173185226514	363.58706268477	387.279111195542	425.479164540844	389.75613356076	399.146233316411	362.313088286394	390.194730554417	373.116487412972	396.698223716932	375.581250061346	357.7008218296	381.664121056841	487.917680689681	344.825218813861	336.946134942052	395.151655469656	374.136280857681	411.476249588012	412.843710075528	391.111180462427	365.420948302271	390.509695043008	377.878888484095
ENSSSAG00000000115	46.2535199476149	72.3813270277097	65.9922431401817	56.0211136815138	68.1751199195078	61.5741550438353	57.9806364844305	77.2336685682048	69.5976874169384	50.3118368316501	50.4042277034532	66.5749922115075	53.7327098199771	60.650344707074	43.6401853302412	68.9358890874894	54.3073110149742	47.9651309347595	50.4417550897339	36.2098297734349	50.1748747770299	44.4715296938082	60.3623980862713	62.5053236711652	70.128269593773	50.1647345561174	55.4130015321708	45.7965015809638	75.9153696068726	44.0593890112163	40.5911423711605	60.7605800231841	71.4600814678148	59.2542312516878	41.2001122554677	69.3092581160588	69.2690480368432	37.3992480432583	43.8451372048331	79.0430301005986	68.4849867768398	60.1811429307235	55.7425266934424	81.6826301911686	60.8801784443175	46.9333416554912	55.0473864429704	82.2515676466297	61.3003530207533
ENSSSAG00000000122	5.37831627297848	3.10205687261613	3.80724479654894	0	8.26365089933427	2.79882522926524	0	10.1623248116059	4.7184872825043	5.03118368316501	4.84656035610127	10.2423064940781	4.79756337678367	4.39495251500536	5.57108748896696	6.89358890874894	3.87909364392672	5.99564136684493	3.66849127925338	2.71573723300762	7.16783925386141	5.03451279552545	4.64326139125164	2.88486109251531	8.612243634323	9.60601300010759	5.83294752970219	7.96460897060241	5.2964211353632	7.90809546355165	2.89936731222575	3.37558777906579	3.4028610222769	2.77754208992287	10.5943145799774	5.61966957697774	5.67779082269206	2.87686523409679	4.49693714921365	12.8444923913473	1.82626631404906	5.6774663142192	6.61352011617113	4.08413150955843	6.65876951734723	8.34370518319844	7.02732592888984	8.89206136720321	6.71784690638392
ENSSSAG00000000128	678.743513649884	549.064066453055	640.886207419072	594.34900296481	632.169293799072	577.490938971728	598.403927490255	700.184179519646	629.918052214324	563.492572514481	704.689875777124	670.871075362115	574.748092538683	577.496760471705	563.608350967157	559.759419390414	561.498804958393	636.737113158932	571.367516743713	568.494327442928	543.731806257201	545.405552848591	708.561688305	687.558560382817	600.396413364232	676.690249118691	679.538387210306	532.633224909036	592.316430304785	536.620763598148	569.242448966989	550.220807987723	571.680651742519	581.432144157187	581.510155834316	597.558198351966	672.25043340674	587.839462833778	520.52047502148	714.351384534159	676.631669355177	515.513941331103	485.621334244566	628.956252471998	518.432769564891	638.29344651468	578.583168145263	625.408316159959	548.344253733587
ENSSSAG00000000130	12.9079590551483	13.4422464480032	19.0362239827447	24.5092372356623	6.19773817450071	13.0611844032378	16.4096140993671	17.27595217973	28.3109236950258	21.1309714692931	9.69312071220253	23.5573049363796	11.5141521042808	21.0957720720257	34.3550395152963	28.9530734167455	23.2745618635604	16.7877958271658	27.5136845944003	19.0101606310533	27.6473799791797	14.2644529206554	28.7882206257602	29.8102312893249	22.145769345402	30.9527085559022	23.3317901188088	22.8982507904819	27.3648425327099	18.0756467738323	28.9936731222575	22.5039185271052	10.2085830668307	12.9618630863067	5.88573032220967	20.605455115585	23.8467214553067	21.0970117167098	21.3604514587648	32.6052499164969	16.4363968264415	17.0323989426576	21.7301375245623	21.4416904251818	20.9275613402342	25.0311155495953	15.225872845928	25.935178987676	15.1151555393638
ENSSSAG00000000131	135.533570079058	213.007905252974	147.213465466559	177.691969958552	123.954763490014	189.387173846948	196.915369192406	190.03547397703	194.637600403302	138.860669655354	227.78833673676	245.815355857874	170.793256213499	160.855262049196	155.06193510958	155.795109337726	220.138564292842	200.254421652621	176.087581404162	157.512759514442	124.925198424442	140.966358274713	162.514148693807	193.285693198526	211.615129300508	140.888190668245	151.656635772257	113.495677831084	165.071792052153	128.788983263555	108.243046323095	111.394396709171	116.83156176484	117.582615140068	140.08038166859	122.696119097347	185.095980819761	147.679082016969	172.007845957422	186.739158612664	135.14370723963	146.478630906855	107.705899034787	263.426482366519	183.591788121145	190.862256065664	130.005529684462	148.20102278672	90.6909332361829
ENSSSAG00000000132	157.046835170972	106.503952626487	134.522649478063	91.0343097324599	157.009367087351	112.885950913698	103.927555962658	101.623248116059	133.297265730747	112.698514502896	85.2994622673823	77.8415293549934	164.076667486001	139.759489977171	90.9944289864603	137.871778174979	106.675075207985	97.1293901428879	120.143089395548	114.966209530656	140.28485396843	78.8740337965654	130.011318955046	97.1236567813489	150.099103341058	134.484182001506	125.408371888597	163.274483897349	96.2183172924315	197.702386588791	120.80697134274	192.40850340675	131.577292861373	157.394051762296	168.331887215197	142.364962616769	101.064676643919	140.966396470743	163.013971658995	119.552583027155	144.275038809876	126.039752175666	166.282791492303	102.103287738961	95.1252788192461	127.241504043776	138.2040766015	76.3235267351609	178.862673882472
ENSSSAG00000000133	40.8752036746364	41.3607583015484	49.4941823551362	22.758577433115	50.6148617584224	40.1164949528018	43.7589709316457	61.9901813507959	47.184872825043	58.3617307247142	54.2814759883342	55.3084550680217	29.7448929360587	38.6755821320472	52.9253311451861	22.0594845079966	46.5491237271207	31.1773351075936	43.1047725312272	57.9357276374959	69.6304384660823	41.9542732960454	59.433745808021	41.3496756593862	28.297371941347	49.0973997783277	52.4965277673197	60.7301434008434	40.6058953711179	59.8755799383196	43.4905096833862	34.8810737170131	66.9229334381123	56.4766891617649	49.4401347065613	51.5136377889626	60.1845827205359	37.3992480432583	65.2055886635979	50.3899316891316	42.9172583801529	39.7422641995344	50.0737951652957	64.3250712755453	32.3425947985437	30.2459312890943	53.8761654548221	50.3883477474849	61.3003530207533
ENSSSAG00000000136	11.8322958005527	19.6463601932355	12.6908159884965	12.2546186178311	23.757996335586	20.5247183479451	18.5975626459494	16.2597196985694	16.5147054887651	14.087314312862	18.4169293531848	11.2665371434859	8.6356140782106	16.7008195570204	14.8562333039119	22.0594845079966	14.5466011647252	15.5886675537968	11.9225966575735	9.95770318769461	15.3596555439887	13.4253674547345	25.0736115127589	10.5778240058895	19.685128307024	28.8180390003228	20.4153163539577	7.96460897060241	22.0684213973467	15.8161909271033	15.4632923318707	16.8779388953289	15.8800181039588	12.9618630863067	20.0114830955129	15.9223971347703	20.4400469616914	16.3022363265485	15.7392800222478	15.8086060201197	6.39193209917171	12.4904258912822	7.55830870419558	16.3365260382337	14.2687918228869	16.6874103663969	14.0546518577797	20.0071380762072	8.3973086329799
ENSSSAG00000000139	45.1778566930192	61.0071184947839	62.1849983436327	78.7796911146288	91.9331162550938	70.9035724747195	63.4505078508862	42.6817642087447	83.7531492644514	79.4927021940072	72.698405341519	54.2842244186138	81.5585774053224	94.0519838211148	95.6370018939328	93.7528091589855	92.1284740432597	86.337235682567	87.1266678822677	88.7140829449156	92.1579332639324	96.4948285809045	49.2185707472674	47.1193978444168	61.51602595945	86.4541170009683	76.8004758077456	78.6505135846988	103.280212139582	81.3404104822455	86.9810193667725	75.3881270658025	79.4000905197942	78.6970258811479	85.9316627042612	85.2316552508291	59.0490245559975	97.8134179592909	71.9509943874184	52.3660074416465	51.1354567933737	85.161994713288	72.7487212778825	46.9675123599219	67.5389479616648	50.0622310991906	84.327911146678	72.6185011654929	89.8512023728849
ENSSSAG00000000140	253.856528084584	247.130530851752	203.053055815944	224.084454726055	302.656214188118	302.273124760646	213.324983291773	161.580964504534	258.33717871711	251.559184158251	231.665585021641	193.579592738076	205.335712526341	300.614752026367	240.485276607074	179.233311627472	272.506328485852	218.241345753156	210.938248557069	282.436672232792	293.881409408318	281.093631083504	296.240076761855	220.211063395336	234.991219165099	271.103033558592	250.816743777194	174.225821231928	241.86989851492	231.594224289727	304.433567783704	236.291144534605	226.857401485126	220.351672467214	273.097886950529	267.870916502606	208.942702275068	252.205185522485	272.064697527426	279.614718980867	217.325691371838	292.957261813711	278.712633467212	252.195120715233	204.519349461379	305.588202334643	292.805247037076	283.804958636569	272.072799708549
ENSSSAG00000000141	21.5132650919139	43.4287962166258	34.2652031689405	42.891165162409	34.0875599597539	50.3788541267744	43.7589709316457	24.3895795478541	28.3109236950258	44.2744164118521	42.6497311336911	34.8238420798655	36.4614816635559	47.4654871620579	38.9976124227687	38.604097888994	32.0025225623955	38.3721047478076	50.4417550897339	40.7360584951143	44.0310125594344	44.4715296938082	36.2174388517628	38.4648145668709	25.836730902969	30.9527085559022	45.6914223160005	44.8009254596385	40.6058953711179	30.5026539308421	48.3227885370958	45.0078370542105	30.6257492004921	46.2923681653811	35.314381933258	47.7671914043108	35.2023031006908	37.3992480432583	44.9693714921365	39.5215150502993	31.046527338834	45.4197305137536	35.901966344929	39.8202822181947	42.8063754686608	50.0622310991906	53.8761654548221	50.3883477474849	31.0700419420256
ENSSSAG00000000142	346.363567979814	374.314862629013	381.993561253744	295.861506630495	423.512108590882	398.366124298753	420.086120943799	425.801409606287	357.425411649701	362.245225187881	382.878268132	423.007258205425	352.141151855921	423.673422446517	345.407424315952	470.142763576677	454.823729750409	394.513201938396	382.440215862164	319.551747750563	412.662745615164	391.013827119144	439.252527612405	367.338979113617	484.746284560466	377.836511337565	432.610275119579	356.416251434458	414.003585414224	323.102186082253	388.51521983825	364.563480139105	397.000452598971	381.44911368274	359.02954965479	385.883977619138	461.036614802596	388.376806603067	327.152177605293	389.286923245448	437.39078221475	345.189951904527	338.234314512752	467.63305784444	370.037334606868	402.583775089325	423.981997709687	500.178451905181	387.955658843671
ENSSSAG00000000145	23.6645916011053	18.6123412356968	54.5705087505348	20.132587729294	21.6920836107525	13.0611844032378	26.2553825589874	19.3084171420512	36.5682764394083	22.1372082059261	17.4476172819646	26.629996884603	0	44.8285156530547	18.5702916298899	30.3317911984953	46.5491237271207	37.1729764744386	18.3424563962669	57.03048189316	43.0070355231685	29.3679913072318	54.7904844167693	20.1940276476072	27.067051422158	39.4913867782201	55.4130015321708	43.8053493383132	26.482105676816	0	59.9202577859988	64.1361678022499	0	13.8877104496143	0	60.8797537505922	0	0	51.714777215957	46.4377801841017	0	37.4712776738467	27.398869052709	28.588920566909	16.1712973992718	58.4059362823891	48.0200605140805	49.6473426335513	26.0316567622377
ENSSSAG00000000147	41.9508669292321	58.9390805797065	60.9159167447831	54.2704538789665	67.142163557091	62.5070967869237	32.8192281987343	34.55190435946	41.2867637219126	57.3554939880812	63.0052846293165	46.0903792233514	43.178070391053	61.5293352100751	56.6393894711641	55.1487112699915	44.6095769051573	47.9651309347595	54.1102463689873	68.7986765695264	49.150897740764	63.7704954099891	69.6489208687746	59.6204625786498	65.206987517017	58.7034127784353	51.5243698457027	67.6991762501205	60.9088430566768	66.6539474785068	77.3164616593533	48.3834248332763	46.5057673044509	49.069910255304	48.2629886421193	59.9431421544292	48.8290010751518	46.0298437455487	39.3482000556194	59.2822725754489	72.1375194049379	52.2326900908166	57.6321038694913	52.07267674687	62.7826840207025	63.6207520218881	58.5610494074153	55.5753835450201	69.6976616537331
ENSSSAG00000000149	296.883058268412	281.253156450529	230.972850990636	233.713083640065	271.667523315614	231.369552285927	210.043060471899	286.577559687286	300.803564259649	219.359608585995	246.205266089944	246.839586507282	245.635244891324	266.334122409325	200.559149602811	235.760740679214	250.201540033274	294.985555248771	251.291652628856	226.311436083968	222.203016869704	228.231246730487	240.520940066835	241.366711407115	284.204039932659	233.746316335951	235.262217031322	217.035594448916	240.104424803132	232.723952213091	239.681031143995	256.544671209	220.051679440573	236.091077643444	244.846381403922	216.357278713643	256.636145185681	244.533544898227	211.356046013042	234.164976673023	220.978223999936	238.453585197206	252.258553002527	289.973337178648	282.522078093161	213.80744531946	196.765126008915	238.603646686619	255.278182442589
ENSSSAG00000000151	215.132650919139	226.450151700978	295.696012531968	294.986176729221	262.370916053863	264.022513294021	231.922545937722	301.821046904695	238.283607766467	235.459396372123	291.762933437296	263.227276897807	246.594757566681	208.320749211254	264.626655725931	252.305354060211	245.352672978365	274.600374601498	242.120424430723	275.194706278105	266.234029429138	219.840392071278	286.953553979351	301.948794349936	284.204039932659	307.392416003443	251.788901698811	219.026746691566	250.697267073858	249.669871063559	275.439894661446	238.541536387316	263.154585722747	240.720314459982	238.960651081713	247.265461387021	291.838448286372	270.425332005098	198.989468852704	372.490279349071	347.903732826346	224.82766604308	229.583626889941	359.403572841142	258.74075838835	253.440044939653	271.723269250407	508.32950815845	253.598720715993
ENSSSAG00000000152	171.030457480716	287.457270195761	293.157849334269	239.840392948981	324.34829779887	320.931959622414	225.358700297975	149.386174730607	186.38024765892	298.852310780002	239.420081591403	192.555362088668	289.772827957734	269.850084421329	268.340714051909	289.530734167455	227.896751580695	241.024782947166	269.634109025123	266.142248834747	265.210052392872	317.174306118104	266.523203857844	242.328331771286	206.693847223752	210.264951224577	269.287744287918	337.500305129277	278.062109606568	303.896811385056	280.272173515156	344.30995346471	296.04890893809	281.457598445517	293.109370046042	269.744139694932	204.400469616914	269.466376927066	219.225686024165	237.129090301796	252.02475133877	289.550782025179	323.117697104361	155.19699736322	219.739394072459	254.483008087552	284.606700120038	268.243851243964	307.341495967064
ENSSSAG00000000156	251.705201575393	61.0071184947839	52.0323455528355	53.3951239776928	85.7353780805931	64.3729802731006	77.6721734036711	57.9252514261536	64.8792001344341	52.3243103049161	85.2994622673823	50.1873018209826	91.1537041588897	107.236841366131	51.9968165636916	64.79973574224	71.7632324126444	82.7398508624601	71.5355799454408	55.2199904044883	210.939269470779	36.0806750345991	24.1449592345085	117.317684428956	60.285705440261	51.2320693339072	41.8027906295324	52.7655344302409	59.1433693448891	42.9296610878518	48.3227885370958	109.14400485646	57.8486373787072	71.2902469746869	115.36031431531	52.4502493851256	46.5578847460749	54.660439447839	111.299194443038	35.5693635452693	68.4849867768398	61.3166361935674	102.981956094665	55.1357753790388	73.2464646908195	50.0622310991906	46.8488395259322	69.6544807097585	44.5057357547935
ENSSSAG00000000157	5.37831627297848	0	6.34540799424824	1.75065980254731	4.13182544966714	4.66470871544207	3.28192281987343	1.01623248116059	1.17962182062608	2.01247347326601	5.81587242732152	1.02423064940781	5.7570760521404	0	4.64257290747247	0	2.90932023294504	4.79651309347595	0.917122819813344	5.43147446601524	1.02397703626592	5.03451279552545	6.5005659477523	0.961620364171772	0	6.4040086667384	0	2.9867283639759	9.71010541483254	1.12972792336452	8.69810193667725	4.50078370542105	3.4028610222769	2.77754208992287	2.35429212888387	2.80983478848887	1.13555816453841	1.91791015606453	7.86964001112389	1.97607575251496	0.91313315702453	1.13549326284384	0	3.06309863216882	1.90250557638492	2.08592629579961	0	8.15105625326961	2.51919258989397
ENSSSAG00000000160	516.318362205934	451.866284444416	454.331212388174	464.80017757631	486.522446698305	499.123832552302	486.818551614558	466.45070885271	487.183811918569	516.19944589273	453.638049331079	451.685716388844	504.703667237642	486.960738662594	473.542436562192	526.670192628419	485.856478901822	455.668743880215	494.329199879392	450.812380679265	473.077390754853	453.945237063212	524.688537211435	534.660922479505	540.110707923971	515.522697672441	562.879436616262	427.102156048554	493.449902444672	521.934300594409	461.965858414636	452.328762394815	556.934920645985	498.105881459501	530.892875063313	500.150592351019	409.936497398367	505.369326123003	550.874800778672	427.82040041949	533.269763702326	574.559590998983	507.351471769128	507.453340062635	485.138921978155	555.899357830596	490.74159403414	457.941160410965	531.549636467628
ENSSSAG00000000161	563.647545408144	495.295080661042	533.014271516852	502.439363331077	488.588359423139	499.123832552302	571.054570657976	650.388787942777	578.014692106777	558.461388831317	559.293065094086	614.538389644685	516.217819341923	498.387615201608	454.972144932302	493.580965866424	549.861524026613	557.594647116579	538.351095230433	490.643193430043	508.91658702416	477.439630108997	582.264978462956	569.279255589689	623.772503228823	543.273401894974	579.406121283751	481.858842721446	559.655166636712	528.712668134596	495.791810390603	474.832680921921	521.772023415791	500.883423549423	502.641369516706	496.404145966367	562.101291446514	513.040966747261	472.178400667433	598.750953012034	654.716473586588	461.010264714599	474.283871188273	685.113060728427	509.871494471159	640.37937281048	476.686942176361	513.516543955985	471.089014310172
ENSSSAG00000000163	1927.58855223549	1860.20010461214	1718.33648484242	1853.9487308976	1569.0607145111	1868.68231140609	2087.3029134395	1597.51746038445	1692.75731259842	2045.67928557489	1886.28129059461	1632.62365515605	1883.52338172527	1087.31125221233	1840.31590052209	1917.79643441395	2137.38059780363	2080.48755429519	1915.86957059008	1738.97707486921	1981.39556517455	1977.72444317558	1725.43593298911	1845.34947884563	2017.72565146996	1767.5063920198	1915.15110558555	1844.80255281578	1513.89370785798	1971.37522627109	1754.11722389658	1611.28056654073	1897.66216342308	1926.68836304316	1791.61631008062	1567.88781197679	2174.59388509106	2185.45862283553	1830.25341972996	1975.08771463871	1976.93328495811	2127.91437456936	1629.76031434217	1717.37729976932	2137.46501506846	1735.49067810527	1681.87333898097	1539.06762164009	1868.40117083803
ENSSSAG00000000165	435.643618111257	546.996028537978	560.934066691544	635.489508324672	566.060086604398	663.321579335862	643.256872695191	326.210626452549	404.610284474744	517.205682629363	487.563971823787	381.013801579705	620.804700955807	550.248054878671	595.17784673797	566.653008299162	414.093246489178	522.819927188878	611.7209208155	583.883505096638	601.074520288093	487.508655700048	480.113227855419	501.004209733493	412.157373928315	544.340736672764	520.104488065112	688.938675957108	684.121063317747	579.550424685999	518.020293117667	588.477469483802	527.443458452919	509.216049819192	541.48718964329	509.516708312648	553.016826130207	616.608115174745	496.911554988108	531.564377426525	410.909920661039	618.843828249893	618.836525156013	337.96188241596	478.480152460808	431.786743230519	630.116891623789	454.236134841297	578.574564812315
ENSSSAG00000000166	122.625611023909	80.6534786880194	69.7994879367306	86.6576602260916	86.7683344430099	87.6965238503109	89.7058904098736	106.704410521862	92.0105020088339	87.5425960870712	94.9925829795848	107.54421818782	68.1253999503281	94.0519838211148	85.4233414974934	85.4805024684868	92.1284740432597	87.536363955936	106.386247098348	85.9983457119079	89.0860021551347	71.3222646032772	100.294446051035	109.624721515582	95.965000496742	92.8581256677067	91.382844632001	81.6372419486747	83.8600013099174	73.4323150186939	98.5784886156755	86.6400863293552	98.68296964603	73.1419417013021	90.640246962029	69.3092581160588	98.7935603148419	74.7984960865166	70.826760100115	114.612393645868	110.489111999968	89.7039677646634	62.3560468096135	96.9981233520127	86.564003725514	101.167425346281	87.841574111123	75.5825216212273	94.8895875526729
ENSSSAG00000000170	400.146730709599	479.784796297962	401.029785236489	478.805455996688	451.401930376135	492.593240350683	436.495735043166	331.291788858352	376.299360779718	424.631902859127	409.049694054947	355.40803534451	450.970957417665	441.253232506538	469.828378236214	457.734303540929	432.51894129783	452.071359060108	475.069620663312	501.506142362074	483.317161117512	497.577681291099	340.81538611787	387.533006761224	313.731732393195	425.866576338103	358.726273076685	479.867690478795	436.954743667464	460.928992732725	431.039273750895	400.569749782473	465.057673044509	453.665208020735	503.818515581148	405.55282113856	459.901056638057	464.134257767616	394.606234843498	430.784514048262	306.812740760242	487.126609760007	459.167253779881	341.024981048129	384.306126429754	311.845981222042	488.399152057844	397.17874106841	490.402824166026
ENSSSAG00000000172	923.994735697702	1009.20250255778	1066.0285430337	1084.53374767806	1064.9780096517	1113.93244124757	1064.43696791228	821.115844777756	948.415943783365	1012.2741570528	979.974504003676	843.966055112034	1012.28587250135	980.074410846196	1029.72267087739	1093.32320092758	1008.56434742095	980.886927615831	1040.93440048815	1053.70604640696	978.922046670216	1023.68426842351	1189.60356843867	1127.98068717349	1065.45756961767	1040.65140834499	1087.84471428946	1028.43013332904	1030.15391082814	1124.0792837477	1074.69881706501	1084.68887300647	889.281013821696	1008.247778642	1039.41997490223	1130.49019656869	747.197272266276	998.272236231586	1269.26051036555	949.50439908344	1068.3657937187	1129.81579652962	1098.78912787243	838.267992336868	1081.57442017483	978.299432730017	1027.16080660606	1066.30635895045	1037.90734703632
ENSSSAG00000000174	130.155253806079	66.1772132824775	35.5342847677901	24.5092372356623	55.7796435705064	54.110621099128	56.8866622111394	60.9739488696354	44.8256291837909	56.3492572514482	48.4656035610127	48.138840522167	46.0566084171232	65.9242877250805	41.7831561672522	22.0594845079966	45.579350316139	45.5668743880215	33.0164215132804	57.9357276374959	47.1029436682321	67.9659227395936	26.9309160692595	43.2729163877297	43.061218171615	48.030065000538	38.8863168646813	48.7832299449397	64.4397904802523	64.3944916317777	40.5911423711605	51.759012612342	66.9229334381123	54.6249944351497	60.0344492865387	38.4010754426812	70.4046062013816	49.8656640576777	55.0874800778672	41.4975908028142	42.9172583801529	71.5360755591619	56.6873152814668	56.1568082564284	55.1726617151628	40.6755627680924	70.2732592888984	42.2372914942153	62.9798147473492
ENSSSAG00000000176	22.5889283465096	24.816454980929	20.3053055815944	27.1352269394832	23.757996335586	12.1282426601494	20.7855111925317	26.4220445101753	17.6943273093911	36.2245225187881	27.1407379941671	23.5573049363796	11.5141521042808	19.3377910660236	22.2843499558678	34.4679445437447	21.335015041597	20.3851806472728	22.0109476755202	20.8206521197251	17.4076096165206	19.2989657161809	19.5016978432569	15.3859258267483	19.685128307024	14.9426868890563	16.5266846674896	15.9292179412048	21.1856845414528	25.983742237384	24.1613942685479	18.0031348216842	27.2228881782152	23.1461840826905	29.4286516110484	22.478678307911	24.9822796198451	13.4253710924517	19.111982884158	14.8205681438622	21.9151957685887	24.9808517825645	18.8957717604889	12.2523945286753	18.0738029756568	23.9881524016955	15.225872845928	27.4171892155432	18.4740789925558
ENSSSAG00000000177	167.803467716928	107.537971584026	147.213465466559	140.052784203784	142.547978013516	141.807144949439	127.994989975064	172.7595217973	166.326676708277	146.910563548418	148.304746896699	150.561905462948	119.939084419592	123.05867042015	159.704508017053	144.765367083728	128.010090249582	159.484060358075	165.082107566402	124.92391271835	136.188945823367	121.667392558532	143.941103128801	168.28356373006	145.177821264302	166.504225335198	108.881687221108	125.442591286988	154.478949781427	132.178167033649	143.035454069804	149.65105820525	120.234422787117	152.764814945758	138.903235604148	141.428351020606	161.249259364455	107.402968739614	141.65352020023	135.361189047275	136.056840396655	114.684819547228	147.387019731814	175.617654911012	148.395434958024	147.057803853872	133.519192648907	148.942027900654	157.029671436724
ENSSSAG00000000181	136.609233333653	295.729421856071	209.398463810192	203.951866996761	314.018734174702	252.82721237696	260.365877043292	126.012827663913	237.103985945841	299.858547516635	226.819024665539	134.174215072423	290.73234063309	290.066865990354	235.842703699601	231.624587333964	254.0806336772	274.600374601498	324.661478213924	201.8698009869	295.92936348085	327.243331709154	190.373717041317	246.174813227974	238.682180722666	255.093011891746	262.482638836599	284.734770699036	311.606110130535	328.750825699076	236.78166383177	225.039185271052	269.9603077673	285.160987898748	240.137797146155	218.230501905969	240.738330882144	321.249951140808	191.11982884158	176.858779850089	226.457022942083	285.008808973804	286.270942171408	115.376715145026	324.377200773629	228.408929390057	323.256992728932	194.143339850603	304.82230337717
ENSSSAG00000000186	77.4477543308901	45.4968341317032	46.9560191574369	32.3872063471252	53.7137308456728	41.9823784389786	53.604739391266	76.2174360870442	71.9569310581906	62.3866776712462	47.4962914897924	57.3569163668373	41.2590450403395	58.8923637010719	57.5679040526586	48.2551223612425	64.005045124791	55.1599005749734	62.3643517473074	42.546549983786	54.2707829220935	45.3106151597291	35.2887865735125	49.0426385727604	44.291538690804	61.9054171118045	78.7447916509796	50.7743821875903	52.0814744977381	62.1350357850487	53.1550673908054	50.6338166859868	53.3114893490047	50.9216049819192	56.5030110932129	55.2600841736145	59.0490245559975	41.2350683553873	41.5966686302263	43.4736665553292	46.569791008251	38.6067709366906	57.6321038694913	57.177841133818	71.3439591144346	57.3629731344893	52.7049444666738	53.3523682032193	49.5441209345814
ENSSSAG00000000188	578.706830972484	586.288748924449	544.436005906499	610.98027108901	597.048777476901	612.009783466	538.235342459242	528.440890203506	476.567215532934	575.567413354078	612.6052290112	477.291482624039	599.695422097958	650.452972220794	620.247740438322	621.801719569154	509.131040765383	605.559778051338	594.295587239047	708.807417814989	623.602015085943	618.40598838371	431.823309386402	443.306987883187	465.061156253442	470.694637005272	461.77501276809	687.943099835783	582.606324889952	575.031512992541	586.638652840343	667.24118432867	626.126428098949	574.025365250726	590.927324349851	596.621586755803	615.47252517982	581.126777287552	635.192372326428	572.073930353082	464.784776925486	638.147213718238	611.278216451817	496.221978411349	546.970353210665	468.290453407012	740.211664509729	577.983988868209	631.477609200088
ENSSSAG00000000191	9.68096929136126	16.5443033206194	20.3053055815944	10.5039588152838	19.6261708859189	24.2564853202988	12.0337170062026	17.27595217973	15.335083668139	19.1184979960271	13.5703689970835	17.4119210399327	14.392690130351	15.8218290540193	13.9277187224174	12.4084600357481	6.78841387687177	19.1860523739038	15.5910879368268	18.1049148867175	15.3596555439887	12.5862819888136	13.0011318955046	16.3475461909201	15.994166749457	11.7406825556871	17.4988425891066	9.95576121325301	11.4755791266203	18.0756467738323	7.73164616593533	18.0031348216842	10.2085830668307	14.8135578129219	10.5943145799774	18.7322319232591	19.304488797153	15.3432812485162	11.2423428730341	15.8086060201197	20.0889294545397	19.3033854683453	12.2822516443178	9.18929589650647	15.2200446110794	17.7303735142967	21.0819777866695	17.0431176204728	8.3973086329799
ENSSSAG00000000192	100.0366826774	98.2318009661775	93.9120383148739	84.9070004235443	92.9660726175106	87.6965238503109	84.2360190434179	106.704410521862	71.9569310581906	76.4739919841082	103.716391620567	96.277681044334	91.1537041588897	90.5360218091105	77.066710264043	124.084600357481	95.0377942762048	75.5450812222461	78.8725625039476	91.4298201779232	91.1339562276665	93.1384867172209	96.5798369380341	102.89337896638	72.588910632151	101.396803890025	69.9953703564263	95.5753076472289	95.3355804365376	91.5079617925262	70.5512712641599	85.5148904029999	90.7429605940506	72.2160943379945	82.4002245109354	79.6119856738513	98.7935603148419	79.5932714766779	83.1933372604525	106.708090635808	92.2264488594776	64.7231159820989	86.9205500982492	98.0191562294023	123.66286246502	93.8666833109824	107.752330909644	100.035690381036	88.1717406462889
ENSSSAG00000000193	137.684896588249	129.252369692339	129.446323082664	123.421516079585	124.987719852431	130.611844032378	132.370887068228	154.46733713641	145.093483937007	135.841959445455	122.133320973752	122.907677928937	132.412749199229	136.243527965166	107.707691453361	118.569729230482	140.617144592344	141.49713625754	121.977335035175	128.544895695694	126.973152496974	118.311050694848	142.0837985723	148.089536082453	161.171988013759	117.406825556871	135.129951104768	102.544340496506	94.4528435806438	109.583608566359	118.874059801256	92.2660659611315	122.502996801968	129.618630863067	102.411707606448	131.125623462814	131.724747086456	138.089531236646	91.0629772715764	140.301378428562	160.711435636317	114.684819547228	110.54026479886	181.74385217535	140.785412652484	142.885951262273	115.950877826682	140.790971647384	126.799360357996
ENSSSAG00000000195	50.5561729659977	57.9050616221678	46.9560191574369	55.1457837802401	57.8455562953399	45.7141454113323	55.7926879378482	75.2012036058836	51.9033601075473	40.2494694653201	44.5883552761317	61.4538389644685	68.1253999503281	43.0705346470526	51.9968165636916	45.497686797743	43.6398034941757	37.1729764744386	42.1876497114138	56.1252361488241	59.3906681034231	49.5060424893336	68.7202685905243	53.8507403936192	60.285705440261	62.9727518895942	48.6078960808516	67.6991762501205	38.8404216593301	56.4863961682261	56.0544347030311	46.1330329805657	57.8486373787072	63.8834680682259	44.7315504487935	57.1333073659404	49.9645592396902	39.3171581993228	75.3236972493286	55.330121070419	55.7011225784963	61.3166361935674	63.300835397638	75.556432926831	61.83143123251	56.3200099865894	46.8488395259322	43.7193017220825	55.4222369776673
ENSSSAG00000000202	455.005556693979	421.879734675794	422.604172416932	391.272465869323	374.963159557293	437.549677508466	397.112661204685	415.639084794681	439.998939093526	418.594482439329	379.001019847119	458.855330934698	397.238247597688	392.029764338478	406.689386694588	384.662261108191	394.697778269544	401.70797157861	397.114180979178	377.487475388059	392.183204889846	356.611323016386	467.112095959915	499.080969005149	426.921220158583	461.088624005164	440.387538492516	361.394132041084	423.713690829056	376.199398480386	409.777246794573	408.44612126696	389.060443546992	386.078350499278	360.206695719232	416.792160292516	440.596567840904	425.776054646325	387.860829119677	481.174445737394	487.613105851099	421.268000515065	390.197686854097	433.938972890583	429.0150074748	476.634158590211	413.441008816352	414.221858688883	399.711890929843
ENSSSAG00000000205	94.6583664044212	114.776104286797	96.4502015125732	112.042227363028	186.965101597438	165.130688526649	111.585375875696	110.769340446504	148.632349398885	143.891853338519	126.010569258633	106.519987538412	155.441053407791	162.613243055198	130.920555990724	119.948447012231	130.919410482527	143.895392804278	156.828002188082	144.83931909374	160.764394693749	186.276973434442	161.585496415557	131.741989891533	114.419808284577	106.733477778973	168.183320439747	155.309874926747	125.348633536929	161.551093041127	152.700011777223	132.773119309921	163.337329069291	178.688541118371	171.863325408522	119.886284308858	161.249259364455	141.925351548775	212.480280300345	148.205681438622	179.887231933832	161.240043323825	151.166174083912	142.944602834545	131.27288477056	159.57336162867	159.28605438817	112.632777317907	173.824288702684
ENSSSAG00000000210	110.793315223357	161.306957376039	175.133260641251	112.042227363028	128.086588939681	159.533038068119	154.250372534051	126.012827663913	136.836131192625	128.798302289024	142.488874469377	121.883447279529	153.522028057077	157.339300037192	141.134216387163	121.327164793981	172.619667154739	106.72241632984	141.236914251255	140.31309037206	168.956210983876	152.713554797605	169.01471464156	149.051156446625	142.717180225924	157.96554711288	133.185635261533	168.252364503976	144.768844366594	127.659255340191	140.136086757578	148.525862278895	119.100135779691	147.209730765912	150.674696248568	136.745293039792	130.589188921917	131.37684569042	164.138205946298	127.456886037215	164.363968264415	126.039752175666	137.939133851569	110.271550758078	141.736665440677	167.917066811869	126.491866720017	160.798109723591	162.90778747981
ENSSSAG00000000213	10.756632545957	10.3401895753871	7.61448959309788	3.50131960509461	13.4284327114182	5.59765045853048	12.0337170062026	8.12985984928471	11.7962182062608	8.04989389306402	4.84656035610127	6.14538389644685	12.4736647796375	8.78990503001073	5.57108748896696	5.51487112699915	8.72796069883513	8.3938979135829	14.6739651170135	6.33672021035111	12.287724435191	10.9081110569718	13.9297841737549	6.7313425492024	11.072884672701	12.8080173334768	5.83294752970219	4.9778806066265	8.82736855893867	3.38918377009356	11.597469248903	10.1267633371974	13.6114440891076	16.6652525395372	11.7714606444193	4.68305798081478	9.0844653163073	9.58955078032264	5.62117143651706	6.91626513380237	10.9575978842944	9.08394610275072	13.2270402323423	6.12619726433764	6.65876951734723	7.30074203529863	5.85610494074153	8.89206136720321	9.23703949627789
ENSSSAG00000000215	622.809024410908	635.921658886307	750.027224920142	731.775797464774	702.410326443413	650.260394932625	677.170075167217	747.947106134194	704.234226913767	644.997748181755	689.1808826376	712.864531987835	645.752030515082	608.261428076742	655.531294535112	705.903504255891	682.720481331104	669.113576539894	666.748290004301	802.047729481584	646.129509883793	672.107458202648	696.489208687746	687.558560382817	654.530516208548	642.535536229419	631.902649051071	795.465320938915	683.238326461853	736.582606033668	687.150052997503	686.36951507671	774.718026071707	671.239338398026	756.904919436164	690.282746372099	699.503829355662	635.787216735391	840.927246902952	684.710248246435	588.057753123798	675.618491392085	749.217350303387	632.019351104167	609.753037231368	602.832699486087	708.588697829725	777.314364516347	618.881646250618
ENSSSAG00000000221	229.116273228883	199.565658804971	241.125503781433	144.429433710153	192.129883409522	217.3754261396	224.264726024684	207.31142615676	221.768902277702	194.20369017017	169.629612463544	217.136897674455	208.214250552411	251.391283858307	141.134216387163	179.233311627472	202.682642895171	219.440474026524	247.623161349603	160.22849674745	190.45972874546	195.506913559572	214.518676275826	216.364581938649	223.918334492398	262.564355336274	249.844585855577	170.243516746626	225.097898252936	225.945584672904	226.150650353608	173.28017265871	183.754495202952	232.387688190213	315.475145270439	197.625046790384	230.518307401298	205.216386698904	195.616765990794	194.643461622724	245.632819239599	208.930760363267	210.687855129452	186.849016562298	235.91069147173	231.537818833757	196.765126008915	160.798109723591	175.50375042928
ENSSSAG00000000227	176.408773753694	215.075943168052	211.936627007891	198.699887589119	203.492403396107	194.05188256239	206.761137652026	183.938079090067	217.050414995198	199.234873853335	212.279343597235	156.707289359395	210.133275903125	173.161129091211	194.988062113844	233.003305115714	186.196494908483	155.886675537968	199.015651899496	181.049148867175	214.011200579576	207.254110082464	169.01471464156	202.901896840244	203.002885666185	234.813651113741	210.958268990896	186.172734687831	205.677687423271	198.832114512156	209.720902250996	210.411638228434	178.083060165824	201.834725201062	215.417729792874	218.230501905969	172.604841009839	205.216386698904	201.237937427311	208.475991890329	202.715560859446	186.22089510639	185.178563252792	165.407326137116	196.90932715584	245.096339756454	162.799717352615	171.172181318662	217.490293594179
ENSSSAG00000000230	13.983622309744	18.6123412356968	12.6908159884965	16.6312681241994	14.461389073835	21.4576600910335	16.4096140993671	17.27595217973	17.6943273093911	20.1247347326601	10.6624327834228	5.12115324703904	20.1497661824914	13.1848575450161	15.7847478854064	24.8169200714962	24.244335274542	13.1904110070588	21.0938248557069	10.8629489320305	19.4555636890524	15.1035383865764	16.7157410085059	12.501064734233	27.067051422158	13.8753521112665	21.3874742755747	13.9380656985542	11.4755791266203	18.0756467738323	16.4297481026126	20.2535266743947	14.7457310965332	11.1101683596915	20.0114830955129	19.6688435194221	10.2200234808457	15.3432812485162	25.8573886079785	6.91626513380237	22.8283289256133	20.4388787311891	22.6749261125867	25.5258219347402	22.8300669166191	26.0740786974951	19.9107567985212	16.3021125065392	15.9548864026618
ENSSSAG00000000236	84.9773971130599	141.660597182803	116.755507094168	118.169536671943	142.547978013516	124.081251830759	134.55883561481	85.3635284174895	106.165963856347	114.710987976162	94.9925829795848	100.374603641965	133.372261874586	129.211603941158	121.635410175779	126.84203592098	126.070543427619	111.518929423316	125.645826314428	145.744564838076	138.236899895899	123.345563490374	120.724796172543	130.780369527361	114.419808284577	129.147508112558	102.076581769788	116.48240619506	120.052212401566	137.826806650472	134.337352133126	136.148707088987	137.248727898501	103.694904690454	141.257527733032	128.315788674325	112.420258289303	125.623115222227	114.671897304948	92.8755603682033	119.620443570213	128.310738701354	145.497442555765	79.6405644363894	115.101587371288	126.198540895876	127.663087708165	120.042828457243	139.395323307466
ENSSSAG00000000238	894.951827823619	834.453298733739	855.360997624662	911.218427225873	823.266220846177	871.367588044579	841.266216160888	934.933882667742	916.566154626461	866.369830241015	888.859169308972	872.644513295453	903.860940186043	869.321607468061	864.447075371373	845.15400021262	897.040405158055	929.324411860964	826.327660651823	889.856566682163	839.661169738051	903.695046796819	821.85726625154	794.298420805883	819.393465779874	909.369230676852	874.942129455329	940.819434652409	828.007170828447	895.874243228065	844.682343628435	842.771748840091	753.16657293062	947.141852663697	884.036694395893	827.028039411891	914.124322453422	862.100615151005	801.579046847333	861.569028096524	888.478561784868	855.026426921412	841.806631929783	875.025175922894	897.982632053684	788.480139812252	881.929404075674	880.314075353118	859.044673153844
ENSSSAG00000000240	316.244996851134	348.464388690545	321.077644508961	345.755311003093	375.996115919709	337.724910998006	359.917535912786	294.707419536571	285.46848059151	311.933388356231	379.970331918339	337.996114304577	367.493354661629	333.137400637407	377.905434668259	336.407138746948	312.267038336101	324.963762082995	367.766250745151	340.372399870288	323.576743460029	359.96766488007	333.386167891868	324.066062725887	301.428527201305	298.853737781125	287.758744798642	350.442794706506	396.348848296346	340.048104932721	329.561417822994	371.314655697236	357.300407339074	328.675813974206	366.092426041442	318.447942695405	357.7008218296	354.813378871938	310.288663295742	313.208006773622	300.42080866107	352.00291148159	353.350931921143	267.510613876077	343.402256537479	333.748207327937	387.674147077089	345.308383093058	330.01422927611
ENSSSAG00000000241	291.504741995433	256.4367014696	248.739993374531	225.835114528602	256.173177879363	275.217814211082	274.587542596077	217.473750968366	340.910706160936	224.39079226916	253.959762659706	261.178815598991	226.444991384189	214.473682732262	222.843499558678	233.003305115714	247.292219800329	254.215193954225	254.96014390811	226.311436083968	279.545730900595	222.357648469041	250.736115127589	261.560739054722	250.985385914556	278.57437700312	327.61721958494	254.867487059277	232.159793100087	222.556400902811	245.479765768447	208.161246375723	250.677428641065	227.758451373675	221.303460115084	260.378023733302	238.467214553067	230.149218727743	250.704246068661	226.260673662963	265.721748694138	254.35049087702	248.47939865043	273.636811140415	275.863308575814	266.99856586235	238.929081582254	230.45259043335	231.765718270245
ENSSSAG00000000242	2278.25477323368	2567.46907156862	2484.86177054761	2526.20209507576	2393.35989171969	2546.93095863137	2342.19891911633	2078.19542397341	2363.96212853465	2421.005588339	2596.78703879906	2158.05397830225	2606.03642626889	2636.09251850022	2467.99175761236	2496.85790274886	2384.67281760395	2894.69565191273	2553.26993036035	2651.46478515977	2698.17949056069	2860.44235332438	1719.86401931961	1886.69915450502	2016.49533095077	2125.06354257936	1932.64994817466	2725.88742018867	2594.36361947207	2661.63898744681	2490.55652120192	2468.67986242344	2633.81443124232	2610.88956452749	2494.37251055246	2290.95196421459	2709.44178058865	2811.6562887906	2480.06083779133	2237.9057897232	2051.81020383412	2703.60945883118	2618.95396600377	2111.49599044171	2344.83812289442	1891.93515029025	2522.81000847145	2236.35343385161	2643.47275766207
ENSSSAG00000000243	265.688823885137	363.974673053626	280.467033345772	288.858867420305	333.644905060621	346.121386685802	321.628436347596	273.366537432198	270.133396923371	317.970808776029	316.965047289023	335.947653005761	313.760644841652	345.443267679422	322.194559778589	340.543292092197	285.113382828614	299.782068342247	312.73888155635	296.01535839783	305.145156807243	339.829613697968	395.60587053464	342.336849645151	329.725899142652	369.297833115247	386.918852803579	313.60647821747	325.729899824837	345.696744549543	330.527873593735	345.435149391065	314.1975010569	329.601661337513	403.761100103584	319.384554291568	280.482866640988	362.485019496196	318.158303306866	279.614718980867	349.729999140395	315.667127070588	346.737411804972	251.174087837843	355.768542783981	331.662281032138	293.976468025225	323.07822967505	335.052614455898
ENSSSAG00000000248	72.0694380579116	87.8916113907904	110.410099099919	89.2836499299126	100.196767154428	97.0259412811951	108.303453055823	82.3148309740077	67.2384437756863	102.636147136566	102.747079549347	90.1322971478871	94.0322421849599	78.2301547670955	100.279574801405	95.1315269407353	80.4911931114795	87.536363955936	91.7122819813344	104.103260598625	79.8702088287414	93.1384867172209	117.938839337792	117.317684428956	73.81923115134	81.1174431120197	90.410686710384	107.522221103132	96.2183172924315	98.2863293327134	109.209502093837	111.394396709171	82.8029515420711	79.6228732444555	87.1088087687032	112.393391539555	86.3024205049194	76.7164062425811	106.802257293824	121.52865877967	107.749712528895	81.7555149247565	104.871533270714	94.9560575972335	105.589059489363	104.29631478998	103.067446957051	117.819813115443	81.453893739905
ENSSSAG00000000249	143.063212861227	105.469933668948	143.40622067001	140.928114105058	103.295636241678	137.142436233997	115.961272968861	157.516034579891	141.554618475129	126.785828815758	108.562951976668	150.561905462948	117.060546393521	118.663717905145	125.349468501757	151.658955992477	124.130996605655	123.510212157006	127.480071954055	124.92391271835	114.685428061783	103.207512308272	169.01471464156	128.857128799017	145.177821264302	125.945503779188	146.795846164172	130.420471893614	113.873054410309	114.102520259817	115.008236718288	122.646355972724	120.234422787117	100.917362600531	128.308921024171	142.364962616769	140.809212402763	122.74624998813	118.044600166858	147.217643562365	154.319503537146	137.394684804105	149.276596907863	219.522068638766	113.199081794903	171.045956255568	119.464540791127	151.906048356388	110.844473955335
ENSSSAG00000000250	843.319991603025	952.331459893152	868.051813613159	893.7118292004	943.089158886524	952.533519693271	892.683007005572	612.788186139835	784.44851071634	879.450907817244	848.148062317722	747.6883740677	952.796086629236	1006.44412593623	917.37240651656	882.379380319864	839.823773910136	942.514822868023	982.238540020091	967.707700695048	975.850115561418	1043.82231960561	708.561688305	753.910365510669	853.842440317166	830.386457120412	799.113811569201	937.832706288433	941.880225238756	1024.66322649162	958.724124575981	933.912618874867	957.338234267233	927.699058034237	1027.64851425781	829.83787420038	864.159763213732	959.914033110296	878.026978383965	763.753278347034	792.599580297292	991.285618462672	993.917594601719	619.766956575492	929.373974064035	796.823844995451	968.599757198649	835.853768517102	1003.4783816411
ENSSSAG00000000252	57.0101524935719	47.5648720467807	32.9961215700908	45.51715486623	40.2852981342546	38.250611466625	37.1951252918988	30.4869744348177	35.3886546187823	39.2432327286871	44.5883552761317	40.9692259763123	42.2185577156963	48.344477665059	42.7116707487467	49.6338401429923	47.5188971381024	44.3677461146525	33.9335443330937	55.2199904044883	68.6064614298164	52.8623843530173	42.7180047995151	32.6950923818402	62.746346478639	50.1647345561174	50.5522119240857	42.8097732169879	48.5505270741627	39.5404773177582	57.0208904737731	54.0094044650526	45.3714802970253	49.9957576186116	36.4915279977	51.5136377889626	65.8623735432279	64.2499902281617	37.0997314810126	33.5932877927544	35.6121931239567	43.1487439880659	51.0185837533202	39.8202822181947	43.7576282568532	39.6325996201926	53.8761654548221	48.1653324056841	47.0249283446874
ENSSSAG00000000255	641.095299739035	559.404256028442	628.195391430575	600.476312273726	571.224868416482	541.10621099128	743.902505837976	690.02185470804	694.797252348758	598.710858296637	590.311051373134	695.452610947902	571.869554512613	643.421048196785	610.962594623377	621.801719569154	644.899318302818	617.551060785028	679.588009481688	575.736293397615	648.177463956325	604.141535463054	689.059990461743	701.021245481222	669.294362438816	682.026923007639	730.090599134391	567.478389155421	604.674746287299	597.626071459832	639.793720231149	567.098746883052	543.323476556878	541.620707534959	576.801571576548	576.016131640218	539.390128155746	613.731249940649	690.279852404295	574.050006105597	613.625481520484	693.786383597586	715.204961134507	596.283200395531	643.998137606296	729.031240381963	572.727063204522	658.012541173038	639.03518696977
ENSSSAG00000000256	280.748109449476	306.069611431458	291.888767735419	301.113486038137	272.700479678031	279.882522926524	288.809208148862	242.879562997381	278.390749667754	274.70262910081	278.192564440213	239.669971961427	274.420625152026	316.436581080386	288.768034844787	289.530734167455	278.324968951743	280.596015968343	309.070390277097	281.531426488457	289.785501263254	328.921502640996	231.234417284332	217.32620230282	238.682180722666	236.948320669321	244.983796247492	303.650717004217	311.606110130535	264.356334067298	277.37280620293	344.30995346471	266.557446745024	279.605903718902	273.097886950529	237.899345425391	269.127284995604	272.343242161163	442.948309197544	241.081241806826	223.71762347101	291.821768550867	327.841640044483	259.34235085696	283.473330881354	240.924487164855	339.654086563009	256.387769421026	281.309839204827
ENSSSAG00000000258	1090.72254016004	975.079876959004	1048.26140064981	935.727664461535	1013.33019153087	1034.63239308505	1128.98145003646	999.97276146202	1114.74262049164	1006.236736633	1065.27396627106	978.140270184457	931.686807771388	936.124885696142	934.08566898346	1043.68936078459	1003.71548036604	1081.61370257883	1062.94534816367	874.467389028453	942.058873364643	1016.13249923022	1117.16869073514	1110.6715206184	1162.6528906336	1024.64138667814	1144.22987374325	900.000813678072	914.515382706046	1030.31186610844	933.596274536691	909.158308495052	1062.82692595782	1016.58040491177	979.38552561569	859.809445277594	1118.52479207034	1014.57447255813	901.635898417337	1073.99717149188	1192.55190307404	1001.50505782827	981.635342957401	977.128463661854	998.815427602085	1137.87279435869	873.730857158636	820.292661124496	968.209685382582
ENSSSAG00000000262	1417.72416955713	1262.53714715477	1248.77629326805	1232.4645009933	1240.58059126256	1203.49484858405	1310.58117940279	1375.97877949144	1277.53043173804	1213.5215043794	1268.82950122731	1340.71792007482	1143.73910902523	1198.06405559046	1154.14362479766	1272.55651255505	1274.28226202993	1281.86812423145	1277.55208799999	1206.69257719972	1168.35779837941	1141.99531911836	1290.82666676796	1199.1405941222	1310.29135293628	1269.06105079199	1375.6034590881	1143.91696340277	1151.0888600856	1134.24683505798	1167.47857105624	1117.31955487078	1201.20994086374	1293.40876654075	1213.63759243963	1255.05953885836	1235.48728301779	1163.21250965314	1193.93681311622	1170.82488336512	1259.21062353683	1260.39752175666	1189.48883232278	1402.89917353332	1262.3124499314	1364.19579745294	1209.8712807572	1261.19070391499	1121.04070250282
ENSSSAG00000000265	163.500814698546	173.715184866503	199.245811019395	160.185371933078	162.174148899435	165.130688526649	158.626269627216	160.564732023373	204.074574968311	176.091428910775	179.322733175747	214.064205726232	180.388382967066	193.377910660236	162.490051761536	148.901520428977	195.8942290183	167.877958271658	195.347160620242	130.355387184366	187.387797636663	178.725204241154	208.946762606324	208.671619025274	188.239039435917	187.850920890993	199.292373931492	157.301027169398	182.72652917003	166.070004734585	181.69368489948	173.28017265871	161.06875505444	180.540235844986	163.623302957429	175.146368482473	156.707026706301	183.160419904162	164.138205946298	185.751120736407	172.582166677636	165.782016375201	140.773499615643	187.870049439688	142.687918228869	180.432624586666	151.087507471131	173.395196660463	180.542135609068
ENSSSAG00000000269	118.322958005527	122.014236989568	118.024588693017	125.172175882132	133.251370751765	117.55065962914	160.814218173798	133.126455032037	138.015753013251	133.829485972189	124.071945116192	160.804211957026	133.372261874586	124.816651426152	139.277187224174	151.658955992477	123.161223194674	92.3328770494119	136.651300152188	123.113421229679	135.164968787101	125.023734422215	143.941103128801	180.784628464293	146.408141783491	152.628873223932	152.628793693874	116.48240619506	139.472423231231	138.956534573836	149.800644464997	110.269200782816	142.92016293563	122.211851956606	145.9661119908	114.266614731881	144.215886896378	143.84326170484	130.411177327196	139.313340552305	170.755900363587	110.142846495852	135.104768087496	165.407326137116	152.200446110794	152.272619593371	128.834308696314	134.862930735915	126.799360357996
ENSSSAG00000000270	374.330812599302	326.749990582232	296.965094130817	348.381300706914	322.282385074037	366.646105033747	338.038050446963	395.314435171469	397.532553550987	347.151674138386	365.430650850035	416.861874308978	334.8699236995	319.95254309239	329.622676430545	310.211500893702	325.843866089845	328.561146903102	287.059442601577	310.499290307204	328.696628641359	326.404246243234	348.244604343873	302.910414714108	383.860001986968	320.20043333692	334.422325036259	354.425099191807	375.163163754893	323.102186082253	290.903186993317	297.051724557789	384.523295517289	324.972424520975	342.549504752603	320.321165887731	345.209682019677	321.249951140808	260.822354654392	328.028574917484	341.511800727174	347.460938430215	345.792623216948	414.539348220181	311.059661738935	340.005986215336	263.524722333369	328.265265472585	251.079528126099
ENSSSAG00000000272	792.763818637027	488.056947958271	560.934066691544	547.081188296033	542.302090268812	502.855599524655	600.591876036837	923.755325374976	624.019943111194	606.760752189701	623.267661794623	808.117982382761	516.217819341923	540.57915934566	487.470155284609	478.415070267176	659.445919467543	627.14408697198	537.43397241062	451.717626423601	620.530083977145	515.198476075438	497.757621142176	556.778190855456	627.46346478639	633.996858007101	500.661329632772	602.323553401807	551.710534933667	508.377565514035	557.644979718086	455.704350173881	636.33501116578	573.099517887418	556.790088481035	606.924314313596	557.559058788361	594.552148380003	599.216875132719	559.229437961735	533.269763702326	573.424097736139	582.934558811084	857.66761700727	563.141650609937	584.059362823891	543.446538500814	569.832932614939	546.664792006991
ENSSSAG00000000273	402.29805721879	315.375782049307	286.81244134002	311.61744485342	335.710817785455	318.133134393149	373.045227192279	447.142291710659	411.6880153985	331.051886352258	349.921657710511	395.353030671414	297.448929360587	319.95254309239	301.76723898571	358.466623254945	365.604575940094	350.145455823744	333.832706412057	284.247163721464	312.312996061104	315.496135186262	361.245736239378	329.835784910918	393.70256614048	381.038515670935	381.085905273877	309.624173732169	322.198952401261	353.604840013095	342.125342842638	277.92339380975	328.943232153433	361.080471689973	310.766561012671	372.771415272857	403.123148411137	329.880546843099	303.543257571921	325.064461288712	419.128119074259	311.125154019212	335.399948748679	435.981038645362	337.694739808324	373.38080694813	296.318910001521	320.114209219316	303.142841650574
ENSSSAG00000000276	2261.04416116015	2187.98411415191	2337.64830508105	2358.13875403122	2216.72435374642	2252.12136781543	2220.76777478102	2092.42267870965	2095.00835343191	2279.12620847375	2274.00611908271	2165.22359284811	2333.53482646758	2156.16370386163	2310.1442787583	2404.48381137163	2355.5796152745	2283.14023249455	2285.47006697485	2421.53236609846	2288.58867605432	2252.10539053172	2305.84360689556	2308.85049437642	2236.7227038856	2320.38580691488	2242.76832517049	2378.43135384614	2206.84213973467	2322.72061043746	2214.15017076973	2216.63597491987	2184.63677630177	2329.43196608198	2241.28610669744	2297.50824538773	2364.23209856898	2254.50338845385	2138.29361445109	2317.93685770005	2361.36234406544	2183.5535444487	2128.60868881908	2095.15946440347	2388.59575115127	2234.02706280138	2240.54575032771	2237.09443896554	2243.76086673223
ENSSSAG00000000277	347.43923123441	294.695402898532	284.274278142321	284.482217913937	259.272046966613	275.217814211082	330.380230533925	385.152110359863	352.706924367197	259.609078051315	315.995735217803	399.449953269045	290.73234063309	297.977780517364	266.48368488892	272.986120786458	320.994999034936	288.989913881926	270.551231844936	260.710774368731	290.80947829952	243.334785117064	342.672690674371	342.336849645151	346.950386411298	307.392416003443	312.062692839067	281.74804233506	286.889478165507	254.188782757017	276.406350432188	280.17378566246	284.706038863834	323.12072979436	247.200673532806	294.096041195168	336.12521670337	275.22010739526	300.170554710011	302.339590134789	309.552140231316	260.027957191239	265.48559323487	449.254466051427	296.790869916048	326.447465292639	302.175014942263	309.740137624245	279.630377478231
ENSSSAG00000000278	513.091372442147	400.165336567481	387.069887649142	370.264548238755	389.424548631128	420.756726132875	381.797021378609	430.88257201209	369.221629855962	327.026939405726	339.259224927089	381.013801579705	431.78070391053	420.157460434513	421.5456199985	413.615334524936	331.662506555735	345.348942730268	399.865549438618	400.118618996456	390.135250817314	412.830049233087	388.176652308637	331.759025639261	417.078656005071	406.654550337888	381.085905273877	445.02252623241	378.694111178469	447.37225765235	421.374716043476	445.577586836684	412.88047070293	352.747845420204	404.938246168026	423.348441465656	374.734194297676	358.649199184067	405.848577716532	386.322809616675	394.473523834597	387.20320262975	442.161059195441	426.791742748856	440.43004093311	393.197106758226	425.153218697835	365.315521169265	429.942202008571
ENSSSAG00000000279	429.189638583682	421.879734675794	484.789170760565	559.335806913864	524.741832107727	464.60498805803	440.87163213633	347.551508556921	408.149149936622	568.523756197647	627.144910079504	455.782638986475	497.987078510145	537.063197333655	571.036467619113	671.435559712146	481.007611846914	568.3868015769	610.803797995687	654.492673154836	522.228288495617	651.969407020546	474.541314185918	425.997821328095	359.253591603188	397.048537337781	493.856224181452	641.151022133494	417.534532837799	564.863961682261	491.925987307635	580.601097999315	488.877700200447	486.995713099809	484.984178550077	580.699189621033	404.258706575675	475.641718704003	482.296509253164	551.325134951675	483.960573223001	556.391698793482	461.05683095593	435.981038645362	565.995408974515	348.349691398535	617.233460754157	567.609917273138	549.183984596885
ENSSSAG00000000280	5.37831627297848	24.816454980929	6.34540799424824	2.62598970382096	14.461389073835	11.195300917061	8.75179418632914	7.11362736812412	16.5147054887651	11.068604102963	10.6624327834228	15.3634597411171	12.4736647796375	10.5478860360129	10.2136603964394	17.9233311627472	7.75818728785345	16.7877958271658	10.0883510179468	14.483931909374	12.287724435191	16.7817093184182	7.42921822600262	16.3475461909201	12.30320519189	7.47134344452813	17.4988425891066	3.9823044853012	2.6482105676816	9.03782338691617	4.83227885370958	22.5039185271052	14.7457310965332	8.3326262697686	22.3657752243968	14.9857855386073	34.0667449361524	5.75373046819358	20.2362171714614	6.91626513380237	11.8707310413189	20.4388787311891	13.2270402323423	8.16826301911686	14.2687918228869	23.9881524016955	1.17122098814831	10.3740715950704	17.6343481292578
ENSSSAG00000000282	234.494589501862	197.497620889894	203.053055815944	196.949227786572	173.53666888602	158.60009632503	173.941909453292	208.327658637921	206.433818609563	187.160033013739	203.555534956253	202.797668582746	174.631306914926	164.371224061201	194.988062113844	227.488433988715	195.8942290183	149.891034171123	184.341686782482	195.533080776549	183.291889491599	171.173435047865	225.66250361483	210.594859753618	239.912501241855	224.140303335844	210.958268990896	175.221397353253	188.905687161288	152.51326965421	201.989256085061	187.907719701329	184.888782210378	161.097441215526	177.749055730732	221.976948290621	177.147073667992	174.529824201872	92.1872115588798	196.619537375239	208.194359801593	179.407935529327	160.614059964156	247.089956328285	175.981765815605	183.561514030366	207.30611490225	190.438314280935	204.89433064471
ENSSSAG00000000283	58.0858157481676	48.5988910043194	44.4178559597377	35.8885259522198	59.9114690201735	40.1164949528018	44.8529452049368	39.633066765263	50.7237382869212	32.1995755722561	34.8952345639291	53.259993769206	69.0849126256848	44.8285156530547	35.2835540967908	37.2253801072442	64.005045124791	41.9694895679145	66.0328430265608	43.4517957281219	60.414645139689	31.0461622390736	35.2887865735125	38.4648145668709	54.134102844316	46.9627302227482	37.9141589430643	36.8363164890361	46.7850533623749	49.7080286280389	51.2221558493216	37.1314655697236	45.3714802970253	38.8855892589201	51.7944268354451	44.020745019659	48.8290010751518	38.3582031212905	20.2362171714614	43.4736665553292	49.3091904793246	52.2326900908166	41.5706978730757	33.694084953857	43.7576282568532	47.976304803391	32.7941876681526	32.6042250130784	57.9414295675613
ENSSSAG00000000284	1174.6242740185	1036.08699545379	1087.60293021415	1067.02714965258	1005.06654063153	1038.3641600574	1077.56465919177	1358.70282731171	1174.90333334357	1043.46749588842	980.943816074896	1265.94908266805	945.119985226383	949.309743241159	973.083281406229	1093.32320092758	1103.60214169715	995.276466896259	951.056364146438	999.391301746804	1011.68931183072	958.235602081678	1208.17661400368	1197.21735339386	1119.59167246199	1059.8634343452	1059.65213456257	1087.16912448723	991.313489168813	1016.75513102807	1051.5038785672	956.416537401973	1012.91829763109	1024.91303118154	1084.15152535102	1068.67383122193	1142.37151352564	890.869267491973	987.077704252396	1151.06412583997	1122.24064998315	920.885036166354	968.408302725059	1623.44227504948	991.205405296545	1152.47427842928	983.825630044577	1137.44284988808	961.491838476198
ENSSSAG00000000287	3228.06542704168	2625.37413319078	2803.40125185887	2761.66583851838	2845.79477845824	2886.52175311555	2699.92850648254	3249.91147475156	3147.23101743037	2893.93685455652	2895.3351567349	3279.5865394038	2661.68816143958	2803.97970457342	2500.48976796467	2692.63582775733	3134.30766429279	2939.06339802739	2678.91575667478	2667.75920855782	2774.97776828063	2648.99281591231	2737.66691628197	2756.0039637163	3291.10738883057	2905.28526514365	2780.37165582471	2537.72353325819	2800.92404375124	2668.417354987	2606.53121369095	2553.06955690009	2920.789044121	2901.60563660609	2645.04720680103	2769.56048985386	3376.0144231727	2755.07793918669	2721.77120956156	3100.46285569598	2894.63210776776	2729.72580387659	2566.99059366242	3453.13319133165	2912.73603744532	2969.31608207074	2646.95943321517	2865.46677558123	2601.48621449717
ENSSSAG00000000289	7.52964278216987	10.3401895753871	7.61448959309788	15.7559382229258	9.29660726175106	14.9270678894146	16.4096140993671	7.11362736812412	14.1554618475129	9.05613062969702	12.6010569258633	14.3392290917093	5.7570760521404	12.305867042015	14.8562333039119	12.4084600357481	12.6070543427619	16.7877958271658	15.5910879368268	19.0101606310533	8.19181629012733	13.4253674547345	11.1438273390039	13.4626850984048	6.151602595945	21.3466955557947	20.4153163539577	10.9513373345783	11.4755791266203	12.4270071570097	14.4968365611287	15.7527429689737	7.94000905197942	11.1101683596915	14.1257527733032	19.6688435194221	6.81334898723048	16.3022363265485	14.6150457349444	8.89234088631734	20.0889294545397	19.3033854683453	14.1718288203667	8.16826301911686	7.61002230553969	16.6874103663969	15.225872845928	12.5970869368712	12.5959629494698
ENSSSAG00000000290	200.073365354799	206.803791507742	164.980607850454	220.583135120961	199.360577946439	200.582474764009	184.881652186203	219.506215930687	206.433818609563	235.459396372123	193.862414244051	201.773437933338	189.023997045277	196.89387267224	228.414587047645	231.624587333964	167.770800099831	213.44483265968	199.932774719309	214.543241407602	196.603590963056	219.001306605357	190.373717041317	163.475461909201	198.081603589429	156.898212335091	198.320216009875	222.013475055542	180.078318602349	233.853680136456	189.425331065416	217.162813786566	183.754495202952	187.947014751447	200.114830955129	162.033806136192	225.976074743144	162.063408187453	219.225686024165	223.296560034191	180.800365090857	214.608226677486	227.694049713892	259.34235085696	199.763085520417	179.389661438766	215.504661819288	219.337513724346	218.330024457477
ENSSSAG00000000299	198.997702100204	203.701734635126	195.438566222846	213.580495910771	213.821967020274	212.710717424158	169.566012360127	192.067938939351	228.846633201459	187.160033013739	177.384109033306	231.476126766165	217.809377305979	202.167815690247	158.775993435558	187.505618317971	230.80607181364	196.657036832514	226.529336493896	180.143903122839	185.339843564131	163.621665854577	208.018110328073	253.867776141348	193.160321512673	211.332286002367	238.178690796173	152.323146562771	212.739582270422	227.075312596269	189.425331065416	177.780956364131	174.680199143547	224.055061920445	194.229100632919	167.653475713169	212.349376768683	170.694003889743	156.268565935174	211.440105519101	219.151957685887	177.136949003639	215.411798069574	167.449391891896	200.714338308609	228.408929390057	173.340706245949	186.733288711267	175.50375042928
ENSSSAG00000000303	75.2964278216987	51.7009478769355	68.5304063378809	65.649742595524	77.4717271812588	43.8482619251555	65.6384563974685	64.0226463131171	68.4180655963124	90.5613062969702	67.8518449854177	66.5749922115075	68.1253999503281	71.1982307430869	54.7823603081751	53.7699934882417	55.2770844259558	57.5581571217113	39.4362812519738	66.0829393365187	80.8941858650073	49.5060424893336	77.0781390947772	67.313425492024	60.285705440261	77.9154387786505	76.8004758077456	58.7389911581928	67.0880010479339	38.4107493943937	59.9202577859988	70.8873433603815	66.9229334381123	53.6991470718421	57.6801571576548	61.8163653467551	59.0490245559975	56.5783496039036	58.4601829397774	76.0789164718261	80.3557178181587	73.8070620848496	64.2456239856624	79.6405644363894	58.9776728679326	58.4059362823891	69.1020383007501	60.7624193425553	57.9414295675613
ENSSSAG00000000305	855.152287403578	867.541905374978	486.058252359415	487.558755009425	531.972526644644	912.417024740469	485.724577341267	496.937683287528	516.674357434221	561.480099041215	525.367142601377	515.188016652128	770.488678311457	574.859788962702	571.036467619113	585.95505724366	535.314922861888	515.625157548664	750.206466607315	487.0222104527	472.053413718587	829.016440329858	557.191366950197	517.351755924413	775.10192708907	832.521126675991	866.192708160776	456.969439688313	442.251164802827	588.588248072916	504.48991232728	562.597963177631	518.369162393514	839.743558520013	876.973818009242	567.586627274752	814.195203974042	818.947636639553	641.937778050248	540.456718312843	884.82602915677	961.762793628733	542.308649526033	587.093904499024	907.495159935608	941.795722553524	545.788980477111	493.509405879778	895.153100275657
ENSSSAG00000000307	72.0694380579116	85.8235734757129	68.5304063378809	86.6576602260916	78.5046835436756	73.7023977039847	92.9878132297471	83.3310634551683	79.034661981947	78.4864654573742	79.4835898400608	102.423064940781	79.6395520546089	77.3511642640944	80.7807685900209	77.2081957779881	83.4005133444246	82.7398508624601	82.5410537832009	75.1353967798775	80.8941858650073	74.6786064669609	68.7202685905243	58.6588422144781	54.134102844316	86.4541170009683	69.9953703564263	72.677056856747	73.267159039191	71.1728591719648	77.3164616593533	77.6385189185131	71.4600814678148	77.7711785178402	75.3373481242838	78.6753740776884	89.7090949985346	68.0858105402907	79.8206343985423	70.1506892142812	78.5294515041096	76.0780486105373	60.4664696335646	93.9350247198439	62.7826840207025	69.8785309092869	93.6976790518645	72.6185011654929	83.133355466501
ENSSSAG00000000315	229.116273228883	226.450151700978	232.241932589485	270.476939493559	223.118574282025	211.77777568107	239.58036585076	244.912027959702	239.463229587093	229.421975952325	253.959762659706	199.724976634523	212.052301253838	226.779549774277	249.770422422019	216.458691734717	206.561736539098	207.449191292835	241.203301610909	221.785207362289	214.011200579576	246.691126980747	255.37937651884	260.59911869055	252.215706433745	245.486998891639	280.953639347322	226.991355662169	219.801477117573	281.302252917766	261.909513871059	225.039185271052	212.111670388593	236.091077643444	229.543482566177	246.328849790858	223.704958414067	230.149218727743	234.964966046413	254.91377207443	207.281226644568	255.485984139864	212.577432305501	267.510613876077	241.618208200885	253.440044939653	272.894490238555	259.35178987676	193.138098558538
ENSSSAG00000000316	9.68096929136126	13.4422464480032	15.2289791861958	7.00263921018922	16.5273017986685	27.055310549564	19.6915369192406	4.06492992464236	20.0535709506433	11.068604102963	16.4783052107443	12.2907677928937	15.3522028057077	18.4588005630225	12.0706895594284	28.9530734167455	22.3047884525787	15.5886675537968	23.8451933151469	13.5786861650381	15.3596555439887	15.9426238524973	7.42921822600262	5.76972218503063	12.30320519189	18.1446912224255	21.3874742755747	11.9469134559036	15.0065265501957	25.983742237384	14.4968365611287	12.3771551899079	26.0886011707895	30.5529629891515	12.9486067088613	14.9857855386073	22.7111632907683	27.8096972629356	10.1181085857307	11.8564545150898	19.1757962975151	14.7614124169699	30.2332348167823	12.2523945286753	16.1712973992718	16.6874103663969	15.225872845928	11.8560818229376	27.7111184888337
ENSSSAG00000000317	46.2535199476149	49.6329099618581	71.0685695355802	63.8990827929767	38.219385409421	52.2447376129512	54.6987136645571	42.6817642087447	69.5976874169384	53.3305470415491	58.1587242732152	68.6234535103232	47.9756337678367	71.1982307430869	49.2112728192081	48.2551223612425	42.670030083194	51.5625157548664	50.4417550897339	60.6514648705035	47.1029436682321	56.2187262167009	55.7191366950197	55.7739811219628	51.673461805938	55.5014084450661	60.273791140256	58.7389911581928	40.6058953711179	57.6161240915906	58.9538020152569	39.3818574224342	47.6400543118765	59.2542312516878	47.0858425776774	53.3868609812885	62.4556990496127	44.1119335894841	58.4601829397774	67.1865755855088	42.0041252231284	35.200291148159	55.7425266934424	34.7151178312467	58.9776728679326	58.4059362823891	44.5063975496356	49.6473426335513	55.4222369776673
ENSSSAG00000000318	183.938416535864	249.198568766829	252.54723817108	229.336434133697	283.030043302199	199.649533020921	184.881652186203	168.694591872658	179.302516735163	267.658971944379	226.819024665539	186.409978192221	213.971326604552	234.690464301286	233.057159955118	217.837409516466	203.652416306153	217.042217479787	230.197827773149	248.037333948029	231.418810196097	260.955579901403	211.732719441075	211.55648011779	188.239039435917	213.466955557947	195.403742245024	227.986931783494	225.097898252936	272.26442953085	266.741792724769	264.421042693487	263.154585722747	226.832604010367	251.909257790574	245.392238194695	165.791492022608	286.727568331647	237.21343462102	198.595613127754	228.283289256133	250.944011088489	280.602210643261	143.965635711935	231.154427530768	201.291887544662	241.271523558551	199.330375648139	224.208140500563
ENSSSAG00000000319	168.879130971524	222.314075870823	230.972850990636	237.21440324516	220.019705194775	273.351930724905	205.667163378735	175.808219240782	185.200625838294	231.434449425591	217.125903953337	145.440752215909	232.20206743633	252.270274361308	236.771218281096	253.684071841961	212.380377004988	232.630885033583	229.280704953336	207.301275452915	241.658580558756	268.507349094691	216.375980832326	213.479720846133	180.857116320783	234.813651113741	177.904899655917	259.845367665904	242.752635370813	263.226606143933	214.553181104705	246.417907871802	220.051679440573	263.866498542672	276.629325143855	221.976948290621	229.382749236759	230.149218727743	212.480280300345	197.607575251496	228.283289256133	239.58907846005	238.086724182161	139.881504202376	257.789505600157	233.623745129556	245.956407511144	200.071380762072	229.246525680351
ENSSSAG00000000320	190.392396063438	315.375782049307	390.877132445691	259.097650777001	276.832305127698	240.698969716811	304.124847974937	297.756116980053	213.51154953332	348.157910875019	257.837010944587	360.529188591549	331.99138567343	296.219799511361	251.627451585008	281.258427476957	240.503805923457	296.18468352214	259.545758007176	258.90028288006	314.360950133636	312.978878788499	362.174388517628	285.601248159016	255.906667991312	258.295016225115	314.979166603918	386.283535074217	232.159793100087	311.804906848608	224.217738812125	243.042320092737	222.320253455424	278.680056355594	301.349392497135	350.292736964946	256.636145185681	297.276074190002	266.443526090909	394.227112626735	331.467335999904	294.092755076555	195.571237721061	358.382539963752	212.129371766919	271.170418453949	316.229666800043	383.099643903672	239.323296039927
ENSSSAG00000000322	147.36586587961	128.2183507348	130.715404681514	142.678773907605	124.987719852431	130.611844032378	131.276912794937	166.662126910337	167.506298528903	126.785828815758	118.256072688871	160.804211957026	110.343957666024	138.880499474169	157.847478854064	129.59947148448	136.738050948417	111.518929423316	139.402668611628	126.734404207022	112.637473989251	129.21916175182	151.370321354803	161.552221180858	148.868782821869	127.012838556978	160.40605706681	119.469134559036	127.996844104611	131.048439110284	142.068998299062	129.397531530855	125.905857824245	118.508462503376	128.308921024171	147.048020597584	147.622561389994	104.526103505517	123.665771603375	145.24156780985	147.014438280949	122.633272387135	102.981956094665	184.806950807519	126.516620829597	142.885951262273	146.402623518538	144.495997217052	136.036399854274
ENSSSAG00000000326	313.018007087347	326.749990582232	371.840908462947	301.113486038137	352.238119584123	363.847279804482	370.857278645697	380.07094795406	349.168058905318	363.251461924514	356.706842209053	381.013801579705	362.695791284845	367.418030254448	346.335938897446	369.496365508943	360.755708885185	341.751557910161	392.528566880111	325.888467960914	353.272077511741	329.760588106917	411.392959264895	388.494627125396	423.230258601016	400.25054167115	389.83532656843	369.358741011687	365.453058340061	297.118443844869	304.433567783704	324.056426790315	327.808945146008	331.453356064129	353.14381933258	343.736455791805	367.920845310446	321.249951140808	274.313166102033	360.633824833981	394.473523834597	369.035310424248	378.860223797803	348.172211189856	364.329817877713	356.693396581733	352.53751743264	358.646475143863	365.282925534626
ENSSSAG00000000328	977.777898427487	1097.09411394857	1119.32997018539	1171.19140790415	1057.74731511479	1044.89475225902	1075.37671064519	1112.77456687085	975.547245657764	1149.12235323489	1160.26654925064	1107.19333200984	1086.16834850382	1116.31793881136	1190.35569347594	1192.59088121357	1073.53916595672	1143.96837279401	1050.10562868628	1136.98865488586	1132.5186021101	1150.38617377757	956.511846597838	990.468975096925	943.655838217963	992.621343344451	935.215920595585	1133.96120218952	1041.62948995476	1044.99832911218	1041.83932085979	1158.95180414592	1091.18410114346	1080.46387297999	1077.08864896437	1093.96234431833	1071.96690732426	1095.12669911285	1181.57023595589	1075.9732472444	862.910833388181	1123.00283695256	1168.70348338624	1081.27381715559	984.546635779198	928.237201630826	1195.81662889942	1043.33520041851	1112.64339386984
ENSSSAG00000000335	32.2698976378709	51.7009478769355	40.6106111631887	35.8885259522198	38.219385409421	33.5859027511829	38.28909956519	28.4545094724965	41.2867637219126	48.2993633583841	35.8645466351494	38.9207646774967	41.2590450403395	30.7646676050375	39.9261270042632	38.604097888994	38.7909364392672	32.3764633809626	36.6849127925338	47.0727787054654	54.2707829220935	33.5634186368364	24.1449592345085	48.0810182085886	45.521859209993	37.3567172226406	34.9976851782132	42.8097732169879	38.8404216593301	29.3729260074776	47.3563327663539	48.3834248332763	30.6257492004921	40.7372839855354	44.7315504487935	30.9081826733776	49.9645592396902	43.1529785114519	38.223965768316	47.4258180603591	28.3071278677604	40.8777574623782	39.6811206970268	41.8623479729739	33.2938475867362	32.3318575848939	55.0473864429704	36.3092505827464	34.4289653952176
ENSSSAG00000000345	19.3619385827225	10.3401895753871	11.4217343896468	13.1299485191048	6.19773817450071	13.9941261463262	7.65781991303799	15.2434872174088	20.0535709506433	13.081077576229	19.3862414244051	12.2907677928937	20.1497661824914	13.1848575450161	15.7847478854064	11.0297422539983	9.69773410981681	14.3895392804278	11.9225966575735	14.483931909374	8.19181629012733	9.22994012513	7.42921822600262	10.5778240058895	11.072884672701	13.8753521112665	15.5545267458725	12.9424895772289	5.2964211353632	15.8161909271033	6.76519039519341	18.0031348216842	13.6114440891076	7.40677890646097	8.24002245109354	21.542066711748	10.2200234808457	15.3432812485162	11.2423428730341	8.89234088631734	18.2626631404906	15.8969056798138	13.2270402323423	16.3365260382337	7.61002230553969	14.6014840705973	11.7122098814831	14.0790971647384	15.1151555393638
ENSSSAG00000000346	272.142803412711	239.892398148981	205.591219013643	256.47166107318	281.997086939782	269.620163752552	264.741774136456	298.772349461213	303.162807900901	252.565420894884	278.192564440213	287.808812483594	257.149396995605	221.50560675627	236.771218281096	227.488433988715	255.050407088182	244.622167767273	275.136845944003	251.658316925373	261.114144247809	240.817528719301	278.595683475098	293.29421107239	319.88333498914	284.978385669859	246.928112090726	221.017898934217	225.98063510883	219.167217132717	244.513309997705	244.167516019092	290.377473900962	251.830482819673	226.012044372852	254.758354156324	287.296215628218	266.589511692969	228.219560322593	301.351552258532	261.156082909016	255.485984139864	244.700244298332	347.151178312467	261.594516752927	298.287460299344	248.298849487441	274.912897269366	240.163026903225
ENSSSAG00000000347	15.0592855643397	21.7143981083129	32.9961215700908	27.1352269394832	18.5932145235021	23.3235435772104	26.2553825589874	19.3084171420512	31.849789156904	23.1434449425591	17.4476172819646	24.5815355857874	21.1092788578481	20.2167815690247	38.9976124227687	24.8169200714962	27.1536555074871	23.9825654673797	16.5082107566402	19.9154063753892	33.7912421967752	27.68982037539	25.0736115127589	31.7334720176685	15.994166749457	42.6933911115893	20.4153163539577	27.8761313971084	28.2475793886037	19.2053746971969	21.2620269563222	28.1298981588815	18.1485921188101	17.5910999028448	18.834337031071	24.3519015002369	14.7622561389994	34.5223828091615	28.1058571825853	16.7966438963772	25.5677283966868	15.8969056798138	16.0614059964156	32.6730520764674	22.8300669166191	21.9022261058959	11.7122098814831	22.9711585319416	25.1919258989397
ENSSSAG00000000349	11.8322958005527	12.4082274904645	15.2289791861958	9.62862891401018	5.16478181208392	9.32941743088414	6.56384563974685	11.1785572927665	8.25735274438253	7.04365715643102	7.75449656976203	8.19384519526247	8.6356140782106	14.0638480480172	4.64257290747247	13.7871778174979	12.6070543427619	7.19476964021392	4.58561409906672	10.8629489320305	9.21579332639324	5.03451279552545	7.42921822600262	14.4243054625766	7.381923115134	11.7406825556871	10.6937371377874	9.95576121325301	6.17915799125707	10.1675513102807	5.7987346244515	4.50078370542105	2.26857401485126	7.40677890646097	9.41716851553548	2.80983478848887	1.13555816453841	4.79477539016132	8.9938742984273	17.7846817726347	10.9575978842944	10.2194393655946	4.72394294012224	12.2523945286753	9.51252788192462	3.12888944369941	12.8834308696314	11.115076709004	2.51919258989397
ENSSSAG00000000352	2009.33895958476	1578.94694816161	1520.35975542188	1635.99158548046	1532.90724182651	1610.2574485706	1686.90832941494	2247.90624832722	1859.08398930669	1645.19706439496	1668.18607457006	2030.02514712628	1593.75055376753	1671.83993670804	1584.9743906111	1655.84005588149	1863.90449590679	1808.28543624043	1515.08689833164	1626.72660257156	1657.81882171452	1583.35427419275	1729.15054210211	1744.37934060759	1918.06968941565	1779.24707457548	1641.97472961117	1573.01027169398	1679.84823676603	1538.68943162248	1572.4235389971	1638.28526877326	1753.60771348003	1722.07609575218	1708.03893950525	1699.95004703577	2046.27581249822	1695.43257796104	1831.37765401726	1819.96576806628	1749.563128859	1538.5933711534	1649.60087469069	2437.20547832899	1678.0099183715	1775.12327772547	1647.90793032467	1822.13157516272	1634.95599084119
ENSSSAG00000000360	92.5070398952298	65.1431943249387	46.9560191574369	42.891165162409	66.1092071946742	60.6412133007469	65.6384563974685	51.82785653919	70.7773092375645	78.4864654573742	67.8518449854177	45.0661485739436	68.1253999503281	61.5293352100751	61.2819623786366	59.2848646152408	71.7632324126444	68.3503115820322	81.6239309633876	56.1252361488241	55.2947599583595	66.2877518077518	72.4348777035256	68.2750458561958	89.813397900797	53.3667388894866	73.8840020428945	53.7611105515662	67.9707379038278	65.5242195551422	71.5177270349018	64.1361678022499	79.4000905197942	49.9957576186116	74.1602020598419	69.3092581160588	76.0823970240737	49.8656640576777	88.8145086969696	83.983219481886	88.5739162313794	49.961703565129	62.3560468096135	56.1568082564284	51.3676505623929	67.7926046134873	57.389828419267	60.0214142286217	79.774432013309
ENSSSAG00000000362	36.5725506562536	37.2246824713936	34.2652031689405	39.3898455573144	33.0546035973371	39.1835532097134	47.0408937515191	21.3408821043724	35.3886546187823	40.2494694653201	46.5269794185722	36.8723033786811	44.1375830664097	41.3125536410504	41.7831561672522	37.2253801072442	32.0025225623955	38.3721047478076	25.6794389547736	44.3570414724578	43.0070355231685	38.5979314323618	39.0033956865138	21.155648011779	27.067051422158	18.1446912224255	29.164737648511	37.8318926103614	25.5993688209221	25.983742237384	32.8594962052252	37.1314655697236	29.4914621930664	30.5529629891515	50.6172807710032	49.6404145966367	45.4223265815365	26.8507421849034	26.9816228952819	29.6411362877245	33.7859268099076	29.5228248339398	24.5645032886356	35.7361507086363	32.3425947985437	29.2029681411945	26.938082727411	38.5322659245472	41.9865431648995
ENSSSAG00000000363	574.404177954101	470.478625680113	502.55631314446	444.667589847016	497.88496668489	492.593240350683	554.644956558609	496.937683287528	547.344524770499	546.38654799172	473.024290755484	517.236477950943	507.582205263712	533.547235321651	478.185009469664	521.15532150142	491.675119367712	532.41295337583	554.859305987073	516.895320015784	492.532954443906	495.899510359257	546.047539611193	488.50314499926	578.25064401883	515.522697672441	545.380594027155	487.832299449397	501.394534147716	520.804572671044	486.127252683184	519.840517976131	566.00921670539	483.292323646579	481.452740356751	519.819435870441	554.152384294746	480.436494094164	422.712092026083	565.15766521928	560.663758413062	520.055914382479	492.234854360737	588.114937376414	549.824111575243	593.446031154989	516.508455773403	489.063375196177	552.542908050077
ENSSSAG00000000364	1270.35830367752	974.045858001465	1081.2575222199	977.74349972267	1025.72566787987	994.515898132249	1160.7067039619	1515.20262941044	1218.54934070674	1036.42383873199	1045.88772484665	1407.29291228633	1044.90930346348	1026.66090750525	985.153970965657	1112.62524987208	1131.72557061562	1149.96401416086	1020.75769845225	1003.01228472415	1030.12089848351	966.626456740887	1223.96370273393	1290.49452871852	1219.2476345163	1097.22015156785	1134.50829452708	1007.5230347812	1015.14738427795	969.306558246759	941.327920702627	1028.42907668871	1102.52697121771	1050.83675735415	1037.06568277334	1132.36341976101	1284.31628409294	1029.91775380665	984.829235677789	1198.48994390033	1266.51568879302	981.066179097078	1001.47590330591	1636.71570245554	1045.42681422352	1264.07133525456	1002.56516585495	1167.08305444542	902.710678045339
ENSSSAG00000000368	318.396323360326	338.124199115158	351.535602881352	344.004651200546	335.710817785455	308.803716962265	313.970616434558	323.161929009067	327.934866134049	318.977045512662	302.425366220719	329.802269109314	304.165518088085	316.436581080386	324.980103523073	352.951752127945	325.843866089845	282.994272515081	282.47382850251	322.267484983571	302.073225698445	329.760588106917	299.954685874856	319.257960905028	310.040770835628	320.20043333692	323.728587898472	329.535696158675	299.247794148021	338.918377009356	319.896860115574	346.560345317421	332.34609317571	305.529629891515	328.4237519793	378.391084849835	305.465146260833	326.04472653097	319.282537594169	288.507059867185	281.245012363555	357.68037779581	325.00727428041	359.403572841142	366.232323454098	350.435617694334	297.49013098967	311.222147852112	325.81557495962
ENSSSAG00000000371	871.287236222513	979.215952789159	1063.490379836	965.488881104839	1005.06654063153	991.717072902984	897.058904098736	773.352918163208	826.914896258879	962.968556957784	905.337474519717	831.67528731914	861.642382470347	852.620787911041	987.939514710141	1002.3278273321	895.100858336092	844.186304451766	981.321417200278	1011.15949642317	889.836044515081	852.510833375643	963.94106482384	929.886892154103	855.072760836355	873.079848232001	962.436342400862	945.797315259036	955.121278077164	895.874243228065	974.187416907852	903.532328863275	893.818161851398	973.065578836311	918.173930264709	968.456390432497	764.230644734352	884.156581945747	840.927246902952	898.126429518051	993.488874842689	996.963084776892	914.555353207665	774.963953938712	1018.79173615413	924.065349039227	953.373884352721	983.313786189888	978.286455742158
ENSSSAG00000000376	393.692751182025	329.852047454849	360.4191740733	319.495413964883	327.447166886121	378.774347693896	364.29343300595	457.304616522265	417.586124501631	363.251461924514	348.952345639291	478.315713273447	355.979202557348	358.628125224438	403.903842950105	384.662261108191	360.755708885185	330.95940344984	338.418320511124	356.666823268334	326.648674568827	357.450408482307	424.3940911604	430.805923148954	431.842502235339	345.816468003873	404.417695392685	356.416251434458	329.260847248412	349.085928319637	358.555090945251	344.30995346471	368.64327741333	398.114366222277	367.269572105884	376.517861657509	404.258706575675	324.126816374905	378.86695482125	400.15533988428	409.996787504014	372.44179021278	353.350931921143	490.095781147012	357.671048360366	397.368959349826	361.907285337827	421.631909828219	310.700419420256
ENSSSAG00000000377	30.1185711286795	26.8844928960065	38.0724479654894	23.6339073343886	25.8239090604196	23.3235435772104	37.1951252918988	24.3895795478541	21.2331927712694	24.1496816791921	31.0179862790481	25.6057662351952	20.1497661824914	21.0957720720257	29.7124666078238	24.8169200714962	18.4256948086519	17.9869241005348	19.2595792160802	25.3468808414044	25.5994259066479	20.9771366480227	27.8595683475098	27.8869905609814	24.60641038378	22.4140303335844	27.2204218052769	20.9070985478313	32.6612636680731	16.9459188504678	19.3291154148383	23.6291144534605	23.8200271559383	22.2203367193829	28.2515055466064	26.2251246925628	24.9822796198451	19.1791015606453	51.714777215957	31.6172120402394	29.220261024785	29.5228248339398	19.8405603485134	29.6099534442986	29.4888364339663	22.9451892537957	21.0819777866695	31.1222147852112	17.6343481292578
ENSSSAG00000000378	904.63279711498	1105.36626560888	1194.20578451752	1082.78308787551	1073.24166055104	1169.90894583287	1173.8343952414	980.664344319969	1067.5577476666	1104.84793682304	1102.10782497743	1023.2064187584	1157.17228648022	1183.12121703944	1146.7155081457	1192.59088121357	985.289785557388	1175.14570790161	1219.77335035175	1129.74668893117	1073.12793400668	1123.5354388681	1224.89235501218	1107.78665952588	1224.16891659305	1194.34761634671	1219.08603370776	1063.27529757542	1120.19307012932	1136.50629090471	1101.75957864578	1174.70454711489	1145.62987749989	1126.75624114538	1145.363120702	1141.72953572264	1091.27139612141	1182.39161121378	1046.66212147948	1182.68133788021	1322.21681137152	1150.25467526081	1184.76488938266	934.245082811491	1099.64822315049	1174.37650453518	1266.08988818832	1152.26295216675	1054.70196430228
ENSSSAG00000000380	143.063212861227	202.667715677587	204.322137414793	205.702526799308	200.393534308856	197.783649534744	170.659986633418	130.077757588555	138.015753013251	186.153796277105	192.89310217283	112.665371434859	163.117154810645	188.982958145231	180.131828809932	202.671513917219	161.952159633941	188.263138918931	184.341686782482	193.722589287877	193.531659854258	212.28862287799	167.157410085059	165.398702637545	126.723013476467	165.436890557409	178.877057577534	189.159463051807	184.492002881818	207.869937899072	171.062671421319	191.283307480395	170.143051113845	179.614388481679	178.926201795174	194.815212001895	162.384817528993	197.544746074646	192.244063128884	140.301378428562	180.800365090857	183.949908580702	188.957717604889	89.8508932102854	215.934382919689	170.002993107668	182.710474151136	180.064242685865	173.824288702684
ENSSSAG00000000381	103.263672441187	109.606009499103	134.522649478063	107.665577856659	75.4058144564253	83.0318151348689	125.807041428481	114.834270371147	112.064072959477	103.642383873199	79.4835898400608	131.101523124199	101.708343587814	105.478860360129	95.6370018939328	68.9358890874894	102.795981564058	85.138107409198	92.6294048011477	101.387523365618	83.9661169738051	82.2303756602491	107.723664277038	139.434952804907	126.723013476467	94.9927952232862	98.1879500833203	84.6239703126506	94.4528435806438	107.32415271963	100.511400157159	69.7621474340262	127.040144831671	85.1779574243012	114.183168250868	91.7879364239698	77.2179551886121	101.64923827142	62.9571200889911	82.9951816056285	84.0082504462568	84.0265014504442	104.871533270714	102.103287738961	62.7826840207025	80.308162388285	74.9581432414916	100.035690381036	98.2485110058648
ENSSSAG00000000382	676.592187140692	642.125772631539	607.890085848981	620.60890000302	629.070424711822	610.143899979823	606.061747403293	620.91804598912	624.019943111194	669.147429860947	552.507880595544	581.763008863635	612.169086877596	566.948874435692	588.678244667509	587.333775025409	688.539121796994	621.148445605135	619.97502619382	612.851368915386	565.235324018785	637.704954099891	636.126810601475	599.089486879014	681.597567630706	667.084236118583	584.266910891836	621.239499706988	648.811589081992	602.14498315329	599.202577859988	636.860894317078	643.140733210333	691.607980390794	619.178829896458	625.656546236855	627.963664989742	590.716328067874	620.577326591484	631.356202928531	630.061878346926	612.03086867283	641.5114512686	552.378786667778	654.461918276413	692.52753020547	671.109626208979	588.358060463279	662.547651142114
ENSSSAG00000000384	1035.86371417565	882.01817078052	878.204466403956	818.433457690865	886.276558953601	925.478209143707	960.509411949623	976.599414395326	1001.49892571154	999.193079476572	866.564991670906	996.576421873798	917.294117641037	896.570313061094	845.876783741483	871.349638065865	1039.59709657236	898.147076753371	916.20569699353	771.269374174164	831.469353447924	918.798585183395	941.653410145832	943.349577252508	1066.68789013686	1010.76603456688	1067.4293979355	857.191040461084	920.694540697303	825.831111979465	811.82284742321	881.02841033617	921.041050029613	951.771089480235	898.162447169196	827.964651008054	1033.35792972996	933.063290925392	953.350675633294	869.473331106584	1034.57986690879	987.879138674141	944.788588024447	1028.18010753133	995.010416449315	986.643137913215	878.41574111123	882.537090694919	872.480366966611
ENSSSAG00000000385	877.741215750087	784.820388771881	710.685695355802	816.682797888318	804.673006322675	700.639249059399	789.849425316204	919.690395450333	789.166997998844	832.157781195493	838.454941605519	899.274510180056	693.727664282918	773.511642640944	793.879967177792	777.59682890688	882.49380399333	803.415943157221	813.487941174436	727.817578446042	798.702088287414	763.567773988027	758.708911330518	801.991383719258	899.364299527159	766.346370453028	711.619598623668	747.677667115301	794.46317030448	777.252811274791	782.829174300952	807.890675123078	811.015210309327	833.26262697686	803.990762013842	755.845558103506	945.919951060498	800.72749015694	848.796886914076	826.987702427512	766.118718743581	826.639095350316	791.732836764487	905.656162244582	776.222275165049	710.257903719767	809.313702810479	834.371758289235	839.73086329799
ENSSSAG00000000387	878.816879004683	1031.95091962363	1085.06476701645	1024.13598449017	1021.5938424302	951.600577950182	1035.99363680671	665.632275160186	835.172249003261	895.550695603372	955.74170222317	778.415293549934	964.310238733517	858.773721432048	1007.43832092153	1005.08526289559	898.979951980019	919.731385674012	1049.18850586647	820.152644368301	851.948894173242	967.465542206808	1199.81874349942	1044.31971549054	967.031928082554	950.995287010652	1109.23218856503	833.297213549277	1006.32001571901	920.728257542085	1025.40957275717	975.544868150012	906.29531893308	961.029563113311	856.962334913729	951.597381701564	864.159763213732	973.339404202748	869.033104085538	1015.70293679269	1101.23858737158	831.181068401691	882.432541214834	694.302356624933	950.301535404269	1195.23576749318	859.676205300857	1059.63731292505	841.410325024586
ENSSSAG00000000388	79.5990808400815	61.0071184947839	92.6429567160242	45.51715486623	75.4058144564253	116.617717886052	82.0480704968356	52.8440890203506	93.1901238294599	123.767118605859	79.4835898400608	90.1322971478871	92.1132168342464	101.083907845123	67.781564449098	68.9358890874894	88.249380399333	105.523288056471	141.236914251255	93.2403116665949	91.1339562276665	112.437452433402	78.0067913730275	94.2387956888336	86.12243634323	115.272156001291	96.2436342400862	79.6460897060241	102.397475283689	132.178167033649	135.303807903868	102.392829298329	140.651588920778	118.508462503376	109.4745839931	127.379177078162	74.9468388595352	104.526103505517	56.2117143651706	63.2344240804788	83.0951172892322	73.8070620848496	138.883922439594	75.556432926831	62.7826840207025	111.597056825279	93.6976790518645	64.4674449122233	102.447165322355
ENSSSAG00000000389	51.6318362205934	83.7555355606355	74.8758143321292	56.8964435827874	57.8455562953399	70.9035724747195	54.6987136645571	76.2174360870442	66.0588219550602	61.3804409346132	67.8518449854177	71.6961454585466	55.6517351706906	65.0452972220794	51.9968165636916	55.1487112699915	68.8539121796994	88.735492229305	52.2760007293606	51.5990074271448	66.5585073572845	49.5060424893336	86.3646618772805	54.812360757791	76.279872189718	57.6360780006456	82.6334233374478	64.7124478861446	60.026106200783	54.226940321497	56.0544347030311	46.1330329805657	47.6400543118765	64.8093154315335	51.7944268354451	62.7529769429181	77.2179551886121	72.880585930452	58.4601829397774	69.1626513380237	84.9213836032813	49.961703565129	68.9695669257847	84.7457288233374	64.6851895970874	77.1792729445855	62.0747123718602	68.1724704818913	58.7811604308593
ENSSSAG00000000391	110.793315223357	201.633696720048	145.944383867709	156.684052327984	216.920836107525	183.789523388418	189.257549279368	135.158919994358	152.171214860764	190.178743223637	186.107917674289	165.925365204065	187.104971694563	184.588005630225	197.773605858327	154.416391555976	198.803549251245	183.466625825455	209.104002917442	187.385869077526	201.723476144385	206.415024616544	197.80293526732	205.786757932759	187.008718916728	192.120260002152	226.512795736769	195.132919779759	176.547371178773	189.79429112524	164.297481026126	196.909287112171	192.828791262357	191.650404204678	209.531999470664	159.223971347703	199.858236958761	193.708925762517	222.598388886076	208.475991890329	200.889294545397	199.846814260516	185.178563252792	135.797372692818	166.469237933681	196.077071805163	182.710474151136	195.625350078471	188.09971337875
ENSSSAG00000000392	83.9017338584642	108.571990541565	83.7593855240767	94.5356293375545	72.3069453691749	83.9647568779573	119.243195788734	120.93166525811	93.1901238294599	98.6112001900343	78.5142777688405	110.616910136043	63.3278365735444	87.8990503001073	94.7084873124383	82.7230669049872	82.4307399334429	94.7311335961499	61.447228927494	77.8511340128851	61.4386221759549	98.1729995127463	110.509621111789	119.2409251573	67.667628555395	74.7134344452813	71.9396861996604	76.6593613420482	80.3290538863419	92.6376897158907	108.243046323095	84.3896944766446	103.220117675733	99.9915152372232	122.423190701961	122.696119097347	93.1157694921499	98.7723730373231	88.8145086969696	84.9712573581434	84.9213836032813	72.6715688220058	85.9757615102247	90.8719260876751	84.6614981491291	100.124462198381	93.6976790518645	107.445741520372	74.7360468335211
ENSSSAG00000000398	9.68096929136126	19.6463601932355	8.88357119194753	19.2572578280204	9.29660726175106	13.9941261463262	13.1276912794937	15.2434872174088	16.5147054887651	14.087314312862	11.631744854643	9.21807584467028	15.3522028057077	14.0638480480172	10.2136603964394	8.27230669049872	14.5466011647252	27.5799502874867	11.0054738377601	18.1049148867175	11.2637473989251	18.45988025026	9.28652278250328	5.76972218503063	14.763846230268	9.60601300010759	13.6102109026385	6.96903284927711	11.4755791266203	12.4270071570097	4.83227885370958	7.87637148448683	15.8800181039588	12.0360157229991	15.3028988377452	8.42950436546661	14.7622561389994	27.8096972629356	11.2423428730341	10.8684166388323	13.696997355368	20.4388787311891	21.7301375245623	22.4627233025714	15.2200446110794	10.429631478998	23.4244197629661	19.2661329622736	12.5959629494698
ENSSSAG00000000399	279.672446194881	258.504739384678	290.619686136569	276.604248802474	331.578992335788	292.943707329762	330.380230533925	272.350304951038	291.366589694641	290.802416886938	305.33330243438	298.051118977672	279.218188528809	290.066865990354	297.124666078238	319.862525365951	342.330014076533	282.994272515081	263.21424928643	310.499290307204	300.025271625913	298.714425867844	296.240076761855	304.833655442452	306.349809278061	322.335102892499	290.675218563493	282.743618456385	331.0263209602	305.026539308421	312.165213949639	293.676136778723	301.720343975218	298.122850985054	293.109370046042	325.940835464709	310.007378918987	320.290996062776	254.076948930571	283.566870485897	270.287414479261	273.653876345365	269.264747586967	323.667422132506	303.449639433395	280.557086785047	279.921816167445	271.948876813632	294.745533017594
ENSSSAG00000000402	91.4313766406341	89.9596493058678	82.4903039252271	65.649742595524	89.8672035302602	86.7635821072225	103.927555962658	95.5258532290954	81.3939056231992	81.5051756672732	92.0846467659241	101.398834291373	84.4371154313926	87.0200597971062	84.4948269159989	107.539986976483	69.8236855906811	86.337235682567	99.0492645398411	89.6193286892514	93.1819103001983	81.3912901943281	102.151750607536	75.96800876957	97.195321015931	118.47416033466	70.9675282780434	83.6283941913253	82.0945275981296	68.9134033252358	108.243046323095	72.0125392867368	98.68296964603	85.1779574243012	71.805909930958	73.9923160968736	107.878025631149	82.4701367107747	94.4356801334866	104.732014883293	77.6163183470851	77.2135418733811	95.4236473904692	116.397748022415	84.6614981491291	87.6089044235836	90.1840160874196	93.3666443556337	104.966357912249
ENSSSAG00000000403	316.244996851134	327.784009539771	398.491622038789	348.381300706914	359.468814121041	366.646105033747	387.266892745064	326.210626452549	347.988437084692	329.039412878992	410.019006126167	412.764951711347	381.88604479198	377.08692578746	375.119890923775	347.436881000946	385.000044159727	396.911458485134	335.666952051684	341.277645614624	312.312996061104	308.783451458894	402.106436482392	444.268608247359	442.91538690804	384.240520004304	401.501221627834	385.287958952891	355.742952925228	363.772391323376	361.454458257477	356.687108654618	360.703268361351	339.785982333897	369.623864234768	339.990009407153	381.547543284907	364.40292965226	357.506503362485	396.20318837925	399.03918961972	321.344593384807	344.847834628923	353.277375576804	390.013643158909	407.798590828824	368.934611266716	349.75441377666	331.693691002706
ENSSSAG00000000406	5.37831627297848	8.27215166030968	2.53816319769929	4.37664950636826	7.23069453691749	14.9270678894146	9.84576845962028	7.11362736812412	2.35924364125215	5.03118368316501	8.72380864098228	5.12115324703904	8.6356140782106	10.5478860360129	7.42811665195595	15.1658955992477	10.6675075207985	15.5886675537968	11.9225966575735	10.8629489320305	10.2397703626592	11.7471965228927	13.0011318955046	3.84648145668709	9.842564153512	8.53867822231786	12.6380529810214	6.96903284927711	3.53094742357547	11.2972792336452	10.6310134781611	9.0015674108421	6.80572204455379	12.9618630863067	10.5943145799774	7.49289276930365	4.54223265815365	5.75373046819358	7.86964001112389	3.95215150502993	5.47879894214718	13.6259191541261	13.2270402323423	8.16826301911686	13.3175390346945	2.08592629579961	11.7122098814831	10.3740715950704	8.3973086329799
ENSSSAG00000000408	54.8588259843805	68.2452511975549	48.2251007562866	44.6418249649563	101.229723516845	67.1718055023658	75.4842248570888	92.4771557856136	82.5735274438253	88.5488328237042	82.3915260537215	71.6961454585466	51.8136844692636	72.077221246088	80.7807685900209	41.3615334524936	95.0377942762048	80.3415943157221	55.0273691888006	85.0930999675721	107.517588807921	84.7476320580118	111.438273390039	98.0852771455207	60.285705440261	74.7134344452813	102.076581769788	77.6549374633735	90.9218961570683	75.6917708654229	73.4506385763856	67.5117555813157	80.5343775272199	56.4766891617649	117.714606444193	56.1966957697774	105.606909302072	80.5522265547101	122.541537316072	116.588469398383	77.6163183470851	82.8910081876003	58.5768924575157	87.8088274555062	48.5138921978155	82.3940886840846	46.8488395259322	102.258705722837	76.4155085601171
ENSSSAG00000000409	12.9079590551483	4.13607583015484	17.7671423838951	5.25197940764192	15.4943454362518	10.2623591739726	8.75179418632914	11.1785572927665	8.25735274438253	4.02494694653201	6.78518449854177	9.21807584467028	8.6356140782106	10.5478860360129	10.2136603964394	8.27230669049872	16.4861479866886	13.1904110070588	17.4253335764535	13.5786861650381	19.4555636890524	11.7471965228927	16.7157410085059	10.5778240058895	19.685128307024	12.8080173334768	9.72157921617032	15.9292179412048	10.5928422707264	9.03782338691617	10.6310134781611	12.3771551899079	6.80572204455379	12.9618630863067	3.5314381933258	12.1759507501184	7.94890715176889	17.2611914045807	15.7392800222478	5.92822725754489	8.21819841322077	9.08394610275072	8.50309729222003	6.12619726433764	15.2200446110794	17.7303735142967	9.36976790518645	9.63306648113681	12.5959629494698
ENSSSAG00000000410	703.483768505585	575.948559349062	623.119065035177	576.842404939337	665.223897396409	677.315705482189	722.023020372154	647.340090499295	670.025194115611	651.035168601553	656.224272216111	731.300683677175	625.60226433259	699.676440388854	643.460604975684	705.903504255891	728.299831647243	664.317063446418	688.759237679821	586.599242329646	672.752912826707	611.693304656343	785.639827399777	689.48180111116	776.332247608259	753.538353119551	698.981545642646	551.549171214217	606.440219999087	615.701718233664	634.961441377439	589.602665410157	719.137962707851	661.055017401642	628.595998411993	677.170184025818	688.148247710278	640.581992125552	600.341109420022	731.148028430537	785.294515041096	590.456496678797	641.5114512686	764.753625164816	700.122052109652	737.374945565162	668.767184232683	682.465709932846	629.798147473492
ENSSSAG00000000413	60.2371422573589	62.0411374523226	90.104793518325	75.2783715095342	85.7353780805931	68.1047472454542	87.5179418632914	74.184971124723	54.2626037487995	76.4739919841082	63.0052846293165	71.6961454585466	52.7731971446203	50.9814491740622	69.638593612087	57.9061468334911	74.6725526455895	63.5537984885563	64.1985973869341	70.6091680581981	71.6783925386141	74.6786064669609	89.1506187120315	67.313425492024	61.51602595945	73.6460996674916	55.4130015321708	73.6726329780723	56.4951587772075	63.2647637084132	81.182284742321	69.7621474340262	70.3257944603892	86.1038047876088	76.5144941887258	69.3092581160588	63.5912572141511	69.044765618323	85.4418058350593	58.2942346991914	65.7455873057662	63.5876227192551	68.0247783377602	60.2409397659868	68.4902007498572	54.2340836907898	55.0473864429704	74.8415165072937	56.2619678409653
ENSSSAG00000000414	72.0694380579116	71.347308070171	71.0685695355802	33.2625362483988	115.69111259068	54.110621099128	48.1348680248102	69.1038087189201	75.4957965200688	77.4802287207412	81.4222139825013	76.8172987055856	66.2063745996146	72.077221246088	90.9944289864603	77.2081957779881	74.6725526455895	71.9476964021392	64.1985973869341	84.1878542232362	93.1819103001983	83.9085465920909	118.867491616042	97.1236567813489	77.510192708907	55.5014084450661	97.2157921617032	63.7168717648193	76.7981064627664	76.8214987887875	86.0145635960306	69.7621474340262	60.1172113935585	59.2542312516878	60.0344492865387	79.6119856738513	85.166862340381	74.7984960865166	112.423428730341	108.684166388323	84.9213836032813	84.0265014504442	53.8529495173935	68.4092027851037	67.5389479616648	78.2222360924853	57.389828419267	88.9206136720321	64.6592764739452
ENSSSAG00000000415	2073.8787548605	2823.90577303822	3002.64706287827	2514.8228063592	2827.20156393474	2727.92165679052	2719.62004340178	1912.54952954423	2444.17641233723	2617.22175198244	2718.92035977281	2201.07166557738	2836.3194683545	2955.16607108961	2915.53578589271	2873.24785716656	2698.87940276202	2826.3453403307	3030.17379666329	2819.84049360624	2891.71115041495	3008.96048079238	3032.04968848732	2852.16600013347	2835.88879673064	2659.79826625201	2807.59207762999	3166.92764193578	2834.46804427521	2941.81151244121	2889.70275451833	3032.40302152743	2873.14898980913	2784.02302146602	2760.40752111634	2856.66536829702	2585.66594065397	3005.36521455311	2704.90769525201	2713.15200820305	2841.67038466034	2738.80974997934	2871.2125190063	2369.81730842128	2939.37111551471	2942.19904022535	2962.01787902707	2595.7409141094	2876.07820679562
ENSSSAG00000000423	1406.96753701117	1405.23176329511	1506.39985783453	1480.18286305375	1368.66718020224	1401.2784981188	1399.19309553937	1392.23849919001	1353.02622825811	1360.43206792782	1416.16493605279	1275.16715851272	1377.86020181227	1519.77457968885	1505.12213660257	1530.37673774226	1416.83895344424	1456.94085214332	1382.10408945871	1542.53874834833	1477.59886333172	1585.87153059052	1234.17887779469	1296.26425090355	1227.85987815062	1275.46505945873	1273.52687731831	1640.7094479441	1478.58423362223	1411.03017628229	1429.38808492729	1528.01606799045	1378.15871402214	1439.69264994335	1472.60972661686	1518.24739738015	1344.50086681348	1421.17142564381	1210.80032742578	1396.09751915182	1196.20443570213	1536.32238462772	1544.72934141997	1423.31983108111	1397.39034585473	1188.97798860578	1553.03903028465	1344.92428178949	1583.73240818001
ENSSSAG00000000424	91.4313766406341	66.1772132824775	79.9521407275278	73.5277117069868	74.3728580940085	70.9035724747195	53.604739391266	95.5258532290954	79.034661981947	76.4739919841082	78.5142777688405	81.9384519526247	84.4371154313926	77.3511642640944	54.7823603081751	38.604097888994	85.340060166388	67.1511833086632	82.5410537832009	72.4196595468699	55.2947599583595	80.5522047284072	92.8652278250328	81.7377309546006	72.588910632151	82.1847778898094	71.9396861996604	67.6991762501205	71.5016853274032	83.5998663289746	66.6854481811922	73.137735213092	74.8629424900917	69.4385522480716	70.6287638665161	89.9147132316438	59.0490245559975	76.7164062425811	88.8145086969696	72.1267649667962	82.1819841322077	71.5360755591619	85.9757615102247	84.7457288233374	86.564003725514	69.8785309092869	63.2459333600085	71.8774960515593	70.5373925170312
ENSSSAG00000000426	30.1185711286795	20.6803791507742	12.6908159884965	16.6312681241994	17.5602581610853	11.195300917061	13.1276912794937	10.1623248116059	11.7962182062608	11.068604102963	20.3555534956253	14.3392290917093	18.2307408317779	15.8218290540193	13.9277187224174	12.4084600357481	21.335015041597	26.3808220141177	23.8451933151469	14.483931909374	14.3356785077228	23.4943930457854	13.9297841737549	19.2324072834354	7.381923115134	24.5486998891638	14.5823688242555	11.9469134559036	11.4755791266203	11.2972792336452	15.4632923318707	19.1283307480395	14.7457310965332	12.9618630863067	12.9486067088613	13.1125623462814	23.8467214553067	20.1380566386775	30.3543257571921	13.8325302676047	14.6101305123925	13.6259191541261	14.1718288203667	18.3785917930129	8.56127509373215	16.6874103663969	32.7941876681526	7.41005113933601	17.6343481292578
ENSSSAG00000000429	60.2371422573589	116.844142201874	126.908159884965	111.166897461754	145.646847100767	122.215368344582	118.149221515443	40.6492992464236	67.2384437756863	99.6174369266673	98.8698312644658	36.8723033786811	127.615185822446	121.300689414148	100.279574801405	113.054858103483	97.9471145091498	163.081445178182	146.739651170135	116.776701019328	113.661451025517	143.483614672475	96.5798369380341	63.4669440353369	88.583077381608	109.935482112342	96.2436342400862	134.402776378916	114.755791266203	137.826806650472	79.2493732008371	126.021943751789	99.8172566534556	109.249988870299	107.120291864216	94.5977712124586	95.3868858212267	131.37684569042	114.671897304948	90.8994846156883	72.1375194049379	151.020603958231	142.663076791692	56.1568082564284	119.85785131225	103.253351642081	115.950877826682	126.711874482646	101.607434459057
ENSSSAG00000000430	559.344892389762	526.315649387204	531.745189918002	586.471033853347	579.488519315816	577.490938971728	518.543805540001	501.00261321217	560.320364797386	523.243103049161	509.858149461853	492.654942365156	533.489047498344	599.471523046732	606.320021715904	581.81890389841	525.617188752071	538.408594742675	563.113411365393	645.440215711478	544.755783293467	550.440065644116	543.261582776442	502.927450461837	479.82500248371	478.1659804498	483.162487043665	572.456269762048	557.00695606903	546.788314908428	591.470931694053	591.853057262868	476.400543118765	590.690617790263	574.447279447664	577.889354832544	505.323383219594	577.290956975423	508.153897861142	526.624188045238	496.744437421344	558.662685319169	575.376250106888	487.032682514843	584.069211950171	517.309721358303	583.268052097856	535.746697373993	590.330796898487
ENSSSAG00000000431	2264.27115092394	2434.08062604612	2401.10238502353	2462.30301228279	2281.80060457868	2312.76258111618	2498.63724019697	1976.57217585735	2099.72684071441	2522.63549873894	2605.51084744004	2206.19281882442	2548.46566574748	2431.28773130097	2461.4921555419	2638.86583426909	2406.97760605653	2708.83076954054	2602.79456263027	2538.30906711779	2579.39815435384	2583.54414957048	2303.98630233906	2375.20229950428	2544.30283368285	2434.59062813838	2364.28806537262	2530.75450040891	2293.35035161227	2487.66088724868	2386.17929796179	2415.79565388475	2551.01147970025	2472.93830739466	2550.87552164567	2479.21089504335	2468.70344970651	2482.73469702553	2629.58399800268	2328.80527433888	2359.53607775139	2461.74939384545	2481.0148321522	2129.87458223472	2516.06362476906	2155.8048267089	2506.41291463737	2209.67724975	2397.43161471576
ENSSSAG00000000432	356.044537271175	441.526094869029	422.604172416932	450.794899155931	408.01776315463	454.342628884058	406.958429664305	472.548103739674	447.076670017283	456.831478431383	429.405247550572	454.758408337067	419.307039130893	440.374242003537	512.54004898496	483.929941394175	415.06301990016	410.101869492193	401.699795078245	508.748108316761	394.231158962378	475.761459177155	352.887865735125	330.797405275089	355.562630045621	378.903846115355	335.394482957876	429.093308291205	386.638742881514	436.074978418705	461.965858414636	486.084640185473	406.074748658376	427.741481848121	454.378380874587	411.172490715538	382.683101449445	464.134257767616	411.469749153049	425.844324666975	345.164333355272	461.010264714599	435.54753907927	437.002071522752	411.892457287336	369.208954356531	460.289848342284	361.610495599597	516.434480928264
ENSSSAG00000000434	222.662293701309	237.824360233903	272.852543752674	302.864145840684	264.436828778697	234.168377515192	248.332160037089	220.522448411848	231.205876842711	234.45315963549	249.113202303605	232.500357415572	237.95914348847	224.142578265274	233.057159955118	271.607403004708	259.899274143091	262.609091867808	246.706038529789	263.426511601739	242.682557595022	226.553075798645	280.452988031599	268.292081603924	239.912501241855	279.64171178091	253.733217542045	240.929421360723	240.104424803132	240.632047676643	274.473438890704	264.421042693487	237.065984551957	270.347430085826	238.960651081713	247.265461387021	287.296215628218	232.067128883808	238.337668908323	258.86592357946	264.808615537114	232.776118882987	241.865878534259	237.900660431779	270.155791846659	238.838560869055	260.011059368924	221.560529066147	238.483565176629
ENSSSAG00000000437	157.046835170972	138.558540310187	164.980607850454	147.055423413974	130.152501664515	159.533038068119	144.404604074431	162.597196985694	166.326676708277	136.848196182088	161.875115893782	165.925365204065	148.724464680294	132.727565953162	147.633818457624	115.812293666982	124.130996605655	127.107596977113	132.065686053122	136.692107394717	126.973152496974	130.897332683662	148.584364520052	150.012776810796	164.862949571326	140.888190668245	171.099794204598	123.451439044337	129.762317816398	132.178167033649	123.706338654965	129.397531530855	150.860171987609	132.39617295299	133.017505281939	142.364962616769	153.300352212686	140.00744139271	134.908114476409	180.810931355119	139.709373024753	115.820312810072	143.607865379716	177.659720665792	145.541676593447	149.143730149672	146.402623518538	139.308961419517	141.91451589736
ENSSSAG00000000439	118.322958005527	226.450151700978	197.976729420545	205.702526799308	226.217443369276	192.185999076213	180.505755093038	98.5745506725771	149.811971219512	175.085192174142	195.801038386491	135.198445721831	221.647428007405	176.677091103216	217.272412069711	186.126900536221	177.468534209648	205.050934746097	207.269757277816	210.922258430258	200.69949910812	272.702776424295	215.447328554076	175.014906279262	157.481026456192	170.773564446357	209.013953147662	199.11522426506	221.566950829361	225.945584672904	259.976602329575	220.538401565631	169.008764106419	208.315656744215	191.874808504035	170.463310501658	174.875957338916	236.861904273969	181.001720255849	167.966438963772	194.497362446225	238.453585197206	220.135741009696	115.376715145026	229.251921954383	220.065224206859	190.909021068174	177.100222230131	228.406794817053
ENSSSAG00000000442	266.764487139732	202.667715677587	236.049177386034	195.198567984025	185.932145235021	193.118940819302	220.982803204811	226.619843298811	228.846633201459	226.403265742426	250.082514374825	246.839586507282	183.266920993136	182.830024624223	212.629839162239	206.807667262468	230.80607181364	187.064010645562	189.844423701362	203.680292475571	244.730511667554	201.380511821018	216.375980832326	198.093795019385	254.676347472123	209.197616446788	198.320216009875	213.053289963614	199.498529432014	202.221298282249	233.882296519544	209.286442302079	205.305948344039	210.16735147083	200.114830955129	196.688435194221	227.111632907683	182.20146482613	183.250188830456	236.141052425538	183.539764561931	211.201746888954	195.571237721061	272.615778263025	196.90932715584	207.549666432061	180.368032174839	240.085656914487	174.664019565982
ENSSSAG00000000446	107.56632545957	141.660597182803	98.9883647102725	105.039588152838	120.855894402764	119.416543115317	120.337170062026	120.93166525811	119.141803883234	112.698514502896	116.31744854643	117.786524681898	112.262983016738	123.937660923151	107.707691453361	114.433575885232	131.889183893509	94.7311335961499	105.469124278535	85.9983457119079	102.397703626592	95.6557431149836	114.22423022479	131.741989891533	114.419808284577	111.002816890132	114.71463475081	107.522221103132	104.162948995476	109.583608566359	91.8132982204821	96.7668496665525	125.905857824245	103.694904690454	116.537460379752	115.203226328044	119.233607276533	112.197744129775	77.5721658239354	113.62435576961	147.014438280949	98.7879138674141	107.705899034787	142.944602834545	106.540312277556	147.057803853872	104.238667945199	93.3666443556337	115.043128271825
ENSSSAG00000000450	239.87290577484	230.586227531132	218.282035002139	217.081815515866	237.57996335586	218.308367882689	225.358700297975	260.155515177111	241.822473228345	197.222400380069	221.972464309438	242.742663909651	207.254737877054	213.594692229261	222.843499558678	238.518176242713	270.566781663889	226.635243666738	202.684143178749	207.301275452915	263.16209832034	211.449537412069	232.163069562582	237.520229950428	237.451860203477	223.072968558054	198.320216009875	244.911725846024	248.049056506177	225.945584672904	218.419004187673	238.541536387316	229.125975499978	237.942772370059	190.697662439593	206.991162752013	262.313936008373	226.313398415614	163.013971658995	232.188900920508	232.848955041255	211.201746888954	236.197147006112	304.267797462103	210.226866190534	188.776329769865	247.127628499293	259.35178987676	226.727333090457
ENSSSAG00000000454	108.641988714165	138.558540310187	173.864179042402	148.806083216521	147.7127598256	153.0024458665	154.250372534051	117.882967814628	128.578778448242	148.923037021684	143.458186540597	97.3019116937418	144.886413978867	153.823338025188	154.133420528086	164.067416028225	160.012612811977	146.293649351016	132.065686053122	150.270793559755	141.308831004696	129.21916175182	147.655712241802	154.820878631655	155.020385417814	151.561538446142	135.129951104768	121.460286801687	180.078318602349	163.810548887856	151.733556006481	132.773119309921	149.725884980183	162.949135942141	164.800449021871	143.301574212932	189.638213477915	167.817138655646	158.517034509781	150.181757191137	147.014438280949	113.549326284384	146.442231143789	137.839438447597	134.126643135137	167.917066811869	151.087507471131	157.093084153923	131.837745537784
ENSSSAG00000000456	52.7074994751891	59.9730995372452	65.9922431401817	41.1405053598617	48.5489490335889	54.110621099128	38.28909956519	54.8765539826718	81.3939056231992	52.3243103049161	61.066660486876	65.5507615620997	48.9351464431934	51.8604396770633	51.0683019821971	48.2551223612425	77.5818728785345	83.938979135829	55.0273691888006	50.6937616828089	50.1748747770299	50.3451279552545	64.0770071992726	67.313425492024	57.825064401883	67.2420910007531	68.0510545131923	43.8053493383132	54.7296850654198	58.7458520149551	55.0879789322892	51.759012612342	56.7143503712816	53.6991470718421	65.9201796087484	61.8163653467551	82.8957460113041	72.880585930452	61.8328858016877	57.306196822934	48.3960573223001	60.1811429307235	61.4112582215891	47.9885452373115	65.6364423852798	61.5348257260885	50.3625024903772	47.4243272917505	57.9414295675613
ENSSSAG00000000459	520.621015224317	512.8734029392	573.624882680041	594.34900296481	503.049748496974	483.263822919798	501.040217167343	471.531871258513	547.344524770499	568.523756197647	529.244390886258	505.969940807457	531.57002214763	543.216130854663	571.036467619113	558.380701608664	548.891750615632	540.806851289413	531.014112671926	592.030716795661	588.786795852902	506.807621416229	481.04188013367	460.616154438279	524.116541174514	493.108667338856	448.164801865452	537.611105515663	515.518323842018	571.642329222448	563.443714342537	560.34757132492	520.637736408365	522.177912905499	553.258650287709	534.805221409048	500.78115056144	532.220068307906	516.023537872266	556.265324332962	431.911983272603	531.410847010917	542.308649526033	537.063293506934	482.285163613578	447.431190449016	598.493924943784	550.566799652666	564.299140136249
ENSSSAG00000000460	138.760559842845	211.973886295436	184.016831833199	170.689330748362	212.789010657858	192.185999076213	169.566012360127	93.4933882667742	175.763651273285	220.365845322628	192.89310217283	141.343829618278	183.266920993136	197.772863175241	171.775197576481	187.505618317971	173.589440565721	191.860523739038	205.435511638189	184.670131844518	206.843361325715	194.667828093651	179.229889702313	195.20893392687	145.177821264302	164.369555779619	191.515110558555	177.212549595904	205.677687423271	245.150959370101	188.458875294674	184.532131922263	209.843096373742	211.093198834138	185.989078181826	153.604301770725	156.707026706301	210.970117167098	165.262440233602	151.169795067395	203.62869401647	205.524280574735	196.516026309085	119.460846654584	206.421855037764	182.518550882466	206.134893914102	146.719012558853	183.061328198962
ENSSSAG00000000467	165.652141207737	216.10996212559	158.635199856206	164.562021439447	169.404843436353	180.990698159152	187.069600732785	172.7595217973	185.200625838294	192.191216696904	146.366122754258	158.75575065821	164.076667486001	163.4922335582	131.849070572218	147.522802647227	169.710346921794	143.895392804278	166.916353206029	162.038988236121	225.274947978501	157.748067593131	141.15514629405	147.127915718281	212.845449819697	182.514247002044	193.459426401789	153.318722684096	177.430108034667	184.145651508417	152.700011777223	168.779388953289	203.037374329188	199.983030474446	182.4576399885	178.892814867125	195.316004300607	218.641757791356	188.871360266973	153.14587081991	174.408432991685	178.272442266483	169.117157256376	120.481879531974	180.738029756568	215.89337161526	125.320645731869	144.495997217052	182.221597335664
ENSSSAG00000000468	10.756632545957	4.13607583015484	2.53816319769929	2.62598970382096	4.13182544966714	5.59765045853048	8.75179418632914	6.09739488696354	8.25735274438253	15.093551049495	1.93862414244051	1.02423064940781	9.59512675356734	10.5478860360129	11.1421749779339	11.0297422539983	11.6372809317802	9.59302618695189	4.58561409906672	9.95770318769461	4.09590814506366	13.4253674547345	11.1438273390039	11.5394443700613	11.072884672701	7.47134344452813	6.80510545131923	4.9778806066265	5.2964211353632	9.03782338691617	13.5303807903868	7.87637148448683	6.80572204455379	11.1101683596915	7.06287638665161	7.49289276930365	10.2200234808457	19.1791015606453	8.9938742984273	9.88037876257482	3.65253262809812	9.08394610275072	7.55830870419558	4.08413150955843	6.65876951734723	9.38666833109824	11.7122098814831	17.0431176204728	2.51919258989397
ENSSSAG00000000472	51.6318362205934	42.3947772590871	39.3415295643391	49.8938043725982	44.4171235839217	39.1835532097134	42.6649966583545	23.3733470666936	24.7720582331476	45.2806531484851	41.6804190624709	16.3876903905249	34.5424563128424	32.5226486110397	42.7116707487467	46.8764045794928	42.670030083194	37.1729764744386	37.6020356123471	39.8308127507784	44.0310125594344	39.4370168982827	57.5764412515203	42.311296023558	43.061218171615	40.5587215560098	56.3851594537879	31.8584358824096	37.9576848034363	41.7999331644873	36.7253192881928	32.6306818643026	37.4314712450459	39.8114366222277	35.314381933258	29.0349594810517	27.2533959489219	46.9887988235809	39.3482000556194	44.4617044315867	44.743524694202	37.4712776738467	28.3436576407334	26.5468548121298	35.1963531631211	54.2340836907898	30.451745691856	34.8272403548792	27.7111184888337
ENSSSAG00000000473	60.2371422573589	82.7215166030968	85.0284671229264	78.7796911146288	89.8672035302602	77.4341646763384	98.4576845962028	66.0551112754383	80.2142838025731	95.5924899801353	73.6677174127393	57.3569163668373	76.7610140285387	91.4150123121116	87.2803706604824	67.5571713057396	89.2191538103147	67.1511833086632	86.2095450624543	91.4298201779232	80.8941858650073	67.9659227395936	93.7938801032831	72.1215273128829	88.583077381608	72.5787648897018	99.1601080049373	76.6593613420482	96.2183172924315	100.545785179442	84.0816520545467	102.392829298329	85.0715255569224	69.4385522480716	71.805909930958	81.4852088661772	71.54016436592	98.7723730373231	71.9509943874184	80.031067976856	93.1395820165021	94.2459408160387	103.926744682689	52.07267674687	75.1489702672045	81.3511255361848	67.9308173126017	81.5105625326961	115.882859135123
ENSSSAG00000000474	609.901065355759	656.602038037081	568.548556284642	621.484229904294	682.784155557495	664.254521078951	598.403927490255	622.950510951441	638.175404958707	609.7794623996	545.722696097003	586.884162110674	639.994954462941	651.331962723795	643.460604975684	667.299406366897	624.534076672203	561.192031936686	611.7209208155	637.293004012455	577.523048453977	653.647577952388	581.336326184705	582.741940688094	591.784169729909	645.737540562788	645.512859953709	633.186413162891	595.84737772836	732.06369434021	627.229795211504	569.349138735762	575.083512764795	589.764770426955	701.579054407393	617.227041871389	455.358823979904	616.608115174745	825.187966880705	523.660074416465	612.71234836346	700.599343174649	667.02074314526	561.568082564284	702.975810474229	632.035667627282	645.342764469717	625.408316159959	725.527465889463
ENSSSAG00000000475	57.0101524935719	69.2792701550936	60.9159167447831	63.8990827929767	74.3728580940085	84.8976986210457	68.9203792173419	54.8765539826718	67.2384437756863	71.4428083009432	85.2994622673823	69.647684159731	81.5585774053224	73.8352022520901	84.4948269159989	78.5869135597379	64.9748185357726	65.9520550352943	73.3698255850675	66.9881850808546	67.5824843935504	67.1268372736727	78.0067913730275	70.1982865845393	71.358590112962	57.6360780006456	65.1345807483412	56.7478389155422	62.6743167684646	64.3944916317777	79.2493732008371	57.3849922441184	58.9829243861329	65.7351627948412	80.0459323820516	68.3726465198958	82.8957460113041	49.8656640576777	62.9571200889911	92.8755603682033	84.9213836032813	65.8586092449427	61.4112582215891	79.6405644363894	78.0027286317818	79.2651992403851	91.3552370755679	67.4314653679577	73.0565851069251
ENSSSAG00000000481	4214.44863150593	4095.74909081083	4219.69631617508	4113.17520608489	3963.4535625932	4285.93436774817	4003.94584024558	4722.43233995326	4252.536663357	3932.37316676177	3902.45039873274	4780.08444078624	3746.89699726804	3720.76679920354	3919.26004848826	4334.68870582133	4109.89971574037	3695.71333852322	3901.44047548596	4223.87664307118	4054.94906361303	3905.94284386183	4504.89220179234	4526.34705415653	4078.51252111153	4186.08699849133	4214.30459020984	4071.90633622048	3775.46553265807	4098.65290596648	4095.83955640424	4060.83209821614	3940.51306379665	3732.09072149302	4058.79963019579	4168.85821452132	4097.09385765459	3736.0889840137	3956.18045702071	4244.61071640214	4328.25116429627	3751.66974043605	3825.44899291099	5021.43969100209	4072.31318625193	4502.47190948346	4096.93101654277	4418.61349438606	4231.40382015857
ENSSSAG00000000483	18.2862753281268	20.6803791507742	24.1125503781433	19.2572578280204	13.4284327114182	18.6588348617683	24.0674340124051	33.5356718782994	17.6943273093911	18.112261259394	15.5089931395241	37.8965340280889	19.1902535071347	19.3377910660236	16.7132624669009	8.27230669049872	11.6372809317802	22.7834371940107	23.8451933151469	20.8206521197251	21.5035177615842	21.8162221139436	20.4303501215072	31.7334720176685	24.60641038378	22.4140303335844	25.2761059620428	13.9380656985542	23.8338951091344	24.8540143140195	28.9936731222575	27.0047022325263	22.6857401485126	12.0360157229991	30.6057976754903	24.3519015002369	19.304488797153	23.9738769508066	14.6150457349444	29.6411362877245	22.8283289256133	14.7614124169699	18.8957717604889	14.2944602834545	14.2687918228869	23.9881524016955	23.4244197629661	25.935178987676	15.9548864026618
ENSSSAG00000000484	86.0530603676556	75.4833839003258	69.7994879367306	91.0343097324599	79.5376399060924	80.2329899056036	72.2023020372154	100.607015634898	94.369745650086	65.4053878811452	84.330150196162	89.1080664984793	89.2346788081762	65.0452972220794	83.5663123345044	59.2848646152408	78.5516462895162	87.536363955936	74.2869484048808	80.5668712458927	80.8941858650073	63.7704954099891	80.7927482077785	75.0063884053982	83.661795304852	85.3867822231786	80.6891074942137	69.6903284927711	75.9153696068726	79.0809546355165	83.1151962838048	70.8873433603815	73.7286554826661	78.6970258811479	75.3373481242838	86.168266846992	85.166862340381	85.3470019448715	47.2178400667433	104.732014883293	94.9658483305511	64.7231159820989	68.9695669257847	95.9770904746231	72.2952119026271	91.7807570151828	74.9581432414916	105.963731292505	103.286896185653
ENSSSAG00000000485	48.4048464568063	52.7349668344742	50.7632639539859	45.51715486623	61.9773817450071	47.5800288975091	54.6987136645571	67.0713437565989	73.1365528788167	62.3866776712462	26.1714259229468	48.138840522167	57.570760521404	60.650344707074	40.8546415857577	39.9828156707438	55.2770844259558	47.9651309347595	44.9390181708538	32.5888467960914	40.9590814506366	59.5750680803845	39.0033956865138	42.311296023558	67.667628555395	39.4913867782201	58.3294752970219	37.8318926103614	47.6677902182688	48.5783007046744	40.5911423711605	30.3802900115921	46.5057673044509	44.4406734387658	68.2744717376322	29.0349594810517	46.5578847460749	56.5783496039036	60.7086515143843	47.4258180603591	62.0930546776681	44.2842372509098	35.901966344929	54.1147425016492	58.9776728679326	80.308162388285	45.6776185377839	62.9854346843561	38.6276197117075
ENSSSAG00000000486	722.845707088307	756.901876918336	942.927627945288	862.199952754548	874.914038967016	733.292210067493	823.76262778823	724.5737590675	622.840321290568	818.070466882631	758.002039694238	761.003372510002	844.371154313926	727.804136484888	868.161133697351	796.898877851377	643.929544891836	588.771982224172	785.974256580036	796.616255015568	688.112568370695	693.923680316592	914.722494076573	813.530828089319	665.603400881249	785.558396453243	735.923546664094	655.089087832048	707.072221570987	817.923016515913	818.588037818403	809.015871049433	722.540823730128	741.603738009405	872.265233751474	781.134071199906	664.301526254971	711.54466789994	899.38742984273	727.195876925507	840.995637619592	734.664141059965	806.849454172878	662.650337425855	831.394936880211	748.84754019206	678.136952137869	884.76010603672	789.34701150011
ENSSSAG00000000487	289.353415486242	307.103630388997	271.583462153824	306.365465445779	319.183515986786	334.926085768741	340.225998993545	273.366537432198	344.449571622814	281.746286257241	320.842295573904	312.390348069382	331.031872998073	276.003017942337	321.266045197095	317.105089802451	317.11590539101	297.383811795509	344.838180249817	318.646502006227	300.025271625913	325.565160777313	329.671558778866	306.756896170795	323.574296546707	346.883802781663	311.09053491745	300.663988640241	285.124004453719	308.415723078514	267.708248495511	322.93123086396	283.571751856408	326.824119247591	308.412268883787	339.990009407153	304.329588096295	308.783535126389	336.14605190372	273.686491723322	270.287414479261	282.737822448116	307.056291107945	286.91023854648	331.035970290977	341.048949363236	341.996528539305	305.294106940644	344.289653952176
ENSSSAG00000000489	22.5889283465096	37.2246824713936	34.2652031689405	30.6365465445779	39.2523417718378	27.9882522926524	29.5373053788608	14.2272547362482	17.6943273093911	33.2058123088891	31.9872983502684	24.5815355857874	24.9473295592751	24.61173408403	33.4265249338018	38.604097888994	30.0629757404321	20.3851806472728	29.347930234027	28.0626180744121	20.4795407253183	21.8162221139436	29.7168729040105	44.2345367519015	33.218654018103	25.6160346669536	32.0812114133621	29.867283639759	34.4267373798608	22.5945584672904	35.7588635174509	48.3834248332763	22.6857401485126	19.4427946294601	30.6057976754903	32.7814058657035	21.5756051262298	36.440292965226	37.0997314810126	21.7368332776646	24.6545952396623	35.200291148159	32.1228119928312	27.5678876895194	29.4888364339663	34.4177838806935	23.4244197629661	34.0862352409456	29.3905802154296
ENSSSAG00000000491	83.9017338584642	74.4493649427871	86.297548721776	104.164258251565	78.5046835436756	65.305922016189	68.9203792173419	79.2661335305259	74.3161746994427	87.5425960870712	73.6677174127393	95.2534503949262	76.7610140285387	73.8352022520901	91.9229435679548	81.3443491232374	78.5516462895162	79.1424660423531	77.0383168643209	99.577031876946	72.70236957488	58.7359826144636	84.5073573207798	107.701480787238	83.661795304852	72.5787648897018	118.603266437278	75.6637852207229	62.6743167684646	70.0431312486003	68.6183597226761	65.2613637286052	86.205812564348	57.4025365250726	72.9830559954	84.2950436546661	93.1157694921499	70.0037206963552	89.938742984273	102.755939130778	97.7052478016247	66.9941025077866	57.6321038694913	95.9770904746231	73.2464646908195	107.42520423368	63.2459333600085	82.9925727605633	83.133355466501
ENSSSAG00000000493	52.7074994751891	46.530853089242	50.7632639539859	66.5250724967976	49.5819053960057	47.5800288975091	47.0408937515191	74.184971124723	56.6218473900516	54.3367837781821	78.5142777688405	59.4053776656529	52.7731971446203	55.3764016890676	72.4241373565705	55.1487112699915	53.3375376039925	57.5581571217113	34.8506671529071	46.1675329611295	54.2707829220935	64.60958087591	47.3612661907667	58.6588422144781	52.903782325127	49.0973997783277	55.4130015321708	78.6505135846988	49.4332639300565	53.0972123981325	69.584815493418	57.3849922441184	35.1628972301946	61.105925978303	65.9201796087484	60.8797537505922	57.9134663914591	45.0708886675164	59.5844172270808	51.3779695653891	62.0930546776681	81.7555149247565	55.7425266934424	68.4092027851037	48.5138921978155	50.0622310991906	48.0200605140805	50.3883477474849	55.4222369776673
ENSSSAG00000000495	46.2535199476149	47.5648720467807	57.1086719482341	70.0263921018922	77.4717271812588	55.9765045853048	49.2288422981014	63.0064138319565	48.3644946456691	50.3118368316501	55.2507880595544	56.3326857174295	61.4088112228309	61.5293352100751	56.6393894711641	56.5274290517413	43.6398034941757	32.3764633809626	54.1102463689873	49.788515938473	56.3187369946254	51.1842134211754	66.8629640340236	53.8507403936192	55.364423363505	37.3567172226406	55.4130015321708	70.6859046140964	63.5570536243584	44.0593890112163	57.0208904737731	55.1346003914078	47.6400543118765	56.4766891617649	55.3258650287709	56.1966957697774	54.5067918978438	38.3582031212905	66.3298229509013	63.2344240804788	57.5273888925454	62.4521294564112	46.2946408131979	70.4512685398829	31.3913420103512	50.0622310991906	58.5610494074153	52.6113630892857	50.3838517978794
ENSSSAG00000000496	2328.81094619968	1832.28159275859	1687.87852647003	1671.88011143268	1789.08041970587	1800.57756416064	1883.82369860735	2321.07498697079	2208.25204821201	2024.5483141056	1932.80827001318	2339.34280324743	1863.37361554278	1862.58087585927	1670.39773210859	1760.62260729448	1963.7911572379	2003.74334479958	1815.90318323042	1673.79938127703	1854.42241267757	1704.18258128537	1851.73264283115	1927.08720980023	2001.7314847205	1936.14528691057	1947.23231699892	1696.46171073831	1784.01118576151	1847.10515470099	1717.39190460839	1711.42300398635	1980.46511496515	2031.30911509692	1806.91920891837	1736.47789928612	2100.78260439606	1878.5929978652	2073.08802578749	1903.94898754817	2190.60644370185	1921.25460073178	1934.92702827407	2617.92829762695	2000.48461356875	1980.58701786173	1912.60387364618	1832.5056467578	1752.5183117029
ENSSSAG00000000498	150.592855643397	157.170881545884	181.4786686355	155.80872242671	108.460418053762	144.605970178704	149.874475440886	154.46733713641	143.913862116381	170.054008490977	159.936491751342	160.804211957026	160.238616784575	161.734252552197	170.846682994987	153.037673774226	138.67759777038	164.280573451551	154.076633728642	154.797022281434	144.380762113494	140.966358274713	162.514148693807	160.590600816686	116.880449322955	138.753521112665	146.795846164172	157.301027169398	182.72652917003	149.124085884117	196.190521460609	163.153409321513	150.860171987609	129.618630863067	138.903235604148	136.745293039792	160.113701199916	135.212666002549	128.162708752589	150.181757191137	136.056840396655	163.511029849513	147.387019731814	148.049767221493	135.07789592333	156.444472184971	185.052916127432	166.72615063506	173.824288702684
ENSSSAG00000000499	196.846375591012	217.143981083129	244.932748577982	274.853588999927	235.514050631027	226.704843570485	226.452674571266	213.408821043724	227.667011380833	250.552947421618	197.739662528932	222.258050921494	236.040118137756	247.875321846303	274.84031612237	231.624587333964	198.803549251245	257.812578774332	211.855371376882	308.688798818533	251.898350921415	283.610887481267	191.302369319568	200.9786561119	196.85128307024	216.668959891316	170.127636282981	298.67283639759	210.09137170274	282.43198084113	247.412677309931	275.673001957039	285.840325871259	233.313535553521	291.9322239816	235.089510636902	224.840516578606	276.179062473292	238.337668908323	231.200863044251	223.71762347101	242.995558248582	288.160519347456	220.543101516155	253.984494447387	196.077071805163	315.058445811894	254.164754079225	265.354952802165
ENSSSAG00000000506	1008.97213281076	1225.31246468337	1147.24976536008	1305.99221270029	1183.76799132963	1071.0171210655	1031.61773971355	810.95351996615	983.804598402147	1071.64212451415	1100.16920083499	855.23259225552	1213.78353432627	1292.11603941158	1314.7766473962	1258.76933473756	974.62227803659	1173.94657962824	1168.4144724422	1429.38303030634	1219.55665019271	1292.1916175182	958.369151154338	889.498836858889	781.253529685015	814.376435453566	890.496656201202	1412.7225161606	1097.24191187608	1265.29527416826	1199.37161149072	1239.9659108435	1161.50989560385	1151.75411995468	1164.19745773307	1078.03994718356	941.377718402344	1245.68264636391	1065.77410436363	941.60009607338	860.171433917107	1279.70090722501	1253.73445630844	932.203017056712	1055.89059489363	858.358670721539	1352.76024131129	1001.09790892429	1387.23538616828
ENSSSAG00000000508	148.441529134206	154.068824673268	148.482547065409	168.063341044541	170.437799798769	168.862455499003	176.129857999874	184.954311571227	179.302516735163	137.854432918721	184.169293531848	168.998057152288	197.659611123487	172.28213858821	164.347080924525	187.505618317971	187.166268319464	161.882316904813	166.916353206029	149.365547815419	163.836325802547	130.058247217741	178.301237424063	213.479720846133	206.693847223752	198.52426866889	166.239004596513	165.26563614	150.948002357851	204.480754128978	159.465202172416	148.525862278895	172.411625128696	138.877104496143	177.749055730732	191.068765617243	168.062608351685	158.227587875323	176.504783106636	184.763082860149	212.760025586716	138.530178066949	154.945328436009	177.659720665792	167.420490721873	171.045956255568	151.087507471131	185.992283597334	160.388594889916
ENSSSAG00000000509	457.156883203171	222.314075870823	354.073766079052	374.641197745123	413.182544966714	414.226133931256	428.837915130128	280.480164800323	498.98003012483	420.606955912595	447.822176903757	562.302626524887	361.736278609489	397.303707356485	431.759280394939	408.100463397937	401.486192146416	419.694895679145	409.036777636751	413.697305161494	391.15922785358	364.163092209674	469.898052794666	493.311246820119	461.370194695875	445.078602338318	411.222800844005	363.385284283735	384.873269169726	363.772391323376	410.743702565314	371.314655697236	417.417618732633	422.186397668276	363.738133912558	413.045713907864	492.832243409671	442.078290972874	448.569480634062	486.114635118681	273.939947107359	374.712776738467	427.989230375075	644.271745632842	438.527535356725	477.67712173811	467.317174271174	485.358349626509	431.621663735167
ENSSSAG00000000510	128.003927296888	137.524521352648	142.13713907116	116.418876869396	122.921807127597	128.745960546201	144.404604074431	112.801805408825	125.039912986364	111.692277766263	115.34813647521	130.077292474792	95.9512675356734	150.307376013183	136.491643479691	130.97818926623	151.284652113142	151.090162444492	149.491019629575	153.891776537098	143.356785077228	136.770930945108	119.796143894292	149.051156446625	140.256539187546	115.272156001291	115.686792672427	141.371809228193	128.879580960505	120.880887800004	141.10254252832	115.895180414592	116.83156176484	147.209730765912	114.183168250868	143.301574212932	112.420258289303	128.499980456323	154.020097360567	123.504734532185	126.012375669385	114.684819547228	130.380825147374	129.67117542848	143.639171017062	135.585209226975	134.690413637055	102.999710836771	155.350209710128
ENSSSAG00000000511	944.432337535021	808.602824795271	708.147532158103	756.285034700436	759.222926376337	777.140471992649	856.581855986964	992.859134093896	901.231070958322	862.344883294483	857.841183029924	998.624883172613	802.152596598229	847.346844893034	763.238985988474	847.911435776119	851.461054841916	847.783689271873	761.211940445075	751.353967798775	843.757077883115	731.682526283033	901.721362181068	876.997772124656	994.098979504712	891.224539454427	884.6637086715	751.659971600602	892.4469613087	777.252811274791	794.426643549855	762.882838068868	882.475291777142	828.633390160322	819.293660851587	824.218204623402	1012.91788276826	834.290917888069	876.902744096662	969.26515660859	970.660545917076	828.910081876003	824.800437345343	1168.06161173371	832.346189668404	889.647565158533	753.095095379361	845.486834998239	741.482352292125
ENSSSAG00000000513	67.7667850395288	73.4153459852484	72.3376511344299	97.1616190413755	93.9990289799274	72.7694559608963	99.5516588694939	74.184971124723	51.9033601075473	66.4116246177782	70.7597811990785	74.76883740677	69.0849126256848	69.4402497370847	63.1389915416256	73.0720424327387	64.9748185357726	86.337235682567	99.0492645398411	49.788515938473	92.1579332639324	83.06946112617	105.866359720537	80.7761105904288	78.740513228096	85.3867822231786	104.993055534639	61.7257195221687	70.6189484715094	62.1350357850487	82.1487405130629	69.7621474340262	93.0115346089018	83.326262697686	60.0344492865387	88.9781016354809	61.3201408850743	85.3470019448715	57.335948652474	78.0549922243411	86.7476499173304	70.4005822963181	71.803932689858	53.0937096242596	82.7589925727441	102.210388494181	62.0747123718602	71.1364909376257	76.4155085601171
ENSSSAG00000000514	956.264633335573	868.575924332517	836.324773641917	799.176199862845	822.23326448376	903.087607309585	881.74326427266	1062.97917529398	1048.68379853658	889.513275183574	910.184034875818	1085.68448837228	895.225326107832	829.767034833013	861.66153162689	893.409122573862	940.680208652231	876.562767832729	832.747520390516	805.668712458927	844.78105491938	820.625585670649	955.583194319587	988.545734368581	1040.85115923389	881.618526454319	977.018711225118	838.275094155903	918.929066985516	785.160906738342	882.37411868737	819.142634386631	887.012439806844	894.368552955163	864.02521130038	917.879364239698	1034.49348789449	786.343163986456	735.249223896432	1004.83452015386	1034.57986690879	865.245866287006	796.456779704609	1280.37522824657	894.177620900914	967.869801251019	903.011381862344	989.241827101357	787.667549773514
ENSSSAG00000000515	605.598412337377	469.444606722574	478.443762766317	429.786981525364	463.797406725136	473.934405488914	467.127014695318	683.924459821077	561.499986618012	465.88760906108	470.116354541823	677.016459258561	463.444622197302	453.559099548554	384.40503673872	485.308659175925	545.982430382687	497.638233448129	379.688847402724	410.076322184151	450.549895957003	390.174741653223	492.185707472674	525.044718837787	572.099041422885	484.569989116539	507.466435084091	397.234872408795	465.202323056068	450.761441422444	421.374716043476	425.324060162289	470.729108081637	489.773255189732	440.252628101284	452.383400946708	627.963664989742	458.380527299422	504.781194999232	514.767733530148	505.87576899159	467.823224291662	475.228659776297	705.533718276219	501.310219377427	530.868242281001	479.029384152657	490.545385424044	440.858703231445
ENSSSAG00000000516	16.1349488189354	32.0545876837	20.3053055815944	12.2546186178311	7.23069453691749	25.1894270633872	33.9132024720254	10.1623248116059	15.335083668139	19.1184979960271	14.5396810683038	5.12115324703904	20.1497661824914	23.732743581029	11.1421749779339	8.27230669049872	20.3652416306153	16.7877958271658	11.0054738377601	8.14721169902286	18.4315866527865	26.0116494435482	7.42921822600262	8.65458327754595	11.072884672701	38.4240520004304	16.5266846674896	10.9513373345783	28.2475793886037	20.3351026205614	22.2284827270641	18.0031348216842	14.7457310965332	17.5910999028448	24.7200673532806	10.3027275577925	12.4911398099225	21.0970117167098	7.86964001112389	13.8325302676047	21.9151957685887	24.9808517825645	25.5092918766601	15.3154931608441	26.6350780693889	23.9881524016955	5.85610494074153	11.115076709004	21.8330024457477
ENSSSAG00000000518	1171.39728425471	1152.93113765566	1161.20966294743	1195.70064513981	1009.1983660812	1207.22661555641	1091.78632474456	1294.68018099859	1158.38862785481	1128.99761850223	1120.52475433061	1317.16061513844	1000.77172039707	1218.28083715949	1169.92837268306	1120.89755656258	1238.40064582361	1176.34483617498	1143.65215630724	1140.6096378632	1076.19986511548	1136.96080632283	1137.59904085665	1126.05744644514	1114.67039038523	1058.79609956741	1010.0720805601	1201.66037843964	1105.18654357912	1084.53880642994	1196.47224417849	1174.70454711489	1007.24686259396	1136.94056214176	1122.99734547761	1165.14482562672	1259.3340044731	1079.78341786433	1038.79248146835	1175.7650727464	1088.45472317324	1076.44761317596	1123.35363116107	1468.24527768626	1159.57714880661	1040.877221604	1254.37767830684	1249.33462209205	1094.16931487728
ENSSSAG00000000519	10.756632545957	11.3742085329258	17.7671423838951	10.5039588152838	12.3954763490014	13.0611844032378	12.0337170062026	14.2272547362482	10.6165963856347	12.074840839596	4.84656035610127	13.3149984423015	10.5546394289241	7.91091452700965	13.9277187224174	13.7871778174979	6.78841387687177	7.19476964021392	19.2595792160802	16.2944233980457	10.2397703626592	10.0690255910509	12.0724796172543	9.61620364171772	6.151602595945	7.47134344452813	7.77726337293626	6.96903284927711	15.0065265501957	11.2972792336452	8.69810193667725	6.75117555813157	9.07429605940506	12.9618630863067	12.9486067088613	24.3519015002369	11.3555816453841	17.2611914045807	21.3604514587648	17.7846817726347	18.2626631404906	17.0323989426576	6.61352011617113	18.3785917930129	11.4150334583095	11.4725946268979	14.0546518577797	12.5970869368712	15.1151555393638
ENSSSAG00000000522	43.0265301838278	33.0886066412387	21.574387180444	21.8832475318413	24.7909526980028	32.6529610080945	28.4433311055697	15.2434872174088	20.0535709506433	24.1496816791921	28.1100500653873	22.5330742869718	23.9878168839183	21.9747625750268	23.2128645373623	26.195637853246	32.0025225623955	25.1816937407487	22.9280704953336	28.0626180744121	27.6473799791797	27.68982037539	28.7882206257602	19.2324072834354	30.758012979725	27.750704222533	33.0533693349791	16.9247940625301	26.482105676816	23.7242863906549	27.0607615807737	31.5054859379473	17.0143051113845	20.3686419927677	21.1886291599548	39.3376870388442	23.8467214553067	21.0970117167098	23.6089200333717	16.7966438963772	29.220261024785	29.5228248339398	26.4540804646845	21.4416904251818	24.732572493004	16.6874103663969	24.5956407511144	34.8272403548792	36.9481579851115
ENSSSAG00000000524	334.531272179261	412.573564057945	360.4191740733	442.041600143195	388.391592268711	409.561425215814	347.883818906583	350.600206000403	320.857135210292	367.276408871046	394.510012986643	357.456496643325	407.792887026612	384.118849811469	401.118299205621	443.947125723431	339.420693843588	348.946327550375	368.683373564964	465.296312588639	366.583778983198	364.163092209674	348.244604343873	338.490368188464	348.180706930487	362.893824448509	302.341113622897	438.053493383132	366.335795195955	368.291303016834	405.911423711605	434.325627573131	360.703268361351	358.30292960005	395.52107765249	408.362655927049	323.634076893448	378.787255822744	369.873080522823	378.418506606616	336.946134942052	392.880668943969	396.811206970268	335.919816661181	359.57355393675	333.748207327937	421.63955573339	418.667889372485	389.635120570267
ENSSSAG00000000525	508.788719423764	503.567232321352	517.785292330656	528.699260369286	477.225839436554	499.123832552302	531.671496819495	509.132473061455	498.98003012483	474.943739690777	498.22640460721	473.194560026407	573.788579863327	545.853102363666	502.326388588521	471.521481358427	471.309877737097	497.638233448129	458.561409906672	502.41138810641	493.556931480171	581.48622788319	448.539050394908	452.923191524904	417.078656005071	452.549945782847	464.691486532941	481.858842721446	490.80169187699	555.826138295344	547.980422010667	455.704350173881	504.757718304406	464.775376380426	545.018627836616	478.608525639271	522.35675568767	500.574550732842	466.557229230916	398.179264131765	441.956447999873	563.204658370545	513.964991885299	479.885452373115	450.893821603227	445.345264153217	527.049444666738	463.128196208501	482.005515533046
ENSSSAG00000000526	139.83622309744	133.388445522494	114.217343896468	115.543546968122	119.822938040347	137.142436233997	124.71306715519	163.613429466855	135.656509371999	106.661094083098	113.40951233277	143.392290917093	128.574698497802	121.300689414148	122.563924757273	143.386649301978	115.40303590682	112.718057696685	131.148563233308	111.345226553312	117.75735917058	125.023734422215	132.797275789797	144.243054625766	151.329423860247	132.349512445927	131.241319418299	140.376233106867	145.651581222488	140.086262497201	144.968365611287	115.895180414592	142.92016293563	132.39617295299	124.777482830845	133.935458251303	133.995863415533	141.925351548775	129.286943039892	133.38511329476	180.800365090857	116.955806072916	120.932939267129	198.080378213584	115.101587371288	141.842988114373	117.122098814831	122.265843799044	127.639091221294
ENSSSAG00000000530	207.603008136969	267.810910002526	261.430809363027	270.476939493559	310.919865087452	280.815464669613	239.58036585076	123.980362701592	188.739491300172	268.665208681012	209.371407383575	142.368060267685	261.946960372388	278.63998945134	271.126257796392	317.105089802451	248.26199321131	206.250063019466	243.954670070349	248.942579692365	270.329937574202	260.955579901403	259.093985631841	221.172683759507	190.699680474295	238.01565544711	250.816743777194	280.752466213735	258.641898776903	314.064362695337	296.701921617768	308.303683821342	229.125975499978	250.904635456366	286.04649365939	254.758354156324	176.011515503454	293.440253877873	258.573886079785	181.798969231377	186.279164033004	314.531633807744	275.878267703139	125.587043918922	264.448275117504	203.377813840462	244.785186522996	204.517411445674	252.758989852695
ENSSSAG00000000532	52.7074994751891	80.6534786880194	54.5705087505348	63.023752891703	43.3841672215049	41.0494366958902	52.5107651179748	67.0713437565989	61.3403346725559	57.3554939880812	55.2507880595544	83.9869132514403	51.8136844692636	35.1596201200429	47.3542436562192	59.2848646152408	44.6095769051573	56.3590288483424	52.2760007293606	53.4094989158165	59.3906681034231	47.8278715574918	37.1460911300131	43.2729163877297	50.443141286749	60.8380823340148	55.4130015321708	45.7965015809638	45.0195796505872	54.226940321497	44.4569654541282	50.6338166859868	43.102906282174	49.069910255304	37.6686740621419	47.7671914043108	53.3712337333054	58.4962597599681	42.7209029175297	43.4736665553292	50.2223236363492	45.4197305137536	57.6321038694913	84.7457288233374	64.6851895970874	64.6637151697879	55.0473864429704	54.0933733171529	62.9798147473492
ENSSSAG00000000533	57.0101524935719	64.1091753674	73.6067327332795	80.5303509171761	78.5046835436756	60.6412133007469	63.4505078508862	50.8116240580295	68.4180655963124	54.3367837781821	82.3915260537215	51.2115324703904	72.9229633271117	62.4083257130762	66.8530498676035	64.79973574224	74.6725526455895	69.5494398554012	48.6075094501072	56.1252361488241	68.6064614298164	72.1613500691982	71.5062254252752	61.5437033069934	68.897949074584	82.1847778898094	57.3573173754049	78.6505135846988	63.5570536243584	59.8755799383196	87.9474751375144	75.3881270658025	60.1172113935585	79.6228732444555	72.9830559954	74.9289276930365	48.8290010751518	77.6753613206133	71.9509943874184	44.4617044315867	80.3557178181587	72.6715688220058	80.307029982078	46.9675123599219	45.6601338332382	53.19112054289	76.1293642296399	69.6544807097585	76.4155085601171
ENSSSAG00000000534	2378.29145591108	2509.56400994645	2364.29901865689	2682.01081750247	2401.62354261902	2402.32498845267	2359.70250748899	2407.45474786944	2417.04511046283	2456.22387412116	2242.98813280367	2345.48818714388	2416.05291654826	2358.33151955188	2475.41987426432	2525.81097616561	2388.55191124788	2170.42217479787	2278.13308441635	2550.98250753849	2384.84251746332	2398.10626160196	2494.36001938038	2455.01678973053	2038.64110029617	2210.45032480254	2382.75906588335	2678.09976636506	2309.23961501836	2382.59619037578	2672.2502061014	2595.82700210159	2353.64554040819	2356.2815396179	2532.0411846146	2485.76717621649	2064.44474313083	2415.60784156327	2410.35831197852	2303.11628955619	2357.70981143734	2620.71845064358	2577.38326813069	2617.92829762695	2602.62762849457	2388.38560869055	2776.96496289963	2465.32401405709	2550.262631836
ENSSSAG00000000536	612.052391864951	629.717545141075	690.380389774208	651.245446547598	691.047806456829	681.980414197631	629.035207142407	601.609628847069	642.893892241211	656.066352284718	652.34702393123	618.635312242316	657.266182619362	791.970443203967	650.88872162764	609.393259533406	689.508895207975	612.754547691552	672.251026923181	697.944468882958	664.561096536579	734.199782680795	652.84255160998	584.665181416437	707.434298533675	667.084236118583	621.208911913284	678.982914743855	661.169905064506	636.036820854226	711.31144726605	634.610502464368	673.766482410825	715.680011836792	661.556088216367	624.719934640692	597.303594547205	725.928994070424	665.54669808362	656.057149834968	604.494149950239	743.748087162715	776.616219356096	547.27362228083	725.805877390848	637.250483366781	701.561371900835	617.25725990669	707.893117760205
ENSSSAG00000000543	47.3291832022106	38.2587014289323	38.0724479654894	42.891165162409	36.1534726845875	45.7141454113323	33.9132024720254	56.909018944993	33.0294109775301	38.2369959920541	43.6190432049114	31.7511501316421	31.6639182867722	27.2487055930333	41.7831561672522	35.8466623254945	47.5188971381024	27.5799502874867	54.1102463689873	37.1150755177708	30.7193110879775	36.91976050052	45.5039616342661	49.0426385727604	50.443141286749	36.2893824448509	43.7471064727665	40.8186209743373	37.9576848034363	39.5404773177582	34.792407746709	56.2597963177631	44.2371932895996	55.5508417984573	43.5544043843516	38.4010754426812	43.1512102524597	42.1940234334196	25.8573886079785	45.4497423078442	51.1354567933737	53.3681833536605	33.0676005808557	30.6309863216882	34.2451003749286	51.1051942470904	51.5337234785255	45.2013119499497	28.5508493521317
ENSSSAG00000000544	72.0694380579116	120.980218032029	120.562751890716	115.543546968122	129.119545302098	130.611844032378	122.525118608608	53.8603215015112	74.3161746994427	116.723461449428	127.949193401073	83.9869132514403	108.424932315311	126.574632432154	135.563128898196	100.646398067734	110.554168851912	97.1293901428879	115.557475296481	116.776701019328	120.829290279378	146.839956536159	138.369189459299	128.857128799017	120.571410880522	106.733477778973	117.631108515661	111.504525588434	105.928422707264	102.805241026171	99.5449443864174	121.521160046368	106.622978698009	105.546599417069	115.36031431531	114.266614731881	102.200234808457	105.485058583549	134.908114476409	130.420999665988	106.83657937187	131.717218489885	126.601670795276	54.1147425016492	106.540312277556	125.155577747977	112.437214862237	111.891772203974	101.607434459057
ENSSSAG00000000545	283.975099213264	350.532426605623	342.652031689405	323.872063471252	297.491432376034	319.066076136238	357.729587366203	311.983371716301	389.275200806605	325.01446593246	307.27192657682	327.753807810499	345.424563128424	304.130714038371	297.124666078238	333.649703183448	322.9345458569	333.357659996578	363.180636646084	300.54158711951	292.857432372052	295.35808400416	412.321611543146	390.417867853739	345.720065892109	316.998429003551	363.58706268477	317.588782702771	302.778741571596	336.658921162627	369.186104423412	316.180055305829	339.151815220264	331.453356064129	329.600898043742	360.595464522738	319.091844235294	308.783535126389	284.431274687763	330.992688546256	375.297727537082	319.073606859119	319.338542752263	331.835685151622	313.913420103512	370.251917504431	309.202340871153	321.596219447183	339.251268772388
ENSSSAG00000000550	205.451681627778	259.538758342216	312.194073317013	281.856228210116	253.074308792112	284.547231641966	303.030873701646	210.360123600242	274.851884205876	240.490580055288	315.995735217803	276.542275340108	304.165518088085	326.105476613398	306.409811893183	308.832783111952	271.536555074871	303.379453162354	316.407372835604	272.478969045098	266.234029429138	277.737289219821	377.961477247883	308.680136899139	306.349809278061	289.247724781018	290.675218563493	278.761313971084	280.71032017425	312.934634771972	251.278500392898	214.912421933855	274.497455797003	237.942772370059	257.794988112784	247.265461387021	292.974006450911	254.12309567855	304.667491859225	326.052499164969	293.115743404874	254.35049087702	275.878267703139	247.089956328285	262.545769541119	298.287460299344	305.688677906708	258.610784762827	273.752261435145
ENSSSAG00000000553	273.218466667307	292.627364983455	293.157849334269	292.3601870254	277.865261490115	262.156629807844	293.185105242026	286.577559687286	277.211127847128	333.064359825524	232.634897092861	262.203046248399	287.85380260702	295.34080900836	326.837132686062	286.773298603956	274.445875307816	274.600374601498	275.136845944003	319.551747750563	342.008330112816	276.059118287979	398.391827369391	379.84004384785	295.27692460536	336.210455003766	335.394482957876	300.663988640241	272.765688471205	272.26442953085	307.332935095929	291.425744926013	324.406084123731	277.754208992287	291.9322239816	355.912406541924	316.820727906217	330.839501921131	292.300914698887	293.447249248472	290.376343933801	260.027957191239	304.221925343872	273.636811140415	315.815925679897	407.798590828824	325.599434705229	304.55310182671	293.066071290998
ENSSSAG00000000555	621.733361156312	521.14555459951	445.447641196226	384.269826659134	491.687228510389	525.246201358777	473.690860335064	606.690791252872	657.049354088724	508.149551999666	473.024290755484	694.428380298494	538.286610875128	465.864966590569	433.616309557928	377.768672199442	534.345149450906	538.408594742675	463.147024005739	465.296312588639	532.468058858276	485.830484768206	494.043012029174	557.739811219628	578.25064401883	463.223293560744	529.826067281283	425.111003805903	478.443375894476	467.707360272912	479.362062287991	428.699647941355	564.874929697965	549.02748644142	510.8813919678	462.686128504501	588.219129230898	481.395449172196	490.166149264288	503.899316891316	557.924358941988	497.346049125602	479.007814128395	707.575784030998	508.920241682967	571.543805049093	483.71426810525	514.257549069919	457.653320497404
ENSSSAG00000000556	13748.0520569876	11674.074030612	11857.0293780523	11605.9991609874	11827.3503496722	12009.7590587772	12196.7191729229	14716.0625596865	13341.5227912809	11644.1715163171	11469.8697387493	13094.7888526788	10953.7967018725	10278.0359515915	10478.2870521654	12112.0357126719	13177.2811084191	11716.6823590884	11541.9906873509	11521.0625881627	12002.0348420728	10611.0748020358	12126.3414493928	12133.7257551194	13862.0212897025	13168.7764883697	11985.7350156164	11001.1161406446	12006.9867138684	10434.1671001947	11044.6565480386	10965.034302332	11645.724705239	11827.7000662549	11135.8017696207	11636.4624707286	14310.3039895131	11016.4759364346	11757.2421766191	13328.6309507134	12351.0390819138	11483.2433671398	12645.9952507072	15496.2159801421	12245.4771424016	13380.1742244066	11501.3901036164	13077.2582507002	10728.4015094951
ENSSSAG00000000557	37.6482139108493	81.6874976455581	52.0323455528355	77.0290313120815	75.4058144564253	63.4400385300122	48.1348680248102	31.5032069159783	48.3644946456691	58.3617307247142	61.066660486876	45.0661485739436	62.3683238981877	67.6822687310826	51.9968165636916	66.1784535239898	62.0654983028276	75.5450812222461	72.4527027652542	70.6091680581981	60.414645139689	76.3567773988027	65.9343117557733	46.157777480245	49.21282076756	52.2994041116969	61.245949061873	79.6460897060241	68.8534747597216	65.5242195551422	83.1151962838048	57.3849922441184	51.0429153341534	60.1800786149954	58.8573032220967	58.0699189621033	46.5578847460749	70.0037206963552	64.0813543762945	65.2104998329938	47.4829241652756	86.2974879761318	79.3622413940536	42.8833808503635	65.6364423852798	63.6207520218881	50.3625024903772	54.0933733171529	70.5373925170312
ENSSSAG00000000558	393.692751182025	380.518976374245	383.262642852593	397.399775178238	405.951850429796	373.176697235366	380.703047105317	407.509224945396	418.765746322257	422.619429385861	368.338587063696	426.079950153648	361.736278609489	365.660049248446	394.61869713516	397.070721143939	400.516418735434	304.578581435723	381.523093042351	391.971407297433	368.63173305573	359.96766488007	451.325007229659	404.842173316316	392.472245621291	403.452546004519	421.916537981792	393.252567923494	352.212005501653	353.604840013095	385.615852526025	418.572884604157	424.223340777186	377.74572422951	387.281055201397	425.221664657982	405.394264740213	257.958915990679	376.618486246643	425.844324666975	463.871643768461	353.138404744434	416.651767318781	510.516438694804	374.79359854783	441.173411561617	401.728798934869	396.437735954477	338.41153790909
ENSSSAG00000000562	406.600710237173	414.641601973023	402.298866835338	407.903733993522	427.643934040549	432.884968793024	373.045227192279	509.132473061455	419.945368142883	437.712980435356	499.19571667843	530.551476393245	429.861678559817	408.730583895499	462.400261584258	424.645076778934	398.576871913471	502.434746541605	492.494954239766	487.927456197036	463.86159742846	430.450844017426	437.395223055904	460.616154438279	471.212758849387	431.203250227052	400.529063706217	470.907505386867	342.50190008682	372.810214710292	476.462694975765	472.58228906921	394.73187858412	380.523266319433	441.429774165726	532.931998216722	509.865615877747	400.843222617486	299.046320422708	560.217475837992	386.255325421376	373.577283475623	430.823596139148	513.579537326973	330.084717502784	397.368959349826	476.686942176361	547.602779196931	465.210898267086
ENSSSAG00000000564	36.5725506562536	58.9390805797065	48.2251007562866	32.3872063471252	30.9886908725035	43.8482619251555	37.1951252918988	31.5032069159783	60.1607128519298	40.2494694653201	35.8645466351494	36.8723033786811	52.7731971446203	42.1915441440515	42.7116707487467	27.5743556349957	30.0629757404321	52.7616440282354	31.1821758736537	39.8308127507784	41.9830584869026	40.2761023642036	45.5039616342661	37.5031942026991	60.285705440261	37.3567172226406	46.6635802376176	32.8540120037349	42.3713690829056	40.6702052411228	39.6246866004186	27.0047022325263	39.7000452598971	54.6249944351497	44.7315504487935	29.9715710772146	45.4223265815365	40.2761132773551	37.0997314810126	48.4138559366166	42.9172583801529	36.3357844110029	31.1780234048068	40.8413150955843	48.5138921978155	55.2770468386896	43.3351765614873	47.4243272917505	42.8262740281975
ENSSSAG00000000566	69.9181115487202	86.8575924332517	62.1849983436327	70.9017220031659	88.8342471678435	76.5012229332499	56.8866622111394	69.1038087189201	82.5735274438253	84.5238858771722	70.7597811990785	71.6961454585466	80.5990647299656	65.9242877250805	76.1381956825485	73.0720424327387	58.1864046589009	85.138107409198	85.292422242641	74.2301510355416	71.6783925386141	64.60958087591	66.8629640340236	74.0447680412264	60.285705440261	91.790790889917	76.8004758077456	86.6151225553012	66.20526419204	72.3025870953294	78.2829174300952	67.5117555813157	66.9229334381123	65.7351627948412	95.3488312197967	90.8513248278068	87.4379786694578	70.9626757743875	80.9448686858457	68.1746134617663	70.3112530908888	76.0780486105373	88.8101272742981	47.9885452373115	81.8077397845517	69.8785309092869	72.615701265195	62.9854346843561	69.6976616537331
ENSSSAG00000000569	253.856528084584	204.735753592665	163.711526251604	175.941310156004	186.965101597438	201.515416507097	157.532295353924	209.343891119081	213.51154953332	153.954220704849	162.844427965003	202.797668582746	189.023997045277	143.275451989175	155.990449691075	176.475876063973	191.045361963391	151.090162444492	198.098529079682	143.028827605068	177.148027274003	147.67904200208	180.158541980564	191.362452470183	247.294424356989	169.706229668567	221.652006128683	146.349689834819	177.430108034667	134.437622880378	132.404440591643	146.275470426184	170.143051113845	156.468204398988	202.469123084013	201.371493175036	215.756051262298	166.858183577614	134.908114476409	185.751120736407	172.582166677636	176.001455740795	147.387019731814	220.543101516155	194.055568791262	198.162998100963	152.25872845928	208.963442129275	169.625634386194
ENSSSAG00000000570	875.589889240896	883.052189738058	849.015589630414	932.22634485644	888.342471678435	848.044044467368	833.60839624785	884.122258609713	726.647041505662	867.376066977648	887.889857237752	839.869132514403	881.792148652838	866.684635959058	976.797339732207	838.260411303871	850.491281430934	932.921796681071	837.333134489583	936.929345387629	958.442505944897	941.45389276326	702.061122357248	683.71207892613	745.574234628534	723.652979341439	697.037229799412	961.726533200241	853.606539649369	863.112133450494	840.816520545467	890.029977747012	893.818161851398	850.853726879704	826.356537238238	781.134071199906	814.195203974042	930.186425691296	792.585172548906	817.107323664938	678.457935669226	859.568399972787	902.273101563347	762.711559410037	836.151200821174	659.152709472677	952.202663364573	766.940292921277	864.083058333632
ENSSSAG00000000571	1424.1781490847	1893.28871125338	2050.83586374103	1972.11826756954	1840.72823782671	1971.30590314582	1814.90331939	1232.68999964779	1505.19744311887	1848.45688519483	1919.2379010161	1504.59482398007	1952.60829435095	1853.79097082926	1818.96006514771	1953.64309673945	1667.04049347751	2069.69539983487	2006.6647297516	1773.37641315398	1915.86103485353	1926.54022975441	1723.57862843261	1755.91878497766	1727.37000894136	1693.86029235231	1633.22530831661	1902.54596785265	2062.95603222397	1951.04012365053	1798.57418935071	1992.72198557517	1825.06779494784	1809.10574790309	1768.07338879179	1785.1817022866	1770.33517851539	1987.91387676088	1874.09855693479	1716.22179105925	1707.55900363587	1900.81572200059	1860.28872982014	1337.55306938039	1759.81765815605	1689.60029959768	1937.1995143973	1705.05276716122	1885.19578810399
ENSSSAG00000000576	50.5561729659977	51.7009478769355	67.2613247390313	59.5224332866084	65.0762508322574	64.3729802731006	87.5179418632914	96.542085710256	66.0588219550602	76.4739919841082	70.7597811990785	81.9384519526247	71.0039379763983	54.4974111860665	83.5663123345044	82.7230669049872	46.5491237271207	58.7572853950803	70.6184571256275	79.6616255015568	57.3427140308913	52.0232988870963	61.2910503645216	66.3518051278522	56.594743882694	56.5687432228558	68.0510545131923	69.6903284927711	59.1433693448891	72.3025870953294	61.8531693274826	70.8873433603815	63.5200724158354	62.0317733416107	54.148718964329	69.3092581160588	70.4046062013816	63.2910351501294	48.3420743540467	64.2224619567363	48.3960573223001	72.6715688220058	60.4664696335646	99.0401891067919	69.4414535380497	62.5777888739883	72.615701265195	92.6256392417001	62.9798147473492
ENSSSAG00000000581	188.241069554247	235.756322318826	239.856422182583	205.702526799308	240.678832443111	226.704843570485	208.949086198608	147.353709768285	212.331927712694	210.303477956298	217.125903953337	199.724976634523	244.675732215967	226.779549774277	242.342305770063	244.033047369712	204.622189717135	232.630885033583	235.700564692029	213.637995663266	217.083131688374	239.139357787459	235.877678675583	193.285693198526	249.755065395367	200.65893822447	202.208847696343	189.159463051807	241.86989851492	239.502319753279	202.955711855802	238.541536387316	210.977383381168	221.277519830522	218.9491679862	228.533229463761	194.180446136069	214.805937479227	233.84073175911	182.787007107634	229.196422413157	240.724571722894	225.804472537843	131.713241183259	187.396799273915	223.194113650558	215.504661819288	201.553390989939	229.246525680351
ENSSSAG00000000582	324.8503028879	331.920085369926	284.274278142321	280.105568407569	298.524388738451	290.144882100497	310.688693614684	311.983371716301	351.52730254657	331.051886352258	331.504728357327	350.28688209747	366.533841986272	313.799609571383	317.551986871117	335.028420965198	335.541600199662	298.582940068878	288.893688241203	298.731095630838	343.032307149082	329.760588106917	353.816518013375	352.91467365104	312.501411874006	344.749133226084	370.392168136089	347.45606634253	309.840636418747	344.567016626179	298.634833159252	337.558777906579	267.691733752449	338.86013497059	301.349392497135	344.673067387968	322.498518728909	285.768613253615	327.152177605293	340.873067308831	352.469398611469	355.409391270122	345.792623216948	362.466671473311	352.914784419403	359.822286025433	345.51019150375	339.380342181589	284.668762658019
ENSSSAG00000000589	75.2964278216987	72.3813270277097	83.7593855240767	105.039588152838	103.295636241678	91.4282908226646	90.7998646831648	87.3959933798107	89.6512583675817	113.704751239529	75.6063415551798	110.616910136043	84.4371154313926	108.115831869132	90.9944289864603	114.433575885232	91.158700632278	75.5450812222461	99.0492645398411	93.2403116665949	96.2538414089961	67.1268372736727	79.8640959295282	86.5458327754595	82.431474785663	87.5214517787581	71.9396861996604	92.588579283253	76.7981064627664	66.6539474785068	99.5449443864174	101.267633371974	90.7429605940506	91.6588889674546	108.297437928658	91.7879364239698	94.2513276566883	64.2499902281617	87.6902744096662	93.8635982444608	73.963785718987	71.5360755591619	92.5892816263958	95.9770904746231	83.7102453609366	94.9096464588822	103.067446957051	102.999710836771	81.453893739905
ENSSSAG00000000590	366.801169817132	313.307744134229	348.997439683653	325.622723273799	328.480123248537	354.517862373597	332.568179080507	424.785177125126	377.478982600344	305.895967936433	388.694140559322	351.311112746878	381.88604479198	348.080239188425	304.552782730194	384.662261108191	305.47862445923	328.561146903102	339.335443330937	343.993382847632	352.248100475475	301.231682265606	301.811990431357	310.603377627482	333.416860700219	357.55715055956	339.283114644344	308.628597610843	344.267373798608	360.383207553282	325.695594740026	312.804467526763	342.554676242541	318.491492977822	314.297999205997	339.05339781099	349.751914677831	274.261152317227	327.152177605293	308.267817392334	329.641069685855	317.938113596275	320.283331340288	397.181789304557	307.254650586165	333.748207327937	319.743329764488	314.186168307847	312.379881146852
ENSSSAG00000000591	10.756632545957	14.4762654055419	12.6908159884965	28.0105568407569	7.23069453691749	6.5305922016189	7.65781991303799	14.2272547362482	12.9758400268868	11.068604102963	12.6010569258633	14.3392290917093	13.4331774549943	7.03192402400858	17.6417770483954	12.4084600357481	12.6070543427619	2.39825654673797	9.17122819813344	8.14721169902286	6.14386221759549	8.39085465920909	8.35787050425295	10.5778240058895	3.690961557567	9.60601300010759	7.77726337293626	14.9336418198795	7.06189484715094	4.51891169345808	15.4632923318707	16.8779388953289	2.26857401485126	6.48093154315335	8.24002245109354	24.3519015002369	6.81334898723048	3.83582031212905	15.7392800222478	15.8086060201197	7.30506525619624	7.94845283990688	10.3926744682689	17.3575589156233	12.366286246502	15.6444472184971	25.7668617392627	20.7481431901408	11.7562320861719
ENSSSAG00000000593	24.740254855701	34.1226255987774	36.8033663666398	45.51715486623	57.8455562953399	26.1223688064756	37.1951252918988	22.357114585533	18.8739491300172	22.1372082059261	42.6497311336911	33.7996114304577	33.5829436374857	50.1024586710611	45.4972144932302	35.8466623254945	18.4256948086519	45.5668743880215	20.1767020358936	44.3570414724578	45.0549895957003	39.4370168982827	39.9320479647641	30.7718516534967	19.685128307024	33.0873781114817	16.5266846674896	38.8274687316867	30.0130531003915	36.1512935476647	36.7253192881928	28.1298981588815	41.9686192747484	37.0338945323049	60.0344492865387	19.6688435194221	52.235675568767	35.4813378871938	25.8573886079785	38.5334771740418	44.743524694202	34.0647978853152	39.6811206970268	38.7992493408051	25.6838252811965	27.1170418453949	39.8215135970424	40.0142761524145	31.0700419420256
ENSSSAG00000000598	35.496887401658	8.27215166030968	3.80724479654894	11.3792887165575	5.16478181208392	8.39647568779573	3.28192281987343	7.11362736812412	11.7962182062608	11.068604102963	6.78518449854177	10.2423064940781	11.5141521042808	6.15293352100751	9.28514581494493	2.75743556349957	10.6675075207985	10.7921544603209	3.66849127925338	4.52622872167937	14.3356785077228	6.71268372736727	4.64326139125164	6.7313425492024	18.454807787835	11.7406825556871	3.88863168646813	11.9469134559036	7.06189484715094	5.64863961682261	2.89936731222575	4.50078370542105	11.3428700742563	12.0360157229991	8.24002245109354	10.3027275577925	15.8978143035378	7.67164062425811	14.6150457349444	5.92822725754489	5.47879894214718	6.81295957706304	13.2270402323423	7.14723014172725	7.61002230553969	8.34370518319844	4.68488395259322	5.18703579753521	9.23703949627789
ENSSSAG00000000600	136.609233333653	213.007905252974	253.816319769929	228.461104232423	298.524388738451	216.442484396512	235.204468757596	53.8603215015112	204.074574968311	216.340898376096	233.604209164081	128.028831175976	204.376199850984	174.919110097213	248.841907840524	224.730998425215	193.954682196336	232.630885033583	276.053968763816	122.208175485343	200.69949910812	252.564725242194	344.529995230872	238.481850314599	253.446026952934	241.21765978048	362.614904763153	111.504525588434	259.524635632797	234.98340805982	256.110779246608	214.912421933855	166.740190091568	234.239382916828	138.903235604148	202.308104771199	180.553748161608	229.190263649711	110.174960155734	259.853961455718	310.46527338834	236.182598671519	180.454620312669	112.313616512857	221.641899648844	386.939327870827	169.827043281504	253.423748965292	144.433708487254
ENSSSAG00000000602	19.3619385827225	14.4762654055419	20.3053055815944	14.0052784203784	12.3954763490014	10.2623591739726	18.5975626459494	20.3246496232118	8.25735274438253	16.099787786128	14.5396810683038	14.3392290917093	15.3522028057077	17.5798100600215	16.7132624669009	9.65102447224851	6.78841387687177	11.9912827336899	13.7568422972002	14.483931909374	14.3356785077228	20.9771366480227	21.3590023997575	13.4626850984048	15.994166749457	11.7406825556871	7.77726337293626	14.9336418198795	9.71010541483254	15.8161909271033	18.3626596440964	11.2519592635526	12.477157081682	20.3686419927677	15.3028988377452	13.1125623462814	18.1689306326146	18.220146482613	15.7392800222478	16.7966438963772	22.8283289256133	14.7614124169699	17.0061945844401	13.2734274060649	23.7813197048115	6.25777888739883	15.225872845928	9.63306648113681	22.6727333090457
ENSSSAG00000000604	935.827031498255	730.017384022329	706.878450559253	603.97763187882	709.641020980331	880.697005475463	918.938389564559	773.352918163208	963.751027451504	784.864654573742	767.695160406441	749.736835366516	733.067683972544	789.333471694963	666.673469513046	745.886319926635	833.035360033264	852.580202365349	854.758468066036	545.863183834531	776.174593489564	710.70538963501	721.562820200505	795.260041170055	968.262248601743	814.376435453566	781.614968980094	608.297010129759	808.586959998782	866.501317220588	600.16903363073	702.122258045683	723.675110737553	753.639753732404	800.459323820516	706.205143506869	885.735368339962	884.156581945747	741.994629620252	760.789164718261	883.912895999745	860.703893235631	800.235934056707	768.837756674374	755.294713824814	935.537943666125	654.712532374903	665.422592312374	815.378668262348
ENSSSAG00000000606	46.2535199476149	27.9185118535452	41.8796927620384	33.2625362483988	37.1864290470042	38.250611466625	33.9132024720254	44.7142291710659	37.7478982600344	45.2806531484851	32.9566104214886	51.2115324703904	39.3400196896261	35.1596201200429	39.9261270042632	26.195637853246	38.7909364392672	23.9825654673797	47.6903866302939	28.0626180744121	31.7432881242434	37.7588459664409	41.7893525212648	37.5031942026991	46.752179729182	37.3567172226406	43.7471064727665	34.8451642463855	30.8957899562853	37.2810214710292	49.2892443078377	45.0078370542105	43.102906282174	32.4046577157668	50.6172807710032	35.5912406541924	19.304488797153	31.6455175750647	49.4663086413501	48.4138559366166	59.3536552065945	36.3357844110029	42.5154864611001	50.0306109920908	49.465144986008	40.6755627680924	37.4790716207458	37.7912608106137	45.3454666180915
ENSSSAG00000000613	583.009483990867	513.907421896739	540.62876110995	547.956518197307	461.731494000303	514.050900441716	569.960596384685	505.067543136813	470.669106429804	500.099658106602	527.305766743818	466.024945480553	494.149027808718	469.380928602573	527.396282288872	543.214806009416	479.068065024951	440.080076326418	536.516849590806	463.485821099967	534.516012930808	505.968535950308	526.545841767936	494.272867184291	494.588848713978	469.627302227482	531.770383124517	503.761517390602	489.036218165202	546.788314908428	492.892443078377	553.596395766789	605.709261965288	449.961818567504	502.641369516706	521.692659062767	478.069987270672	529.343203073809	492.414617838895	487.102672994939	460.219111140363	516.649434593947	479.007814128395	518.684701713921	535.555319752356	463.075637667513	488.399152057844	551.307804766599	493.761747619218
ENSSSAG00000000619	58.0858157481676	24.816454980929	41.8796927620384	42.0158352611353	34.0875599597539	41.0494366958902	41.5710223850634	47.7629266145477	47.184872825043	39.2432327286871	47.4962914897924	35.8480727292733	37.4209943389126	32.5226486110397	40.8546415857577	33.0892267619949	42.670030083194	34.7747199277006	29.347930234027	21.725897864061	30.7193110879775	32.7243331709154	57.5764412515203	31.7334720176685	46.752179729182	49.0973997783277	52.4965277673197	40.8186209743373	49.4332639300565	32.7621097775711	37.6917750589347	28.1298981588815	29.4914621930664	33.3305050790744	40.0229661910258	43.084133423496	42.0156520879213	31.6455175750647	37.0997314810126	47.4258180603591	47.4829241652756	35.200291148159	34.0123891688801	49.0095781147012	45.6601338332382	43.8044522117918	25.7668617392627	36.3092505827464	50.3838517978794
ENSSSAG00000000620	523.848004988104	670.044284485084	635.809881023673	610.98027108901	604.279472013819	661.455695849686	635.599052782154	565.025259525288	575.655448465525	570.536229670913	574.80205823361	593.029546007121	672.61838542507	697.918459382852	622.104769601311	625.937872914403	541.133563327778	576.780699490482	652.074324887287	623.714317847417	682.992683189366	599.107022667529	559.977323784948	557.739811219628	620.081541671256	587.034127784353	628.98617528622	624.226228070964	604.674746287299	622.480085773851	602.101945172214	615.482171716328	671.497908395974	631.427901775798	612.115953509806	604.114479525107	589.354687395436	663.596913998326	645.310480912159	589.858612125717	609.059815735362	639.282706981082	644.345817032673	532.979161997375	584.069211950171	575.715657640692	668.767184232683	591.322080919014	586.971873445295
ENSSSAG00000000623	644.322289502822	542.859952707823	620.580901837477	574.216415235516	490.654272147973	576.55799722864	556.832905105191	701.200412000807	579.194313927403	562.486335777848	631.991470435605	677.016459258561	534.448560173701	551.127045381673	532.038855196345	579.061468334911	633.262037371038	534.811209922568	543.853832149313	488.832701941372	541.683852184669	503.451279552545	622.19702642772	643.324023630915	655.760836727737	564.620097450769	619.26459607005	539.602257758313	569.365272051544	558.085594142074	601.135489401472	558.09717947221	579.620660794498	529.58469181196	570.915841254338	564.776792486263	643.86147929328	510.164101513164	492.414617838895	682.73417249392	648.324541487416	580.237057313202	568.762729990717	699.407521011881	572.654178491862	536.083058020499	520.022118737848	639.487413324698	599.567836394765
ENSSSAG00000000626	36.5725506562536	67.2112322400162	60.9159167447831	52.5197940764192	26.8568654228364	53.1776793560396	57.9806364844305	76.2174360870442	47.184872825043	49.3056000950171	55.2507880595544	61.4538389644685	64.2873492489012	37.7965916290461	74.2811665195595	60.6635823969906	48.4886705490841	58.7572853950803	32.099298693467	54.3147446601524	45.0549895957003	68.8050082055145	52.0045275820184	60.5820829428216	40.600577133237	59.770747556225	48.6078960808516	59.7345672795181	53.8469482095259	53.0972123981325	68.6183597226761	58.5101881704736	63.5200724158354	43.5148260754582	68.2744717376322	83.3584320585032	48.8290010751518	55.6193945258713	41.5966686302263	61.2583483279639	63.9193209917171	39.7422641995344	36.8467549329534	57.177841133818	75.1489702672045	53.19112054289	58.5610494074153	76.3235267351609	62.9798147473492
ENSSSAG00000000629	13.983622309744	38.2587014289323	35.5342847677901	33.2625362483988	33.0546035973371	38.250611466625	31.7252539254431	21.3408821043724	12.9758400268868	39.2432327286871	25.2021138517266	23.5573049363796	42.2185577156963	34.2806296170418	38.9976124227687	35.8466623254945	29.0932023294504	35.9738482010696	32.099298693467	29.8731095630838	28.6713570154456	28.5289058413109	31.5741774605111	50.0042589369321	24.60641038378	33.0873781114817	39.8584747862983	28.8717075184337	30.8957899562853	30.5026539308421	37.6917750589347	33.7558777906579	26.0886011707895	32.4046577157668	17.657190966629	30.9081826733776	43.1512102524597	33.5634277311292	21.3604514587648	38.5334771740418	38.3515925950303	32.9293046224714	30.2332348167823	20.4206575477921	25.6838252811965	40.6755627680924	36.3078506325975	30.3812096712776	29.3905802154296
ENSSSAG00000000631	997.13983701021	918.208834294375	901.047935183249	896.337818904221	870.782213517349	866.702879329137	943.005823576964	961.355927177917	956.673296527747	929.762744648894	847.178750246501	1049.836415643	880.832635977481	840.314920869026	877.446279512296	881.000662538114	930.012701131432	858.575843732194	920.791311092597	823.773627345645	878.572297116156	777.832226908683	1021.51750607536	1001.04679910281	862.454683951489	963.803304344129	923.550025536181	879.093715130241	806.821486286994	825.831111979465	883.340574458112	832.644985502894	832.566663450414	896.220247681778	862.848065235938	925.372257009001	1024.27346441365	832.373007732005	849.92112120138	976.181421742392	964.268613817904	895.90418438379	850.309729222003	1030.22217328611	908.446412723801	1098.24019473849	901.840160874196	953.673581632544	882.557137326187
ENSSSAG00000000636	72.0694380579116	83.7555355606355	55.8395903493845	59.5224332866084	50.6148617584224	62.5070967869237	56.8866622111394	69.1038087189201	83.7531492644514	70.4365715643102	46.5269794185722	61.4538389644685	56.6112478460473	56.2553921920687	63.1389915416256	74.4507602144885	58.1864046589009	50.3633874814974	49.5246322699206	74.2301510355416	49.150897740764	55.37964075078	66.8629640340236	81.7377309546006	68.897949074584	73.6460996674916	72.9118441212774	64.7124478861446	55.6124219213136	57.6161240915906	43.4905096833862	56.2597963177631	60.1172113935585	68.512704884764	64.7430335443064	54.3234725774515	46.5578847460749	49.8656640576777	52.8390115032604	54.3420831941615	84.9213836032813	77.2135418733811	68.9695669257847	83.7246959459478	75.1489702672045	73.0074203529863	48.0200605140805	72.6185011654929	72.2168542436271
ENSSSAG00000000638	421.659995801513	328.81802849731	346.459276485954	340.503331595451	330.546035973371	343.322561456536	332.568179080507	484.742893513601	371.580873497214	375.32630276411	351.860281852952	435.298025998319	354.060177206635	306.767685547374	321.266045197095	322.61996092945	322.9345458569	398.110586758503	341.169688970564	343.993382847632	325.624697532561	310.461622390736	364.960345352379	424.074580599751	399.854168736425	405.587215560098	362.614904763153	339.491457371928	336.322742095563	297.118443844869	331.494329364477	334.183190127513	333.480380183136	331.453356064129	330.778044108184	337.180174618664	421.292079043751	333.716367155228	384.488126257767	402.131415636795	402.691722247818	331.564032750401	291.939673699554	492.137846901791	377.647356912407	360.865249173332	336.140423598564	511.293528614185	324.975844096322
ENSSSAG00000000640	274.294129921902	267.810910002526	230.972850990636	259.972980678275	240.678832443111	250.961328890783	220.982803204811	199.181566307475	200.535709506433	228.415739215692	235.542833306522	237.621510662612	246.594757566681	259.302198385316	244.199334933052	263.335096314209	269.597008252907	197.856165105883	254.96014390811	208.206521197251	271.353914610468	237.461186855617	176.443932867562	219.249443031164	243.603462799422	236.948320669321	195.403742245024	244.911725846024	229.511582532405	280.172524994401	256.110779246608	244.167516019092	208.708809366316	240.720314459982	247.200673532806	227.596617867598	249.822796198451	232.067128883808	220.349920311469	229.224787291736	212.760025586716	260.027957191239	253.203341590552	213.395871374428	238.764449836308	199.205961248863	257.668617392627	210.445452357143	220.849217047371
ENSSSAG00000000643	76.3720910762944	142.694616140342	112.948262297619	112.917557264301	208.65718520819	140.874203206351	137.840758434684	151.418639692928	207.613440430189	175.085192174142	177.384109033306	156.707289359395	154.481540732434	150.307376013183	113.278778942328	111.676140321733	191.045361963391	152.289290717861	144.905405530508	172.901937168152	176.124050237738	189.633315298125	196.87428298907	190.400832106011	153.790064898625	97.1274647788657	215.819058598981	192.146191415783	150.065265501957	184.145651508417	141.10254252832	114.769984488237	212.111670388593	168.504220121987	213.06343766399	102.090663981762	191.909329806992	150.555947251065	174.256314532029	163.026249582485	180.800365090857	214.608226677486	163.448425728229	229.732397412662	137.931654287907	215.89337161526	96.0401210281611	125.970869368712	153.670747983532
ENSSSAG00000000645	121.549947769314	136.49050239511	125.639078286115	109.416237659207	132.218414389348	122.215368344582	133.464861341519	136.175152475519	141.554618475129	128.798302289024	118.256072688871	139.295368319462	99.7893182371003	138.001508971168	112.350264360834	103.403833631234	125.100770016637	112.718057696685	121.977335035175	116.776701019328	121.853267315644	108.242025103797	117.010187059541	142.319813897422	162.402308532948	129.147508112558	118.603266437278	105.531068860482	135.058738951762	126.529527416826	117.907604030514	105.768417077395	120.234422787117	129.618630863067	127.131774959729	108.646945154903	170.333724680762	132.335800768452	98.9326172827003	105.720052759551	114.141644628066	106.736366707321	113.374630562934	167.449391891896	119.85785131225	136.628172374874	135.861634625203	111.891772203974	127.639091221294
ENSSSAG00000000650	33.3455608924666	59.9730995372452	48.2251007562866	57.7717734840611	67.142163557091	52.2447376129512	60.1685850310128	32.5194393971389	43.6460073631648	47.2931266217511	49.4349156322329	36.8723033786811	44.1375830664097	44.8285156530547	42.7116707487467	52.3912757064919	53.3375376039925	52.7616440282354	77.9554396841342	50.6937616828089	65.5345303210186	66.2877518077518	53.861832138519	42.311296023558	72.588910632151	58.7034127784353	66.1067386699582	51.7699583089156	48.5505270741627	47.4485727813099	56.0544347030311	58.5101881704736	68.0572204455379	53.6991470718421	54.148718964329	44.020745019659	63.5912572141511	38.3582031212905	67.4540572382047	51.3779695653891	52.0485899503982	61.3166361935674	68.0247783377602	26.5468548121298	63.7339368088949	71.9644572050865	69.1020383007501	52.6113630892857	52.9030443877734
ENSSSAG00000000651	26.8915813648924	20.6803791507742	30.4579583723915	20.132587729294	29.9557345100867	27.9882522926524	18.5975626459494	17.27595217973	38.9275200806605	23.1434449425591	28.1100500653873	37.8965340280889	30.7044056114155	29.0066865990354	19.4988062113844	23.4382022897464	15.5163745757069	23.9825654673797	35.7677899727204	22.6311436083968	24.575448870382	20.1380511821018	20.4303501215072	22.1172683759508	30.758012979725	26.6833694447433	26.2482638836599	14.9336418198795	25.5993688209221	21.4648305439259	18.3626596440964	15.7527429689737	31.7600362079177	16.6652525395372	25.8972134177226	21.542066711748	29.5245122779987	22.0559667947421	15.7392800222478	20.7487954014071	27.3939947107359	21.574371994033	19.8405603485134	19.3996246704025	19.9763085520417	17.7303735142967	12.8834308696314	22.9711585319416	20.9932715824497
ENSSSAG00000000654	110.793315223357	214.041924210513	110.410099099919	188.195928773835	195.228752496772	233.235435772104	188.163575006076	91.460923304453	116.782560241981	182.128849330573	151.21268311036	92.1807584467028	225.485478708832	207.441758708253	217.272412069711	154.416391555976	123.161223194674	184.665754098824	165.999230386215	159.323251003114	210.939269470779	224.874904866804	149.513016798303	153.859258267483	123.0320519189	166.504225335198	176.9327417343	199.11522426506	216.270529693997	214.648305439259	205.855079168028	194.65889525946	178.083060165824	196.279641021216	213.06343766399	180.766038059451	170.333724680762	227.272353493646	237.21343462102	118.564545150898	147.014438280949	235.047105408675	183.288986076743	80.661597313779	177.88427139199	161.65928792447	163.970938340763	130.416900052314	234.284910860139
ENSSSAG00000000656	137.684896588249	117.878161159413	115.486425495318	123.421516079585	120.855894402764	109.154183941344	107.209478782532	147.353709768285	95.5493674707121	100.6236736633	77.5449656976203	130.077292474792	99.7893182371003	110.752803378135	91.9229435679548	85.4805024684868	94.0680208652231	97.1293901428879	84.3752994228276	146.649810582411	105.469634735389	108.242025103797	74.2921822600262	109.624721515582	78.740513228096	94.9927952232862	101.104423848171	123.451439044337	95.3355804365376	59.8755799383196	107.276590552353	113.644788561881	90.7429605940506	122.211851956606	128.308921024171	112.393391539555	90.844653163073	91.100732413065	189.995594554277	86.9473331106584	114.141644628066	73.8070620848496	98.2580131545425	117.418780899805	125.565368041405	86.5659412756838	100.725004980754	131.157905166247	125.959629494698
ENSSSAG00000000657	589.463463518441	515.975459811816	543.166924307649	507.691342738719	565.027130241981	559.765045853048	551.363033738736	622.950510951441	582.733179389281	532.299233678858	568.016873735068	511.091094054496	602.573960124029	628.478209645767	489.327184447598	501.853272556922	562.468578369375	570.785058123637	578.70449930222	502.41138810641	509.940564060426	526.10658713241	592.480153523709	560.624672312143	648.378913612603	577.428114784245	551.213541556857	553.540323456867	542.000429518834	571.642329222448	521.886116200635	502.962579080802	530.846319475196	557.360112711188	557.967234545477	546.981172159167	582.541338408206	511.123056591196	516.023537872266	567.133740971795	557.924358941988	507.565488491197	607.49906209972	538.084326384323	589.776728679326	597.617883746588	497.76891996303	552.048809880533	508.876903158582
ENSSSAG00000000659	378.633465617685	354.668502435778	500.018149946761	407.028404092249	398.721155892879	294.809590815939	364.29343300595	320.113231565586	409.328771757248	366.270172134413	288.854997223635	360.529188591549	292.651365983804	434.22130848253	389.047609646193	297.803040857954	345.239334309479	241.024782947166	326.49572385355	493.358930663051	442.358079666876	276.8982037539	494.043012029174	407.727034408831	406.00577133237	450.415276227267	501.633487554389	372.345469375663	338.088215807351	299.377899691598	456.167123790185	429.82484386771	260.886011707895	371.264792686356	346.080942945929	475.798690850782	218.027167591375	284.809658175582	451.942183495972	435.72470342955	310.46527338834	395.151655469656	403.424727086439	290.994370056038	375.744851336022	399.454885645625	338.48286557486	488.322370082243	409.788661289419
ENSSSAG00000000660	468.989179003723	646.261848461694	687.842226576509	646.86879704123	591.883995664817	608.278016493646	578.712390571014	477.629266145477	478.926459174187	550.411494938252	591.280363444355	494.703403663971	575.70760521404	573.980798459701	664.816440350057	606.635823969906	615.806115973368	562.391160210055	617.22365773438	692.512994416943	648.177463956325	652.808492486467	590.622848967208	610.628931249075	545.031990000727	537.936728006025	555.102173243326	697.898861049036	617.033062269813	586.328792226187	656.223468333761	662.740400623249	536.517754512324	551.805028531343	627.418852347551	678.106795621981	509.865615877747	601.264833926229	679.037509531261	577.01411973437	590.797152594871	661.992572237959	588.603290339231	415.56038109757	573.605431280054	559.028247274295	659.397416327496	624.667311046026	707.893117760205
ENSSSAG00000000667	2198.6556923936	2326.5426544621	1794.4813807734	2017.63542243577	2095.86845934366	2139.23541690173	2201.07623786178	1578.20904324239	2185.83923362012	2072.84767746399	2309.87066571786	1631.59942450664	2197.28402656692	2359.21051005488	1935.02438783452	2239.03767756165	2201.38564292842	2163.22740515765	2065.36059021965	2383.51204483635	2284.49276790926	2329.30125339644	2040.24905531597	1727.0701740525	1967.28251018321	2183.76695535779	2049.3088987687	2280.86489395626	2044.4185582502	2251.54775126549	1886.52166448822	2299.90047347016	2333.22837427452	2173.8896090463	2289.54909533956	2157.01650596329	2147.34048914214	2407.93620093901	2545.26642645493	2075.86757801697	1876.48863768541	2407.24571722894	2215.52923891733	1865.42706699081	2172.66136823158	1875.24773992385	2309.64778862846	2108.90055425503	2473.00739241258
ENSSSAG00000000669	10.756632545957	12.4082274904645	24.1125503781433	20.132587729294	13.4284327114182	12.1282426601494	17.5035883726583	7.11362736812412	9.4369745650086	10.06236736633	9.69312071220253	4.09692259763123	3.83805070142693	21.0957720720257	15.7847478854064	19.302048944497	15.5163745757069	17.9869241005348	9.17122819813344	11.7681946763664	13.3117014714569	8.39085465920909	17.6443932867562	17.3091665550919	11.072884672701	16.010021666846	11.6658950594044	8.96018509192771	11.4755791266203	13.5567350803743	17.3962038733545	19.1283307480395	14.7457310965332	6.48093154315335	10.5943145799774	22.478678307911	14.7622561389994	11.5074609363872	12.3665771603375	11.8564545150898	6.39193209917171	12.4904258912822	9.44788588024447	12.2523945286753	8.56127509373215	13.5585209226975	11.7122098814831	13.3380920508048	13.4356938127678
ENSSSAG00000000673	3673.3900144443	2729.8100479022	2800.86308866117	3008.50887067755	2912.93694201533	2817.48406412701	3184.55910955051	4528.33193605159	3307.65958503552	2999.59171190298	3305.35416286106	4139.94028490636	2672.2428008685	2693.22690119529	2713.11960712691	2807.06940364257	3482.45631883522	2850.32790579808	2633.05961568411	2938.42768611424	2836.41639045659	2643.95830311678	3226.13801464164	3422.40687608734	3389.53303036569	2931.9686345884	3301.44830181144	2818.47599947193	2932.45183527943	2655.99034782999	2813.35274862972	2667.83954138833	2886.76043389823	2791.42980037248	2670.94442021875	2905.36917129749	3470.26575082939	2561.36901342418	3052.29609002876	3530.25933186798	3357.5906183792	2718.37087124815	2668.08297258104	5152.13189930796	3035.44764712214	3370.85689401217	2873.00508392779	3269.31456267505	2325.21476047213
ENSSSAG00000000674	8027.67486904768	7774.78854173356	7679.21275463921	7691.52384249159	7720.31585270305	8244.40618367232	7445.58890401951	6780.30311430345	7221.64478587283	7407.91485509217	7824.28703888988	7201.3656959863	8094.4489293094	8029.5782449148	8334.34688349457	8102.7244033435	7428.46432811968	8100.1114866075	8642.96545392095	8180.70579156328	8234.8233256505	8922.83484460294	6528.4255160998	6664.99074407455	7657.51491143233	7954.84609886688	6504.70865353956	8341.9323205847	8037.31907291366	7987.17641818717	7880.48035462959	8121.66419643228	8000.12626337298	7575.28312658296	7634.96937397039	7526.61078676552	7902.34926702281	8650.73375892905	8639.74049792672	7270.97073137881	6417.4998275684	8440.12142271826	7842.69006919094	6814.37342369824	7865.90930556346	6419.4381753233	8815.7803777923	6904.68565163329	8358.68101326819
ENSSSAG00000000678	2806.40543124017	2775.3068820339	2691.7220711601	2875.45872568395	2588.58864421646	2702.73222972714	2538.02031403545	2825.12629762644	2471.30771421163	2650.42756429133	2724.73623220013	2514.48624429617	2691.43305437564	2941.10222304159	2938.74865043007	2773.98017688057	2571.83908592342	3056.57796881755	2748.61709098059	3012.65783714979	3037.11588956471	3229.63995832958	1894.45064763067	1996.3238760206	2109.99969040913	2199.77697702464	1978.34137049066	3071.35233428855	2805.33772803071	2783.64960317018	2814.31920440046	2962.6408740934	2971.83195945516	2828.46369490478	2703.90451002312	2570.99883146732	2775.30415413188	2912.34657198398	2618.34165512965	2363.3866000079	2006.15354598289	2940.92755076555	2864.59899889012	2495.4043523402	2661.60530136251	2010.83294915082	2951.47689013373	2436.42481461368	3159.90723859034
ENSSSAG00000000679	10.756632545957	9.30617061784839	7.61448959309788	7.00263921018922	9.29660726175106	6.5305922016189	12.0337170062026	1.01623248116059	11.7962182062608	8.04989389306402	7.75449656976203	8.19384519526247	7.67610140285387	10.5478860360129	6.49960207046145	4.13615334524936	5.81864046589009	4.79651309347595	3.66849127925338	6.33672021035111	7.16783925386141	11.7471965228927	13.9297841737549	2.88486109251531	7.381923115134	21.3466955557947	7.77726337293626	8.96018509192771	10.5928422707264	5.64863961682261	12.5639250196449	11.2519592635526	6.80572204455379	14.8135578129219	8.24002245109354	11.2393391539555	7.94890715176889	3.83582031212905	14.6150457349444	5.92822725754489	10.0444647272698	19.3033854683453	7.55830870419558	4.08413150955843	10.4637806701171	16.6874103663969	7.02732592888984	15.5611073926056	9.23703949627789
ENSSSAG00000000686	48.4048464568063	65.1431943249387	53.3014271516852	50.7691342738719	63.0103381074238	55.0435628422164	61.2625593043039	41.6655317275842	41.2867637219126	66.4116246177782	63.9745967005367	54.2842244186138	56.6112478460473	57.1343826950697	56.6393894711641	74.4507602144885	58.1864046589009	59.9564136684493	65.1157202067474	62.4619563591752	68.6064614298164	75.5176919328818	52.0045275820184	41.3496756593862	47.982500248371	67.2420910007531	62.2181069834901	54.7566866728915	46.7850533623749	73.4323150186939	55.0879789322892	68.636951507671	54.4457763564303	61.105925978303	65.9201796087484	59.0065305582663	72.6757225304584	65.2089453061939	60.7086515143843	56.3181589466765	58.4405220495699	61.3166361935674	54.7977381054179	59.2199068885972	66.5876951734723	54.2340836907898	40.9927345851907	60.7624193425553	63.8195456106472
ENSSSAG00000000687	562.571882153549	643.159791589078	751.296306518991	645.118137238682	617.707904725237	618.540375667618	636.693027055445	561.976562081806	569.757339362394	549.40525820162	600.973484156557	526.454553795613	654.387644593292	564.311902926689	727.026917310188	729.341706545637	583.803593410972	531.213825102461	690.593483319448	619.188089125737	611.314290650752	644.417637827258	846.930877764299	750.063884053982	670.524682958005	762.077031341869	717.45254615337	607.301434008434	603.792009431405	636.036820854226	589.538020152569	724.626176572789	572.814938749944	580.506296793879	600.344492865387	691.219357968262	497.374476067825	619.484980408842	689.155618116992	620.487786289699	650.150807801465	673.347504866397	606.554273511695	538.084326384323	744.830933154697	637.250483366781	664.082300280089	617.998265020623	709.572579486801
ENSSSAG00000000688	325.925966142496	277.117080620374	258.892646165328	284.482217913937	291.293694201533	276.150755954171	278.963439689241	268.285375026396	281.929615129632	230.428212688958	240.389393662623	315.463040017605	282.09672655488	258.423207882315	276.697345285359	284.015863040456	274.445875307816	298.582940068878	280.639582862883	263.426511601739	280.569707936861	294.518998538239	250.736115127589	347.14495146601	313.731732393195	307.392416003443	286.786586877025	281.74804233506	263.938319912266	307.28599515515	277.37280620293	282.424177515171	268.826020759875	287.93852998867	247.200673532806	287.539760022028	257.77170335022	312.619355438518	234.964966046413	249.973582693143	259.329816594967	309.989660756368	276.823056291163	251.174087837843	307.254650586165	303.502276038843	275.236932214852	279.358927952968	303.982572513872
ENSSSAG00000000689	4992.15316457862	3923.06792490187	3943.03652762585	3900.4700400754	3856.02610090186	3973.39888381356	4186.6395438852	5700.04798682974	5219.82655627038	4096.38975483295	4153.50222517879	5426.37398056257	3764.16822542447	3737.46761876056	3611.92172201358	3788.71646424841	4160.32793311141	4213.73675261862	3738.19261355919	3690.68689965735	3682.22142241223	3555.20511910689	4205.86616819573	4512.88436905812	4686.2908575909	4287.48380238136	4309.5760665283	3650.77763689988	3853.14637597673	3656.92928793096	3644.50471146777	3393.59091388747	4040.3303204501	3918.18604151786	3690.35291202547	3983.40911848105	5045.28492504417	3589.36885707476	4105.70361723206	4620.06510937999	4671.5892313375	3572.26180490672	3687.50985905942	6130.2813958472	3906.79520110644	4465.96819930696	3712.77053243013	4391.93731028445	3672.14306520211
ENSSSAG00000000691	5356.80300788656	4420.43104347799	3916.38581405001	4412.53803232048	3989.27747165362	4231.82374664905	4129.75288167406	5054.74036129277	4271.41061248702	4514.98423727228	4587.75403308546	4708.3882953277	4127.82352938467	4637.55389383366	4313.87874562342	4235.42102553535	4386.28513787014	5440.44497627509	4082.11367098919	4449.28283341082	4763.54117270904	4687.97049810012	2627.15729517018	2865.62868523188	3623.2939290116	3395.19192814914	2833.84034151365	4912.17258261903	4336.00343615067	4421.75509204874	4063.94651596976	4236.36266272756	4445.27078210105	4525.54191184766	4554.37812332585	3948.75448942303	4479.77695910404	4792.85748000525	4955.62473843344	3534.21148337301	2982.29289084212	4805.40748835513	4496.24889040834	4505.81808792034	3952.45533493968	2798.27012581518	4827.77291314732	3536.81740880508	4631.11571108841
ENSSSAG00000000693	1158.48932519956	1234.61863530122	967.040178323431	1184.32135642325	1125.92243503429	1001.97943207696	1281.04387402393	1158.50502852307	1250.39912986364	1186.35311249031	1042.97978863299	1250.58562292693	1050.66637951562	1053.03062259529	1100.28977907097	974.753471697099	1243.24951287852	1159.55704034781	1283.97194773868	1078.14768150402	1226.72448944657	1135.28263539099	1236.96483462944	1229.9124457757	1241.3934038617	1304.28309845905	1384.35288038265	1086.1735483659	1026.62296340457	971.566014093488	1153.94819026585	846.147336619157	1253.38714320532	1292.48291917744	1193.62610934412	936.611596162957	1232.08060852418	1205.40653308656	1055.6559957779	1029.5354670603	1537.71623642931	1154.79664831219	1174.37221491439	1416.17260093939	1315.58260607017	1406.95728651684	1086.89307700163	938.112474239939	1050.50330998579
ENSSSAG00000000695	347.43923123441	292.627364983455	385.800806050293	358.885259522198	340.875599597539	336.791969254917	329.286256260634	347.551508556921	331.473731595927	335.07683329879	353.798905995392	347.214190149247	334.8699236995	321.710524098393	370.477318016303	340.543292092197	360.755708885185	306.97683798246	365.014882285711	340.372399870288	334.840490858954	321.369733447708	368.67495446538	350.029812558525	350.641347968865	365.028494004089	359.698430998302	353.429523070482	330.143584104306	298.248171768234	350.823444779316	364.563480139105	341.420389235115	336.082592880667	366.092426041442	333.433728234013	407.66538106929	324.126816374905	359.754971937092	378.418506606616	352.469398611469	314.531633807744	359.01966344929	383.908361898492	336.743487020131	320.18968640524	398.215135970424	391.250700156941	329.174498412812
ENSSSAG00000000697	536.755964043252	559.404256028442	479.712844365167	519.94596135655	517.511137570809	494.459123836859	481.348680248102	441.044896823696	563.859230259264	494.062237686804	451.699425188638	469.097637428776	506.622692588355	558.158969405681	560.822807222674	504.610708120422	558.589484725448	456.867872153584	475.986743483125	513.27433703844	520.180334423085	529.462928996093	437.395223055904	431.767543513125	497.049489752356	488.839328227698	476.357381592346	477.876538236144	537.586745239365	543.399131138335	525.751939283602	564.848355030342	547.86062458658	515.696981362345	533.247167192196	485.164806812412	480.341103599749	483.313359328261	447.445246346758	381.382620235388	438.303915371775	565.475644896232	534.750340821837	494.17991265657	502.26147216562	449.517116744816	470.830837235619	453.495129727364	632.317340063386
ENSSSAG00000000698	173.181783989907	178.885279654197	173.864179042402	211.829836108224	179.73440706052	179.124814672976	217.700880384937	176.824451721943	207.613440430189	163.010351334546	170.598924534765	202.797668582746	188.06448436992	177.556081606217	206.130237091778	183.369464972722	160.012612811977	189.4622671923	170.584844485282	176.522920145495	160.764394693749	165.299836786419	185.730455650066	198.093795019385	223.918334492398	168.638894890778	199.292373931492	186.172734687831	198.61579257612	208.999665822436	176.861406045771	171.029780806	191.694504254932	199.983030474446	190.697662439593	187.322319232591	182.824864490684	199.462656230711	186.622891692366	211.440105519101	174.408432991685	194.169347946297	195.571237721061	256.279252224791	202.616843884994	173.131882551368	183.881695139284	206.740426787475	185.580520788856
ENSSSAG00000000701	62.3884687665503	54.8030047495516	60.9159167447831	42.0158352611353	54.7466872080896	61.5741550438353	56.8866622111394	60.9739488696354	68.4180655963124	53.3305470415491	55.2507880595544	63.5023002632841	51.8136844692636	50.9814491740622	33.4265249338018	52.3912757064919	62.0654983028276	51.5625157548664	57.7787376482407	44.3570414724578	41.9830584869026	61.2532390122263	70.5775731470249	73.0831476770547	56.594743882694	57.6360780006456	47.6357381592346	55.7522627942169	50.3160007859504	62.1350357850487	45.4234212248701	48.3834248332763	66.9229334381123	55.5508417984573	75.3373481242838	46.8305798081478	55.6423500623822	50.82461913571	48.3420743540467	34.5813256690119	63.0061878346926	61.3166361935674	44.405063637149	61.2619726433764	55.1726617151628	57.3629731344893	46.8488395259322	62.2444295704225	54.5825061143693
ENSSSAG00000000703	441.021934384235	476.682739425345	478.443762766317	435.038960933006	428.676890402966	451.543803654792	482.442654521394	467.466941333871	425.843477246013	403.500931389834	390.632764701762	458.855330934698	412.590450403395	453.559099548554	423.402649161489	426.023794560684	463.551690449244	339.353301363423	363.180636646084	449.907134934929	386.03934267225	332.27784450468	533.046407715688	470.232358079996	482.285643522088	539.004062783815	412.194958765622	395.243720166144	423.713690829056	410.091236181321	441.670287229056	416.322492751447	393.597591576694	455.51690274735	424.949729263538	431.777945831123	467.849963789826	489.067089796454	487.917680689681	488.090710871196	403.604855404842	413.319547675158	439.326693431368	462.527893457492	390.964895947102	464.118600815413	449.748859448949	415.70386891675	355.20615517505
ENSSSAG00000000704	222.662293701309	240.926417106519	151.020710263108	155.80872242671	143.580934375933	208.046008708716	143.31062980114	178.856916684264	148.632349398885	157.979167651381	157.028555537681	143.392290917093	241.797194189897	137.122518468167	157.847478854064	142.007931520228	155.163745757069	153.48841899123	235.700564692029	141.218336116396	166.908256911344	235.783015923775	139.297841737549	151.93601753914	216.536411377264	180.379577446465	236.234374952939	167.256788382651	148.29979179017	142.34571834393	179.760773357996	153.026645984316	174.680199143547	171.28176221191	229.543482566177	138.618516232118	221.43384208499	169.735048811711	127.038474465286	184.763082860149	198.149895074323	210.06625362611	156.834905612058	137.839438447597	214.983130131496	214.85040846736	176.854369210394	145.978007444919	149.472093667042
ENSSSAG00000000705	6948.78462468819	8684.72522436763	8076.43529507915	8702.52987846266	8526.02181538814	8138.05082496024	7742.05593208141	6470.35220754947	7089.52714196271	7577.96886358314	7293.10402386119	6378.90848451183	8231.65924188542	8119.23527622091	8727.10855146674	8483.25051110644	7812.49459886842	7535.32206985071	7902.84733833158	8908.52337000933	8667.96561199098	8655.16658097417	7330.78108450809	7140.99282433958	6790.13894540409	7245.0684716367	7388.40020428945	9306.64558214891	8084.10412627603	8784.76433208252	8466.15255169919	8615.62520810224	7947.9490610314	8001.17291370447	8440.13728204867	8351.76560298509	6825.8401270404	8497.30094644389	8821.86645246988	6922.19336105992	6622.04165474189	8907.94464700993	8733.62570769799	6017.96777933435	8231.19037622937	6994.11086981609	8489.00972209892	7381.89294500653	9040.54247426616
ENSSSAG00000000707	97.8853561682083	34.1226255987774	30.4579583723915	43.7664950636826	67.142163557091	42.915320182067	32.8192281987343	58.9414839073142	54.2626037487995	75.4677552474752	40.7111069912506	24.5815355857874	61.4088112228309	68.5612592340837	37.1405832597797	68.9358890874894	52.3677641930108	47.9651309347595	35.7677899727204	39.8308127507784	66.5585073572845	41.1151878301245	16.7157410085059	30.7718516534967	43.061218171615	39.4913867782201	34.0255272565961	51.7699583089156	37.0749479475424	48.5783007046744	40.5911423711605	56.2597963177631	56.7143503712816	77.7711785178402	47.0858425776774	62.7529769429181	64.7268153786895	54.660439447839	34.8512629064058	35.5693635452693	46.569791008251	49.961703565129	95.4236473904692	36.7571835860259	44.7088810450457	44.8474153596916	57.389828419267	31.1222147852112	80.614162876607
ENSSSAG00000000708	357.120200525771	409.471507185329	412.451519626135	453.420888859752	436.9405413023	395.567299069488	480.254705974811	351.616438481564	345.62919344344	451.800294748218	425.527999265691	373.84418703385	383.805070142693	411.367555404502	437.330367883906	423.266358997185	391.788458036599	419.694895679145	395.279935339551	439.949431747234	425.974447086621	424.57724575598	428.108700273401	471.193978444168	430.61218171615	406.654550337888	428.721643433111	430.08888441253	405.176216855285	454.150625192538	431.039273750895	433.200431646776	411.746183695504	378.671571592817	373.155302428093	456.12984733136	362.243054487754	413.309638631906	393.482000556194	436.712741305807	388.99472489245	426.945466829284	446.885002135564	407.392118078453	446.137557662264	384.853401575028	418.125892768945	466.092216664235	455.973858770808
ENSSSAG00000000710	1394.05957795602	1377.31325144156	1398.52792193231	1515.19605910469	1334.57962024249	1471.24912885043	1412.32078681886	1413.57938129438	1212.65123160361	1392.63164350008	1390.96282220106	1427.77752527448	1457.49975386688	1534.71741823987	1576.61775937765	1406.29213738478	1373.19914995006	1605.63275804107	1360.09314178319	1555.21218876903	1546.20532476153	1600.13598351117	1024.30346291011	1139.52013154355	1138.04648024982	1243.44501612504	1124.78671531091	1660.6209703706	1411.49623257429	1496.88949845799	1387.83048678539	1538.14283132764	1498.39313680926	1388.77104496143	1456.12968171467	1406.79061743676	1451.24333428009	1505.55947251065	1272.63321322746	1151.06412583997	1056.49506267738	1632.83931196944	1519.22004954331	1319.17447758737	1414.51289604219	1065.9083371536	1472.22478210242	1306.39201586494	1548.46371192149
ENSSSAG00000000711	319.471986614922	387.757109077016	413.720601224985	463.049517773762	384.259766819044	379.707289436985	387.266892745064	287.593792168447	296.085076977145	379.351249710642	443.944928618876	333.899191706946	398.197760273044	439.495251500536	432.687794976434	375.011236635942	407.304832612306	441.279204599787	409.953900456565	470.727787054654	405.494906361303	472.405117313472	334.314820170118	340.413608916807	346.950386411298	351.153141892822	346.088220095664	420.133123199277	432.541059387995	425.907427108425	465.831681497604	491.710619817249	399.269026613822	382.374961046048	426.12687532798	384.010754426812	377.005310626753	437.283515582712	426.084794887993	388.29888536919	340.59866757015	387.20320262975	397.755995558292	303.246764584713	401.428676617219	353.564507138034	442.72153352006	381.617633675804	424.064085965485
ENSSSAG00000000712	9345.3623559274	7778.92461756372	8080.2425398757	8531.8405477143	7367.04477675651	7930.93775799461	8076.8120597085	10113.5456525102	8828.28970556555	8358.80857121035	8704.42239955787	9845.92923275726	8032.08060541122	7884.54481191962	8118.93150058785	8264.03438380822	8469.03119810302	8643.31659444365	7687.32347567545	8478.53164144979	8162.12095607562	8116.47371185295	7666.95320923471	7835.2827272716	8449.84132579005	7718.96511297535	7577.97099900477	7997.46298260614	7663.92138287055	7339.84231809929	7537.38855601621	7834.73923521169	8431.15532619472	8206.71102835876	7706.77528390135	8096.0706372326	9695.39560882897	7592.04735278143	7817.92523390793	9042.52264350848	8128.71136383237	7965.48523884954	7638.61573417766	11236.4668156726	7971.49836505283	7625.10357429547	8289.90215411371	8971.34891439411	7403.90702169838
ENSSSAG00000000716	151.668518897993	155.102843630807	176.402342240101	158.434712130531	202.45944703369	164.197746783561	179.411780819747	154.46733713641	142.734240295755	182.128849330573	159.936491751342	174.119210399327	151.603002706364	139.759489977171	178.274799646943	173.718440500473	168.740573510813	112.718057696685	117.391720936108	145.744564838076	141.308831004696	172.851605979707	221.947894501828	198.093795019385	119.341090361333	128.080173334768	191.515110558555	204.093104871687	153.596212925533	137.826806650472	189.425331065416	187.907719701329	159.934468047014	138.877104496143	128.308921024171	155.477524963051	81.7601878467657	134.253710924517	182.125954543153	162.038211706227	136.96997355368	146.478630906855	128.491247971325	169.491457646675	198.811832732224	140.800024966474	172.169485257801	195.625350078471	135.196668990976
ENSSSAG00000000719	64.5397952757417	117.878161159413	67.2613247390313	77.0290313120815	45.4500799463385	40.1164949528018	44.8529452049368	75.2012036058836	54.2626037487995	77.4802287207412	60.0973484156557	86.0353745502559	88.2751661328195	56.2553921920687	63.1389915416256	63.4210179604902	135.768277537435	171.475343091765	56.8616148284273	50.6937616828089	31.7432881242434	64.60958087591	83.5787050425295	67.313425492024	73.81923115134	145.157529779404	68.0510545131923	63.7168717648193	38.8404216593301	45.1891169345809	102.444311698643	57.3849922441184	56.7143503712816	62.0317733416107	183.634786052942	56.1966957697774	90.844653163073	27.8096972629356	320.406771881472	76.0789164718261	42.0041252231284	59.0456496678797	63.300835397638	70.4512685398829	38.0501115276985	38.5896364722928	42.163955573339	85.2155881023641	57.9414295675613
ENSSSAG00000000720	830.412032547877	811.704881667887	857.899160822362	821.059447394686	841.859435369679	820.055792174716	869.709547266458	899.365745827121	844.60922356827	803.983152569769	917.93853144558	927.952968363474	858.763844444277	807.792272257986	779.02373387388	868.592202502366	792.304876772034	858.575843732194	922.625556732224	875.372634772789	771.054708308235	813.912901943282	845.073573207798	803.914624447601	879.679171220135	823.982448453674	853.554655179754	717.810383475542	832.420855107917	820.182472362642	812.789303193952	881.02841033617	872.266708710311	865.667284692626	904.048177491406	816.725311854098	855.075297897425	848.675244058553	992.698875688913	905.042694651853	812.688509751832	725.580194957214	830.469168873489	943.434378707997	813.321133904555	845.843112946741	880.758183087526	907.731264568661	777.590779413939
ENSSSAG00000000721	536.755964043252	582.152673094294	480.981925964016	517.319971652729	502.016792134557	505.65442475392	587.464184757343	513.197402986097	542.626037487995	515.193209156097	463.331170043281	515.188016652128	537.327098199771	541.458149848661	526.467767707378	501.853272556922	558.589484725448	543.205107836151	519.091516014353	487.0222104527	521.204311459351	537.853783655303	507.044143924679	430.805923148954	485.976605079655	566.754767006348	459.830696924856	527.65534430241	474.9124284709	492.561374586931	487.093708453926	529.967281313328	559.203494660837	515.696981362345	534.424313256638	470.179021273804	487.154452586979	537.9737987761	523.89317788339	469.317991222304	480.308040594903	567.74663142192	520.57851200147	491.116814024401	539.360330905126	471.419342850712	556.329969370445	513.516543955985	611.324068480937
ENSSSAG00000000724	8.60530603676556	12.4082274904645	8.88357119194753	8.75329901273653	13.4284327114182	11.195300917061	8.75179418632914	14.2272547362482	11.7962182062608	6.03742041979802	6.78518449854177	9.21807584467028	2.8785380260702	14.0638480480172	8.35663123345044	9.65102447224851	7.75818728785345	9.59302618695189	8.25410537832009	14.483931909374	12.287724435191	7.55176919328818	11.1438273390039	5.76972218503063	7.381923115134	6.4040086667384	8.74942129455329	9.95576121325301	9.71010541483254	6.77836754018713	5.7987346244515	7.87637148448683	11.3428700742563	5.55508417984573	11.7714606444193	8.42950436546661	6.81334898723048	7.67164062425811	23.6089200333717	14.8205681438622	7.30506525619624	7.94845283990688	13.2270402323423	9.18929589650647	11.4150334583095	4.17185259159922	11.7122098814831	14.820102278672	11.7562320861719
ENSSSAG00000000725	93.5827031498255	90.9936682634065	73.6067327332795	77.0290313120815	86.7683344430099	67.1718055023658	76.5781991303799	75.2012036058836	73.1365528788167	83.5176491405392	96.9312071220253	80.9142213032169	100.748830912457	83.5040977851019	84.4948269159989	89.6166558137362	75.6423260565711	100.726774962995	94.4636504407744	75.1353967798775	93.1819103001983	94.8166576490627	65.9343117557733	76.9296291337417	52.903782325127	82.1847778898094	80.6891074942137	92.588579283253	90.0391593011744	118.621431953275	91.8132982204821	87.7652822557104	80.5343775272199	99.9915152372232	100.057415477564	81.4852088661772	91.9802113276114	102.608193349452	92.1872115588798	89.9114467394309	67.5718536198152	97.6524206045703	81.2518185701025	69.4302356624933	77.0514758435894	90.737793867283	104.238667945199	73.3595062794265	95.7293184159708
ENSSSAG00000000728	2940.86333806463	2509.56400994645	2675.22401037506	2566.46727053435	2441.90884075328	2653.28631734345	2774.31875706634	3137.10966934274	3077.63333001343	2626.27788261214	2811.00500653873	3225.30231498519	2575.33202065747	2595.65895536217	2465.20621386788	2492.72174940361	2950.05071620627	2847.92964925134	2594.54045725195	2472.22612778127	2618.30928173195	2521.45182509233	2881.60801941077	2844.4730372201	3125.01411874006	2769.73374836436	2898.97492226199	2405.31190912193	2679.10635763789	2482.01224763185	2619.09513871059	2425.92241722194	2646.291588324	2554.41287536573	2409.61799391264	2459.54205152392	2884.31773792757	2370.53695289576	2731.88931814729	2962.13755301993	3181.35591907346	2570.75674707845	2401.65259075815	3428.6284022743	2669.21532366805	3009.99164483884	2628.2198974048	2772.1001312256	2403.30973075885
ENSSSAG00000000729	217.28397742833	225.416132743439	243.663666979132	296.736836531768	293.359606926367	235.10131925828	227.546648844558	295.723652017731	238.283607766467	300.864784253268	200.647598742592	313.414578718789	236.999630813113	208.320749211254	296.196151496743	205.428949480718	280.264515773706	334.556788269947	307.23614463747	167.470462702137	342.008330112816	284.449972947188	218.233285388827	307.718516534967	216.536411377264	211.332286002367	304.285429466131	180.199277959879	304.544215283384	204.480754128978	283.171540827382	171.029780806	191.694504254932	198.131335747831	206.000561277339	195.751823598058	237.331656388528	235.902949195937	259.698120367088	232.188900920508	331.467335999904	232.776118882987	176.675465960572	285.88920566909	360.524806724943	356.693396581733	206.134893914102	222.30153418008	273.752261435145
ENSSSAG00000000733	276.445456431094	309.171668304074	307.117746921615	296.736836531768	245.843614255195	281.748406412701	272.399594049494	340.437881188797	306.70167336278	307.908441409699	292.732245508516	288.833043133002	266.744523749172	264.576141403323	285.053976518809	242.654329587963	288.992476472541	266.206476687915	278.805337223257	311.40453605154	283.641639045659	259.277408969561	298.097381318355	300.025553621593	262.058270587257	284.978385669859	256.649691306897	326.548967794699	278.944846462462	259.83742237384	275.439894661446	297.051724557789	255.214576670767	273.124972175748	294.286516110484	265.061081714117	283.889541134603	303.029804658195	285.555508975067	298.38743862976	264.808615537114	288.415288762335	299.49798240375	348.172211189856	305.35214500978	258.654860679152	327.941876681526	276.394907497233	318.257997189938
ENSSSAG00000000735	65.6154585303374	59.9730995372452	59.6468351459334	39.3898455573144	70.2410326443413	56.9094463283933	54.6987136645571	27.4382769913359	67.2384437756863	60.3742041979802	34.8952345639291	53.259993769206	65.2468619242579	59.7713542040729	55.7108748896696	53.7699934882417	63.0352717138093	69.5494398554012	51.3588779095473	45.2622872167937	40.9590814506366	66.2877518077518	50.1472230255177	37.5031942026991	51.673461805938	64.040086667384	70.9675282780434	35.8407403677108	53.8469482095259	51.967484474768	57.0208904737731	55.1346003914078	37.4314712450459	50.9216049819192	65.9201796087484	43.084133423496	62.4556990496127	53.7014843698068	42.7209029175297	34.5813256690119	71.2243862479134	60.1811429307235	68.0247783377602	41.8623479729739	59.9289256561251	81.3511255361848	50.3625024903772	45.9423170638833	79.774432013309
ENSSSAG00000000738	3.22698976378709	7.23813270277097	8.88357119194753	7.00263921018922	5.16478181208392	12.1282426601494	7.65781991303799	2.03246496232118	5.89810910313038	5.03118368316501	5.81587242732152	3.07269194822342	6.71658872749714	10.5478860360129	12.9992041409229	6.89358890874894	4.84886705490841	8.3938979135829	8.25410537832009	7.24196595468699	9.21579332639324	1.67817093184182	5.57191366950197	3.84648145668709	3.690961557567	13.8753521112665	6.80510545131923	7.96460897060241	8.82736855893867	9.03782338691617	7.73164616593533	16.8779388953289	7.94000905197942	3.70338945323049	11.7714606444193	12.1759507501184	6.81334898723048	6.71268554622584	5.62117143651706	2.96411362877245	4.56566578512265	12.4904258912822	6.61352011617113	11.2313616512857	3.80501115276985	1.0429631478998	7.02732592888984	6.66904602540241	8.3973086329799
ENSSSAG00000000739	283.975099213264	311.239706219152	246.201830176832	276.604248802474	288.194825114283	236.034261001369	331.474204807216	305.885976829337	335.012597057805	267.658971944379	296.609493793398	286.784581834186	295.529904009874	270.72907492433	284.125461937315	290.909451949205	316.146131980028	278.197759421605	282.47382850251	288.773392443144	300.025271625913	300.392596799685	278.595683475098	312.526618355826	318.653014469951	293.517063892176	294.563850249961	270.796705000482	275.413899038886	262.096878220569	249.345588851414	274.547806030684	247.274567618788	287.012682625363	284.869347594948	273.490586079583	281.618424805526	257.958915990679	261.946588941695	317.160158278652	290.376343933801	267.976410031146	241.865878534259	303.246764584713	303.449639433395	340.005986215336	282.264258143742	311.222147852112	269.553607118655
ENSSSAG00000000743	411.979026510151	417.743658845639	354.073766079052	389.521806066776	405.951850429796	409.561425215814	426.649966583545	350.600206000403	436.460073631648	416.582008966063	398.387261271524	347.214190149247	366.533841986272	444.769194518543	351.907026386413	329.513549838199	388.879137803654	458.067000426953	445.721690429285	393.781898786105	400.375021179973	427.933587619664	298.097381318355	299.063933257421	366.635514718322	359.69182011514	316.923482447153	436.062341140482	451.96127021766	446.242529728986	413.64306987754	363.43828421275	431.02906282174	420.33470294166	408.469684361351	365.278522503553	407.66538106929	404.679042929615	436.202903473724	285.542946238412	320.50973811561	429.216453354972	419.486133082855	402.286953691505	444.23505208588	322.27561270104	354.879959408937	329.006270586519	471.089014310172
ENSSSAG00000000746	231.267599738075	185.089393399429	172.595097443552	189.071258675109	157.009367087351	170.72833898518	238.486391577469	185.970544052388	222.948524098328	208.291004483032	188.046541816729	190.506900789852	196.70009844813	138.001508971168	201.487664184305	187.505618317971	221.108337703823	181.068369278717	179.756072683415	187.385869077526	186.363820600397	168.656178650103	158.799539580806	175.014906279262	190.699680474295	163.302221001829	194.431584323406	180.199277959879	164.189055196259	198.832114512156	177.827861816513	194.65889525946	195.097365277209	176.836846391756	217.772021921758	195.751823598058	208.942702275068	208.093251933001	173.132080244726	184.763082860149	197.236761917299	190.762868157765	201.239969249207	208.29070698748	171.225501874643	206.506703284161	193.25146304447	150.424038128521	173.824288702684
ENSSSAG00000000748	257.083517848371	193.361545059739	242.394585380283	214.455825812045	234.48109426861	240.698969716811	249.42613431038	264.220445101753	268.953775102745	220.365845322628	254.929074730927	261.178815598991	225.485478708832	251.391283858307	232.128645373623	248.169200714962	248.26199321131	226.635243666738	217.358108295762	197.34357226522	246.778465740086	192.989657161809	282.3102925881	281.754766702329	281.743398894281	264.699024891854	253.733217542045	206.084257114337	195.967582008438	233.853680136456	254.177867705124	221.663597491987	230.260262507403	236.091077643444	229.543482566177	233.216287444576	252.093912527528	215.764892557259	172.007845957422	266.77022658952	302.24707497512	183.949908580702	235.252358418087	302.225731707324	272.058297423044	244.053376608554	235.41541861781	208.963442129275	214.971101004285
ENSSSAG00000000750	6.45397952757417	14.4762654055419	12.6908159884965	11.3792887165575	13.4284327114182	13.0611844032378	14.2216655527848	14.2272547362482	23.5924364125215	19.1184979960271	10.6624327834228	11.2665371434859	11.5141521042808	14.9428385510182	7.42811665195595	17.9233311627472	9.69773410981681	14.3895392804278	18.3424563962669	11.7681946763664	17.4076096165206	11.7471965228927	6.5005659477523	19.2324072834354	18.454807787835	16.010021666846	8.74942129455329	9.95576121325301	14.1237896943019	12.4270071570097	11.597469248903	14.6275470426184	15.8800181039588	7.40677890646097	9.41716851553548	9.36611596162957	15.8978143035378	18.220146482613	8.9938742984273	17.7846817726347	15.523263669417	13.6259191541261	16.0614059964156	13.2734274060649	13.3175390346945	10.429631478998	11.7122098814831	19.2661329622736	13.4356938127678
ENSSSAG00000000759	1.0756632545957	12.4082274904645	2.53816319769929	7.87796911146288	1.03295636241678	4.66470871544207	5.46987136645571	6.09739488696354	1.17962182062608	4.02494694653201	1.93862414244051	3.07269194822342	1.91902535071347	4.39495251500536	4.64257290747247	2.75743556349957	3.87909364392672	4.79651309347595	6.41985973869341	2.71573723300762	4.09590814506366	1.67817093184182	5.57191366950197	10.5778240058895	11.072884672701	4.26933911115893	3.88863168646813	1.9911522426506	8.82736855893867	10.1675513102807	4.83227885370958	0	10.2085830668307	7.40677890646097	4.70858425776774	4.68305798081478	7.94890715176889	5.75373046819358	4.49693714921365	4.94018938128741	0.91313315702453	4.54197305137536	3.77915435209779	4.08413150955843	5.70751672915477	2.08592629579961	7.02732592888984	3.705025569668	8.3973086329799
ENSSSAG00000000762	6.45397952757417	3.10205687261613	5.07632639539859	13.1299485191048	11.3625199865846	4.66470871544207	7.65781991303799	13.2110222550877	15.335083668139	5.03118368316501	6.78518449854177	5.12115324703904	4.79756337678367	10.5478860360129	5.57108748896696	4.13615334524936	6.78841387687177	5.99564136684493	4.58561409906672	9.05245744335873	7.16783925386141	14.2644529206554	9.28652278250328	9.61620364171772	4.921282076756	13.8753521112665	8.74942129455329	11.9469134559036	1.76547371178773	9.03782338691617	18.3626596440964	6.75117555813157	13.6114440891076	8.3326262697686	11.7714606444193	3.74644638465183	12.4911398099225	3.83582031212905	10.1181085857307	11.8564545150898	9.1313315702453	7.94845283990688	4.72394294012224	11.2313616512857	6.65876951734723	4.17185259159922	10.5409888933348	11.115076709004	4.19865431648995
ENSSSAG00000000763	16.1349488189354	21.7143981083129	21.574387180444	28.0105568407569	28.92277814767	33.5859027511829	28.4433311055697	26.4220445101753	28.3109236950258	24.1496816791921	31.0179862790481	25.6057662351952	27.8258675853453	17.5798100600215	25.0698937003513	20.6807667262468	29.0932023294504	21.5843089206418	28.4308074142137	17.1996691423816	14.3356785077228	8.39085465920909	28.7882206257602	30.7718516534967	29.527692460536	25.6160346669536	25.2761059620428	20.9070985478313	26.482105676816	28.243198084113	16.4297481026126	24.7543103798158	18.1485921188101	22.2203367193829	21.1886291599548	23.4152899040739	34.0667449361524	28.7686523409679	30.3543257571921	12.8444923913473	27.3939947107359	27.2518383082522	28.3436576407334	27.5678876895194	26.6350780693889	23.9881524016955	18.7395358103729	20.0071380762072	22.6727333090457
ENSSSAG00000000766	1007.89646955617	1001.96436985501	893.433445590152	1081.90775797423	1045.35183876579	985.186480701365	917.844415291268	943.063742517027	909.488423702704	1054.53609999139	950.895141867068	879.814127841307	929.767782420675	1060.94153712229	925.72903775001	976.132189478849	977.531598269535	992.878210349521	999.663873596545	1146.94635807355	1029.09692144725	1093.32836209494	798.640959295282	835.64809646527	873.52756862419	873.079848232001	792.308706117881	1034.40359005699	1009.85096314258	1086.79826227667	994.482988093432	1097.06602819638	991.366844490002	989.730831375848	974.676941357922	935.674984566794	926.615462263345	1056.76849599155	1080.38915009858	876.389596240386	854.69263497496	1013.99548371955	1031.7091381227	876.046208800283	903.690148782838	828.112739432445	989.681734985319	912.177295252263	1041.26627048951
ENSSSAG00000000768	788.461165618645	749.663744215565	808.404978467225	825.436096901055	770.585446362921	867.635821072225	794.225322409369	959.323462215596	854.046198133278	862.344883294483	868.503615813347	908.492586024726	805.990647299656	742.746975035906	753.953840173529	774.83939334338	815.579438635594	682.303987546953	759.377694805449	699.75496037163	830.445376411658	678.820141930015	831.143789034043	851.99564265619	809.550901626362	693.767605563326	876.886445298563	709.84577450494	677.94190532649	707.20968002619	786.69499738392	669.491576181381	828.029515420711	723.086790743253	808.699346271609	856.999610489105	873.244228530039	695.242431573391	657.677058072496	877.377634116644	894.87049388404	654.044119398052	774.726642180047	974.065365029685	788.588561411551	908.42090182073	795.2590509527	870.681008871981	752.398853514999
ENSSSAG00000000774	612.052391864951	578.016597264139	681.496818582261	698.513261216375	643.531813785657	657.723928877332	618.095464409495	622.950510951441	573.296204824273	738.577764688624	754.124791409357	594.053776656529	677.415948801854	679.459658819829	732.598004799155	704.524786474141	689.508895207975	703.888296467595	683.256500760941	687.986765695264	722.927787603737	698.119107646196	605.481285419214	642.362403266744	692.670452303407	687.363596896588	672.733281758986	747.677667115301	672.645484191127	608.923350693477	718.076637661244	728.001764351854	666.960760366272	625.872817595952	653.316065765274	688.409523179773	683.606015052124	695.242431573391	775.721658239354	663.961452845028	725.940859834502	691.515397071899	657.572857265015	689.197192237985	662.071940581953	607.004552077686	672.280847197128	679.501689477112	638.195456106472
ENSSSAG00000000775	446.400250657214	378.450938459168	342.652031689405	345.755311003093	406.984806792213	464.60498805803	424.462018036963	441.044896823696	483.644946456691	423.625666122494	368.338587063696	388.183416125559	352.141151855921	410.488564901501	337.050793082501	300.560476421454	457.733049983354	461.66438524706	395.279935339551	346.709120080639	337.912421967752	391.852912585064	443.895789003657	418.304858414721	493.358528194789	445.078602338318	504.54996131924	353.429523070482	409.589901134754	371.680486786928	369.186104423412	312.804467526763	399.269026613822	387.004197862586	390.812493394722	344.673067387968	455.358823979904	331.798456999163	277.685868963943	394.227112626735	437.39078221475	373.577283475623	370.357126505583	464.569959212271	424.258743533838	446.388227301116	333.797981622267	389.768689929074	379.558350210691
ENSSSAG00000000776	22.5889283465096	20.6803791507742	36.8033663666398	14.0052784203784	16.5273017986685	14.9270678894146	17.5035883726583	24.3895795478541	23.5924364125215	31.1933388356231	20.3555534956253	23.5573049363796	19.1902535071347	21.0957720720257	30.6409811893183	31.7105089802451	19.3954682196336	15.5886675537968	19.2595792160802	31.6836010517556	11.2637473989251	20.1380511821018	29.7168729040105	22.1172683759508	23.376089864591	30.9527085559022	9.72157921617032	31.8584358824096	17.6547371178773	13.5567350803743	31.8930404344832	27.0047022325263	28.3571751856408	24.0720314459982	22.3657752243968	30.9081826733776	20.4400469616914	18.220146482613	34.8512629064058	18.7727196488922	21.0020626115642	22.7098652568768	20.7853489365378	24.5047890573506	19.9763085520417	19.8162998100963	28.1093037155593	27.4171892155432	25.1919258989397
ENSSSAG00000000782	76.3720910762944	253.334644596984	143.40622067001	237.21440324516	241.711788805528	215.509542653424	199.103317738988	52.8440890203506	101.447476573842	143.891853338519	204.524847027473	96.277681044334	205.335712526341	239.085416816292	288.768034844787	272.986120786458	165.831253277867	154.687547264599	169.667721665469	162.944233980457	229.370856123565	230.74850312825	186.659107928316	153.859258267483	155.020385417814	199.59160344668	223.596321971917	263.827672151205	158.892634060896	273.394157454214	278.339261973672	273.422610104329	203.037374329188	154.616509672373	287.223639723832	198.561658386547	145.351445060917	168.776093733678	242.834606057537	163.026249582485	233.76208819828	236.182598671519	222.97010677377	90.8719260876751	197.860579944032	135.585209226975	173.340706245949	151.906048356388	218.330024457477
ENSSSAG00000000789	342.060914961431	329.852047454849	374.379071660646	386.020486461681	366.699508657958	363.847279804482	327.098307714051	301.821046904695	389.275200806605	364.257698661147	382.878268132	362.577649890364	370.371892687699	396.424716853484	407.617901276083	390.17713223519	384.030270748746	369.331508197648	397.114180979178	384.729441342746	432.118309304216	379.266630596251	346.387299787372	354.837914379384	321.113655508329	429.068580671472	369.420010214472	365.376436526385	386.638742881514	335.529193239263	397.213321774928	375.815439402657	379.986147487587	335.156745517359	386.103909136955	331.560505041687	330.447425880678	403.720087851583	366.500377660912	379.406544482873	346.990599669322	376.983763264155	352.406143333119	320.604323500337	351.963531631211	321.23264955314	385.331705100793	364.574516055332	377.039157620797
ENSSSAG00000000791	360.347190289558	411.539545100407	389.608050846842	423.659672216448	432.808715852633	417.024959160521	428.837915130128	299.788581942374	364.503142573457	421.613192649228	370.277211206137	355.40803534451	415.468988429466	414.883517416506	426.188192905972	387.41969667169	400.516418735434	400.508843305241	390.694321240484	422.749762604853	446.453987811939	415.34730563085	358.459779404627	375.031942026991	375.247758352645	404.519880782309	392.751800333281	431.084460533855	407.824427422967	442.853345958892	405.911423711605	450.078370542105	364.106129383628	388.855892589201	395.52107765249	414.91893710019	382.683101449445	432.488740192551	349.636863351361	397.191226255508	356.121931239567	415.590534200845	418.54134449483	290.994370056038	412.843710075528	335.834133623737	427.495660674132	397.17874106841	453.454666180915
ENSSSAG00000000792	1437.08610813985	1354.56483437571	1265.2743540531	1244.71911961113	1218.88850765181	1261.33723665554	1282.13784829722	1363.78398971751	1345.94849733435	1307.10152088627	1215.5173373102	1381.68714605113	1303.9777258098	1375.62013719668	1261.85131625102	1265.6629236463	1267.49384815306	1343.02366617326	1253.70689468484	1297.21715163331	1273.8274331148	1289.67436112044	1038.23324708387	1236.6437883249	1371.80737889573	1294.67708545895	1206.44798072674	1185.73116049843	1281.73391475789	1273.20336963182	1238.02984232039	1237.71551899079	1306.69863255433	1311.9257138069	1259.54628895287	1285.96772153174	1444.42998529286	1272.53338854881	1406.41709341657	1345.70758746269	1197.11756885916	1330.79810405298	1297.19473135757	1323.25860909693	1225.21359119189	1174.37650453518	1321.13727463129	1197.4642641167	1291.50606775231
ENSSSAG00000000794	1.0756632545957	2.06803791507742	5.07632639539859	6.12730930891557	1.03295636241678	3.73176697235366	3.28192281987343	8.12985984928471	2.35924364125215	4.02494694653201	6.78518449854177	9.21807584467028	3.83805070142693	0.878990503001073	7.42811665195595	4.13615334524936	3.87909364392672	3.59738482010696	5.50273691888006	6.33672021035111	4.09590814506366	5.03451279552545	0.928652278250328	3.84648145668709	8.612243634323	1.06733477778973	1.94431584323406	0.995576121325301	1.76547371178773	1.12972792336452	0.966455770741916	3.37558777906579	3.4028610222769	3.70338945323049	3.5314381933258	6.5562811731407	2.27111632907683	2.87686523409679	7.86964001112389	2.96411362877245	4.56566578512265	3.40647978853152	0	7.14723014172725	2.85375836457738	1.0429631478998	5.85610494074153	3.705025569668	1.67946172659598
ENSSSAG00000000795	447.475913911809	422.913753633332	376.917234858345	442.916930044468	408.01776315463	389.036706867869	398.206635477976	413.60661983236	430.561964528517	372.307592554211	399.356573342744	424.031488854833	423.14508983232	372.691973272455	397.404240879643	307.454065330203	391.788458036599	382.521919204707	356.760776907391	401.929110485128	393.207181926112	397.726510846511	364.031693074128	423.11296023558	402.314809774803	369.297833115247	435.526748884431	408.186209743373	361.922110916485	376.199398480386	374.984839047864	353.311520875552	411.746183695504	411.076229308584	419.063998941329	426.158276254145	334.989658538832	369.197705042421	404.724343429228	387.310847492933	404.517988561867	431.487439880659	361.854029213363	398.202822181947	452.796327179612	410.927480272523	379.475600160051	373.466577422535	401.391352656439
ENSSSAG00000000798	2060.97079580535	2182.81401936422	2239.92902196963	2307.36961975735	2179.53792469942	2396.72733799414	2230.61354324064	1796.69902669192	1916.88545851737	2233.84555532527	2387.41563141548	1769.87056217669	2135.87521534409	2394.37013017492	2104.01404166652	2364.50099570088	2212.05315044922	2319.11408069562	2367.09399793824	2417.00613737678	2394.05831078971	2213.50745909936	1957.59900255169	1842.46461775311	2006.65276679726	2206.18098569138	1850.01652483721	2408.2986374859	2230.6760348438	2195.06135509726	2237.34510926754	2500.18534836139	2264.03686682156	2210.9235035786	2314.26916269284	2226.32576407935	2183.67835040737	2319.71233376005	2158.52983162255	2074.87954014071	1749.563128859	2350.47105408675	2389.37033911383	1689.8094120798	2203.10145745374	1843.95884548685	2540.37832329368	2062.95823719115	2428.50165665779
ENSSSAG00000000800	4909.32709397475	4567.26173544848	4491.2797783289	5116.3032729445	4046.09007158654	4379.22854205702	4494.04631468001	5188.88304880597	4353.98413993084	4944.64732381458	4874.67040616665	4820.02943611315	4731.35700218405	5193.07589173034	5058.547439982	4904.09914968399	4771.28518202987	5268.96963318333	4401.27241228424	5132.7433703844	4977.55237328862	5527.89504948695	3319.00324246667	3362.78641350869	3959.1714307502	3655.62161392983	3529.90541339144	5349.23049988084	4614.06554575724	4382.21461473098	4727.90163046946	4672.9386821534	5088.41151531139	4958.83847787562	4880.44758317626	4394.58160919659	4398.01677125727	4936.70074171009	5250.17412170694	4119.12990611744	3476.29792879239	5021.15120829546	4807.08433586839	4978.55631015173	4361.49403386244	3061.09683908593	5566.8133566689	4419.3544995	5410.38595222895
ENSSSAG00000000802	66.6911217849331	67.2112322400162	102.795609506821	66.5250724967976	67.142163557091	74.6353394470731	64.5444821241774	51.82785653919	50.7237382869212	54.3367837781821	56.2201001307747	52.2357631197982	45.0970957417665	45.7075061560558	50.1397874007026	62.0423001787404	65.9445919467543	65.9520550352943	63.2814745671207	66.0829393365187	63.4865762484868	57.0578116826218	57.5764412515203	69.2366662203676	63.976666997828	68.3094257785429	73.8840020428945	64.7124478861446	63.5570536243584	59.8755799383196	57.0208904737731	67.5117555813157	55.580063363856	53.6991470718421	56.5030110932129	74.9289276930365	52.235675568767	59.4552148380003	37.0997314810126	53.354045317904	62.0930546776681	60.1811429307235	63.300835397638	72.4933342946621	59.9289256561251	53.19112054289	79.6430271940848	67.4314653679577	56.2619678409653
ENSSSAG00000000804	130.155253806079	102.367876796332	86.297548721776	99.7876087451964	112.59224350343	99.8247665104603	123.619092881899	133.126455032037	140.374996654503	123.767118605859	108.562951976668	139.295368319462	114.182008367451	125.695641929153	93.7799727309438	106.161269194734	118.312356139765	98.3285184162569	102.717755819095	98.6717861326102	104.445657699123	78.0349483306445	107.723664277038	138.473332440735	104.577244131065	109.935482112342	121.519740202129	87.6106986766265	107.693896419052	79.0809546355165	97.6120328449336	121.521160046368	110.025839720286	131.470325589682	102.411707606448	110.520168347229	151.029235883609	100.690283193388	154.020097360567	121.52865877967	130.578041454508	98.7879138674141	116.208996327007	168.470424769285	94.1740260310537	129.327430339576	100.725004980754	102.258705722837	110.844473955335
ENSSSAG00000000805	300.110048032199	393.961222822249	423.873254015782	425.410332018995	373.930203194876	339.590794484183	362.105484459368	418.687782238163	379.838226241596	340.108016981955	336.351288713428	336.971883655169	338.707974400927	317.315571583387	376.976920086764	387.41969667169	374.332536638929	311.773351075936	316.407372835604	370.245509433372	355.320031584273	330.599673572838	409.535654708395	375.993562391163	367.865835237511	390.644528671042	453.025591473537	396.23929628747	361.039374060592	368.291303016834	394.313954462702	397.194162003407	340.28610222769	353.673692783512	380.218178814745	396.186705176931	334.989658538832	344.264873013583	368.748846235519	380.394582359131	397.212923305671	376.983763264155	423.265287434952	383.908361898492	388.111137582524	419.271185455721	332.626760634119	420.890904714285	376.199426757499
ENSSSAG00000000807	10.756632545957	3.10205687261613	12.6908159884965	6.12730930891557	7.23069453691749	16.7929513755915	6.56384563974685	5.08116240580295	7.07773092375645	10.06236736633	6.78518449854177	2.04846129881562	13.4331774549943	3.51596201200429	1.85702916298899	5.51487112699915	10.6675075207985	2.39825654673797	6.41985973869341	2.71573723300762	4.09590814506366	9.22994012513	5.57191366950197	6.7313425492024	8.612243634323	10.6733477778973	9.72157921617032	3.9823044853012	8.82736855893867	10.1675513102807	7.73164616593533	10.1267633371974	7.94000905197942	5.55508417984573	3.5314381933258	9.36611596162957	7.94890715176889	5.75373046819358	11.2423428730341	8.89234088631734	3.65253262809812	9.08394610275072	6.61352011617113	8.16826301911686	7.61002230553969	5.21481573949902	3.51366296444492	5.92804091146881	13.4356938127678
ENSSSAG00000000809	97.8853561682083	82.7215166030968	63.4540799424824	65.649742595524	104.328592604095	65.305922016189	83.1420447701268	81.2985984928471	88.4716365469557	93.5800165068693	75.6063415551798	93.2049890961106	87.3156534574628	97.5679458331191	58.4964186341531	68.9358890874894	92.1284740432597	101.925903236364	85.292422242641	73.3249052912057	80.8941858650073	75.5176919328818	78.9354436512779	72.1215273128829	102.116603092687	62.9727518895942	87.4942129455329	77.6549374633735	75.0326327509787	76.8214987887875	77.3164616593533	76.5133229921578	79.4000905197942	93.5105836940698	92.9945390909129	75.8655392891995	82.8957460113041	76.7164062425811	62.9571200889911	74.1028407193111	92.2264488594776	87.4329812389757	87.8653386862736	74.5354000494413	94.1740260310537	103.253351642081	85.4991321348263	67.4314653679577	89.8512023728849
ENSSSAG00000000811	1494.09626063342	1497.25945051605	1541.93414260232	1609.73168844225	1439.941169209	1711.94809856724	1472.48937184988	1307.89120325368	1378.97790831188	1481.18047632378	1464.6305396138	1503.57059333066	1622.53593402824	1780.83475908017	1615.61537180042	1568.98083563126	1374.16892336104	1760.32030530567	1524.25812652978	1517.19186750692	1604.57201582869	1623.63037655696	1221.17774589918	1248.18323269496	1243.85404490008	1198.61695545787	1182.14403268631	1678.54134055446	1716.92318471357	1623.41902587482	1505.73809081591	1658.53879544766	1514.27315491322	1468.39391820589	1426.70103010363	1378.69226955187	1446.70110162194	1584.1937889093	1380.55970480859	1283.46120125847	1138.67704680959	1598.77451408413	1427.57555650494	1390.64677900465	1352.68146480968	1146.21649954189	1715.83874763727	1435.32690568939	1647.55195379066
ENSSSAG00000000813	479.74581154968	650.397924291849	915.007832770596	993.499437945596	765.420664550837	682.913355940719	677.170075167217	489.824055919404	516.674357434221	724.490450375762	883.043296881651	656.531846270405	744.581836076825	656.605905741801	960.084077265306	871.349638065865	641.020224658891	705.087424740964	674.085272562808	988.528352814773	724.975741676268	857.545346171169	767.995434113021	704.867726937909	490.897887156411	583.832123450984	628.98617528622	858.186616582409	716.78232698582	710.598863796284	971.288049595626	879.903214409815	665.826473358846	715.680011836792	781.624986789445	715.571259468499	596.168036382667	750.861826099262	888.145086969696	732.136066306794	590.797152594871	801.658243567751	735.04552148302	413.518315342791	622.11932347787	573.629731344893	822.197133680111	803.249543504023	788.507280636812
ENSSSAG00000000814	94.6583664044212	107.537971584026	125.639078286115	128.673495487227	103.295636241678	116.617717886052	102.833581689367	73.1687386435624	56.6218473900516	87.5425960870712	103.716391620567	77.8415293549934	127.615185822446	99.3259268391212	91.9229435679548	79.9656313414877	101.826208153077	98.3285184162569	94.4636504407744	117.681946763664	138.236899895899	97.3339140468254	95.6511846597838	123.087406613987	124.262372438089	82.1847778898094	107.909529299491	102.544340496506	112.990317554415	94.8971455626198	111.14241363532	84.3896944766446	108.891552712861	104.620752053761	88.2859548331451	86.168266846992	107.878025631149	78.6343163986456	84.3175715477559	100.779863378263	77.6163183470851	96.5169273417264	104.871533270714	79.6405644363894	97.0277843956311	91.7807570151828	100.725004980754	100.77669549497	101.607434459057
ENSSSAG00000000815	778.780196327284	931.651080742378	868.051813613159	929.600355152619	878.012908054267	861.105228870606	809.540962235445	665.632275160186	819.837165335122	868.382303714281	775.449656976203	695.452610947902	872.197021899271	843.83088288103	897.873600305175	908.57501817311	855.340148485843	834.593278264814	782.305765300782	883.519846471812	818.157651976467	900.338704933135	770.781390947772	802.953004083429	755.416798782046	717.2489706747	769.94907392069	965.708837685542	805.056012575207	1016.75513102807	857.24626864808	915.909484053183	840.506672502393	840.669405883321	928.768244844687	841.077213354335	679.063782393971	862.100615151005	1007.31392142386	693.602589132752	809.035977123734	966.304766680108	929.671970616056	727.99644157879	881.811334654412	774.921618889555	821.025912691963	738.7820985918	952.25479897992
ENSSSAG00000000816	129.079590551483	96.1637630511	96.4502015125732	97.1616190413755	108.460418053762	120.349484858405	90.7998646831648	170.727056834979	127.399156627616	106.661094083098	109.532264047889	140.31959896887	113.222495692095	96.688955330118	114.207293523823	126.84203592098	107.644848618967	112.718057696685	80.7068081435742	91.4298201779232	86.0140710463369	59.5750680803845	95.6511846597838	141.35819353325	108.268205688632	102.464138667814	134.15779318315	111.504525588434	90.9218961570683	112.972792336452	89.8803866789982	117.020376340947	114.562987749989	119.434309866683	100.057415477564	116.139837924207	149.89367771907	95.8955078032264	593.595703696202	109.672204264581	147.927571437974	99.9234071302579	71.803932689858	182.76488505274	105.589059489363	96.9955727546818	94.8689000400128	153.388058584255	105.806088775547
ENSSSAG00000000817	337.758261943048	264.70885312991	322.34672610781	265.224960085917	294.392563288784	229.50366879975	326.00433344076	289.626257130768	296.085076977145	304.8897311998	253.959762659706	300.099580276488	292.651365983804	297.977780517364	259.055568236964	323.9986787112	288.022703061559	263.808220141177	269.634109025123	303.257324352518	281.593684973127	308.783451458894	269.309160692595	268.292081603924	287.895001490226	283.911050892069	274.148533896003	328.540120037349	295.716846724445	302.767083461692	316.997492803349	318.430447158539	302.854630982644	295.345308895131	262.503572370551	311.891661522265	269.127284995604	317.414130828679	322.655240456079	291.471173495957	246.545952396623	308.854167493525	311.780234048068	270.573712508246	269.204539058467	302.459312890943	254.154954428182	302.330086484909	303.982572513872
ENSSSAG00000000819	797.06647165541	726.915327149713	730.991000937397	752.783715095341	713.772846429998	666.120404565128	711.083277639242	902.414443270603	798.603972563853	690.27840133024	728.92267755763	931.025660311698	663.98277134686	669.790763286817	716.813256913749	661.784535239898	753.513940332766	825.000252077863	654.825693346727	727.817578446042	657.393257282718	660.360261679755	708.561688305	717.368791672142	750.49551670529	738.595666230495	684.399176818391	650.111207225421	634.68779938769	638.296276700955	671.686760665632	654.864029138762	723.675110737553	716.605859200099	687.45330163409	702.458697122218	851.66862340381	691.406611261262	707.143366713846	755.848975336974	781.641982412998	651.773132872364	672.689474673406	963.855036255789	720.098360661693	739.460871860961	671.109626208979	772.127328718812	636.515994379876
ENSSSAG00000000820	93.5827031498255	115.810123244336	130.715404681514	119.044866573217	92.9660726175106	93.2941743088414	107.209478782532	136.175152475519	101.447476573842	94.5862532435023	100.808455406906	133.149984423015	121.858109770305	119.542708408146	100.279574801405	118.569729230482	128.010090249582	98.3285184162569	86.2095450624543	110.439980808977	88.0620251188688	121.667392558532	121.653448450793	124.049026978159	102.116603092687	112.070151667922	116.658950594044	129.424895772289	102.397475283689	117.49170402991	118.874059801256	130.52272745721	102.085830668307	118.508462503376	118.891752508635	129.252400270488	102.200234808457	93.0186425691296	125.914240177982	130.420999665988	128.751775140459	110.142846495852	107.705899034787	154.175964485831	99.8815427602085	103.253351642081	101.896225968903	142.272981875251	104.966357912249
ENSSSAG00000000822	308.715354068965	299.865497686226	261.430809363027	294.110846827947	263.40387241628	219.241309625777	274.587542596077	314.015836678622	252.43906961398	287.783706677039	296.609493793398	308.29342547175	269.623061775242	288.308884984352	287.839520263293	288.152016385706	256.989953910146	245.821296040642	233.866319052403	364.814034967357	257.018236102745	278.576374685742	234.949026397333	249.059674320489	239.912501241855	264.699024891854	239.15084871779	319.579934945422	262.172846200478	264.356334067298	296.701921617768	279.048589736105	260.886011707895	283.309293172132	275.452179079413	279.110255656561	247.551679869374	292.48129879984	306.915960433832	296.411362877245	228.283289256133	263.434436979771	291.939673699554	323.667422132506	241.618208200885	217.979297911059	329.113097669674	303.812096712776	278.790646614933
ENSSSAG00000000823	346.363567979814	480.8188152555	545.705087505348	543.579868690938	488.588359423139	448.744978425527	457.281246235697	361.77876329317	342.090327981562	474.943739690777	494.349156322329	343.117267551616	497.027565834788	435.979289488532	483.756096958631	358.466623254945	499.433306655566	382.521919204707	442.970321969845	443.570414724578	443.382056703142	429.611758551505	500.543577976927	435.614024969813	324.804617065896	414.125893782416	499.689171711155	575.442998126024	474.9124284709	429.296610878518	547.980422010667	523.216105755197	379.986147487587	429.593176574737	459.086965132355	488.911253197063	294.109564615449	416.186503866002	513.775069297659	441.652930687094	477.568641123829	509.836475016884	455.388099427784	306.309863216882	442.332546509495	382.767475279228	421.63955573339	464.610206436368	482.005515533046
ENSSSAG00000000827	362.498516798749	299.865497686226	294.426930933118	277.479578703748	283.030043302199	281.748406412701	296.467028061899	390.233272765666	371.580873497214	293.821127096837	319.872983502684	405.595337165492	301.286980062014	290.945856493355	271.126257796392	253.684071841961	352.02774818635	278.197759421605	290.72793388083	277.910443511113	304.121179770977	278.576374685742	317.599079161612	290.409349979875	285.434360451848	327.671776781448	337.33879880111	273.783433364458	313.371583842323	262.096878220569	237.748119602511	298.176920484144	313.063214049474	355.525387510127	331.955190172626	314.701496310753	352.023031006908	312.619355438518	295.673617560797	343.837180937604	393.560390677573	250.944011088489	278.712633467212	421.686578361908	330.084717502784	376.509696391829	274.065711226704	320.114209219316	245.201412083013
ENSSSAG00000000829	1686.63998320605	1667.87257850994	1531.78148981152	1583.47179140404	1588.68688539701	1533.75622563735	1649.71320412304	1594.46876294096	1474.52727578259	1531.49231315543	1471.41572411234	1660.27788269006	1635.00959880787	1606.79463948596	1700.11019871642	1618.61467577425	1724.25712472543	1602.03537322097	1683.8374971773	1691.90429616375	1612.76383211882	1643.76842773906	1659.50162123334	1582.82711942674	1588.343790273	1608.47351012913	1691.55478361364	1568.03239108735	1621.58760427703	1650.53249603557	1697.09633342281	1722.67496324991	1519.94458995035	1554.4977229935	1663.30738905645	1616.59161497726	1404.68544953402	1673.3766111663	1449.1379963341	1458.34390535604	1590.67795953673	1707.78186731714	1746.9140992572	1439.65635711935	1742.69510796859	1623.89362128	1574.12100807132	1476.82319206967	1654.26980069704
ENSSSAG00000000830	62.3884687665503	44.4628151741645	39.3415295643391	44.6418249649563	41.3182544966714	36.3847279804481	59.0746107577217	66.0551112754383	50.7237382869212	48.2993633583841	58.1587242732152	48.138840522167	49.8946591185501	39.5545726350483	44.5686999117357	26.195637853246	51.3979907820291	45.5668743880215	42.1876497114138	44.3570414724578	45.0549895957003	46.14970062565	51.075875303768	46.157777480245	38.139936094859	40.5587215560098	50.5522119240857	47.7876538236144	53.8469482095259	38.4107493943937	53.1550673908054	31.5054859379473	34.028610222769	36.1080471689973	43.5544043843516	50.5770261927997	36.3378612652292	36.440292965226	35.9754971937092	57.306196822934	44.743524694202	44.2842372509098	47.2394294012224	49.0095781147012	39.0013643158909	60.4918625781887	52.7049444666738	56.3163886589537	36.9481579851115
ENSSSAG00000000832	93.5827031498255	76.5174028578646	59.6468351459334	73.5277117069868	86.7683344430099	63.4400385300122	68.9203792173419	92.4771557856136	83.7531492644514	60.3742041979802	87.2380864098228	72.7203761079544	62.3683238981877	87.0200597971062	63.1389915416256	62.0423001787404	91.158700632278	65.9520550352943	70.6184571256275	76.9458882685492	75.7743006836778	62.0923244781473	65.005659477523	95.2004160530054	76.279872189718	83.2521126675991	76.8004758077456	65.7080240074699	62.6743167684646	68.9134033252358	63.7860808689665	87.7652822557104	70.3257944603892	85.1779574243012	80.0459323820516	68.3726465198958	90.844653163073	76.7164062425811	64.0813543762945	90.8994846156883	78.5294515041096	82.8910081876003	71.803932689858	93.9350247198439	69.4414535380497	66.7496414655875	80.8142481822331	97.8126750392353	70.5373925170312
ENSSSAG00000000840	63.464132021146	39.292720386471	48.2251007562866	49.0184744713246	58.8785126577567	55.9765045853048	60.1685850310128	46.7466941333871	62.519956493182	63.3929144078792	55.2507880595544	52.2357631197982	59.4897858721175	45.7075061560558	44.5686999117357	62.0423001787404	51.3979907820291	49.1642592081284	60.5301061076807	50.6937616828089	53.2468058858276	51.1842134211754	58.5050935297707	57.6972218503063	38.139936094859	35.2220476670612	53.4686856889368	61.7257195221687	68.8534747597216	49.7080286280389	63.7860808689665	36.0062696433684	62.3857854084098	31.4788103524591	64.7430335443064	44.020745019659	53.3712337333054	63.2910351501294	56.2117143651706	49.4018938128741	57.5273888925454	72.6715688220058	53.8529495173935	54.1147425016492	51.3676505623929	57.3629731344893	62.0747123718602	55.5753835450201	47.8646592079854
ENSSSAG00000000842	178.560100262885	173.715184866503	159.904281455056	150.556743019068	172.503712523603	176.32598944371	193.633446372532	224.58737833649	191.098734941424	176.091428910775	183.199981460628	174.119210399327	146.80543932958	199.530844181244	149.490847620613	198.535360571969	166.801026688849	227.834371940107	164.164984746589	199.154063753892	186.363820600397	146.839956536159	163.442800972058	132.703610255704	151.329423860247	157.96554711288	181.793531342385	149.336418198795	172.133686899304	155.902453424304	156.56583486019	164.278605247868	155.397320017312	174.059304301833	168.331887215197	154.540913366888	180.553748161608	164.940273421549	145.02622306214	200.571688880269	168.016500892514	147.614124169699	160.614059964156	220.543101516155	163.615479569103	211.72151902366	178.025590198543	171.913186432595	167.1064417963
ENSSSAG00000000843	54.8588259843805	85.8235734757129	64.723161541332	70.0263921018922	85.7353780805931	59.7082715576585	70.0143534906331	68.0875762377595	87.2920147263296	74.4615185108422	72.698405341519	58.3811470162451	71.963450651755	64.1663067190783	64.9960207046145	53.7699934882417	56.2468578369375	73.1468246755082	77.0383168643209	72.4196595468699	67.5824843935504	70.4831791373563	96.5798369380341	85.5842124112877	72.588910632151	61.9054171118045	92.3550025536181	81.6372419486747	58.2606324889952	65.5242195551422	60.8867135567407	67.5117555813157	104.354404683158	69.4385522480716	110.651730057542	58.0699189621033	76.0823970240737	56.5783496039036	85.4418058350593	87.9353709869159	74.8769188760115	76.0780486105373	98.2580131545425	70.4512685398829	50.4163977742005	93.8666833109824	66.7595963244534	66.6904602540241	76.4155085601171
ENSSSAG00000000844	364.649843307941	436.356000081336	316.001318113562	406.153074190975	377.029072282126	382.50611466625	397.112661204685	312.999604197461	351.52730254657	411.550825282898	410.988318197387	339.020344953985	431.78070391053	552.006035884674	455.900659513796	346.058163219197	385.969817570709	524.019055462247	409.953900456565	431.802220048211	441.33410263061	547.083723780433	247.950158292838	236.558609586256	266.979552664013	315.931094225761	244.011638325875	509.734974118554	485.505270741627	446.242529728986	394.313954462702	406.19572941425	502.489144289555	435.148260754582	441.429774165726	348.41951377262	428.105428030982	526.466337839713	426.084794887993	270.72237809455	222.804490313985	482.584636708632	530.026397881715	342.046013925518	353.866037207596	261.783750122851	535.247991583776	272.689881927565	550.023715460183
ENSSSAG00000000847	4810.36607455195	3726.60432296951	3968.41815960285	4203.33418591608	3850.86131908977	3927.68473840222	3759.98957730166	4738.69205965183	4073.23414662184	3928.34821981524	3818.12024853658	4629.52253532329	3859.15998028478	4015.2286177089	4058.53723571243	4162.34898310261	3761.75106119794	4026.67274197306	3957.38496749458	4094.42650163115	3838.88990896092	3748.1947762687	3496.37582761248	3622.42391183506	3730.33181418105	3533.9454492618	3196.4552462768	4319.80479043048	3823.13332287634	3789.1074549646	4276.56678553298	3840.29369665051	3845.23295517289	3845.96994717986	3630.31846273893	3761.43217019043	4304.90100176512	3747.59644495009	4354.15939472612	3855.32379315669	3148.48312542058	3613.1395623691	3590.1966344929	5489.07274884653	3688.00705982217	3497.05543490804	4274.95660674132	4072.56410617907	3961.01048217662
ENSSSAG00000000849	848.698307876004	644.193810546616	630.733554628275	617.982910299199	692.080762819246	685.712181169984	685.921869353546	842.456726882128	758.496830662566	688.265927856974	669.794641213195	775.342601601711	668.780334723643	618.809314112755	620.247740438322	641.103768513651	677.871614276195	732.667375028451	683.256500760941	656.303164643508	615.410198795815	596.589766269766	723.420124757005	739.486060048092	808.320581107173	675.622914340901	676.621913445455	524.668615938434	607.32295685498	628.128725390674	614.665870191859	630.109718758947	613.649271017267	699.940606660562	602.698784994271	634.086050602322	800.568505999581	609.89542962852	560.992909364403	732.136066306794	743.290389817968	602.946922570079	639.621874092551	861.751748516829	772.417264012279	777.007545185354	641.829101505272	733.595062794265	611.324068480937
ENSSSAG00000000852	976.702235172892	816.874976455581	817.288549659173	771.165643022088	962.715329772443	812.592258230009	825.950576334812	862.78137650534	849.327710850774	893.538222130106	785.142777688405	868.547590697822	733.067683972544	696.16047837685	760.45344224399	918.226042645358	940.680208652231	913.735744307168	828.161906291449	859.078211374744	923.627286711856	812.23473101144	1001.08715595385	968.351706720974	869.836607066623	845.329144009468	820.501285844775	882.080443494217	896.860645588169	768.214987887874	765.432970427598	959.792125181038	695.317935551912	711.050775020254	781.624986789445	946.914323720749	761.959528405275	736.477499928778	925.244818450708	846.748459952662	958.789814875757	967.440259942952	841.806631929783	956.707806114062	947.447777039692	993.943879948514	788.23172502381	909.954279910462	877.518752146399
ENSSSAG00000000854	508.788719423764	347.430369733007	368.033663666398	325.622723273799	374.963159557293	381.573172923161	374.139201465571	444.093594267177	397.532553550987	371.301355817578	367.369274992476	401.498414567861	339.667487076284	421.036450937514	375.119890923775	311.590218675452	391.788458036599	392.114945391659	374.186110483844	373.866492410716	411.638768578898	386.818399789539	316.670426883362	331.759025639261	380.169040429401	386.375189559883	393.723958254898	406.195057500723	419.300006549587	395.404773177582	389.481675608992	392.693378297986	428.760488806889	435.148260754582	379.041032750303	303.462157156798	371.327519804061	384.540986290938	397.978937705408	321.112309783682	361.600730181714	437.164906194878	414.762190142732	440.065170154921	370.037334606868	332.705244180038	361.907285337827	322.337224561116	425.743547692081
ENSSSAG00000000855	141.987549606632	146.830691970497	111.679180698769	149.681413117795	155.976410724934	130.611844032378	121.431144335317	89.4284583421318	139.195374833877	115.717224712795	130.857129614734	94.2292197455184	140.088850602083	112.510784384137	94.7084873124383	132.35690704798	107.644848618967	136.700623164064	118.308843755921	155.70226802577	155.644509512419	149.357212933922	99.3657937727851	90.3923142321465	130.413975034034	128.080173334768	137.074266948002	117.477982316386	142.120633798913	154.772725500939	110.175957864578	133.898315236276	149.725884980183	149.061425492527	128.308921024171	141.428351020606	148.758119554532	130.417890612388	140.529285912927	111.648280017095	82.1819841322077	118.091299335759	143.607865379716	71.4723014172725	134.126643135137	104.29631478998	158.114833400021	117.078808001509	151.151555393638
ENSSSAG00000000857	26.8915813648924	63.0751564098613	86.297548721776	77.9043612133551	65.0762508322574	59.7082715576585	48.1348680248102	31.5032069159783	25.9516800537737	68.4240980910442	57.1894122019949	30.7269194822343	50.8541717939069	73.8352022520901	77.066710264043	57.9061468334911	61.0957248918459	58.7572853950803	58.695860468054	42.546549983786	63.4865762484868	87.2648884557745	65.005659477523	53.8507403936192	55.364423363505	48.030065000538	56.3851594537879	49.778806066265	75.0326327509787	58.7458520149551	56.0544347030311	73.137735213092	49.9086283267278	50.9216049819192	41.2001122554677	57.1333073659404	55.6423500623822	70.0037206963552	30.3543257571921	59.2822725754489	67.5718536198152	72.6715688220058	54.7977381054179	27.5678876895194	51.3676505623929	67.7926046134873	60.9034913837119	50.3883477474849	28.5508493521317
ENSSSAG00000000859	197.922038845608	174.749203824042	181.4786686355	179.442629761099	161.141192537018	157.667154581942	160.814218173798	193.084171420512	165.147054887651	174.078955437509	193.862414244051	174.119210399327	162.157642135288	168.766176576206	181.988857972921	184.748182754471	185.226721497501	173.873599638503	202.684143178749	168.375708446472	183.291889491599	189.633315298125	151.370321354803	170.206804458404	185.778398397539	192.120260002152	150.68447785064	183.186006323855	171.25095004341	187.534835278511	158.498746401674	163.153409321513	174.680199143547	161.097441215526	150.674696248568	177.956203270962	202.129353287837	163.022363265485	191.11982884158	171.918590468802	132.404307768557	156.69807027245	162.503637140205	180.722819297961	166.469237933681	153.315582741271	147.573844506687	165.244140407193	173.824288702684
ENSSSAG00000000860	2801.02711496719	2456.82904311198	2269.11789874317	2421.16250692292	2352.04163722302	2291.30492102514	2399.08558132747	3080.20065039775	2798.06295852505	2645.39638060816	2555.10661973659	2877.06389418653	2387.26753628755	2499.84899053505	2364.92663906647	2477.55585380437	2456.4360500166	2602.1083532107	2409.28164764965	2321.05008847718	2551.75077437466	2461.87675701195	2201.83455173153	2284.80998527213	2682.09873183202	2323.58781124825	2228.18595634624	2359.51540754096	2509.62088130626	2496.69871063559	2419.03879416702	2305.52645310193	2592.98009897499	2584.03999099157	2547.34408345235	2369.62733829228	2842.30208583965	2413.68993140721	2649.82021517414	2397.96792567691	2449.02312713979	2570.75674707845	2358.19231570902	3198.89600486164	2498.9410745816	2469.73673422674	2528.66611341219	2477.92110099396	2481.40470104556
ENSSSAG00000000861	1062.75529554055	1160.16927035843	1340.15016838523	1293.73759408246	1376.93083110157	1091.54183941344	1185.8681122476	963.388392140238	1071.09661312848	1230.62752890216	1069.15121455594	955.607195897485	1117.83226679059	1117.19692931436	1370.48752228587	1211.89293015806	1190.8817486855	950.908720781606	1093.21040121751	1271.8702707919	1188.83733910473	1218.35209651716	1373.47671953223	1263.56915852171	1082.68205688632	1208.22296845798	1331.85635261533	1284.29319650964	1258.78275650465	1217.84670138695	1266.05705967191	1335.6075645837	1017.45544566079	1132.31132532522	1243.06624405068	1318.74912739744	928.886578592422	1154.58191395085	1271.50897894016	1108.57849716089	1288.43088456161	1218.38427103144	1274.51980524498	818.868367666465	1255.65368041405	1270.32911414196	1205.18639680461	1272.30578062399	1282.26902825603
ENSSSAG00000000866	967.02126588153	817.90899541312	775.408856897134	839.441375321433	803.640049960258	768.743996304853	828.138524881394	1063.99540777514	778.55040161321	846.245095508355	772.541720762542	784.560677446381	789.678931818592	846.467854390033	828.235006693088	784.490417815629	763.211674442583	906.540974666954	771.300291463022	839.162804999354	799.72606532368	797.970278090784	524.688537211435	546.200366849566	732.040708917455	675.622914340901	567.740226224347	866.151225553012	782.104854321966	780.641995044884	779.929806988727	803.389891417657	864.326699658332	845.298642699859	752.196335178396	748.352665334202	858.48197239104	813.193906171359	782.467063963175	723.243725420477	584.405220495699	800.522750304907	765.278756299802	724.933342946621	714.390843932539	549.641578943197	802.28637688159	712.10591449019	837.211670708096
ENSSSAG00000000867	55.9344892389762	79.6194597304807	67.2613247390313	68.2757322993449	75.4058144564253	58.7753298145701	84.2360190434179	57.9252514261536	69.5976874169384	82.5114124039062	63.0052846293165	31.7511501316421	81.5585774053224	79.1091452700965	71.495622775076	46.8764045794928	68.8539121796994	63.5537984885563	73.3698255850675	69.7039223138622	52.2228288495617	52.8623843530173	76.1494868165269	93.2771753246619	70.128269593773	78.9827735564402	89.438528788767	72.677056856747	52.964211353632	68.9134033252358	58.9538020152569	59.6353840968289	91.8772476014762	50.9216049819192	51.7944268354451	65.562811731407	62.4556990496127	70.9626757743875	66.3298229509013	75.0908785955686	94.0527151735266	72.6715688220058	95.4236473904692	62.2830055207661	77.0514758435894	84.4800149798842	77.3005852177882	52.6113630892857	78.094970286713
ENSSSAG00000000869	82.8260706038685	65.1431943249387	55.8395903493845	71.7770519044395	73.3399017315917	65.305922016189	88.6119161365825	75.2012036058836	88.4716365469557	75.4677552474752	68.821157056638	80.9142213032169	78.6800393792522	67.6822687310826	64.9960207046145	85.4805024684868	72.7330058236261	69.5494398554012	62.3643517473074	73.3249052912057	70.6544155023482	71.3222646032772	61.2910503645216	84.6225920471159	102.116603092687	74.7134344452813	72.9118441212774	72.677056856747	79.446317030448	65.5242195551422	63.7860808689665	64.1361678022499	82.8029515420711	72.2160943379945	72.9830559954	83.3584320585032	93.1157694921499	82.4701367107747	68.5782915255081	84.9712573581434	91.313315702453	65.8586092449427	70.8591441018336	106.187419248519	72.2952119026271	78.2222360924853	70.2732592888984	80.7695574187625	58.7811604308593
ENSSSAG00000000874	167.803467716928	122.014236989568	137.060812675762	155.80872242671	151.844585275267	128.745960546201	153.15639826076	130.077757588555	139.195374833877	160.99787786128	113.40951233277	139.295368319462	139.129337926726	114.268765390139	132.777585153713	150.280238210727	126.070543427619	129.505853523851	117.391720936108	138.502598883389	119.805313243112	130.897332683662	156.013582746055	157.705739724171	148.868782821869	139.820855890455	130.269161496682	148.34084207747	142.120633798913	128.788983263555	125.639250196449	105.768417077395	151.994458995035	159.245746488911	144.788965926358	168.590087309332	128.318072592841	146.720126938936	112.423428730341	108.684166388323	158.885169322268	121.497779124291	128.491247971325	174.596622033623	137.931654287907	157.48743533287	160.457275376318	134.121925621982	156.189940573426
ENSSSAG00000000875	45.1778566930192	85.8235734757129	78.6830591286781	87.5329901273653	93.9990289799274	83.9647568779573	83.1420447701268	49.7953915768689	63.6995783138081	98.6112001900343	95.9618950508051	55.3084550680217	94.9917548603166	99.3259268391212	94.7084873124383	70.3146068692391	74.6725526455895	99.5276466896259	78.8725625039476	90.5245744335873	91.1339562276665	100.690255910509	74.2921822600262	57.6972218503063	71.358590112962	70.4440953341224	61.245949061873	91.5930031619277	96.2183172924315	111.843064413088	102.444311698643	93.3912618874867	77.131516504943	91.6588889674546	88.2859548331451	81.4852088661772	66.9979317077664	104.526103505517	87.6902744096662	76.0789164718261	70.3112530908888	88.5684745018195	93.5340702144203	85.766761700727	115.101587371288	69.8785309092869	104.238667945199	68.9134755958249	73.8963159702231
ENSSSAG00000000877	1086.41988714165	1000.93035089747	983.538239108477	954.984922289555	870.782213517349	941.33821877621	1004.26838288127	1148.34270371147	1010.93590027655	928.756507912261	1035.22529206323	1177.86524681898	926.889244394605	970.405515313184	918.300921098054	944.421680498604	1072.56939254574	1066.02503502503	1018.00632999281	1020.21195386653	924.651263748122	973.339140468254	790.283088791029	889.498836858889	1039.6208387147	977.678656455395	916.744920084862	1011.50533926651	970.12780462736	954.620095243021	963.556403429691	883.278802188881	1029.93260274247	979.546510379464	959.374042520177	944.10448893226	1084.45804713418	939.775976471618	931.990224174529	1000.88236864883	902.175559140236	937.917435109012	992.972806013694	1145.59888843114	907.495159935608	807.253476474449	1077.52330909644	954.414586746478	913.627179268213
ENSSSAG00000000879	4.30265301838278	7.23813270277097	3.80724479654894	7.00263921018922	2.06591272483357	0	3.28192281987343	8.12985984928471	3.53886546187823	3.01871020989901	1.93862414244051	7.16961454585466	2.8785380260702	1.75798100600215	3.71405832597797	4.13615334524936	1.93954682196336	2.39825654673797	1.83424563962669	1.81049148867175	4.09590814506366	2.51725639776273	9.28652278250328	0	6.151602595945	5.33667388894866	2.9164737648511	6.96903284927711	2.6482105676816	1.12972792336452	4.83227885370958	9.0015674108421	1.13428700742563	1.85169472661524	2.35429212888387	5.61966957697774	1.13555816453841	8.63059570229037	2.24846857460682	4.94018938128741	8.21819841322077	1.13549326284384	3.77915435209779	1.02103287738961	3.80501115276985	2.08592629579961	4.68488395259322	8.89206136720321	3.35892345319196
ENSSSAG00000000880	236.645916011053	300.899516643765	271.583462153824	280.105568407569	272.700479678031	294.809590815939	294.279079515317	205.278961194439	215.870793174572	285.771233203773	288.854997223635	249.912278455505	277.299163178096	279.518979954341	277.625859866854	286.773298603956	244.382899567384	276.998631148236	288.893688241203	279.720934999785	334.840490858954	302.070767731527	234.949026397333	238.481850314599	279.282757855903	228.409642447003	272.204218052769	262.832096029879	276.29663589478	277.913069147672	285.104452368865	299.3021164105	265.423159737598	284.23514053544	282.515055466064	274.427197675746	277.076192147373	286.727568331647	231.592263184503	226.260673662963	241.067153454476	309.989660756368	283.436576407334	222.585167270934	261.594516752927	228.408929390057	304.51745691856	260.833800104628	230.925987406947
ENSSSAG00000000881	1826.47620630349	1499.32748843113	1481.01822585754	1462.67626502827	1482.29238006809	1554.2809439853	1538.12782824735	1762.14712233246	1567.71739961205	1640.16588071179	1473.35434825479	1699.19864736755	1626.37398472966	1754.46504399014	1467.98155334279	1406.29213738478	1590.42839400996	1791.49764041327	1528.84374062884	1458.35089412509	1676.2504083673	1633.69940214801	1231.39292095993	1240.49026978159	1434.55372537437	1494.26868890563	1323.10693132078	1562.0589343594	1603.93286715916	1656.18113565239	1515.40264852332	1606.77978283531	1696.89336310875	1660.04432241057	1761.01051240513	1463.9239248027	1721.50617744023	1680.08929671253	1688.59989952973	1413.88220092446	1320.39054505747	1645.32973786072	1713.84649867635	1735.75589156233	1558.15206705925	1247.38392488817	1619.79862660911	1440.51394148692	1587.0913316332
ENSSSAG00000000883	365.725506562536	363.974673053626	381.993561253744	421.033682512627	406.984806792213	391.835532097134	379.609072832026	395.314435171469	369.221629855962	338.095543508689	441.036992405215	403.546875866676	381.88604479198	373.570963775456	448.47254286184	399.828156707438	394.697778269544	390.91581711829	426.462111213205	393.781898786105	439.286148558078	401.082852710194	334.314820170118	362.530877292758	345.720065892109	326.604442003658	353.8654834686	450.000406839036	400.762532575816	389.75613356076	440.703831458314	349.935933096486	378.851860480161	356.451234873434	428.481167456864	415.855548696353	398.580915752983	380.705165978809	422.712092026083	389.286923245448	358.86133071064	409.913067886626	344.847834628923	419.644512607129	414.746215651913	333.748207327937	431.009323638577	397.919746182344	430.781932871869
ENSSSAG00000000884	477.594485040489	475.648720467807	465.752946777821	445.542919748289	440.03941038955	417.024959160521	487.912525887849	549.781772307879	500.159651945456	481.987396847208	432.313183764233	529.527245743837	439.456805313384	477.291843129583	453.115115769313	424.645076778934	481.977385257896	434.084434959573	413.622391735818	494.264176407387	521.204311459351	429.611758551505	441.109832168906	412.53513622969	467.52179729182	445.078602338318	427.749485511494	552.544747335542	457.257691353023	484.65327912338	462.932314185378	491.710619817249	455.983376985104	433.296566027967	436.721189907958	505.770261927997	434.918777018212	426.735009724357	471.05416638013	511.803619901376	451.087779570118	395.151655469656	459.167253779881	579.946674357297	470.870130155268	397.368959349826	493.084036010437	504.624482588782	497.12067107241
ENSSSAG00000000885	2937.63634830084	2755.66052184066	2318.61208109831	2039.51866996761	2536.94082609562	2575.85215266711	2937.32092378672	2728.58421191618	3012.754129879	2817.46286257241	3028.13091049207	3072.69194822343	3154.87767657294	3370.04958850611	3093.81058553965	3456.44547884672	3074.18171281193	3401.92691154781	3191.58741295044	3160.21289347653	2670.53211058151	2838.62613121043	2824.9602304375	2658.88030693495	4573.10136982551	2915.95861292155	2857.17213163246	3193.80819721157	2621.72846200478	2635.65524520943	2923.5287064943	2744.35286438048	2958.22051536605	2952.52724158801	3421.9636093327	2925.03801481691	3048.97367178564	3160.71593719434	3535.71683356923	3132.08006773622	2892.80584145371	2871.66246173207	3092.29304860402	3340.8195748188	3064.93648355611	2674.1575112151	3240.76847420636	2923.26517446806	2881.1165919754
ENSSSAG00000000887	648.624942521204	878.916113907904	722.107429745449	807.929498875582	901.770904389853	881.629947218551	862.05172735342	619.901813507959	719.569310581906	785.870891310375	808.406267397691	730.276453027767	857.80433176892	893.05435104909	891.373998234714	805.171184541876	859.21924212977	814.208097617542	841.91874858865	877.183126261461	915.435470421729	959.074687547599	774.496000060773	729.869856406375	767.720003973936	809.039761564617	786.475758588179	949.779619744337	881.854119037973	1023.53349856826	891.072220624047	811.266262902144	865.460986665757	802.709663987708	962.905480713503	838.267378565846	738.112806949968	855.387929604779	888.145086969696	769.681505604578	775.250050313826	969.71124646864	862.59198086632	585.051838744245	813.321133904555	770.749766297956	949.860221388276	763.235267351609	948.05614466343
ENSSSAG00000000888	18.2862753281268	32.0545876837	15.2289791861958	16.6312681241994	19.6261708859189	19.5917766048567	28.4433311055697	35.5681368406206	27.1313018743997	33.2058123088891	31.9872983502684	19.4603823387484	33.5829436374857	21.0957720720257	18.5702916298899	35.8466623254945	17.4559213976703	23.9825654673797	24.7623161349603	25.3468808414044	25.5994259066479	35.2415895686782	26.0022637910092	30.7718516534967	36.90961557567	18.1446912224255	29.164737648511	21.9026746691566	18.5374739737712	20.3351026205614	29.9601288929994	38.2566614960789	21.551453141087	17.5910999028448	16.4800449021871	30.9081826733776	20.4400469616914	17.2611914045807	17.9877485968546	25.6889847826945	36.5253262809812	19.3033854683453	23.6197147006112	36.7571835860259	19.0250557638492	16.6874103663969	25.7668617392627	27.4171892155432	21.8330024457477
ENSSSAG00000000889	45.1778566930192	47.5648720467807	29.1888767735419	43.7664950636826	39.2523417718378	34.5188444942713	42.6649966583545	48.7791590957083	49.5441164662952	54.3367837781821	43.6190432049114	35.8480727292733	45.0970957417665	54.4974111860665	31.5694957708128	31.7105089802451	49.4584439600657	40.7703612945455	41.2705268916005	38.9255670064425	41.9830584869026	46.9887860915709	48.289918469017	54.812360757791	44.291538690804	59.770747556225	52.4965277673197	48.7832299449397	53.8469482095259	50.8377565514035	51.2221558493216	39.3818574224342	53.3114893490047	57.4025365250726	40.0229661910258	38.4010754426812	38.608977594306	57.5373046819358	33.7270286191024	46.4377801841017	58.4405220495699	32.9293046224714	34.9571777569045	35.7361507086363	53.2701561387778	40.6755627680924	49.1912815022289	48.9063375196177	47.8646592079854
ENSSSAG00000000890	1405.89187375657	1328.71436043724	1228.47098768646	1390.89921312383	1183.76799132963	1250.14193573847	1218.68734044633	1430.85533347411	1269.27307899366	1301.06410046647	1233.93426666338	1404.22022033811	1276.15185822446	1329.91263104062	1384.41524100829	1342.87111942429	1275.25203544091	1554.07024228621	1213.35349061305	1416.70958988564	1458.14329964266	1437.35340312252	948.153976093585	958.735503079256	1007.63250521579	1040.65140834499	991.601080049373	1654.64751364265	1242.01075624267	1282.24119301873	1238.99629809114	1438.00039388202	1354.3386868662	1333.22020316298	1267.78631140396	1196.98961989626	1226.40281770149	1326.23487291862	1401.92015626736	1175.7650727464	950.571616462536	1401.1986863493	1300.97388570966	1481.51870509232	1199.52976591069	914.678680708129	1514.38873767576	1298.9819647256	1451.89466264222
ENSSSAG00000000891	2623.5426779589	2436.1486639612	2314.80483630176	2317.87357857263	2229.11983009542	2448.97207560709	2375.01814731507	2578.18180470441	2493.72052880352	2481.37979253698	2357.36695720766	2574.91585261123	2378.63192220934	2647.51939503923	2401.13870774476	2352.09253566514	2451.58718296169	2740.00810464813	2240.531048804	2430.58482354182	2483.14431294485	2444.25596222761	1803.44272436214	1899.20021923925	2341.29994801667	2073.83147324545	1833.48984016972	2481.97127046398	2525.51014471235	2467.32578462811	2270.20460547276	2427.0476131483	2467.07424115075	2560.89380690888	2546.16693738791	2236.62849163714	2626.54603457735	2517.25707983469	2392.37056338166	2295.21198654613	1936.75542604903	2577.56970665552	2423.38272828271	2644.47515243908	2285.86045002649	1903.40774491714	2491.18704179145	2167.43995825578	2690.49768600676
ENSSSAG00000000892	2808.55675774936	2971.77048396625	2986.14900209322	3045.27272653104	2968.71658558584	2833.34407375951	2903.40772131469	3070.03832558614	2641.17325638178	3011.66655274258	2983.54255521594	2741.8654484647	2969.69173022909	3202.16240243291	3101.23870219161	2859.46067934906	2855.01292193007	3094.95007356535	2926.53891802438	3406.43973593589	3127.22586875611	3289.21502640996	2456.28527597212	2327.12128129569	2523.38738485664	2473.01468013881	2339.9841173322	3394.91457371928	2911.26615073797	3162.1084574973	2898.40085645501	3240.56426790315	3018.33772675961	2995.11622030016	3073.52837425789	2846.36264073923	2749.1863163475	3205.78682586186	3243.41591887034	2500.72386480769	2334.88148251172	3124.87745934625	3180.15838729029	2792.52491966058	2761.48684412272	2292.43299908377	3134.18736428487	2757.28002894693	3293.42444585472
ENSSSAG00000000894	75.2964278216987	66.1772132824775	74.8758143321292	61.2730930891557	86.7683344430099	80.2329899056036	53.604739391266	60.9739488696354	71.9569310581906	47.2931266217511	76.5756536264	50.1873018209826	74.8419886778252	74.7141927550912	79.8522540085264	73.0720424327387	80.4911931114795	77.9433377689841	90.795159161521	63.3672021035111	82.9421399375392	67.9659227395936	55.7191366950197	62.5053236711652	49.21282076756	73.6460996674916	66.1067386699582	60.7301434008434	69.7362116156155	90.3782338691617	47.3563327663539	68.636951507671	69.1915074529635	81.4745679710707	78.8687863176096	75.8655392891995	72.6757225304584	91.100732413065	60.7086515143843	60.2703104517064	76.7031851900605	77.2135418733811	75.5830870419558	72.4933342946621	70.3927063262421	58.4059362823891	77.3005852177882	62.9854346843561	78.094970286713
ENSSSAG00000000896	78.5234175854858	116.844142201874	90.104793518325	72.6523818057132	127.053632577264	127.813018803113	115.961272968861	107.720643003022	94.369745650086	107.667330819731	87.2380864098228	101.398834291373	105.546394289241	145.033432995177	99.3510602199108	88.2379380319864	128.979863660564	145.094521077647	116.474598116295	96.8612946439384	152.572578403621	95.6557431149836	101.223098329286	118.279304793128	185.778398397539	141.955525446034	139.990740712853	83.6283941913253	129.762317816398	110.713336489723	114.041780947546	99.0172415192631	102.085830668307	142.580493949374	150.674696248568	89.9147132316438	139.673654238225	138.089531236646	120.293068741465	88.9234088631734	97.7052478016247	120.362285861447	101.092378918616	128.650142551091	137.931654287907	149.143730149672	101.896225968903	122.265843799044	163.747518343108
ENSSSAG00000000897	2314.82732388994	1871.57431314507	2849.08818941746	2938.48247857565	2728.03775314273	2441.50854166238	1828.0310106695	2493.83450876809	2408.78775771845	2650.42756429133	2423.28017805063	2424.35394714828	1844.18336203564	2431.28773130097	2840.32610479166	2794.66094360682	2511.71313444255	1615.22578422802	1859.00795576165	2617.06544687501	2448.3290937118	1751.17136737694	3123.9862640341	2880.05299069446	2269.9413579037	2684.34696614118	2850.36702618114	2514.82528246771	1776.94929091435	1858.40243393464	2745.70084467778	2713.97257436889	1692.35621507904	2491.45525466081	1758.65622027625	2722.72991004572	1430.8032873184	1808.58927716885	2593.60850080897	2649.91758412257	1780.60965619783	1918.98361420609	2452.67117451147	2211.55721242589	1875.87049831553	2602.19305401001	2364.69517507143	2848.42365796076	1690.37822781885
ENSSSAG00000000898	171.030457480716	226.450151700978	253.816319769929	229.336434133697	229.316312456526	247.22956191843	200.197292012279	127.029060145074	189.919113120798	238.478106582022	240.389393662623	177.191902347551	217.809377305979	254.02825536731	256.27002449248	234.382022897464	226.926978169713	214.643960933049	243.037547250536	226.311436083968	242.682557595022	276.8982037539	246.092853736337	246.174813227974	194.390642031862	208.130281668998	229.42926950162	252.876334816626	221.566950829361	231.594224289727	255.144323475866	245.292711945447	234.797410537106	214.796588287368	235.429212888387	226.660006271436	180.553748161608	232.067128883808	204.610640289221	230.212825167993	221.891357156961	238.453585197206	239.97630135821	161.323194627558	224.495658013421	235.709671425356	210.819777866695	229.711585319416	217.490293594179
ENSSSAG00000000899	405.525046982577	356.736540350855	308.386828520464	332.625362483988	402.852981342546	388.10376512478	383.984969925191	384.135877878703	443.537804555404	410.544588546265	407.111069912506	451.685716388844	390.521658870191	388.513802326474	355.621084712391	362.602776600194	411.183926256233	336.955044816685	365.014882285711	364.814034967357	321.528789387498	339.829613697968	436.466570777654	461.57777480245	423.230258601016	407.721885115678	389.83532656843	352.433946949157	404.293479999391	341.177832856085	345.991165925606	374.690243476302	403.806174643525	345.341066513743	390.812493394722	345.609678984131	424.698753537366	380.705165978809	314.785600444955	419.91609740943	432.825116429627	309.989660756368	368.467549329534	450.275498928817	369.086081818675	427.61489063892	390.016589053386	391.250700156941	337.571807045792
ENSSSAG00000000901	109.717651968761	123.048255947107	121.831833489566	89.2836499299126	90.900159892677	71.8365142178079	117.055247242152	160.564732023373	140.374996654503	92.5737797702362	105.655015763008	132.125753773607	88.2751661328195	106.35785086313	116.064322686812	97.8889625042349	109.58439544093	121.111955610268	104.552001458721	119.492438252335	84.990094010071	91.4603157853791	105.866359720537	131.741989891533	119.341090361333	119.54149511245	95.2714763184692	95.5753076472289	108.576633274946	102.805241026171	89.8803866789982	114.769984488237	104.354404683158	124.063546683221	111.828876121984	115.203226328044	118.098049111995	118.910429676001	85.4418058350593	112.636317893353	115.054777785091	98.7879138674141	87.8653386862736	128.650142551091	97.9790371838235	111.597056825279	94.8689000400128	135.603935849849	103.286896185653
ENSSSAG00000000902	49.480509711402	98.2318009661775	92.6429567160242	82.2810107197234	99.1638107920113	85.8306403641341	89.7058904098736	40.6492992464236	43.6460073631648	74.4615185108422	83.3608381249418	47.1146098727592	86.356140782106	95.8099648271169	123.492439338768	113.054858103483	78.5516462895162	67.1511833086632	92.6294048011477	90.5245744335873	87.0380480826028	91.4603157853791	78.9354436512779	68.2750458561958	61.51602595945	86.4541170009683	87.4942129455329	75.6637852207229	82.9772644540235	107.32415271963	94.7126655327078	94.516457813842	64.654359423261	83.326262697686	90.640246962029	63.6895885390811	51.1001174042286	101.64923827142	95.5599144207901	80.031067976856	63.0061878346926	91.9749542903511	86.9205500982492	39.8202822181947	80.8564869963592	89.6948307193832	76.1293642296399	74.1005113933601	83.133355466501
ENSSSAG00000000903	908.935450133363	739.323554640178	761.448959309788	752.783715095341	662.125028309159	821.921675660893	759.218145664052	955.258532290954	818.657543514496	757.696262684651	791.927962186947	837.820671215587	687.970588230778	793.728424209969	785.523335944341	657.648381894648	783.576916073199	871.766254739253	668.582535643928	804.763466714591	799.72606532368	765.245944919869	650.98524705348	687.558560382817	724.658785802321	679.89225345206	628.014017364603	748.673243236626	735.319800959591	723.025870953294	721.942460744212	682.993927297644	800.806627242496	780.489327268325	751.019189113954	709.014978295358	799.432947835043	687.570790949133	866.784635510931	841.808270571375	684.849867768398	752.832033265466	728.432001366849	871.962077290725	690.609524227727	654.980856881077	747.238990438619	775.091349174547	809.500552219262
ENSSSAG00000000905	432.41662834747	560.438274985981	511.439884336408	489.309414811972	490.654272147973	532.709735303484	534.953419639368	382.103412916382	422.304611784135	561.480099041215	505.011589105752	413.789182360755	506.622692588355	556.400988399679	533.895884359334	545.972241572916	463.551690449244	550.399877476365	522.760007293606	564.873344465585	496.628862588969	588.198911610557	443.895789003657	477.925320993371	462.600515215064	510.186023783492	445.248328100601	571.460693640723	492.567165588778	585.199064302822	553.779156635118	562.597963177631	517.234875386088	549.953333804727	556.790088481035	502.023815543345	465.578847460749	540.850664010197	498.035789275412	446.593120068382	443.782714313922	485.991116497164	599.940753395524	419.644512607129	483.23641640177	480.80601118181	577.411947157115	417.185879144617	580.254026538911
ENSSSAG00000000906	159.198161680163	229.552208573594	276.659788549223	227.58577433115	218.986748832358	203.381299993274	202.385240558861	255.074352771308	205.254196788937	217.347135112729	267.53013165679	245.815355857874	198.619123798844	202.167815690247	210.77280999925	250.926636278461	171.649893743758	208.648319566204	194.430037800429	234.458647782991	204.795407253183	196.345999025493	195.016978432569	242.328331771286	237.451860203477	212.399620780157	217.763374442215	251.880758695301	203.029476855589	239.502319753279	241.613942685479	262.170650840776	229.125975499978	195.353793657908	228.366336501735	265.061081714117	218.027167591375	239.738769508066	219.225686024165	212.428143395359	218.238824528863	186.22089510639	223.914895361794	200.122443968363	210.226866190534	205.463740136261	219.018324783733	222.30153418008	222.528678773967
ENSSSAG00000000909	5137.36770394904	4534.17312880724	4109.28621707516	3983.62638069639	4220.65969683498	3899.69648610957	4350.73568487887	5783.37905028491	5003.95576309581	4185.94482439329	4684.68524020748	5514.45781641164	4067.37423083719	4517.13219492251	4070.60792527186	4347.09716585708	5013.72853477529	4694.58719023958	4078.44517970994	3963.16586870245	4768.66105789037	4102.28884288732	4186.36447035248	4687.89927533739	5098.44823151921	4264.00243726998	4135.55979855886	4323.78709491578	4578.75607152149	4287.31746916836	4200.21677964437	4198.10600123148	4520.13372459114	5178.26430297953	4261.2687532798	4505.10177754382	5239.46537118024	4442.83887652348	4997.22140706367	4562.75891255705	4470.6999367921	4479.52092191895	4407.43876313405	5769.85679012867	4331.05394464028	4157.25110752862	4181.25892768945	4137.77255620523	4427.061111307
ENSSSAG00000000910	1382.22728215547	1599.62732731238	1298.27047562319	1370.76662539454	1540.13793636343	1581.33625453486	1393.72322417291	1140.21284386218	1476.88651942385	1388.60669655354	1195.16178381457	1084.66025772287	1279.98990892588	1591.85180093494	1234.92439338768	1319.43291713455	1561.33519168051	1194.33176027551	1388.5239491974	1314.41682077569	1679.3223394761	1474.27316362304	1405.979549271	1352.99985238968	1364.4254557806	1631.9548752405	1725.58031087023	1344.02776378916	1451.21939108952	1351.15459634397	1330.80959631162	1386.24138126968	1228.43282904196	1402.65875541105	1350.1865359149	1384.31193912885	1052.66241852711	1206.36548816459	1382.8081733832	1164.89665610757	1231.81662882609	1538.5933711534	1607.08538822958	1071.0634883817	1565.76208936479	1663.52622090019	1195.81662889942	1283.420857333	1339.37072696029
ENSSSAG00000000911	8951.66960474538	8102.57255127333	8307.40814606979	8523.96257860283	7788.49097262255	8155.77671807892	8045.08680578306	9055.64763962201	8713.86638896482	8480.56321634295	8641.41711492856	9361.46813558737	8051.27085891835	8282.72750977911	8537.69157684187	8648.69664491641	9045.07660422614	8024.56640538526	7784.53849457566	8422.40640530096	8276.8063841374	7665.0457311875	8857.48542995163	8694.00971247699	9105.60216251779	8885.56202509952	8367.3632313578	8250.33931742277	8166.19865387416	7793.99294329183	8334.71456687829	8378.20886764128	8616.0441084051	8757.5902095268	8734.42379815916	9006.45710870299	8771.0512628947	8036.04355391037	9023.10438989719	8609.7620537077	8417.26144145212	8335.65604253663	8071.32890749285	10182.7608862066	8369.12203051728	8271.74072599335	8888.39607905749	8936.52167403923	8580.36996117886
ENSSSAG00000000912	3.22698976378709	11.3742085329258	5.07632639539859	4.37664950636826	5.16478181208392	3.73176697235366	7.65781991303799	7.11362736812412	2.35924364125215	5.03118368316501	7.75449656976203	6.14538389644685	2.8785380260702	5.27394301800644	5.57108748896696	4.13615334524936	2.90932023294504	1.19912827336899	2.75136845944003	8.14721169902286	4.09590814506366	5.87359826144636	9.28652278250328	9.61620364171772	4.921282076756	2.13466955557947	4.86078960808516	5.97345672795181	1.76547371178773	6.77836754018713	1.93291154148383	16.8779388953289	5.67143503712816	6.48093154315335	9.41716851553548	7.49289276930365	0	2.87686523409679	6.74540572382047	2.96411362877245	9.1313315702453	6.81295957706304	5.66873152814668	9.18929589650647	0.951252788192462	2.08592629579961	8.19854691703814	7.41005113933601	3.35892345319196
ENSSSAG00000000914	2631.07232074107	3016.23329914042	3094.02093799544	2905.21994232725	3127.79186539802	3011.5359466894	2981.07989471836	2602.57138425227	2487.82241970039	2946.26116486143	2698.56480627719	2570.8189300136	3211.48892441899	2767.06210344738	2863.53896932902	3171.05089802451	2725.06328485852	2748.40200256172	3055.85323561806	2662.3277340918	2763.71402088171	2909.94839581371	3126.77222086885	2965.63720310574	2830.96751465389	2838.0431741429	3100.21161203672	2866.26365329554	2928.03815099996	3033.31947423374	3004.71099123662	3124.66908748856	2760.85457607399	2893.27301033632	2805.13907156513	2990.60082654832	2500.49907831358	2970.84283174395	2549.76336360414	2780.33858378855	3002.38182029666	2847.81710321235	3008.20686426984	2335.10219059003	2919.39480696266	2900.48051430936	2849.58066416483	2842.49561704929	2715.6896119057
ENSSSAG00000000916	223.737956955905	223.348094828361	288.08152293887	258.222320875728	273.733436040448	251.894270633872	246.144211490507	217.473750968366	243.002095048972	235.459396372123	221.972464309438	219.185358973271	272.501599801312	225.900559271276	269.269228633403	257.82022518721	250.201540033274	214.643960933049	255.877266727923	291.489129676151	215.035177615842	253.403810708114	249.807462849338	294.255831436562	254.676347472123	257.227681447326	254.705375463662	226.991355662169	228.628845676512	276.783341224308	237.748119602511	263.295846767131	256.348863678193	245.34955127652	266.035010563877	248.202072983184	292.974006450911	248.369365210356	254.076948930571	273.686491723322	273.026813950335	266.840916768302	259.816861706723	199.101411090973	243.52071377727	246.139302904354	240.100302570403	288.250989320171	263.675491075569
ENSSSAG00000000917	80.6747440946772	74.4493649427871	72.3376511344299	75.2783715095342	65.0762508322574	84.8976986210457	66.7324306707597	93.4933882667742	58.9810910313038	81.5051756672732	69.7904691278582	89.1080664984793	60.4492985474742	64.1663067190783	70.5671081935815	81.3443491232374	87.2796069883513	80.3415943157221	95.3807732605878	81.4721169902286	76.7982777199437	66.2877518077518	59.433745808021	78.8528698620853	57.825064401883	50.1647345561174	62.2181069834901	77.6549374633735	75.9153696068726	68.9134033252358	65.7189924104503	70.8873433603815	91.8772476014762	72.2160943379945	88.2859548331451	84.2950436546661	84.0313041758425	87.264912100936	64.0813543762945	73.1148028430537	54.7879894214718	86.2974879761318	68.0247783377602	88.8298603328958	66.5876951734723	81.3511255361848	81.9854691703814	80.7695574187625	69.6976616537331
ENSSSAG00000000919	36.5725506562536	43.4287962166258	27.9197951746922	44.6418249649563	52.680774483256	55.0435628422164	48.1348680248102	38.6168342841024	54.2626037487995	54.3367837781821	48.4656035610127	44.0419179245358	44.1375830664097	38.6755821320472	43.6401853302412	45.497686797743	44.6095769051573	53.9607723016044	46.7732638104805	41.6413042394502	57.3427140308913	25.1725639776273	44.5753093560157	45.1961571160733	50.443141286749	29.8853737781125	57.3573173754049	45.7965015809638	57.3778956331014	46.3188448579454	40.5911423711605	41.6322492751447	37.4314712450459	50.9216049819192	38.8458201265839	39.3376870388442	47.6934429106133	33.5634277311292	50.5905429286536	45.4497423078442	45.6566578512265	28.387331571096	29.2884462287579	45.9464794825323	43.7576282568532	40.6755627680924	44.5063975496356	54.0933733171529	37.7878888484095
ENSSSAG00000000922	424.8869855653	441.526094869029	498.749068347911	489.309414811972	450.368974013718	481.397939433622	480.254705974811	485.759125994762	436.460073631648	454.819004958117	433.282495835453	536.696860289692	456.728033469805	485.202757656592	521.825194799905	493.580965866424	404.395512379361	467.660026613905	397.114180979178	451.717626423601	439.286148558078	446.393467869923	525.617189489686	481.771802450058	437.994104831284	419.462567671365	392.751800333281	492.810180056024	482.857060173945	462.058720656089	508.355735410248	477.083072774631	454.849089977678	440.703344934428	399.052515845816	451.446789350545	404.258706575675	422.899189412228	499.160023562715	466.353877593531	493.091904793246	413.319547675158	416.651767318781	537.063293506934	474.675141308038	469.333416554912	495.426477986733	458.682165524899	471.089014310172
ENSSSAG00000000924	149.517192388802	203.701734635126	184.016831833199	169.814000847089	201.426490671273	173.527164214445	207.855111925317	174.791986759621	188.739491300172	171.06024522761	199.678286671372	187.434208841629	184.226433668493	210.957720720257	185.702916298899	237.139458460963	179.408081031611	221.838730573262	177.004704223975	160.22849674745	203.771430216917	234.943930457854	187.587760206566	189.439211741839	220.227372934831	189.985590446572	176.9327417343	195.132919779759	183.609266025924	203.351026205614	183.626596440964	227.289577123763	189.425930240081	209.241504107523	214.240583728432	187.322319232591	200.993795123299	206.175341776937	219.225686024165	147.217643562365	174.408432991685	232.776118882987	199.350392073158	155.19699736322	191.201810426685	184.604477178265	226.045650712623	174.87720688833	210.772446687795
ENSSSAG00000000925	809.974430710559	808.602824795271	789.368754484481	855.197313544359	797.442311785758	806.994607771478	938.6299264838	942.047510035866	931.901238294599	874.419724134079	581.587242732152	861.377976151967	867.399458522487	769.116690125939	767.881558895946	627.316590696153	828.186492978356	850.181945818611	874.93517010193	556.726132766562	793.582203106085	772.797714113157	575.764412515203	801.991383719258	905.515902123104	850.665817898417	840.916602198733	594.358944431205	833.30359196381	800.977097665446	770.265249281307	486.084640185473	815.552358339029	835.114321703475	765.144941887258	647.198612948603	860.753088720117	857.305839760844	610.459218005753	619.499748413441	852.866368660911	869.787839338382	868.260712394467	643.250712755453	794.296078140705	872.960154792136	596.151482967488	654.30751560337	770.033201644257
ENSSSAG00000000928	588.387800263845	748.629725258026	708.147532158103	794.799550356477	680.718242832661	742.621627498378	657.478538247976	618.885581026799	616.942212187437	714.428083009432	697.904691278582	646.289539776327	724.432069894334	791.091452700965	747.454238103067	763.809651089382	645.8690917138	744.65865776214	731.864010211048	765.837899708149	729.071649821332	768.602286783552	611.053199088716	661.594810550179	652.06987517017	603.044149451199	646.485017875327	776.549374633735	666.46632619987	706.079952102826	773.164616593533	708.873433603815	706.660805626169	674.016880487949	741.602020598419	737.113326180247	654.081502774126	653.048408139971	745.367332482162	620.487786289699	593.536552065945	718.767235380151	719.928904074629	620.787989452881	684.902007498572	588.23121541549	713.273581782318	704.695863350854	790.186742363408
ENSSSAG00000000929	780.931522836475	800.330673134962	845.208344833865	805.303509171761	797.442311785758	794.866365111329	816.104807875192	717.460131699376	743.161746994427	754.677552474752	878.196736525549	742.567220820661	816.54528672858	748.899908556914	700.099994446848	810.686055668875	773.879181963382	751.853427402354	808.902327075369	752.259213543111	773.102662380766	783.705825170129	821.85726625154	844.302679742816	727.119426840699	728.989653230387	827.306391296095	728.76172081012	765.332854059983	784.031178814978	749.969678095727	794.388324006815	792.866618190517	827.707542797014	835.773705753774	757.718781295832	744.926155937199	816.070771405456	607.086515143843	750.908785955686	832.777439206372	778.948378310874	780.395373708193	642.229679878063	849.468739855868	782.222360924853	706.246255853428	772.868333832746	770.033201644257
ENSSSAG00000000930	91.4313766406341	118.912180116952	105.333772704521	103.288928350291	121.888850765181	137.142436233997	112.679350148988	75.2012036058836	103.806720215095	120.74840839596	104.685703691787	77.8415293549934	119.939084419592	105.478860360129	132.777585153713	108.918704758233	105.705301797003	111.518929423316	106.386247098348	122.208175485343	134.140991750835	116.632879763006	95.6511846597838	79.814490226257	89.813397900797	91.790790889917	88.4663708671499	112.500101709759	134.176002095868	102.805241026171	131.437984820901	128.2723356045	114.562987749989	115.730920413453	91.8173930264709	86.168266846992	96.5224439857651	116.992519519936	112.423428730341	102.755939130778	85.8345167603058	152.156097221075	119.988150679105	94.9560575972335	92.2715204546688	80.308162388285	122.978203755572	103.740715950704	132.677476401082
ENSSSAG00000000933	12.9079590551483	27.9185118535452	34.2652031689405	21.0079176305677	28.92277814767	34.5188444942713	20.7855111925317	13.2110222550877	23.5924364125215	23.1434449425591	33.9259224927089	21.508843637564	24.9473295592751	14.9428385510182	34.3550395152963	28.9530734167455	25.2141086855237	29.9782068342247	22.9280704953336	30.7783553074197	20.4795407253183	28.5289058413109	23.2163069562582	19.2324072834354	18.454807787835	23.4813651113741	25.2761059620428	30.8628597610843	21.1856845414528	24.8540143140195	28.0272173515156	34.8810737170131	22.6857401485126	16.6652525395372	18.834337031071	27.1617362887257	15.8978143035378	23.9738769508066	29.2300914698887	28.653098411467	23.7414620826378	31.7938113596275	25.5092918766601	12.2523945286753	26.6350780693889	18.7733366621965	23.4244197629661	19.2661329622736	23.5124641723437
ENSSSAG00000000935	1093.94952992382	1112.60439831165	1132.02078617389	1077.53110846787	1038.12114422887	1048.62651923138	1023.95991980051	1102.61224205924	1098.22791500288	1126.98514502896	1102.10782497743	1121.53256110155	1089.04688652989	1133.89774887138	1085.43354576706	1083.67217645533	1097.78350123126	1086.4102156723	1099.6302609562	1090.82112192473	1120.23087767491	1056.40860159442	1051.23437897937	993.35383618944	1149.11936492253	1128.17286012375	1025.62660730597	1049.33723187687	1128.13770183236	1167.00894483555	1085.32983054317	1133.07229783975	1099.12411019544	1066.57616253038	1093.56869386656	1101.45523708764	1221.86058504333	1045.26103505517	1041.04095004296	1105.61438353212	1049.18999742119	1085.53155927871	1156.42123174192	1178.27194050761	1083.47692575121	1066.9513003015	1155.99511530238	1154.48596750855	1117.68177904962
ENSSSAG00000000940	150.592855643397	158.204900503423	170.056934245853	138.302124401237	138.416152563849	121.282426601494	130.182938521646	205.278961194439	169.865542170155	149.929273758317	132.795753757175	185.385747542813	159.279104109218	117.784727402144	172.703712157976	146.144084865477	119.282129550747	139.098879710802	156.828002188082	137.597353139053	151.548601367356	182.081546104837	136.511884902798	118.279304793128	121.801731399711	128.080173334768	163.322530831661	179.203701838554	136.824212663549	135.567350803743	201.989256085061	184.532131922263	144.054449943055	122.211851956606	138.903235604148	128.315788674325	156.707026706301	140.00744139271	148.39892592405	152.157832943652	148.840704594998	173.730469215108	141.718288203667	196.038312458805	174.07926023922	144.971877558073	165.142159328911	160.057104609658	157.869402300022
ENSSSAG00000000942	55.9344892389762	41.3607583015484	34.2652031689405	46.3924847675036	48.5489490335889	38.250611466625	49.2288422981014	34.55190435946	50.7237382869212	69.4303348276772	51.3735397746734	40.9692259763123	48.9351464431934	41.3125536410504	56.6393894711641	56.5274290517413	44.6095769051573	50.3633874814974	49.5246322699206	57.9357276374959	45.0549895957003	57.0578116826218	44.5753093560157	54.812360757791	34.448974537292	51.2320693339072	60.273791140256	41.8141970956626	69.7362116156155	55.3566682448615	32.8594962052252	61.8857759495394	65.7886464306867	57.4025365250726	54.148718964329	40.2742986350071	49.9645592396902	51.7835742137422	48.3420743540467	72.1267649667962	51.1354567933737	55.6391698793482	60.4664696335646	39.8202822181947	59.9289256561251	42.761489063892	40.9927345851907	41.4962863802817	59.6208912941573
ENSSSAG00000000946	90.3557133860384	84.7895545181742	86.297548721776	100.66293864647	86.7683344430099	97.0259412811951	75.4842248570888	112.801805408825	93.1901238294599	98.6112001900343	93.0539588371443	89.1080664984793	80.5990647299656	85.2620787911041	83.5663123345044	79.9656313414877	96.9773410981681	85.138107409198	99.9663873596545	97.7665403882743	91.1339562276665	80.5522047284072	109.580968833539	110.586341879754	100.886282573498	104.598808223394	109.853845142725	88.6062747979518	101.514738427795	85.8593221757036	81.182284742321	95.6416537401973	87.3400995717737	89.8071942408393	88.2859548331451	105.837110366414	89.7090949985346	94.9365527251941	97.8083829953969	113.62435576961	101.357780429723	118.091299335759	101.092378918616	91.8929589650647	108.442817853941	101.167425346281	92.5264580637162	98.5536801531689	79.774432013309
ENSSSAG00000000948	436.719281365852	747.595706300487	760.179877710939	813.181478283224	746.827450027335	765.012229332499	691.391740720002	373.973553067097	480.106080994813	683.234744173809	600.973484156557	530.551476393245	758.974526207176	726.046155478886	849.590842067461	686.601455311394	630.352717138093	603.1615215046	786.891379399849	732.343807167721	658.417234318984	865.936200830378	713.204949696252	707.752588030424	577.020323499641	613.717497229096	724.257651604689	719.801535718193	752.091801221575	759.177164500958	833.084874379532	805.640283270367	706.660805626169	718.457553926715	712.173368987371	658.437952102559	546.203477142977	764.287197191714	728.503818172611	651.116960453681	641.01947623122	780.083871573718	729.376789954873	374.719066001986	632.583104147987	674.797156691174	720.300907711208	653.566510489436	638.195456106472
ENSSSAG00000000949	675.516523886097	897.5284551436	936.58221995104	921.722386041156	966.84715522211	885.361714190905	862.05172735342	502.018845693331	613.403346725559	818.070466882631	750.247543124476	648.338001075143	840.533103612499	771.753661634942	923.872008587021	892.030404792112	738.967339168041	671.511833086632	882.272152660437	743.206756099752	832.49333048419	831.533696727621	975.084892162844	876.036151760484	693.900772822596	799.43374856451	942.021026046904	777.54495075506	864.199381920096	915.079617925262	864.977914814015	899.031545157854	764.509443004876	794.37703771794	801.636469884958	951.597381701564	579.134663914591	829.496142497908	844.299949764863	672.853793731345	793.512713454317	865.245866287006	854.0888835741	529.916063365206	861.83502610237	880.260896827435	815.169807751221	836.594773631035	822.096515168732
ENSSSAG00000000952	15.0592855643397	7.23813270277097	7.61448959309788	7.00263921018922	5.16478181208392	11.195300917061	9.84576845962028	3.04869744348177	10.6165963856347	8.04989389306402	5.81587242732152	9.21807584467028	5.7570760521404	13.1848575450161	6.49960207046145	1.37871778174979	6.78841387687177	13.1904110070588	1.83424563962669	7.24196595468699	10.2397703626592	4.19542732960454	5.57191366950197	3.84648145668709	8.612243634323	9.60601300010759	10.6937371377874	4.9778806066265	6.17915799125707	4.51891169345808	8.69810193667725	3.37558777906579	10.2085830668307	10.1843209963838	4.70858425776774	6.5562811731407	5.67779082269206	8.63059570229037	7.86964001112389	10.8684166388323	7.30506525619624	3.40647978853152	5.66873152814668	8.16826301911686	5.70751672915477	5.21481573949902	8.19854691703814	9.63306648113681	5.87811604308593
ENSSSAG00000000954	8.60530603676556	5.17009478769355	10.1526527907972	6.12730930891557	4.13182544966714	6.5305922016189	3.28192281987343	5.08116240580295	8.25735274438253	3.01871020989901	10.6624327834228	9.21807584467028	1.91902535071347	3.51596201200429	7.42811665195595	13.7871778174979	7.75818728785345	5.99564136684493	3.66849127925338	6.33672021035111	3.07193110879775	2.51725639776273	3.71460911300131	6.7313425492024	4.921282076756	7.47134344452813	4.86078960808516	4.9778806066265	5.2964211353632	3.38918377009356	4.83227885370958	5.62597963177631	5.67143503712816	5.55508417984573	7.06287638665161	4.68305798081478	6.81334898723048	4.79477539016132	3.37270286191024	3.95215150502993	6.39193209917171	11.3549326284384	6.61352011617113	3.06309863216882	4.75626394096231	4.17185259159922	3.51366296444492	5.92804091146881	2.51919258989397
ENSSSAG00000000955	6341.03488584162	5059.45475923691	5162.62394412036	5535.58629565458	4783.62091435213	5007.09833515552	5537.69777139976	7151.22796992707	5777.78767742652	5456.82182276077	5388.40580391339	6659.54768244957	5176.57088354958	4945.20056988403	5088.25990658982	5281.86782188343	5425.88223444251	5417.66153908108	5195.50077424259	5117.35419273069	5152.65244649009	4979.13315477467	5715.85477263077	5937.04412839652	5962.13323598989	5494.63943606154	5491.72009921462	4965.9336931706	5127.81839588747	4916.5759224824	5229.49217548451	4946.36129225773	5391.26614629403	5077.346940379	5078.20812200251	5491.35378830342	5996.88266692736	4944.37238233435	5127.63258439086	5933.16744692618	5728.08429401488	4878.07905717714	5143.42907320509	7058.40028139436	5389.79829789849	5616.35655144045	5125.26304413699	5644.23595283224	4825.09354051025
ENSSSAG00000000957	145.214539370419	164.409014248655	180.20958703665	145.304763611426	181.800319785354	167.929513755915	180.505755093038	169.710824353818	155.710080322642	156.972930914748	211.310031526015	150.561905462948	176.550332265639	184.588005630225	172.703712157976	199.914078353719	175.528987387684	179.869241005348	155.910879368268	171.09144567948	193.531659854258	153.552640263526	160.656844137307	218.287822666992	161.171988013759	183.581581779834	134.15779318315	178.208125717229	180.078318602349	169.459188504678	163.331025255384	183.406935995908	200.768800314337	151.83896758245	214.240583728432	203.244716367362	186.2315389843	178.365644514001	184.37442311776	195.631499498981	144.275038809876	146.478630906855	220.135741009696	165.407326137116	154.102951687179	172.088919403468	201.450009961509	200.071380762072	186.420251652154
ENSSSAG00000000959	686.273156432054	679.350455102933	533.014271516852	682.757322993449	579.488519315816	596.149773833497	619.189438682786	634.129068244208	628.738430393698	672.166140070846	628.114222150724	575.617624967188	687.970588230778	698.797449885853	597.963390482454	661.784535239898	642.959771480855	702.689168194226	656.659938986354	679.839553996241	749.55119054665	631.831355838444	491.257055194423	526.967959566131	579.480964538019	628.660184118153	524.965277673198	634.181989284217	677.94190532649	598.755799383196	606.934224025924	610.981388010907	624.992141091523	683.275354121025	667.441818538577	615.353818679063	704.046062013816	655.925273374068	673.416338094744	563.181589466765	512.267701090761	706.276809488869	667.965531733284	673.881699077141	644.949390394489	559.028247274295	682.821836090462	538.710717829728	634.83653265328
ENSSSAG00000000960	306.564027559773	286.423251238223	263.968972560727	249.469021862991	254.107265154529	249.095445404607	271.305619776203	311.983371716301	276.031506026502	239.484343318655	261.714259229468	301.123810925896	254.270858969534	282.155951463344	252.555966166502	253.684071841961	243.413126156402	286.591657335188	248.540284169416	277.005197766777	244.730511667554	228.231246730487	210.804067162824	233.673748493741	258.36730902969	257.227681447326	191.515110558555	262.832096029879	252.462740785646	258.707694450475	270.607615807737	258.79506306171	285.840325871259	248.127093366443	270.743594821645	280.046867252724	243.00944721122	278.096972629356	246.207308919447	236.141052425538	199.063028231348	261.163450454083	223.914895361794	311.41502760383	243.52071377727	232.580781981656	278.750595179297	260.833800104628	269.553607118655
ENSSSAG00000000961	62.3884687665503	116.844142201874	128.177241483814	126.047505783406	102.262679879262	117.55065962914	121.431144335317	63.0064138319565	80.2142838025731	113.704751239529	126.010569258633	83.9869132514403	105.546394289241	87.8990503001073	124.420953920262	106.161269194734	91.158700632278	92.3328770494119	115.557475296481	104.103260598625	86.0140710463369	109.920196035639	138.369189459299	106.739860423067	63.976666997828	106.733477778973	100.132265926554	117.477982316386	124.465896681035	116.361976106546	104.377223240127	110.269200782816	102.085830668307	99.0656678739155	80.0459323820516	81.4852088661772	79.4890715176889	116.033564441904	92.1872115588798	108.684166388323	102.270913586747	119.226792598603	92.5892816263958	89.8508932102854	102.735301124786	113.682983121079	130.005529684462	100.77669549497	104.966357912249
ENSSSAG00000000963	20.4376018373182	34.1226255987774	12.6908159884965	32.3872063471252	36.1534726845875	40.1164949528018	45.946919478228	14.2272547362482	28.3109236950258	41.2557062019531	34.8952345639291	16.3876903905249	31.6639182867722	26.3697150900322	37.1405832597797	37.2253801072442	33.9420693843588	40.7703612945455	31.1821758736537	40.7360584951143	44.0310125594344	42.7933587619664	28.7882206257602	27.8869905609814	28.297371941347	38.4240520004304	42.7749485511494	22.8982507904819	45.0195796505872	37.2810214710292	39.6246866004186	39.3818574224342	39.7000452598971	39.8114366222277	37.6686740621419	29.9715710772146	22.7111632907683	42.1940234334196	34.8512629064058	22.7248711539221	36.5253262809812	24.9808517825645	42.5154864611001	9.18929589650647	38.0501115276985	49.0192679512908	28.1093037155593	29.640204557344	37.7878888484095
ENSSSAG00000000964	6.45397952757417	9.30617061784839	7.61448959309788	5.25197940764192	11.3625199865846	5.59765045853048	8.75179418632914	13.2110222550877	11.7962182062608	11.068604102963	8.72380864098228	8.19384519526247	6.71658872749714	8.78990503001073	12.9992041409229	4.13615334524936	8.72796069883513	4.79651309347595	7.33698255850675	7.24196595468699	2.04795407253183	3.35634186368364	10.2151750607536	8.65458327754595	4.921282076756	11.7406825556871	5.83294752970219	9.95576121325301	5.2964211353632	4.51891169345808	12.5639250196449	7.87637148448683	6.80572204455379	4.62923681653811	10.5943145799774	9.36611596162957	3.40667449361524	2.87686523409679	10.1181085857307	4.94018938128741	12.7838641983434	7.94845283990688	6.61352011617113	11.2313616512857	4.75626394096231	4.17185259159922	1.17122098814831	7.41005113933601	9.23703949627789
ENSSSAG00000000967	79.5990808400815	125.116293862184	124.369996687265	147.055423413974	104.328592604095	143.673028435616	140.028706981266	86.3797608986501	128.578778448242	89.5550695603372	146.366122754258	93.2049890961106	149.68397735565	132.727565953162	155.06193510958	107.539986976483	153.224198935106	176.271856185241	159.579370647522	129.45014144003	145.40473914976	189.633315298125	117.010187059541	135.58847134822	104.577244131065	139.820855890455	116.658950594044	113.495677831084	168.602739475729	147.994357960752	133.370896362384	95.6416537401973	91.8772476014762	88.8813468775317	124.777482830845	109.583556751066	119.233607276533	140.00744139271	167.510908808208	110.660242140838	96.7921146446002	149.885110695387	127.5464593833	78.6195315589998	162.664226780911	116.811872564778	80.8142481822331	124.488859140845	109.165012228739
ENSSSAG00000000968	206.527344882374	186.123412356968	204.322137414793	210.079176305677	175.602581610853	162.331863297384	189.257549279368	180.889381646585	189.919113120798	176.091428910775	185.138605603068	181.288824945182	188.06448436992	187.224977139228	162.490051761536	175.097158282223	208.501283361061	173.873599638503	188.010178061735	167.470462702137	158.716440621217	172.012520513786	190.373717041317	165.398702637545	190.699680474295	179.312242668675	215.819058598981	217.035594448916	165.071792052153	205.610482052343	190.391786836158	166.528997100579	199.634513306911	182.391930571602	156.560426570777	193.878600405732	198.722678794222	164.940273421549	167.510908808208	215.392257024131	198.149895074323	156.69807027245	173.841100196498	215.437937129207	200.714338308609	209.635592727861	165.142159328911	215.632488154678	194.817560285134
ENSSSAG00000000974	11.8322958005527	22.7484170658516	13.9598975873461	20.132587729294	28.92277814767	23.3235435772104	14.2216655527848	15.2434872174088	15.335083668139	24.1496816791921	16.4783052107443	14.3392290917093	19.1902535071347	8.78990503001073	12.9992041409229	17.9233311627472	37.8211630282856	16.7877958271658	17.4253335764535	20.8206521197251	23.5514718341161	24.3334785117064	25.0736115127589	22.1172683759508	8.612243634323	13.8753521112665	21.3874742755747	15.9292179412048	11.4755791266203	21.4648305439259	29.9601288929994	23.6291144534605	12.477157081682	10.1843209963838	18.834337031071	16.8590087309332	13.626697974461	28.7686523409679	17.9877485968546	25.6889847826945	17.3495299834661	27.2518383082522	25.5092918766601	11.2313616512857	15.2200446110794	18.7733366621965	12.8834308696314	18.52512784834	21.8330024457477
ENSSSAG00000000976	1488.71794436044	1294.59173483847	1277.96517004159	1305.11688279902	1182.73503496722	1287.45960546201	1186.96208652089	1357.68659483055	1220.90858434799	1344.33228014169	1299.84748750636	1257.75523747279	1260.79965541875	1444.18139643076	1399.2714743122	1232.57369688431	1223.85404465888	1473.72864797048	1304.14864977457	1334.33222715108	1381.34502192272	1484.34218921409	845.073573207798	970.274947449318	1050.69372338741	1114.29750801248	986.740290441288	1354.97910112373	1249.95538794572	1300.31683979256	1262.19123658894	1345.73432792089	1348.66725182908	1376.73502923843	1380.79233359039	1235.39069533894	1356.9920066234	1431.71993150217	1385.0566419578	1106.60242140838	969.747412760051	1406.87615266352	1314.20092594201	1240.55494602837	1157.67464323023	880.260896827435	1369.15733514537	1163.37802887575	1433.42058364967
ENSSSAG00000000977	44.1021934384235	89.9596493058678	71.0685695355802	67.4004023980713	76.438770818842	86.7635821072225	45.946919478228	54.8765539826718	88.4716365469557	70.4365715643102	81.4222139825013	59.4053776656529	66.2063745996146	83.5040977851019	73.352651938065	60.6635823969906	66.914365357736	53.9607723016044	64.1985973869341	91.4298201779232	70.6544155023482	86.4258029898536	64.0770071992726	63.4669440353369	63.976666997828	69.3767605563326	75.8283178861285	57.7434150368675	105.928422707264	73.4323150186939	64.7525366397084	94.516457813842	62.3857854084098	85.1779574243012	85.9316627042612	72.1190929045477	70.4046062013816	101.64923827142	68.5782915255081	57.306196822934	82.1819841322077	94.2459408160387	71.803932689858	50.0306109920908	74.197717479012	75.0933466487859	71.4444802770467	59.2804091146881	52.0633135244754
ENSSSAG00000000978	57.0101524935719	87.8916113907904	90.104793518325	75.2783715095342	72.3069453691749	78.3671064194268	84.2360190434179	55.8927864638324	94.369745650086	75.4677552474752	56.2201001307747	87.0596051996637	71.963450651755	73.8352022520901	85.4233414974934	81.3443491232374	63.0352717138093	80.3415943157221	77.0383168643209	85.0930999675721	68.6064614298164	82.2303756602491	57.5764412515203	79.814490226257	78.740513228096	54.4340736672764	71.9396861996604	79.6460897060241	55.6124219213136	51.967484474768	88.9139309082563	63.0109718758947	66.9229334381123	68.512704884764	81.2230784464935	65.562811731407	77.2179551886121	68.0858105402907	50.5905429286536	86.9473331106584	63.0061878346926	79.4845283990688	82.1966071581269	64.3250712755453	68.4902007498572	82.3940886840846	72.615701265195	94.8486545835009	61.3003530207533
ENSSSAG00000000980	347.43923123441	322.613914752078	333.768460497457	346.630640904367	327.447166886121	323.73078485168	319.440487801013	344.50281111344	325.575622492797	360.232751714615	294.670869650957	300.099580276488	358.857740583418	378.844906793462	326.837132686062	332.270985401699	376.272083460892	352.543712370482	335.666952051684	350.330103057983	354.296054548007	352.415895686782	261.879942466592	306.756896170795	326.034937585085	305.257746447864	299.424639858046	318.584358824096	393.700637728665	387.496677714031	316.997492803349	285.799765294237	327.808945146008	312.936408797976	313.120853141555	324.067612272383	324.769635057986	334.67532223326	297.922086135404	301.351552258532	329.641069685855	324.751073173338	365.633183565461	377.782164634155	350.061026054826	272.213381601849	339.654086563009	303.812096712776	364.443194671328
ENSSSAG00000000982	61.3128055119546	82.7215166030968	135.791731076912	121.670856277038	83.6694653557595	113.818892656787	74.3902505837977	82.3148309740077	122.680669345112	99.6174369266673	125.041257187413	106.519987538412	69.0849126256848	67.6822687310826	134.634614316702	146.144084865477	86.3098335773696	58.7572853950803	109.137615557788	133.071124417373	83.9661169738051	93.1384867172209	164.371453250308	123.087406613987	100.886282573498	109.935482112342	106.937371377874	110.508949467108	105.928422707264	101.675513102807	123.706338654965	124.896747825434	91.8772476014762	106.472446780377	95.3488312197967	136.745293039792	126.046956263764	64.2499902281617	123.665771603375	139.313340552305	73.0506525619624	85.161994713288	86.9205500982492	103.12432061635	105.589059489363	101.167425346281	148.745065494835	156.35207903999	102.447165322355
ENSSSAG00000000984	230.191936483479	285.389232280684	220.820198199839	169.814000847089	424.545064953298	310.669600448442	330.380230533925	181.905614127745	287.827724232762	367.276408871046	279.161876511433	220.209589622679	282.09672655488	319.95254309239	251.627451585008	223.352280643466	386.939590981691	328.561146903102	274.21972312419	285.1524094658	373.751618237059	360.806750345991	259.093985631841	257.714257598035	305.119488758872	273.237703114172	315.951324525536	232.96481239012	346.91558436629	288.080620457953	285.104452368865	266.671434546197	279.034603826705	293.493614168516	317.829437399322	235.089510636902	314.54961157714	292.48129879984	319.282537594169	328.028574917484	289.463210776776	271.382889819678	302.332348167823	285.88920566909	254.93574723558	304.545239186743	183.881695139284	251.200733623491	280.470108341529
ENSSSAG00000000986	988.534530973444	898.562474101139	805.866815269526	760.661684206804	777.816140899839	721.163967407344	902.528775465192	1121.92065920129	829.274139900131	920.706614019197	875.288800311889	1013.98834291373	831.897489534288	862.289683444052	816.16431713366	773.460675561631	847.581961197989	977.289542795724	802.482467336676	837.352313510683	848.876963064444	902.016875864977	598.052067193211	674.095875284412	759.107760339613	638.26619711826	651.345807483412	800.443201545542	843.013697378643	922.987713388814	835.984241691758	836.02057328196	848.446681554373	846.224490063166	785.156424982771	783.943905988395	915.259880617961	867.854345619199	948.85373848408	694.59062700901	675.718536198152	858.432906709943	857.868037926198	952.623674604504	803.80860602263	730.074203529863	942.832895459386	844.745829884305	911.107986678319
ENSSSAG00000000988	550.739586352996	446.696189656723	574.89396427889	529.57459027056	527.840701194977	556.966220623783	575.430467751141	601.609628847069	638.175404958707	544.374074518454	643.623215290248	686.234535103232	526.772458770847	522.120358782637	579.393098852564	576.304032771411	556.649937903485	540.806851289413	535.599726770993	573.925801908944	480.245230008714	496.738595825178	685.345381348742	703.906106573737	638.536349459091	561.418093117399	628.014017364603	589.381063824578	554.358745501348	485.783007046744	560.544347030312	576.100314293894	561.472068675688	550.879181168035	499.10993132338	592.875140371152	602.981385369897	548.522304634455	502.532726424625	744.980558698141	640.106343074196	471.229704080194	534.750340821837	735.143671720517	533.652814175971	628.906778183582	542.275317512666	649.861484919768	519.793404381456
ENSSSAG00000000990	29.0429078740838	11.3742085329258	32.9961215700908	21.0079176305677	14.461389073835	18.6588348617683	22.973459739114	29.4707419536571	21.2331927712694	14.087314312862	19.3862414244051	11.2665371434859	26.8663549099885	18.4588005630225	18.5702916298899	15.1658955992477	17.4559213976703	16.7877958271658	23.8451933151469	28.0626180744121	16.3836325802547	15.1035383865764	15.7870887302556	30.7718516534967	22.145769345402	20.2793607780049	26.2482638836599	9.95576121325301	19.4202108296651	15.8161909271033	23.194938497806	20.2535266743947	34.028610222769	17.5910999028448	34.1372358688161	25.2885130963998	27.2533959489219	12.4664160144194	19.111982884158	20.7487954014071	15.523263669417	17.0323989426576	14.1718288203667	22.4627233025714	23.7813197048115	17.7303735142967	17.5683148222246	17.0431176204728	20.9932715824497
ENSSSAG00000000991	1101.47917270599	1241.85676800399	1350.30282117602	1167.69008829905	1215.78963856456	1270.66665408642	1423.26052955178	1025.37857349103	1171.36446788169	1215.53397785267	1195.16178381457	1055.98179953945	1170.60546393521	1278.05219136356	1218.21113092078	1214.65036572156	1200.57948279532	1226.70822365647	1238.11580674801	1180.44045061398	1223.65255833777	1168.00696856191	1451.48351090526	1354.92309311803	1403.79571239465	1285.07107245884	1454.34825073908	1173.78424704253	1387.66233746516	1294.66820017574	1380.09884061946	1219.7123841691	1134.28700742563	1185.08462503376	1260.72343501731	1226.96119097347	925.479904098806	1225.54458972523	1295.11789897353	1103.63830777961	1271.08135457815	1344.42402320711	1288.69163406535	900.550997857634	1310.82634212921	1348.55135023445	1092.74918194237	1119.65872715367	1166.38616912091
ENSSSAG00000000992	283.975099213264	242.994455021597	253.816319769929	234.588413541339	273.733436040448	234.168377515192	223.170751751393	290.642489611929	271.313018743997	230.428212688958	224.880400523099	272.445352742477	231.242554760973	202.167815690247	222.843499558678	253.684071841961	222.078111114805	206.250063019466	194.430037800429	218.164224384945	235.514718341161	234.104844991934	269.309160692595	275.985044517298	259.597629548879	246.554333669428	263.454796758216	204.093104871687	240.104424803132	203.351026205614	242.580398456221	214.912421933855	237.065984551957	217.574130377291	242.492089275039	243.519015002369	286.16065746368	237.820859352001	174.256314532029	292.459211372215	250.198485024721	189.627374894921	210.687855129452	302.225731707324	235.91069147173	263.869676418651	256.497396404479	272.689881927565	220.849217047371
ENSSSAG00000000993	13.983622309744	13.4422464480032	19.0362239827447	24.5092372356623	36.1534726845875	18.6588348617683	18.5975626459494	16.2597196985694	18.8739491300172	29.1808653623571	18.4169293531848	11.2665371434859	25.9068422346318	21.0957720720257	17.6417770483954	16.5446133809974	20.3652416306153	9.59302618695189	20.1767020358936	11.7681946763664	13.3117014714569	12.5862819888136	19.5016978432569	23.0788887401225	24.60641038378	16.010021666846	34.0255272565961	12.9424895772289	14.1237896943019	27.1134701607485	16.4297481026126	20.2535266743947	20.4171661336614	16.6652525395372	38.8458201265839	18.7322319232591	13.626697974461	16.3022363265485	25.8573886079785	17.7846817726347	28.3071278677604	26.1163450454083	17.9509831724645	25.5258219347402	22.8300669166191	22.9451892537957	14.0546518577797	32.6042250130784	24.3521950356417
ENSSSAG00000000998	482.972801313467	409.471507185329	375.648153259496	350.131960509461	394.589330443212	381.573172923161	437.589709316457	431.89880449325	356.245789829075	399.475984443302	430.374559621792	371.795725735034	429.861678559817	401.69865987149	407.617901276083	403.964310052688	454.823729750409	431.686178412835	389.777198420671	372.96124666638	406.518883397569	428.772673085584	378.890129526134	342.336849645151	377.708399391023	366.095828781878	396.640432019749	396.23929628747	373.397690043106	401.053412794405	424.274083355701	387.06739866621	417.417618732633	417.557160851737	370.80101029921	373.70802686902	378.140868791291	392.212626915196	382.23965768316	443.629006439609	388.081591735425	387.20320262975	359.964452037314	422.707611239297	469.918877367076	377.552659539729	440.379091543763	363.092505827464	456.813589634106
ENSSSAG00000001000	114.020304987144	83.7555355606355	88.8357119194753	94.5356293375545	80.5705962685092	93.2941743088414	85.3299933167091	100.607015634898	83.7531492644514	87.5425960870712	86.2687743386025	96.277681044334	82.5180900806791	75.5931832580923	73.352651938065	62.0423001787404	60.1259514808642	67.1511833086632	80.7068081435742	91.4298201779232	77.8222547562096	86.4258029898536	55.7191366950197	72.1215273128829	60.285705440261	70.4440953341224	69.0232124348093	82.63281807	67.0880010479339	81.3404104822455	78.2829174300952	76.5133229921578	74.8629424900917	59.2542312516878	67.0973256731903	69.3092581160588	95.3868858212267	61.3731249940649	71.9509943874184	101.767901254521	59.3536552065945	66.9941025077866	74.6382984539313	100.061221984182	76.1002230553969	51.1051942470904	73.7869222533433	77.8055369630281	72.2168542436271
ENSSSAG00000001001	5756.94973859616	6032.46659828084	5385.9823055179	5880.4662767564	5567.63479342647	5728.26230256286	5319.99689101482	5167.5421667016	5229.26353083539	5793.91112953283	5601.65445958184	5409.98629017204	5671.67942403365	6108.10500535445	5690.86586997975	5528.65830481665	5796.33567743751	6414.13713425071	5503.65404169988	5987.29535303747	5784.44627786616	6313.27904558892	4189.15042718723	4238.82256526917	4841.31124300871	4976.98206883352	4235.69206448541	5842.04067993687	5505.62977021005	5955.92561197776	5572.58397409789	5795.88421665595	6126.28412710584	5936.53329352847	5777.43288428102	5252.51783128186	5556.28609908645	6151.69682557697	6047.25623140505	4708.98851824316	4432.34834419707	6306.52958183469	6118.45089604632	5304.26579803901	5338.43064733609	4348.11336359429	5850.24883580079	4819.49726102414	6279.50739574237
ENSSSAG00000001002	161.349488189354	144.762654055419	131.984486280363	159.310042031805	182.833276147771	171.661280728268	154.250372534051	136.175152475519	147.452727578259	154.960457441482	178.353421104527	120.859216630121	191.902535071347	155.58131903119	178.274799646943	173.718440500473	153.224198935106	136.700623164064	175.170458584349	147.555056326747	149.500647294824	166.13892225234	117.010187059541	131.741989891533	164.862949571326	179.312242668675	131.241319418299	156.305451048072	157.127160349108	203.351026205614	164.297481026126	151.90145005796	181.485921188101	199.983030474446	167.154741150755	171.399922097821	165.791492022608	179.324599592033	196.741000278097	130.420999665988	153.406370380121	178.272442266483	158.724482788107	146.007701466714	166.469237933681	171.045956255568	165.142159328911	171.172181318662	162.068056616512
ENSSSAG00000001003	32.2698976378709	12.4082274904645	10.1526527907972	7.00263921018922	14.461389073835	16.7929513755915	6.56384563974685	10.1623248116059	10.6165963856347	8.04989389306402	8.72380864098228	7.16961454585466	13.4331774549943	15.8218290540193	3.71405832597797	19.302048944497	15.5163745757069	9.59302618695189	10.0883510179468	2.71573723300762	12.287724435191	9.22994012513	10.2151750607536	18.2707869192637	15.994166749457	9.60601300010759	11.6658950594044	20.9070985478313	13.241052838408	13.5567350803743	7.73164616593533	15.7527429689737	14.7457310965332	17.5910999028448	11.7714606444193	16.8590087309332	20.4400469616914	15.3432812485162	10.1181085857307	15.8086060201197	10.9575978842944	9.08394610275072	11.3374630562934	11.2313616512857	12.366286246502	15.6444472184971	17.5683148222246	11.8560818229376	10.0767703595759
ENSSSAG00000001004	257.083517848371	195.429582974816	201.783974217094	257.346990974454	235.514050631027	232.302494029015	241.768314397342	246.944492922023	261.876044178989	199.234873853335	248.143890232385	260.154584949583	221.647428007405	235.569454804287	236.771218281096	249.547918496711	258.929500732109	229.033500213476	240.286178791096	222.690453106625	221.179039833438	236.622101389696	286.953553979351	275.985044517298	237.451860203477	236.948320669321	220.679848207066	245.907301967349	230.394319388299	221.426672979446	241.613942685479	227.289577123763	238.200271559383	227.758451373675	203.646269148455	267.870916502606	206.671585945991	225.354443337582	256.325417505178	254.91377207443	228.283289256133	189.627374894921	227.694049713892	224.627233025714	227.349416377998	243.010413460654	249.470070475589	301.589081370976	219.169755320775
ENSSSAG00000001005	375.406475853898	319.511857879461	300.772338927366	251.219681665538	321.24942871162	305.071949989911	382.8909956519	358.730065849688	331.473731595927	353.189094558184	374.154459491018	344.141498201024	342.546025102354	396.424716853484	333.336734756523	344.679445437447	373.362763227947	341.751557910161	379.688847402724	308.688798818533	351.224123439209	344.025041027573	348.244604343873	353.876294015212	397.393527698047	327.671776781448	346.088220095664	339.491457371928	373.397690043106	300.507627614963	323.762683198542	301.55250826321	323.271797116305	346.266913877051	362.560987848116	358.722241330412	403.123148411137	388.376806603067	297.922086135404	372.490279349071	356.121931239567	363.357844110029	334.455160160654	312.43606048122	331.987223079169	361.908212321232	332.626760634119	305.294106940644	314.059342873448
ENSSSAG00000001006	3230.21675355087	2870.43662612746	2969.65094130817	2801.05568407569	2775.5537458139	2952.76061687483	3060.94001666862	3384.05416226476	3262.83395585172	2989.52934453665	3009.71398113889	3201.74501004881	3023.42444004907	2872.54096380751	2689.90674258955	2972.51553745254	2995.63006652241	3007.41370960942	3052.18474433881	2723.88444470664	2885.56728819735	2848.69515680149	3058.98060455658	3110.84187809568	3447.35809476758	3126.22356414613	2967.02597677518	2819.47157559325	2992.47794148021	2877.41702080944	2823.01730633714	2827.61736293077	2883.35757287596	2985.85774666708	2936.97943078263	2851.04569872004	3424.84342424785	2987.1450680705	2855.55508975067	3138.99633287002	3234.31764218089	2803.53286596144	2974.19447510096	3318.35685151622	2951.73740176121	3121.58870166411	2809.75915056779	2865.46677558123	2681.26064651048
ENSSSAG00000001007	1138.05172336225	1216.00629406552	1106.63915419689	1166.81475839778	1117.65878413496	1068.21829583623	1069.90683927874	1050.78438552005	1163.10711513731	1139.05998586856	932.478212513884	1043.69103174656	1118.79177946595	1077.64235667932	1181.99906224249	1018.87244071309	1058.992564792	946.11220768813	1018.00632999281	1196.73487401202	1051.6244162451	1197.37495986914	1093.02373150064	1107.78665952588	951.037761333097	1129.24019490154	1060.62429248418	1169.80194255723	1091.94549074071	1231.40343646733	1100.79312287504	1129.69671006068	1051.48405588356	1142.49564632161	1234.82622159959	1178.257387973	906.175415301653	1048.13790028926	1137.72509875105	946.540285454668	1114.93558472695	1229.73920365988	1162.08996327007	1143.55682267636	1197.62726033431	1096.15426844269	1004.90760783125	1058.89630781112	1205.85351969591
ENSSSAG00000001008	423.811322310704	369.14476784132	342.652031689405	348.381300706914	326.414210523704	347.05432842889	375.233175738862	418.687782238163	322.036757030919	370.295119080945	325.688855930005	395.353030671414	384.76458281805	389.392792829475	361.192172201358	333.649703183448	353.967295008314	384.920175751445	347.589548709257	371.150755177708	397.303090071175	384.301143391776	282.3102925881	302.910414714108	365.405194199133	338.345124559345	323.728587898472	362.38970816241	352.212005501653	364.90211924674	363.387369798961	297.051724557789	348.226111279669	355.525387510127	354.320965397022	340.926621003316	386.08977594306	354.813378871938	354.133800500575	341.861105185089	330.55420284288	391.745175681125	357.130086273241	333.877750906402	378.5986097006	322.27561270104	346.681412491899	340.862352409456	392.994044023459
ENSSSAG00000001009	1269.28264042292	1454.86467325697	1328.72843399558	1446.04499690407	1322.18414389348	1370.49142059688	1335.74258768848	1514.18639692928	1284.6081626618	1373.51314550405	1389.02419805862	1452.35906086027	1291.50406103016	1305.30089695659	1415.9847367791	1399.39854847603	1348.95481467552	1341.8245378999	1396.77805457572	1463.78236859111	1400.80058561177	1439.87065952028	1151.52882503041	1297.22587126772	1225.39923711224	1295.74442023674	1269.63824563184	1437.61191919373	1328.51896812027	1361.32214765425	1324.04440591643	1409.87049572314	1225.02996801968	1325.81342425651	1458.48397384356	1399.29772466746	1293.40074940925	1382.81322252252	1288.37249324971	1220.22677717799	1151.46091100793	1411.41812571489	1372.77781839952	1383.49954886292	1310.82634212921	1146.21649954189	1424.20472158834	1296.01794426987	1446.01654659914
ENSSSAG00000001010	66.6911217849331	53.7689857920129	68.5304063378809	62.1484229904294	56.8125999329231	49.4459123836859	44.8529452049368	45.7304616522265	46.0052510044169	66.4116246177782	36.8338587063696	49.1630711715748	48.9351464431934	56.2553921920687	61.2819623786366	67.5571713057396	45.579350316139	62.3546702151873	61.447228927494	59.7462191261676	64.5105532847527	53.7014698189382	53.861832138519	30.7718516534967	59.055384921072	46.9627302227482	44.7192643943835	55.7522627942169	52.0814744977381	42.9296610878518	62.8196250982246	63.0109718758947	55.580063363856	60.1800786149954	65.9201796087484	48.7038030004738	42.0156520879213	60.4141699160326	38.223965768316	47.4258180603591	53.8748562644473	56.774663142192	46.2946408131979	35.7361507086363	60.8801784443175	43.8044522117918	58.5610494074153	48.1653324056841	75.5757776968191
ENSSSAG00000001011	77.4477543308901	79.6194597304807	77.4139775298285	64.7744126942503	69.2080762819245	63.4400385300122	85.3299933167091	81.2985984928471	88.4716365469557	103.642383873199	79.4835898400608	92.1807584467028	79.6395520546089	84.383088288103	71.495622775076	89.6166558137362	64.9748185357726	74.3459529488772	78.8725625039476	85.0930999675721	70.6544155023482	78.8740337965654	65.9343117557733	79.814490226257	99.655962054309	92.8581256677067	64.1624228267241	81.6372419486747	75.0326327509787	72.3025870953294	83.1151962838048	82.1393026239341	82.8029515420711	74.9936364279174	71.805909930958	85.2316552508291	84.0313041758425	99.7313281153554	60.7086515143843	73.1148028430537	78.5294515041096	61.3166361935674	73.6935098659069	93.9350247198439	65.6364423852798	70.9214940571867	76.1293642296399	94.1076494695673	91.5306640994809
ENSSSAG00000001012	1864.12442021434	2495.08774454091	2535.6250345016	2611.10909549931	2366.50302629685	2265.18255221867	2159.50521547671	1764.17958729478	1919.24470215862	2309.31331057274	2516.33413688778	1700.22287801696	2194.40548854085	2476.99523745702	2542.27292413192	2325.89689781189	2231.44861866885	2340.69838961626	2298.30978645224	2522.01464371974	2673.60404169031	2652.34915777599	1931.59673876068	2112.67994008538	1781.50411178567	1781.38174413106	1959.87036997994	2967.81241767072	2397.51330060774	2406.32047676643	2434.50208649889	2864.7488285005	2341.1683833265	2368.3175553409	2460.23527468364	2527.91469804382	2005.39571857484	2519.17498999076	2477.81236921672	1777.48013938721	1874.66237137136	2700.20297904265	2566.0458050744	1611.1898805208	2218.32150206482	1761.56475680277	2338.92831333217	2081.48336503948	2691.33741687006
ENSSSAG00000001015	296.883058268412	265.742872087449	180.20958703665	182.06861946492	251.008396067279	256.558979349314	255.989979950127	211.376356081403	250.079825972728	270.677682154278	234.573521235301	225.330742869718	232.20206743633	255.786236373312	222.843499558678	244.033047369712	260.869047554072	249.418680860749	254.96014390811	239.890122249006	239.610626486224	256.760152571798	178.301237424063	173.091665550919	246.0641038378	292.449729114387	222.6241640503	222.013475055542	239.221687947238	222.556400902811	172.995582962803	214.912421933855	268.826020759875	242.572009186597	277.806471208297	159.223971347703	235.060540059451	246.451455054292	257.449651792481	240.093203930568	224.630756628034	266.840916768302	218.246163833647	272.615778263025	251.13073608281	236.752634573256	185.052916127432	190.438314280935	288.027686111211
ENSSSAG00000001017	61.3128055119546	45.4968341317032	34.2652031689405	3.50131960509461	27.8898217852532	29.8541357788292	38.28909956519	40.6492992464236	41.2867637219126	40.2494694653201	51.3735397746734	47.1146098727592	46.0566084171232	37.7965916290461	33.4265249338018	38.604097888994	40.7304832612306	59.9564136684493	52.2760007293606	28.9678638187479	34.8152192330411	41.1151878301245	27.8595683475098	38.4648145668709	55.364423363505	40.5587215560098	37.9141589430643	23.8938269118072	24.7166319650283	35.0215656243002	32.8594962052252	38.2566614960789	28.3571751856408	46.2923681653811	44.7315504487935	40.2742986350071	59.0490245559975	39.3171581993228	17.9877485968546	35.5693635452693	39.2647257520548	32.9293046224714	34.9571777569045	46.9675123599219	37.098858739506	53.19112054289	10.5409888933348	72.6185011654929	39.4673505750055
ENSSSAG00000001018	754.039941471583	655.568019079542	677.689573785712	695.887271512554	633.202250161489	654.925103648067	650.914692608229	752.012036058836	779.730023433836	706.378189116368	728.92267755763	773.294140302895	631.359340384731	642.542057693784	619.319225856827	685.222737529644	705.995043194664	660.719678626311	671.333904103368	672.597588041554	696.304384660823	648.613065156862	668.629640340236	702.944486209565	706.203978014486	631.862188451522	672.733281758986	663.05369680265	747.678116942105	605.534166923383	661.055747187471	671.741968034091	695.317935551912	614.762649236261	669.796110667461	689.346134775936	780.12845903789	644.417812437681	680.161743818564	753.872899584459	645.585142016343	643.824680032457	639.621874092551	840.310058091647	704.878316050614	676.883082986973	686.335499054907	701.73184289512	654.990073372432
ENSSSAG00000001021	24.740254855701	9.30617061784839	15.2289791861958	21.0079176305677	6.19773817450071	11.195300917061	9.84576845962028	13.2110222550877	12.9758400268868	12.074840839596	13.5703689970835	12.2907677928937	9.59512675356734	10.5478860360129	7.42811665195595	11.0297422539983	12.6070543427619	11.9912827336899	15.5910879368268	14.483931909374	5.11988518132958	10.0690255910509	14.8584364520052	14.4243054625766	8.612243634323	13.8753521112665	19.4431584323406	15.9292179412048	10.5928422707264	6.77836754018713	8.69810193667725	18.0031348216842	15.8800181039588	16.6652525395372	15.3028988377452	6.5562811731407	12.4911398099225	11.5074609363872	12.3665771603375	11.8564545150898	10.0444647272698	21.574371994033	10.3926744682689	14.2944602834545	16.1712973992718	10.429631478998	12.8834308696314	10.3740715950704	10.9165012228739
ENSSSAG00000001023	25.8159181102967	29.9865497686226	17.7671423838951	18.3819279267467	20.6591272483357	29.8541357788292	22.973459739114	16.2597196985694	20.0535709506433	24.1496816791921	14.5396810683038	20.4846129881562	31.6639182867722	22.8537530780279	31.5694957708128	20.6807667262468	26.1838820965054	34.7747199277006	25.6794389547736	15.3891776537098	24.575448870382	27.68982037539	13.0011318955046	19.2324072834354	29.527692460536	19.2120260002152	20.4153163539577	15.9292179412048	21.1856845414528	18.0756467738323	16.4297481026126	12.3771551899079	27.2228881782152	30.5529629891515	29.4286516110484	15.9223971347703	20.4400469616914	33.5634277311292	20.2362171714614	16.7966438963772	29.220261024785	20.4388787311891	21.7301375245623	25.5258219347402	24.732572493004	30.2459312890943	25.7668617392627	20.0071380762072	26.0316567622377
ENSSSAG00000001025	1040.16636719404	830.317222903584	893.433445590152	942.730303671724	843.925348094513	798.598132083682	1054.59119945266	948.14490492283	975.547245657764	1033.40512852209	903.398850377276	978.140270184457	993.095618994219	955.462676762166	861.66153162689	843.77528243087	1058.02279138101	918.532257400644	969.398820542704	867.225423073766	920.555355603058	1005.22438817325	847.859530042549	792.37518007754	911.667504719049	968.072643455287	804.946759098903	852.213159854458	875.674961046716	830.350023672923	894.938043707015	894.530761452433	1058.28977792811	814.745679710707	871.088087687032	857.936222085268	948.191067389575	905.253593662457	866.784635510931	951.480474835955	958.789814875757	885.684745018195	937.230279320252	925.055786914984	879.908829078027	747.80457704416	1000.22272387865	934.407448670271	836.371939844798
ENSSSAG00000001027	531.377647770274	509.771346066584	414.989682823835	477.930126095414	428.676890402966	419.823784389786	401.488558297849	527.424657722346	476.567215532934	427.650613069026	445.883552761316	472.170329377	449.051932066951	471.138909608575	453.115115769313	391.55585001694	466.461010682189	510.828644455188	420.042251474511	428.181237070868	446.453987811939	479.95688650676	352.887865735125	343.298470009323	434.303143273717	431.203250227052	383.030221117111	473.894233750843	497.863586724141	401.053412794405	441.670287229056	406.19572941425	513.832014363811	441.629192297736	507.349953774474	440.20745019659	495.103359738748	440.160380816809	404.724343429228	411.023756523112	393.560390677573	485.991116497164	427.989230375075	464.569959212271	459.455096696959	390.068217314527	475.515721188212	376.430597878269	482.005515533046
ENSSSAG00000001029	149.517192388802	264.70885312991	214.47479020559	180.317959662372	275.799348765281	264.95545503711	277.86946541595	142.272547362482	253.618691434606	254.57789436815	233.604209164081	199.724976634523	308.963081464868	338.411343655413	228.414587047645	213.701256171217	313.236811747083	272.20211805476	297.147793619523	210.922258430258	279.545730900595	314.657049720341	267.451856136094	250.982915048832	356.79295056481	258.295016225115	274.148533896003	258.849791544578	308.07516270696	295.988715921505	251.278500392898	216.03761786021	305.123204997495	269.421582722518	247.200673532806	218.230501905969	296.380680944526	327.003681609002	240.58613748293	195.631499498981	312.291539702389	321.344593384807	272.099113351041	207.26967411009	306.303397797973	330.619317884238	255.326175416331	226.006559749748	312.379881146852
ENSSSAG00000001032	574.404177954101	488.056947958271	453.062130789324	436.789620735553	439.006454027133	471.135580259649	486.818551614558	561.976562081806	575.655448465525	495.068474423437	477.870851111585	610.441467047054	463.444622197302	421.915441440515	449.401057443335	450.84071463218	430.579394475866	485.646950714439	486.075094501072	442.665168980242	449.525918920737	438.002613210714	479.184575577169	514.466894831898	514.273977021002	535.802058450446	531.770383124517	483.849994964096	488.153481309308	457.539808962631	463.89876995612	481.583856480052	482.071978155894	464.775376380426	442.606920230168	517.946212678115	581.405780243667	431.529785114519	493.538852126198	567.133740971795	529.617231074228	437.164906194878	456.332888015808	617.724890820713	451.845074391419	629.949741331482	461.461069330433	512.034533728118	440.018972368147
ENSSSAG00000001037	316.244996851134	284.355213323145	304.579583723915	248.593691961717	298.524388738451	327.462551824033	300.842925155064	304.869744348177	316.138647927788	294.82736383347	314.057111075362	326.729577161091	290.73234063309	321.710524098393	289.696549426282	264.713814095959	318.085678801991	276.998631148236	279.72246004307	296.01535839783	322.552766423764	309.622536924815	284.1675971446	317.334720176685	284.204039932659	327.671776781448	338.310956722727	261.836519908554	342.50190008682	310.675178925243	298.634833159252	253.169083429934	307.391779012346	289.790224715286	340.195212623719	286.603148425865	298.651797273603	279.055927707389	386.736594832374	337.908953680059	326.901670214782	245.266544774269	309.890656872019	318.562257745558	267.302033482082	290.986718264045	281.093037155593	280.099933066901	325.81557495962
ENSSSAG00000001038	13.983622309744	47.5648720467807	72.3376511344299	49.0184744713246	54.7466872080896	46.6470871544207	38.28909956519	5.08116240580295	15.335083668139	46.2868898851181	70.7597811990785	14.3392290917093	51.8136844692636	51.8604396770633	70.5671081935815	71.6933246509889	52.3677641930108	34.7747199277006	45.8561409906672	72.4196595468699	39.9351044143707	88.1039739216954	50.1472230255177	44.2345367519015	36.90961557567	37.3567172226406	59.301633218639	88.6062747979518	63.5570536243584	63.2647637084132	64.7525366397084	61.8857759495394	55.580063363856	52.7732997085344	75.3373481242838	54.3234725774515	48.8290010751518	68.0858105402907	53.9632457905638	31.6172120402394	54.7879894214718	59.0456496678797	67.0799897497358	9.18929589650647	46.6113866214306	38.5896364722928	72.615701265195	34.8272403548792	53.7427752510714
ENSSSAG00000001040	809.974430710559	716.575137574326	696.725797768456	799.176199862845	737.530842765584	673.583938509835	795.31929668266	970.502019508363	835.172249003261	694.303348276772	674.641201569296	835.772209916772	706.201329062556	727.804136484888	673.173071583508	671.435559712146	748.665073277858	724.273477114868	668.582535643928	788.469043316545	759.79096090931	667.072945407122	724.348777035256	721.215273128829	825.545068375819	843.194474453889	862.304076474308	790.487440332289	702.658537291518	675.577298171984	730.640562680889	700.997062119328	744.092276871215	767.527464182019	692.161885891858	765.211674065136	814.195203974042	713.462578056004	695.901023840812	791.418338882243	680.284201983275	652.908626135208	747.327773127338	1041.4535349374	736.269658060965	670.625304099574	733.184338580839	795.839492364687	723.008273299569
ENSSSAG00000001043	377.557802363089	312.27372517669	263.968972560727	254.721001270633	274.766392402865	298.541357788292	272.399594049494	406.492992464236	339.73108434031	274.70262910081	294.670869650957	332.874961057538	297.448929360587	255.786236373312	272.054772377887	255.062789623711	319.055452212973	315.370735896043	302.650530538403	262.521265857403	292.857432372052	249.20838337851	309.241208657359	294.255831436562	326.034937585085	321.267768114709	326.645061663323	244.911725846024	278.944846462462	275.653613300943	298.634833159252	290.300548999658	277.90031681928	308.307171981438	315.475145270439	265.061081714117	363.378612652292	273.302197239195	309.164429008438	319.136234031167	324.162270743708	264.569930242615	265.48559323487	421.686578361908	285.375836457738	349.392654546435	281.093037155593	314.92717342178	284.668762658019
ENSSSAG00000001047	514.167035696742	598.696976414913	560.934066691544	610.104941187736	479.291752161388	484.196764662887	608.249695949875	609.739488696354	493.081921021699	568.523756197647	588.372427230694	568.448010421334	608.331036176169	628.478209645767	609.105565460388	547.350959354666	501.372853477529	573.183314670375	489.743585780326	620.093334870073	654.32132617392	714.061731498693	537.68966910694	557.739811219628	441.685066388851	498.445341227805	554.130015321708	637.168717648193	511.987376418443	656.371923474787	577.940550903666	632.360110611657	551.263485608857	493.476644642962	627.418852347551	645.325389756277	533.712337333054	654.007363218004	637.440840901035	619.499748413441	580.752687867601	532.546340273761	478.06302554037	626.914186717219	487.992680342733	480.80601118181	596.151482967488	566.127907045271	509.71663402188
ENSSSAG00000001051	820.731063256516	977.147914874081	984.807320707326	961.112231598471	891.441340765685	919.880558685176	932.066080844053	735.752316360266	802.142838025731	1012.2741570528	861.718431314805	809.142213032169	1009.40733447528	967.768543804181	1098.43274990799	1067.12756307434	899.949725391	918.532257400644	974.901557461584	1069.09522406067	994.281702214204	1107.5928150156	793.06904562578	838.532957557785	775.10192708907	895.493878565586	835.083654669031	1116.04083200566	987.782541745237	1060.81452003929	1048.60451125498	1073.43691374292	1007.24686259396	975.843120926233	949.956874004641	997.491349913549	841.448599922964	982.92895498307	884.772384107785	863.545103849039	915.872556495604	981.066179097078	1080.83814469997	739.227803230076	902.738895994646	809.339402770248	1126.71459059867	875.127039555583	1080.73362106451
ENSSSAG00000001054	41.9508669292321	18.6123412356968	38.0724479654894	28.0105568407569	27.8898217852532	36.3847279804481	22.973459739114	33.5356718782994	47.184872825043	27.1683918890911	28.1100500653873	39.9449953269045	35.5019689881991	29.8856771020365	27.8554374448348	38.604097888994	19.3954682196336	28.7790785608557	32.099298693467	28.9678638187479	24.575448870382	25.1725639776273	26.0022637910092	33.656712746012	34.448974537292	32.020043333692	35.9698430998302	34.8451642463855	34.4267373798608	41.7999331644873	36.7253192881928	19.1283307480395	36.2971842376202	23.1461840826905	21.1886291599548	34.6546290580294	37.4734194297676	19.1791015606453	26.9816228952819	24.700946906437	31.046527338834	12.4904258912822	41.5706978730757	31.6520191990778	34.2451003749286	35.4607470285934	22.2531987748178	37.05025569668	26.0316567622377
ENSSSAG00000001055	2.15132650919139	2.06803791507742	6.34540799424824	6.12730930891557	2.06591272483357	3.73176697235366	5.46987136645571	5.08116240580295	12.9758400268868	1.006236736633	5.81587242732152	5.12115324703904	8.6356140782106	0.878990503001073	2.78554374448348	8.27230669049872	4.84886705490841	7.19476964021392	4.58561409906672	6.33672021035111	8.19181629012733	5.03451279552545	8.35787050425295	6.7313425492024	7.381923115134	3.2020043333692	2.9164737648511	4.9778806066265	4.41368427946933	7.90809546355165	9.66455770741916	4.50078370542105	1.13428700742563	3.70338945323049	1.17714606444193	4.68305798081478	2.27111632907683	2.87686523409679	4.49693714921365	2.96411362877245	2.73939947107359	3.40647978853152	9.44788588024447	2.04206575477921	8.56127509373215	3.12888944369941	2.34244197629661	3.705025569668	7.55757776968191
ENSSSAG00000001057	18.2862753281268	10.3401895753871	12.6908159884965	9.62862891401018	8.26365089933427	6.5305922016189	16.4096140993671	19.3084171420512	17.6943273093911	11.068604102963	22.2941776380658	15.3634597411171	10.5546394289241	24.61173408403	12.0706895594284	26.195637853246	9.69773410981681	16.7877958271658	24.7623161349603	14.483931909374	23.5514718341161	8.39085465920909	15.7870887302556	16.3475461909201	12.30320519189	18.1446912224255	16.5266846674896	10.9513373345783	14.1237896943019	15.8161909271033	17.3962038733545	18.0031348216842	13.6114440891076	10.1843209963838	15.3028988377452	21.542066711748	21.5756051262298	10.5485058583549	57.335948652474	12.8444923913473	16.4363968264415	18.1678922055014	12.2822516443178	30.6309863216882	12.366286246502	22.9451892537957	11.7122098814831	11.8560818229376	16.7946172659598
ENSSSAG00000001058	7.52964278216987	5.17009478769355	5.07632639539859	7.00263921018922	2.06591272483357	3.73176697235366	6.56384563974685	4.06492992464236	2.35924364125215	3.01871020989901	3.87724828488101	4.09692259763123	2.8785380260702	4.39495251500536	0.928514581494493	9.65102447224851	1.93954682196336	3.59738482010696	4.58561409906672	6.33672021035111	4.09590814506366	5.03451279552545	4.64326139125164	7.69296291337417	4.921282076756	8.53867822231786	4.86078960808516	0.995576121325301	3.53094742357547	6.77836754018713	5.7987346244515	3.37558777906579	2.26857401485126	11.1101683596915	4.70858425776774	5.61966957697774	4.54223265815365	5.75373046819358	1.12423428730341	3.95215150502993	5.47879894214718	5.6774663142192	3.77915435209779	6.12619726433764	6.65876951734723	6.25777888739883	7.02732592888984	5.18703579753521	3.35892345319196
ENSSSAG00000001059	57.0101524935719	49.6329099618581	52.0323455528355	42.891165162409	40.2852981342546	55.9765045853048	45.946919478228	58.9414839073142	48.3644946456691	53.3305470415491	43.6190432049114	48.138840522167	47.0161210924799	52.7394301800644	59.4249332156476	41.3615334524936	36.8513896173039	45.5668743880215	66.0328430265608	44.3570414724578	36.863173305573	49.5060424893336	64.0770071992726	71.1599069487111	56.594743882694	57.6360780006456	47.6357381592346	62.721295643494	39.723158515224	37.2810214710292	52.1886116200635	41.6322492751447	41.9686192747484	32.4046577157668	49.4401347065613	59.0065305582663	39.7445357588444	40.2761132773551	53.9632457905638	47.4258180603591	39.2647257520548	53.3681833536605	42.5154864611001	54.1147425016492	44.7088810450457	60.4918625781887	50.3625024903772	58.5394040007545	54.5825061143693
ENSSSAG00000001060	1738.27181942664	1967.73807619617	1870.62627670438	2266.22911439749	1994.63873582681	1961.04354397185	1783.17806546456	1521.3000242974	1616.08189425772	1860.53172603442	1860.10986467167	1531.22482086467	2082.14250552411	2037.49998595649	2105.87107082951	1983.97488793794	1674.79868076536	2036.11980818054	1818.65455168986	2234.14649702093	2105.29678656272	2192.53032245133	1441.26833584451	1521.28341611974	1385.34090460681	1604.20417101797	1549.61972705755	2330.64370002253	1977.33055720226	2051.58590882997	1984.13369733315	2140.12265192771	1868.17070123002	1960.94471548554	1981.13682645578	1934.10294607651	1846.41757553946	2079.97356425198	1949.42225418412	1670.7720487514	1420.83519233017	2140.40480046064	2051.13602460108	1427.40396259067	1757.91515257967	1488.30841205302	2089.45824285658	1831.02363652993	2212.6908247902
ENSSSAG00000001061	863.757593440343	930.617061784839	967.040178323431	1119.546943729	997.835846094614	924.545267400618	846.736087527344	804.856125079187	885.895987290183	939.825112015224	962.526886721712	788.657600044012	924.970219043891	966.010562798179	1002.79574801405	974.753471697099	892.191538103147	1027.65293027722	984.989908479531	1287.25944844561	987.113862960343	1099.20196035639	930.509582806828	903.923142321465	791.096093838527	751.403683563972	785.503600666562	1213.60729189554	1070.75980619926	985.122749173863	985.784886156755	998.048786677117	889.281013821696	949.91939475362	1071.20291864216	1018.09680502913	800.568505999581	1030.87670888468	783.591298250478	978.157497494907	787.120781355145	1098.02198516999	992.972806013694	802.531841628231	985.49788856739	841.671260355142	1104.46139182385	973.680719708752	1130.27774199909
ENSSSAG00000001063	159.198161680163	188.191450272045	190.362239827447	170.689330748362	187.998057959855	186.588348617683	168.472038086836	134.142687513198	174.584029452659	185.147559540472	175.445484890866	203.821899232154	199.578636474201	231.174502289282	194.988062113844	170.961004936974	174.559213976703	238.626526400428	188.010178061735	202.775046731236	211.963246507045	200.541426355097	156.013582746055	133.665230619876	157.481026456192	125.945503779188	165.266846674896	212.057713842289	179.195581746455	194.313202818698	182.660140670222	149.65105820525	215.51453141087	188.872862114755	188.34337031071	170.463310501658	141.944770567302	210.011162089066	177.629017393939	163.026249582485	144.275038809876	151.020603958231	157.779694200083	152.133898731052	193.10431600307	143.928914410173	209.648556878547	154.870068812123	212.451908414391
ENSSSAG00000001064	9.68096929136126	5.17009478769355	7.61448959309788	7.00263921018922	15.4943454362518	9.32941743088414	8.75179418632914	12.1947897739271	8.25735274438253	6.03742041979802	15.5089931395241	9.21807584467028	8.6356140782106	6.15293352100751	6.49960207046145	8.27230669049872	2.90932023294504	10.7921544603209	7.33698255850675	11.7681946763664	12.287724435191	7.55176919328818	12.0724796172543	11.5394443700613	7.381923115134	3.2020043333692	10.6937371377874	7.96460897060241	9.71010541483254	7.90809546355165	11.597469248903	11.2519592635526	11.3428700742563	9.25847363307622	5.88573032220967	12.1759507501184	9.0844653163073	8.63059570229037	7.86964001112389	6.91626513380237	5.47879894214718	5.6774663142192	10.3926744682689	8.16826301911686	5.70751672915477	6.25777888739883	9.36976790518645	12.5970869368712	9.23703949627789
ENSSSAG00000001065	2199.7313556482	2927.30766879209	2639.68972560727	2766.04248802474	2749.72983675348	2521.74153156798	2603.65877043292	2036.52989224582	2257.79616467831	2631.3090662953	2406.80187283989	2165.22359284811	2448.67634751038	2559.62034473912	2574.77093448423	2379.66689130013	2590.26478073207	2695.64035853348	2644.98221234168	2503.00448308869	2672.58006465404	2790.79825965294	2594.65446543142	2487.71188211237	2321.61481970964	2699.28965303023	2621.90991460114	2588.49791544578	2550.22677667738	2679.71463422064	2563.04070400756	2643.08523100851	2531.72860057401	2680.32811677557	2819.26482433843	2559.75949231336	2259.76074743144	2880.70105440892	2471.0669634929	2297.18806229865	2633.47602485874	2795.58441312153	2927.89983428776	1963.44622322021	2648.28776232781	2620.96639067221	2418.57134052625	2379.36742084079	2755.1569624807
ENSSSAG00000001066	30.1185711286795	23.7824360233903	15.2289791861958	17.5065980254731	33.0546035973371	27.055310549564	38.28909956519	7.11362736812412	27.1313018743997	24.1496816791921	6.78518449854177	20.4846129881562	15.3522028057077	22.8537530780279	5.57108748896696	19.302048944497	15.5163745757069	27.5799502874867	22.9280704953336	27.1573723300762	41.9830584869026	24.3334785117064	7.42921822600262	26.9253701968096	25.836730902969	21.3466955557947	22.3596321971917	16.9247940625301	26.482105676816	19.2053746971969	8.69810193667725	29.2550940852368	21.551453141087	20.3686419927677	25.8972134177226	16.8590087309332	20.4400469616914	13.4253710924517	15.7392800222478	19.7607575251496	30.1333941818095	18.1678922055014	23.6197147006112	9.18929589650647	33.2938475867362	31.2888944369941	10.5409888933348	6.66904602540241	13.4356938127678
ENSSSAG00000001068	316.244996851134	289.525308110839	275.390706950373	315.994094359789	330.546035973371	289.211940357408	300.842925155064	341.454113669958	319.677513389666	296.839837306736	271.407379941671	324.681115862275	308.963081464868	269.850084421329	245.127849514546	293.666887512705	299.659983993339	302.180324888985	289.810811061017	300.54158711951	297.977317553382	282.771802015346	302.740642709607	326.950923818402	333.416860700219	328.739111559238	292.619534406727	294.690531912289	286.889478165507	320.842730235524	321.829771657058	297.051724557789	311.928927042049	319.41734034113	291.9322239816	310.018438329939	332.718542209755	319.332040984744	314.785600444955	294.43528712473	261.156082909016	311.125154019212	286.270942171408	332.856718029012	276.814561364006	342.091912511136	299.832572965966	299.366066029175	312.379881146852
ENSSSAG00000001070	674.440860631501	778.616275026649	799.521407275278	797.425540060298	698.278500993746	632.534501813945	642.1628984219	783.515242974814	778.55040161321	699.334531959937	719.229556845428	746.664143418292	683.173024853994	632.873162160772	724.241373565705	730.720424327387	673.022747221287	574.382442943744	612.638043635314	745.922493332759	680.944729116834	677.141970998173	818.142657138539	812.569207725147	653.300195689359	656.410888340686	684.399176818391	762.611308935181	600.26106200783	690.263761175722	802.158289715791	810.141066975789	631.797863136077	671.239338398026	722.767683567348	764.275062468973	580.270222079129	666.473779232423	791.460938261602	578.002157610627	669.326604098981	792.574297465	698.198766550067	666.734468935414	688.707018651342	744.67568760046	609.034913837119	689.875761072183	742.322083155423
ENSSSAG00000001071	80.6747440946772	75.4833839003258	78.6830591286781	76.1537014108078	89.8672035302602	100.757708253549	74.3902505837977	55.8927864638324	89.6512583675817	86.5363593504382	80.452901911281	95.2534503949262	77.7205267038954	76.4721737610933	94.7084873124383	67.5571713057396	75.6423260565711	82.7398508624601	79.7896853237609	74.2301510355416	82.9421399375392	68.8050082055145	88.2219664337811	82.6993513187724	77.510192708907	94.9927952232862	73.8840020428945	77.6549374633735	82.9772644540235	90.3782338691617	80.2158289715791	101.267633371974	87.3400995717737	78.6970258811479	80.0459323820516	80.5485972700143	85.166862340381	70.9626757743875	83.1933372604525	88.9234088631734	78.5294515041096	78.349035136225	65.1904125736869	80.661597313779	85.6127509373215	83.4370518319844	78.4718062059365	89.6616187859657	72.2168542436271
ENSSSAG00000001077	1154.18667218118	1013.33857838794	968.309259922281	1058.27385063985	979.242631571112	973.058238041216	959.415437676332	998.956528980859	1102.94640228538	973.030924324114	943.140645297306	973.019116937418	1032.43563868385	1093.46418573333	1020.43752506245	1032.65961853059	972.682731214626	1058.83026538481	934.548153389797	1081.76866448137	1073.12793400668	1065.63854171955	913.793841798323	903.923142321465	898.13397900797	901.897887232324	840.916602198733	1051.32838411952	1001.90633143954	1098.09554151031	1042.80577663053	1108.31798745993	1048.08119486128	984.175747196002	1084.15152535102	1010.60391225983	934.564369415114	989.641640529296	1037.66824718105	924.803452177003	871.129031801402	1034.43436245074	1002.42069189394	1021.03287738961	1019.74298894232	890.690528306433	1059.95499427422	1014.4360009751	1153.79020617144
ENSSSAG00000001079	155.971171916376	188.191450272045	173.864179042402	173.315320452183	213.821967020274	174.460105957533	185.975626459494	148.369942249446	202.894953147685	184.14132280384	169.629612463544	150.561905462948	177.509844940996	177.556081606217	199.630635021316	210.943820607717	210.440830183025	221.838730573262	173.336212944722	216.353732896274	150.52462433109	162.782580388656	205.232153493322	208.671619025274	200.542244627807	196.389599113311	205.125321461194	171.239092867952	192.436634584863	155.902453424304	150.767100235739	149.65105820525	156.531607024737	163.874983305449	201.291977019571	170.463310501658	176.011515503454	156.309677719259	198.989468852704	195.631499498981	217.325691371838	210.06625362611	188.957717604889	190.933148071857	200.714338308609	185.647440326165	167.484601305208	200.812385876006	171.30509611279
ENSSSAG00000001080	51.6318362205934	55.8370237070904	36.8033663666398	43.7664950636826	52.680774483256	55.9765045853048	53.604739391266	46.7466941333871	60.1607128519298	54.3367837781821	32.9566104214886	61.4538389644685	50.8541717939069	50.1024586710611	38.0690978412742	44.1189690159932	63.0352717138093	51.5625157548664	56.8616148284273	54.3147446601524	37.8871503418389	48.6669570234127	39.0033956865138	56.7356014861345	35.679295056481	44.8280606671688	50.5522119240857	37.8318926103614	42.3713690829056	42.9296610878518	36.7253192881928	51.759012612342	48.7743413193022	37.0338945323049	67.0973256731903	45.8939682119849	55.6423500623822	46.9887988235809	79.8206343985423	46.4377801841017	37.4384594380057	35.200291148159	42.5154864611001	74.5354000494413	39.9526171040834	49.0192679512908	51.5337234785255	41.4962863802817	47.0249283446874
ENSSSAG00000001085	317.32066010573	262.640815214832	233.511014188335	256.47166107318	296.458476013617	249.095445404607	299.748950881773	310.96713923514	287.827724232762	305.895967936433	250.082514374825	298.051118977672	302.246492737371	262.818160397321	229.34310162914	293.666887512705	265.717914608981	238.626526400428	261.380003646803	264.331757346075	279.545730900595	260.116494435482	264.665899301343	249.059674320489	221.45769345402	291.382394336597	240.123006639407	290.708227426988	298.365057292127	265.486061990663	274.473438890704	293.676136778723	248.408854626213	268.49573535921	257.794988112784	263.187858521791	246.416121704836	288.645478487711	284.431274687763	248.985544816885	227.370156099108	311.125154019212	280.602210643261	264.447515243908	281.570825304969	255.525971235452	269.38082727411	266.761841016096	299.783918197382
ENSSSAG00000001086	6.45397952757417	2.06803791507742	5.07632639539859	1.75065980254731	14.461389073835	1.86588348617683	3.28192281987343	5.08116240580295	7.07773092375645	4.02494694653201	6.78518449854177	8.19384519526247	14.392690130351	8.78990503001073	0	1.37871778174979	3.87909364392672	0	7.33698255850675	2.71573723300762	5.11988518132958	5.87359826144636	3.71460911300131	6.7313425492024	8.612243634323	2.13466955557947	1.94431584323406	1.9911522426506	11.4755791266203	5.64863961682261	9.66455770741916	4.50078370542105	2.26857401485126	0	14.1257527733032	1.87322319232591	4.54223265815365	2.87686523409679	24.7331543206751	3.95215150502993	4.56566578512265	9.08394610275072	2.83436576407334	7.14723014172725	6.65876951734723	9.38666833109824	9.36976790518645	5.18703579753521	7.55757776968191
ENSSSAG00000001088	2229.84992677688	1749.5600761555	1675.18771048153	1898.59055586255	1689.91660891386	1713.81398205342	1805.05755093038	2462.33130185211	1974.68692772805	1937.00571801853	1872.71092159753	2406.94202610835	1698.33743538142	1823.90529372723	1838.4588713591	1942.61335448545	2013.24960119797	2024.12852544685	1911.28395649101	1719.96691423816	1865.6861600765	1902.2067512427	1766.29663323212	1983.82281128637	2100.15712625562	1865.70119157645	1889.87499962351	1691.48383013169	1897.88424017181	1592.91637194398	1918.4147049227	1659.66399137401	1820.53064691814	1741.51889038164	1722.16469227855	1810.470215383	2120.08709319322	1640.7721385132	1869.60161978557	2021.52549482281	1984.2383502143	1881.51233653224	1642.04256598649	2793.54595253797	1852.08917861072	2096.35592727861	1773.22857605654	1985.15270022812	1748.31965738641
ENSSSAG00000001091	164.576477953141	179.919298611736	185.285913432048	133.925474894869	145.646847100767	169.795397242091	179.411780819747	192.067938939351	207.613440430189	177.097665647408	156.059243466461	191.53113143926	159.279104109218	149.428385510182	178.274799646943	179.233311627472	179.408081031611	177.47098445861	189.844423701362	171.09144567948	187.387797636663	177.886118775233	188.516412484817	167.321943365888	162.402308532948	178.244907890885	157.489583301959	165.26563614	190.671160873075	152.51326965421	164.297481026126	165.403801174224	178.083060165824	170.355914848602	181.280493924058	177.956203270962	171.4692828453	169.735048811711	115.796131592251	188.715234365179	170.755900363587	153.291590483918	184.233774664767	189.912115194467	165.517985145488	188.776329769865	169.827043281504	186.733288711267	163.747518343108
[truncated: 36,467 more rows]
[truncated: 55 more columns]
