# Supplementary material for: Onset of circadian rhythmicity in the brain of Atlantic salmon is linked to exogenous feeding
Source: PLoS One. 2024 Nov 15;19(11):e0312911. doi: 10.1371/journal.pone.0312911 (PMC11567551; doi:10.1371/journal.pone.0312911)
Supplement: S4 Table — Result list from MetaCycle, sorted by p-value, including p-values < 0.1. (XLSX) [file pone.0312911.s011.xlsx]

## Sheet: Sheet1
ID	JTK_pvalue	JTK_BH.Q	JTK_period	JTK_adjphase	JTK_amplitude	meta2d_Base	meta2d_AMP	meta2d_rAMP
ENSSSAG00000006424	0.000103149	0.860756	20	4	34.8292	572.544	38.5783	0.0673805
ENSSSAG00000103255	0.000156051	0.860756	28	6	73.2509	1593.5	55.0132	0.0345235
ENSSSAG00000100825	0.000169332	0.860756	24	8	17.2358	72.766	26.7982	0.368279
ENSSSAG00000009864	0.000183676	0.860756	28	26	35.9939	1142.87	38.0267	0.0332729
ENSSSAG00000000885	0.00025334	0.860756	28	14	178.4	2909.23	144.599	0.0497036
ENSSSAG00000081866	0.00025334	0.860756	24	2	33.7596	557.184	40.1537	0.0720654
ENSSSAG00000073462	0.000274296	0.860756	28	8	29.526	582.778	46.7328	0.0801898
ENSSSAG00000000802	0.000296877	0.860756	24	0	5.29251	59.9388	6.63372	0.110675
ENSSSAG00000112338	0.000321202	0.860756	20	4	8.62441	123.575	9.36922	0.0758181
ENSSSAG00000057772	0.000347395	0.860756	24	2	51.7649	893.428	59.0513	0.0660953
ENSSSAG00000070283	0.000347395	0.860756	20	14	20.205	365.811	25.6771	0.0701921
ENSSSAG00000096134	0.000347395	0.860756	20	14	38.0878	890.275	44.0917	0.049526
ENSSSAG00000096450	0.000347395	0.860756	28	8	8.06933	43.2325	8.98406	0.207808
ENSSSAG00000067134	0.000375589	0.860756	24	10	31.8766	300.503	79.154	0.263405
ENSSSAG00000105103	0.000375589	0.860756	24	20	7.70324	72.978	6.64963	0.0911182
ENSSSAG00000102556	0.000438557	0.933847	24	4	6.04798	54.326	5.91318	0.108846
ENSSSAG00000004762	0.000551874	0.933847	28	4	17.7662	351.52	14.6634	0.0417143
ENSSSAG00000090101	0.000551874	0.933847	28	8	56.2648	2304.41	107.376	0.0465957
ENSSSAG00000104116	0.000551874	0.933847	24	12	15.7213	187.554	25.0321	0.133466
ENSSSAG00000005836	0.000595396	0.933847	20	12	7.19231	148.711	10.9739	0.073793
ENSSSAG00000113904	0.000692279	0.933847	20	4	21.0345	496.076	24.0322	0.0484446
ENSSSAG00000114949	0.000692279	0.933847	28	6	4.42399	14.2445	3.38994	0.237983
ENSSSAG00000110169	0.000746092	0.933847	28	10	28.4477	1028.14	35.7188	0.0347412
ENSSSAG00000064758	0.000803809	0.933847	20	14	6.26119	31.2948	5.68549	0.181675
ENSSSAG00000006588	0.000865692	0.933847	20	12	21.7246	236.175	24.1759	0.102365
ENSSSAG00000061188	0.000865692	0.933847	28	8	29.4129	463.475	36.4231	0.078587
ENSSSAG00000062896	0.000865692	0.933847	24	8	30.8031	682.189	35.2635	0.0516917
ENSSSAG00000111017	0.000865692	0.933847	28	8	25.9674	196.576	32.7023	0.16636
ENSSSAG00000119556	0.000865692	0.933847	28	22	26.4091	224.957	25.0911	0.111537
ENSSSAG00000058815	0.00100308	0.933847	28	24	10.6182	87.8343	14.7101	0.167475
ENSSSAG00000059819	0.00100308	0.933847	20	14	33.8431	573.619	35.4332	0.0617713
ENSSSAG00000074389	0.00100308	0.933847	28	26	49.3726	1268.06	53.147	0.041912
ENSSSAG00000099211	0.00100308	0.933847	20	14	33.7576	403.849	29.3451	0.0726635
ENSSSAG00000004551	0.0010792	0.933847	24	8	3.06085	11.8571	3.21031	0.27075
ENSSSAG00000005289	0.0010792	0.933847	24	10	21.8323	257.071	39.4841	0.153592
ENSSSAG00000055011	0.0010792	0.933847	24	2	11.7549	237.822	12.8366	0.0539757
ENSSSAG00000092067	0.0010792	0.933847	28	24	25.7137	368.399	22.4921	0.0610537
ENSSSAG00000099524	0.0010792	0.933847	24	10	84.5715	1458.51	170.783	0.117094
ENSSSAG00000116887	0.0010792	0.933847	28	10	27.6084	594.369	38.6572	0.0650391
ENSSSAG00000044909	0.00116069	0.933847	24	10	88.1604	2872.14	117.334	0.0408525
ENSSSAG00000121578	0.00116069	0.933847	20	4	38.5563	526.8	40.1769	0.076266
ENSSSAG00000085679	0.00124791	0.933847	24	8	15.9357	382.175	19.2716	0.050426
ENSSSAG00000090431	0.00124791	0.933847	28	8	10.1009	247.862	30.4602	0.122892
ENSSSAG00000090758	0.00124791	0.933847	28	8	45.2897	1571.57	53.6379	0.0341302
ENSSSAG00000108039	0.00124791	0.933847	28	10	193.436	5087.11	200.679	0.0394486
ENSSSAG00000120054	0.00124791	0.933847	28	10	158.797	3952.47	230.819	0.0583987
ENSSSAG00000122259	0.00124791	0.933847	28	6	181.054	1381.19	176.113	0.127508
ENSSSAG00000000409	0.00144106	0.978519	28	22	3.22554	11.5016	2.98932	0.259905
ENSSSAG00000046825	0.00144106	0.978519	20	14	24.9028	353.079	27.7555	0.0786101
ENSSSAG00000055207	0.00144106	0.978519	20	16	37.5354	647.776	36.4094	0.0562067
ENSSSAG00000002125	0.00154778	0.978519	24	12	10.1798	77.1146	11.7313	0.152128
ENSSSAG00000046101	0.00154778	0.978519	28	10	81.8351	2271.22	108.216	0.0476467
ENSSSAG00000082734	0.00154778	0.978519	28	24	10.5553	92.8157	12.6898	0.13672
ENSSSAG00000083013	0.00154778	0.978519	28	18	104.515	1849.36	89.1488	0.0482051
ENSSSAG00000092099	0.00154778	0.978519	28	26	31.092	719.418	30.2593	0.0420608
ENSSSAG00000073669	0.00166186	1	28	8	19.2874	307.453	42.9646	0.139744
ENSSSAG00000100984	0.00166186	1	24	6	6.90698	70.0508	6.90911	0.09863
ENSSSAG00000042412	0.00178374	1	24	2	75.0214	2277.02	82.8645	0.0363916
ENSSSAG00000044046	0.00178374	1	28	24	36.1809	670.992	36.1182	0.0538281
ENSSSAG00000068238	0.00178374	1	20	8	10.4495	204.685	10.3702	0.0506642
ENSSSAG00000045676	0.00191393	1	28	26	19.7391	323.07	16.9286	0.0523991
ENSSSAG00000007552	0.00205294	1	24	14	10.1497	161.926	11.005	0.0679632
ENSSSAG00000014750	0.00205294	1	20	4	23.3234	613.64	23.3661	0.0380778
ENSSSAG00000077726	0.00205294	1	28	22	4.79497	29.4525	5.22481	0.177398
ENSSSAG00000078608	0.00205294	1	20	14	21.4657	452.018	23.635	0.0522877
ENSSSAG00000101520	0.00205294	1	28	24	49.0629	1332.45	60.6698	0.0455326
ENSSSAG00000001862	0.00220131	1	20	14	136.555	4078.98	122.673	0.0300745
ENSSSAG00000007234	0.00220131	1	28	22	11.4126	441.522	22.8653	0.0517874
ENSSSAG00000045892	0.00220131	1	28	14	200.137	2221.14	160.922	0.0724501
ENSSSAG00000069896	0.00220131	1	24	10	130.491	2183.69	149.524	0.0684731
ENSSSAG00000100053	0.00220131	1	28	8	44.5481	1512.99	56.0958	0.0370762
ENSSSAG00000040987	0.00235963	1	20	10	16.694	545.192	24.9008	0.0456734
ENSSSAG00000051660	0.00235963	1	20	2	5.76608	39.8309	6.16079	0.154674
ENSSSAG00000080960	0.00235963	1	24	0	20.7867	363.917	21.887	0.0601429
ENSSSAG00000001835	0.00252851	1	24	12	62.9137	1087.92	81.4411	0.0748591
ENSSSAG00000069314	0.00252851	1	24	22	6.11066	126.011	7.83963	0.0622137
ENSSSAG00000072428	0.00252851	1	24	0	27.4847	799.428	38.0442	0.0475893
ENSSSAG00000087749	0.00252851	1	28	12	2.08877	14.398	3.36578	0.233767
ENSSSAG00000095969	0.00252851	1	28	8	7.31771	139.49	10.2257	0.0733076
ENSSSAG00000121547	0.00252851	1	20	2	12.5954	149.408	14.6204	0.0978556
ENSSSAG00000004757	0.00270859	1	28	24	23.5858	675.675	37.0131	0.0547794
ENSSSAG00000008483	0.00270859	1	20	14	28.2048	631.011	37.3266	0.0591537
ENSSSAG00000080704	0.00270859	1	28	8	253.68	9189.84	366.556	0.039887
ENSSSAG00000089229	0.00270859	1	20	2	4.81565	45.5149	6.00005	0.131826
ENSSSAG00000070977	0.00290054	1	28	10	102.925	3214.95	176.928	0.055033
ENSSSAG00000075509	0.00290054	1	24	4	13.7525	256.238	14.4968	0.0565754
ENSSSAG00000009399	0.00310509	1	20	14	19.486	381.049	15.7471	0.0413256
ENSSSAG00000057501	0.00310509	1	24	12	30.8418	389.802	34.3093	0.0880173
ENSSSAG00000063225	0.00310509	1	28	6	15.2662	188.818	10.6908	0.0566198
ENSSSAG00000073717	0.00310509	1	20	16	12.5264	118.137	10.2922	0.0871205
ENSSSAG00000081255	0.00310509	1	28	6	16.2027	497.956	25.8634	0.0519391
ENSSSAG00000083970	0.00310509	1	28	4	9.92866	75.8047	6.78235	0.0894714
ENSSSAG00000099893	0.00310509	1	20	10	7.97189	69.8817	6.0983	0.0872661
ENSSSAG00000004471	0.00332299	1	28	16	19.1033	107.752	12.6313	0.117226
ENSSSAG00000064969	0.00332299	1	24	12	3.90557	18.6612	4.0195	0.215393
ENSSSAG00000071615	0.00332299	1	28	14	8.73918	279.467	10.2018	0.0365044
ENSSSAG00000083620	0.00332299	1	20	4	4.12831	21.2424	4.22664	0.198972
ENSSSAG00000109884	0.00332299	1	20	6	4.02603	17.1834	3.58503	0.208633
ENSSSAG00000112852	0.00332299	1	28	10	12.4517	197.198	22.1489	0.112318
ENSSSAG00000007138	0.00355502	1	20	4	22.7675	514.309	19.5181	0.0379502
ENSSSAG00000044669	0.00355502	1	20	16	19.5332	319.717	16.2445	0.050809
ENSSSAG00000067342	0.00355502	1	28	8	86.6235	1179.8	190.664	0.161607
ENSSSAG00000080841	0.00355502	1	28	22	26.3974	470.146	25.4734	0.0541819
ENSSSAG00000107751	0.00355502	1	28	20	4.41657	33.0821	4.25558	0.128637
ENSSSAG00000118462	0.00355502	1	20	14	12.7117	126.915	12.2841	0.0967898
ENSSSAG00000055437	0.00380203	1	20	16	8.69539	76.6357	9.22603	0.120388
ENSSSAG00000073451	0.00380203	1	20	12	27.5619	1013.24	40.652	0.040121
ENSSSAG00000086145	0.00380203	1	28	8	259.746	6380.48	546.839	0.085705
ENSSSAG00000113403	0.00380203	1	24	4	2.8048	26.0083	3.59387	0.138181
ENSSSAG00000091501	0.00393347	1	28	10	2.8081	13.3827	4.4066	0.329274
ENSSSAG00000007073	0.0040649	1	20	14	34.2208	525.017	39.2307	0.0747229
ENSSSAG00000055458	0.0040649	1	20	6	6.03507	56.8253	6.6048	0.11623
ENSSSAG00000057994	0.0040649	1	24	14	17.757	146.845	22.3294	0.152061
ENSSSAG00000063395	0.0040649	1	28	6	18.2954	311.162	18.8638	0.0606238
ENSSSAG00000091208	0.0040649	1	20	4	3.36397	17.1313	3.46482	0.202251
ENSSSAG00000104165	0.0040649	1	20	6	28.0349	1084.34	36.1047	0.0332964
ENSSSAG00000115678	0.0040649	1	20	2	6.71749	88.0089	8.44868	0.095998
ENSSSAG00000039467	0.00434455	1	24	12	10.078	90.9886	9.71615	0.106784
ENSSSAG00000064443	0.00434455	1	28	8	64.5069	2276.69	82.5959	0.036279
ENSSSAG00000064447	0.00434455	1	20	4	21.2939	394.366	20.8876	0.052965
ENSSSAG00000066961	0.00434455	1	20	4	32.1442	1006.6	40.1046	0.0398418
ENSSSAG00000080109	0.00434455	1	28	8	12.4696	399.955	18.7881	0.0469755
ENSSSAG00000104728	0.00434455	1	20	14	46.7305	928.44	44.4056	0.0478282
ENSSSAG00000108267	0.00434455	1	28	26	3.83818	23.0855	4.75181	0.205835
ENSSSAG00000112040	0.00434455	1	20	4	6.42438	97.3515	7.97965	0.0819675
ENSSSAG00000004537	0.00464196	1	28	4	40.0829	511.058	22.036	0.0431185
ENSSSAG00000005365	0.00464196	1	24	20	38.644	1651.17	34.8668	0.0211164
ENSSSAG00000052422	0.00464196	1	20	4	5.10725	34.0413	6.14678	0.180569
ENSSSAG00000053722	0.00464196	1	28	22	11.9203	934.718	33.784	0.0361435
ENSSSAG00000076427	0.00464196	1	20	6	14.9498	418.623	15.4294	0.0368575
ENSSSAG00000117118	0.00464196	1	20	14	45.4239	770.408	45.4871	0.0590429
ENSSSAG00000003169	0.00495815	1	20	4	10.7318	140.324	13.3278	0.0949784
ENSSSAG00000039494	0.00495815	1	28	10	6.69131	82.5071	8.86248	0.107415
ENSSSAG00000042845	0.00495815	1	20	16	24.4491	570.346	36.9884	0.0648526
ENSSSAG00000045482	0.00495815	1	20	14	28.6989	450.796	30.6235	0.0679321
ENSSSAG00000064739	0.00495815	1	24	0	3.44086	22.9246	3.69476	0.16117
ENSSSAG00000065411	0.00495815	1	20	8	12.7044	202.778	13.2829	0.0655049
ENSSSAG00000072915	0.00495815	1	24	12	6.52236	105.238	7.9076	0.0751399
ENSSSAG00000074006	0.00495815	1	28	18	5.76774	106.836	6.55226	0.06133
ENSSSAG00000080836	0.00495815	1	20	14	18.9849	136.043	15.837	0.116412
ENSSSAG00000082919	0.00495815	1	20	6	10.73	150.943	10.7929	0.0715034
ENSSSAG00000085692	0.00495815	1	20	4	3.45889	15.5403	3.65173	0.234985
ENSSSAG00000000139	0.0052942	1	20	12	8.73622	75.2926	10.4726	0.139092
ENSSSAG00000007909	0.0052942	1	20	16	66.1955	867.771	56.1774	0.0647375
ENSSSAG00000008039	0.0052942	1	28	24	21.0217	314.3	18.5443	0.0590018
ENSSSAG00000040944	0.0052942	1	24	2	1.79346	10.1307	2.22231	0.219363
ENSSSAG00000047947	0.0052942	1	20	6	7.53445	56.3558	7.76518	0.137788
ENSSSAG00000048647	0.0052942	1	28	6	30.4917	468.804	26.6953	0.0569433
ENSSSAG00000050385	0.0052942	1	28	8	804.878	16435.8	1403.57	0.0853972
ENSSSAG00000074904	0.0052942	1	20	14	17.7006	126.396	16.7074	0.132183
ENSSSAG00000080551	0.0052942	1	24	14	19.3736	200.474	43.6995	0.217981
ENSSSAG00000081119	0.0052942	1	24	12	7.72578	81.5052	7.34181	0.0900778
ENSSSAG00000089658	0.0052942	1	20	4	8.47153	119.66	12.4636	0.104158
ENSSSAG00000121881	0.0052942	1	20	14	101.955	1436.69	104.968	0.0730625
ENSSSAG00000121936	0.0052942	1	20	4	36.4473	923.692	48.9261	0.052968
ENSSSAG00000003153	0.00565123	1	24	8	38.8154	415.81	43.3137	0.104167
ENSSSAG00000050210	0.00565123	1	28	10	98.6565	1903.03	105.545	0.0554614
ENSSSAG00000059178	0.00565123	1	20	18	5.2973	29.8498	4.92312	0.16493
ENSSSAG00000073173	0.00565123	1	28	14	15.5092	730.416	20.1749	0.0276211
ENSSSAG00000075725	0.00565123	1	20	14	7.51355	125.116	8.48523	0.0678187
ENSSSAG00000088038	0.00565123	1	24	14	20.9249	1290.25	46.0125	0.0356618
ENSSSAG00000089757	0.00565123	1	28	10	67.0553	1440.67	41.8374	0.0290403
ENSSSAG00000093340	0.00565123	1	28	26	16.2017	130.739	19.7562	0.151112
ENSSSAG00000112640	0.00565123	1	24	16	4.45281	51.3636	6.45203	0.125615
ENSSSAG00000044749	0.00603044	1	20	4	25.7182	466.66	22.6948	0.0486325
ENSSSAG00000047362	0.00603044	1	24	14	1.46362	10.8027	2.69971	0.249911
ENSSSAG00000048442	0.00603044	1	28	8	28.1093	772.407	39.5979	0.0512656
ENSSSAG00000077994	0.00603044	1	28	24	78.3472	2134.83	92.8114	0.0434749
ENSSSAG00000094872	0.00603044	1	20	14	24.8429	201.683	26.7315	0.132542
ENSSSAG00000103437	0.00603044	1	28	10	11.6312	225.92	27.9668	0.123791
ENSSSAG00000104586	0.00603044	1	20	16	7.15968	186.576	8.55851	0.0458715
ENSSSAG00000105391	0.00603044	1	20	14	22.4968	700.828	29.7718	0.0424808
ENSSSAG00000107267	0.00603044	1	28	6	17.0678	336.15	21.5277	0.064042
ENSSSAG00000007948	0.00643308	1	24	12	94.3206	601.384	103.21	0.171621
ENSSSAG00000043408	0.00643308	1	28	26	45.7004	820.752	64.1904	0.0782093
ENSSSAG00000046665	0.00643308	1	20	14	6.50384	150.115	10.759	0.0716722
ENSSSAG00000054932	0.00643308	1	28	22	47.0218	808.971	35.3582	0.0437077
ENSSSAG00000077210	0.00643308	1	20	4	6.61339	89.857	6.83552	0.076071
ENSSSAG00000091599	0.00643308	1	20	6	4.6781	63.157	4.16896	0.0660094
ENSSSAG00000092716	0.00643308	1	24	0	8.82663	229.683	10.9621	0.047727
ENSSSAG00000005579	0.00686044	1	20	4	21.3924	565.308	32.0774	0.0567431
ENSSSAG00000032973	0.00686044	1	20	16	5.32745	43.3948	6.21288	0.143171
ENSSSAG00000041513	0.00686044	1	28	8	195.421	9626.13	308.795	0.0320789
ENSSSAG00000060389	0.00686044	1	28	6	24.3869	937.145	34.5287	0.0368446
ENSSSAG00000076556	0.00686044	1	24	14	26.4592	827.967	24.9239	0.0301025
ENSSSAG00000081611	0.00686044	1	24	14	30.4979	586.046	33.9882	0.0579958
ENSSSAG00000093202	0.00686044	1	20	10	4.79696	35.2573	5.22941	0.148321
ENSSSAG00000095543	0.00686044	1	20	4	14.5976	264.752	14.5655	0.0550157
ENSSSAG00000099977	0.00686044	1	20	10	4.14747	24.2209	3.43261	0.141721
ENSSSAG00000108431	0.00686044	1	20	18	8.88935	141.011	9.46015	0.0670881
ENSSSAG00000113098	0.00686044	1	28	8	44.8292	1188.65	43.2129	0.0363546
ENSSSAG00000118397	0.00686044	1	20	12	23.2859	495.523	27.7051	0.0559109
ENSSSAG00000054161	0.00731391	1	20	4	26.7571	576.995	31.4744	0.0545488
ENSSSAG00000056562	0.00731391	1	28	26	8.32263	130.094	7.78971	0.0598778
ENSSSAG00000057645	0.00731391	1	24	2	160.578	3684	200.788	0.0545028
ENSSSAG00000076879	0.00731391	1	20	14	3.95668	27.6945	4.76952	0.172219
ENSSSAG00000079100	0.00731391	1	20	4	14.7566	368.73	17.4756	0.047394
ENSSSAG00000087242	0.00731391	1	20	6	794.815	8642.64	705.663	0.081649
ENSSSAG00000097582	0.00731391	1	24	12	1175.65	22394.4	1136.53	0.0507509
ENSSSAG00000118683	0.00731391	1	28	18	5.16437	27.7572	4.48418	0.16155
ENSSSAG00000027885	0.00779492	1	28	4	15.6065	95.9826	24.3679	0.253879
ENSSSAG00000046399	0.00779492	1	24	12	10.5807	368.474	29.822	0.0809337
ENSSSAG00000052330	0.00779492	1	24	0	9.92384	238.663	10.7312	0.044964
ENSSSAG00000069040	0.00779492	1	20	14	10.7247	144.148	12.1836	0.0845214
ENSSSAG00000079234	0.00779492	1	24	22	41.6147	1176.54	54.4497	0.0462797
ENSSSAG00000104584	0.00779492	1	24	4	13.3339	134.61	13.2002	0.0980623
ENSSSAG00000002056	0.00830499	1	20	4	2.65096	12.4923	3.35042	0.268198
ENSSSAG00000003055	0.00830499	1	24	14	2.9359	14.5301	2.31999	0.159668
ENSSSAG00000003377	0.00830499	1	28	8	40.7373	1394.81	55.4074	0.0397239
ENSSSAG00000006911	0.00830499	1	20	8	2.95029	31.1757	3.54627	0.113751
ENSSSAG00000031730	0.00830499	1	28	24	69.2077	1481.89	79.094	0.0533737
ENSSSAG00000041427	0.00830499	1	28	8	33.1492	765.111	48.4426	0.0633144
ENSSSAG00000054485	0.00830499	1	28	24	26.8495	720.431	32.6545	0.0453263
ENSSSAG00000054999	0.00830499	1	28	24	51.9653	372.649	52.5285	0.14096
ENSSSAG00000058949	0.00830499	1	28	8	8.01553	155.115	29.9413	0.193026
ENSSSAG00000092325	0.00830499	1	28	24	5.23373	26.3908	6.98206	0.264564
ENSSSAG00000098722	0.00830499	1	20	4	7.75346	79.1038	7.03896	0.0889839
ENSSSAG00000099793	0.00830499	1	24	10	3.20675	14.0206	2.73489	0.195062
ENSSSAG00000115944	0.00830499	1	28	10	5.55257	33.3387	5.48655	0.16457
ENSSSAG00000001818	0.0088457	1	20	14	3.73605	37.6197	4.62671	0.122986
ENSSSAG00000002007	0.0088457	1	28	26	21.88	357.502	18.5538	0.0518983
ENSSSAG00000002619	0.0088457	1	24	2	2.62908	19.8892	3.56769	0.179378
ENSSSAG00000007086	0.0088457	1	20	14	15.0416	141.843	14.1922	0.100056
ENSSSAG00000038700	0.0088457	1	28	8	65.9136	2377.94	70.2131	0.0295269
ENSSSAG00000039769	0.0088457	1	24	22	36.0295	984.08	37.4874	0.0380938
ENSSSAG00000058808	0.0088457	1	28	8	73.8617	2823.24	148.818	0.0527118
ENSSSAG00000064154	0.0088457	1	24	2	84.9933	2880.52	117.413	0.0407608
ENSSSAG00000066040	0.0088457	1	24	0	30.468	514.406	27.4524	0.0533673
ENSSSAG00000069345	0.0088457	1	20	14	5.46429	92.0019	8.68148	0.0943619
ENSSSAG00000079812	0.0088457	1	28	10	30.3423	481.607	25.7673	0.0535028
ENSSSAG00000080763	0.0088457	1	28	8	25.0055	1056.57	37.4529	0.0354477
ENSSSAG00000093755	0.0088457	1	20	0	26.9295	1037.44	47.897	0.0461682
ENSSSAG00000004251	0.0094187	1	28	8	26.8757	396.288	30.259	0.076356
ENSSSAG00000006944	0.0094187	1	24	0	87.1112	2020.66	100.359	0.0496666
ENSSSAG00000038402	0.0094187	1	24	2	120.242	2600.03	152.404	0.0586165
ENSSSAG00000058065	0.0094187	1	24	14	11.5076	393.675	15.5852	0.039589
ENSSSAG00000062746	0.0094187	1	24	16	16.2189	1007.97	18.9477	0.0187978
ENSSSAG00000066687	0.0094187	1	28	24	97.7102	1332.62	83.3117	0.0625173
ENSSSAG00000072352	0.0094187	1	28	10	82.4087	2320.67	99.1263	0.0427145
ENSSSAG00000072397	0.0094187	1	20	14	19.8927	327.499	25.1316	0.0767379
ENSSSAG00000073025	0.0094187	1	20	14	2.48393	12.5665	2.49458	0.19851
ENSSSAG00000073629	0.0094187	1	24	4	8.94457	247.349	14.8096	0.0598732
ENSSSAG00000077851	0.0094187	1	28	26	10.9569	530.056	29.6013	0.0558456
ENSSSAG00000079016	0.0094187	1	28	24	94.8093	1726.75	83.0264	0.0480826
ENSSSAG00000084886	0.0094187	1	20	14	12.0629	164.581	14.7392	0.0895562
ENSSSAG00000092176	0.0094187	1	20	6	3.41716	19.829	3.17425	0.160081
ENSSSAG00000105318	0.0094187	1	24	12	3.14076	34.9031	4.04383	0.115859
ENSSSAG00000107829	0.0094187	1	20	4	8.16703	88.019	9.50638	0.108004
ENSSSAG00000108791	0.0094187	1	28	26	7.028	139.321	10.401	0.0746551
ENSSSAG00000112730	0.0094187	1	20	12	25.4057	484.623	24.4891	0.0505322
ENSSSAG00000115306	0.0094187	1	20	16	6.2811	75.9226	6.74963	0.0889015
ENSSSAG00000117752	0.0094187	1	28	8	16.9039	186.688	11.8467	0.0634572
ENSSSAG00000121920	0.0094187	1	20	14	24.6829	404.156	31.7641	0.0785936
ENSSSAG00000001140	0.0100257	1	20	14	6.05306	73.241	9.06549	0.123776
ENSSSAG00000009933	0.0100257	1	24	14	32.8581	1070.73	36.8605	0.0344256
ENSSSAG00000042857	0.0100257	1	20	14	8.93392	75.3024	7.96019	0.10571
ENSSSAG00000044965	0.0100257	1	28	12	41.1675	1744.45	63.5308	0.0364188
ENSSSAG00000046875	0.0100257	1	20	16	35.7761	1231.45	39.8621	0.0323702
ENSSSAG00000049500	0.0100257	1	24	2	35.6243	949.442	32.0272	0.0337326
ENSSSAG00000058619	0.0100257	1	20	14	18.4669	447.354	20.8008	0.0464973
ENSSSAG00000064674	0.0100257	1	24	18	23.4179	505.694	29.8717	0.0590708
ENSSSAG00000069930	0.0100257	1	20	12	49.3023	1186.23	71.1918	0.0600149
ENSSSAG00000072686	0.0100257	1	20	4	8.90572	154.475	12.2898	0.0795586
ENSSSAG00000078324	0.0100257	1	28	8	7.35752	36.5483	13.2466	0.362442
ENSSSAG00000080309	0.0100257	1	28	24	5.57268	20.6347	3.60968	0.174933
ENSSSAG00000080643	0.0100257	1	28	10	10.3496	119.49	10.291	0.0861245
ENSSSAG00000096818	0.0100257	1	20	2	10.2963	321.432	18.5814	0.0578081
ENSSSAG00000104898	0.0100257	1	20	10	22.9042	221.724	19.8008	0.0893037
ENSSSAG00000108132	0.0100257	1	20	10	8.99476	53.0786	9.51519	0.179266
ENSSSAG00000109065	0.0100257	1	20	14	26.0766	365.041	32.4952	0.089018
ENSSSAG00000110756	0.0100257	1	28	14	8.58927	60.1763	6.97045	0.115834
ENSSSAG00000112525	0.0100257	1	24	22	15.7526	191.754	12.9442	0.0675039
ENSSSAG00000114031	0.0100257	1	28	8	11.284	384.548	15.0621	0.0391683
ENSSSAG00000002514	0.0106686	1	20	6	10.1649	163.05	10.5464	0.0646816
ENSSSAG00000003838	0.0106686	1	20	14	14.7618	171.448	15.7222	0.0917024
ENSSSAG00000041017	0.0106686	1	20	2	4.69385	39.7102	5.60732	0.141206
ENSSSAG00000043069	0.0106686	1	20	6	48.7622	1283.25	42.8996	0.0334305
ENSSSAG00000052723	0.0106686	1	28	10	87.351	1784.36	74.3592	0.0416727
ENSSSAG00000056882	0.0106686	1	20	14	39.898	1163.63	43.4898	0.0373741
ENSSSAG00000067459	0.0106686	1	28	12	38.1247	1877.48	60.8151	0.0323918
ENSSSAG00000072298	0.0106686	1	24	16	7.93486	86.7076	8.72441	0.100619
ENSSSAG00000103544	0.0106686	1	28	4	32.0823	546.917	23.8101	0.0435351
ENSSSAG00000106290	0.0106686	1	20	16	9.3144	129.057	10.1119	0.0783522
ENSSSAG00000000044	0.0113492	1	20	12	1.98447	18.8129	3.79161	0.201543
ENSSSAG00000006563	0.0113492	1	24	2	7.05556	110.496	7.59581	0.0687427
ENSSSAG00000015630	0.0113492	1	28	8	65.3118	2331.09	128.381	0.0550733
ENSSSAG00000039454	0.0113492	1	28	8	115.806	6991.68	212.152	0.0303435
ENSSSAG00000047533	0.0113492	1	24	0	12.5248	302.611	13.7302	0.0453725
ENSSSAG00000055711	0.0113492	1	28	10	178.387	6613.29	218.861	0.0330941
ENSSSAG00000056033	0.0113492	1	24	2	70.1176	2210.36	75.705	0.03425
ENSSSAG00000058920	0.0113492	1	28	6	16.0165	1050.54	35.4858	0.0337786
ENSSSAG00000060562	0.0113492	1	20	4	21.7652	484.329	24.0122	0.0495783
ENSSSAG00000062840	0.0113492	1	28	8	141.563	7663.13	203.337	0.0265344
ENSSSAG00000065945	0.0113492	1	20	14	8.16648	212.954	11.568	0.0543217
ENSSSAG00000067708	0.0113492	1	24	8	15.6702	458.963	17.1985	0.0374725
ENSSSAG00000072873	0.0113492	1	28	8	41.7531	956.136	49.5865	0.0518614
ENSSSAG00000076488	0.0113492	1	20	4	13.2964	413.107	17.8981	0.0433255
ENSSSAG00000086036	0.0113492	1	20	8	19.0344	279.22	14.3115	0.0512551
ENSSSAG00000086070	0.0113492	1	28	10	4.62173	197.789	13.1232	0.0663498
ENSSSAG00000089876	0.0113492	1	24	0	4.75641	72.0091	5.51648	0.0766081
ENSSSAG00000092159	0.0113492	1	20	0	12.0101	90.8895	15.8833	0.174754
ENSSSAG00000101684	0.0113492	1	20	12	13.9986	208.458	13.3993	0.0642784
ENSSSAG00000110466	0.0113492	1	20	4	17.1466	191.09	14.5525	0.076155
ENSSSAG00000115815	0.0113492	1	28	26	3.18152	16.242	4.31515	0.265679
ENSSSAG00000043764	0.0120696	1	20	10	6.60419	147.487	7.44936	0.0505085
ENSSSAG00000045855	0.0120696	1	28	12	2.87484	22.7467	4.25336	0.186988
ENSSSAG00000048052	0.0120696	1	20	16	151.37	6146.53	129.115	0.0210062
ENSSSAG00000055876	0.0120696	1	28	24	17.0752	185.41	23.3203	0.125777
ENSSSAG00000056008	0.0120696	1	20	14	19.7879	485.984	22.0785	0.0454305
ENSSSAG00000056840	0.0120696	1	24	12	22.3435	241.836	20.1125	0.0831661
ENSSSAG00000065140	0.0120696	1	28	10	12.4361	598.055	25.5708	0.0427566
ENSSSAG00000071034	0.0120696	1	20	12	16.1343	269.493	22.6578	0.0840756
ENSSSAG00000074709	0.0120696	1	28	22	37.7688	889.849	31.4141	0.0353027
ENSSSAG00000075992	0.0120696	1	28	8	96.8686	2111	131.227	0.0621635
ENSSSAG00000077041	0.0120696	1	24	12	6.54883	40.4562	5.57749	0.137865
ENSSSAG00000080697	0.0120696	1	28	2	12.2438	172.637	11.0152	0.063806
ENSSSAG00000084857	0.0120696	1	20	4	41.8756	499.967	35.4866	0.0709778
ENSSSAG00000088282	0.0120696	1	28	24	6.13782	29.3005	7.1774	0.244959
ENSSSAG00000090164	0.0120696	1	28	14	3.25338	20.9678	3.59296	0.171356
ENSSSAG00000095093	0.0120696	1	28	0	4.35399	40.2672	6.29882	0.156426
ENSSSAG00000108043	0.0120696	1	20	12	24.24	173.697	27.756	0.159795
ENSSSAG00000112440	0.0120696	1	28	10	33.9126	1405.07	135.38	0.0963511
ENSSSAG00000112643	0.0120696	1	28	8	75.5191	2223.58	76.8782	0.0345741
ENSSSAG00000117995	0.0120696	1	20	12	40.3345	762.744	31.0531	0.0407124
ENSSSAG00000122119	0.0120696	1	28	24	22.4431	591.246	34.3271	0.058059
ENSSSAG00000001117	0.0128318	1	20	12	10.4647	103.557	12.3232	0.119
ENSSSAG00000004763	0.0128318	1	20	4	4.09908	26.4672	3.83083	0.144739
ENSSSAG00000004948	0.0128318	1	20	16	24.561	449.513	18.7626	0.0417399
ENSSSAG00000008464	0.0128318	1	20	2	2.77637	16.2524	2.86543	0.176307
ENSSSAG00000048752	0.0128318	1	24	2	34.8966	521.804	30.75	0.0589303
ENSSSAG00000049310	0.0128318	1	24	14	3.09568	23.292	5.23061	0.224567
ENSSSAG00000050722	0.0128318	1	28	24	42.7371	1398.95	58.3635	0.0417195
ENSSSAG00000057783	0.0128318	1	28	8	27.9226	702.095	38.2826	0.0545263
ENSSSAG00000057873	0.0128318	1	28	8	16.37	177.739	16.2433	0.0913885
ENSSSAG00000057897	0.0128318	1	28	8	25.2632	822.449	39.8256	0.0484231
ENSSSAG00000058243	0.0128318	1	28	12	14.158	138.772	12.1841	0.0877993
ENSSSAG00000059749	0.0128318	1	28	14	26.1583	809.027	24.4932	0.0302749
ENSSSAG00000065436	0.0128318	1	24	0	3.86994	89.1192	5.76172	0.0646519
ENSSSAG00000072141	0.0128318	1	28	8	38.6991	2504.56	102.047	0.0407444
ENSSSAG00000080601	0.0128318	1	20	8	1.57432	11.727	1.31681	0.112289
ENSSSAG00000088643	0.0128318	1	20	2	16.0955	287.161	20.6902	0.0720507
ENSSSAG00000088734	0.0128318	1	20	18	17.3105	400.989	13.6913	0.0341438
ENSSSAG00000090396	0.0128318	1	28	22	37.8708	727.409	54.4323	0.0748304
ENSSSAG00000092299	0.0128318	1	20	6	6.92213	127.094	7.77499	0.0611753
ENSSSAG00000095953	0.0128318	1	24	2	108.525	3152.02	106.47	0.0337784
ENSSSAG00000104340	0.0128318	1	20	14	54.2646	779.635	51.0803	0.0655182
ENSSSAG00000109664	0.0128318	1	28	24	94.1936	2068.86	114.233	0.0552154
ENSSSAG00000119073	0.0128318	1	28	8	23.0026	908.317	36.7572	0.0404674
ENSSSAG00000119216	0.0128318	1	28	8	59.2284	1409.58	81.2201	0.0576202
ENSSSAG00000119387	0.0128318	1	20	14	11.2395	137.727	13.4025	0.0973119
ENSSSAG00000119807	0.0128318	1	24	12	6.62871	104.38	6.78677	0.0650202
ENSSSAG00000120609	0.0128318	1	28	24	56.0496	728.244	48.8588	0.0670913
ENSSSAG00000046145	0.013638	1	28	8	18.8592	416.185	24.7122	0.0593778
ENSSSAG00000048724	0.013638	1	28	22	29.4343	540.589	28.7684	0.0532169
ENSSSAG00000050346	0.013638	1	28	6	136.4	2965.86	158.141	0.0533205
ENSSSAG00000066544	0.013638	1	28	4	61.1839	965.374	32.5796	0.0337482
ENSSSAG00000069323	0.013638	1	20	4	32.795	1320.78	32.0313	0.0242519
ENSSSAG00000069542	0.013638	1	28	24	48.9875	834.964	63.8337	0.0764509
ENSSSAG00000075270	0.013638	1	20	4	18.3513	436.461	18.5629	0.0425305
ENSSSAG00000077160	0.013638	1	20	4	19.8054	286.12	20.4067	0.0713223
ENSSSAG00000077946	0.013638	1	28	24	2.24878	13.1877	2.75987	0.209276
ENSSSAG00000098296	0.013638	1	28	8	4.94185	73.76	5.04457	0.0683917
ENSSSAG00000100643	0.013638	1	20	14	7.92688	73.1447	7.40037	0.101174
ENSSSAG00000100681	0.013638	1	20	14	20.8422	360.746	23.9315	0.0663389
ENSSSAG00000120673	0.013638	1	24	20	2.57919	11.3628	3.20289	0.281876
ENSSSAG00000003648	0.0144904	1	24	4	2.07327	10.813	2.02077	0.186883
ENSSSAG00000008485	0.0144904	1	28	8	51.5948	917.416	57.1804	0.0623277
ENSSSAG00000030104	0.0144904	1	20	14	2.06293	12.133	2.54159	0.209477
ENSSSAG00000049477	0.0144904	1	20	14	24.3563	553.187	21.2545	0.0384218
ENSSSAG00000055792	0.0144904	1	28	16	13.2735	257.481	20.3593	0.079071
ENSSSAG00000055896	0.0144904	1	28	8	171.054	6500.97	386.111	0.0593929
ENSSSAG00000056439	0.0144904	1	20	4	6.1849	121.532	7.64686	0.0629207
ENSSSAG00000063280	0.0144904	1	24	22	7.55601	138.766	8.5132	0.0613495
ENSSSAG00000063869	0.0144904	1	28	24	109.057	3090.61	125.697	0.0406707
ENSSSAG00000064458	0.0144904	1	24	2	30.076	645.375	45.2952	0.0701842
ENSSSAG00000068823	0.0144904	1	28	8	24.005	551.361	37.5545	0.0681125
ENSSSAG00000068975	0.0144904	1	28	8	225.209	11713.7	483.566	0.0412821
ENSSSAG00000069680	0.0144904	1	20	14	54.1829	1445.8	74.5877	0.0515892
ENSSSAG00000073555	0.0144904	1	28	22	13.5961	183.581	12.9366	0.0704678
ENSSSAG00000077434	0.0144904	1	20	4	25.3853	475.367	28.6662	0.0603034
ENSSSAG00000088245	0.0144904	1	28	8	7.64393	97.2755	8.22676	0.0845718
ENSSSAG00000089708	0.0144904	1	20	6	2.18036	12.4106	2.17433	0.175199
ENSSSAG00000110102	0.0144904	1	28	24	7.33377	156.617	10.6135	0.0677671
ENSSSAG00000112391	0.0144904	1	28	12	0.712738	10.5798	1.9833	0.187462
ENSSSAG00000118611	0.0144904	1	28	6	23.2828	316.019	14.8782	0.0470802
ENSSSAG00000121202	0.0144904	1	20	2	2.36181	24.8679	3.29494	0.132498
ENSSSAG00000002130	0.0153915	1	24	14	11.0976	396.003	14.8276	0.0374432
ENSSSAG00000040045	0.0153915	1	20	16	50.3368	753.575	46.4612	0.0616544
ENSSSAG00000042414	0.0153915	1	20	8	7.09824	73.1187	6.42609	0.0878856
ENSSSAG00000042825	0.0153915	1	28	24	15.4306	224.21	19.2622	0.0859117
ENSSSAG00000053119	0.0153915	1	28	22	64.0382	2202.42	105.667	0.0479775
ENSSSAG00000065101	0.0153915	1	20	4	3.73738	13.3035	2.97534	0.22365
ENSSSAG00000066773	0.0153915	1	24	16	5.10386	28.5662	5.05111	0.176822
ENSSSAG00000071432	0.0153915	1	28	6	0.929904	28.499	2.46562	0.0865162
ENSSSAG00000075900	0.0153915	1	24	0	27.3188	549.721	25.0669	0.0455993
ENSSSAG00000078277	0.0153915	1	20	14	66.7992	915.806	57.3279	0.0625982
ENSSSAG00000080949	0.0153915	1	20	2	10.6893	164.442	11.5413	0.0701845
ENSSSAG00000085183	0.0153915	1	20	4	10.3272	170.369	12.8085	0.0751807
ENSSSAG00000103633	0.0153915	1	28	8	29.9716	753.556	39.0186	0.0517793
ENSSSAG00000105082	0.0153915	1	20	6	27.2185	698.227	23.8618	0.0341748
ENSSSAG00000109412	0.0153915	1	20	16	33.2425	514.389	32.1987	0.062596
ENSSSAG00000112880	0.0153915	1	24	10	56.5137	1425.12	49.1788	0.0345086
ENSSSAG00000121257	0.0153915	1	20	2	4.51091	48.7531	5.33317	0.109391
ENSSSAG00000004771	0.0163437	1	28	26	4.03656	58.815	5.31822	0.0904228
ENSSSAG00000005328	0.0163437	1	20	6	13.7631	462.116	22.4408	0.048561
ENSSSAG00000038779	0.0163437	1	28	6	69.2742	277.645	43.1636	0.155464
ENSSSAG00000039783	0.0163437	1	24	0	52.7284	779.671	4.29405	0.00550752
ENSSSAG00000040028	0.0163437	1	20	10	11.7712	115.121	11.4671	0.0996093
ENSSSAG00000041212	0.0163437	1	28	12	18.562	178.19	14.5493	0.0816506
ENSSSAG00000041899	0.0163437	1	28	10	26.6714	442.972	27.0147	0.0609851
ENSSSAG00000044281	0.0163437	1	20	16	64.7502	2118.36	51.4702	0.0242972
ENSSSAG00000045875	0.0163437	1	28	24	36.3852	1126.84	39.7394	0.0352664
ENSSSAG00000051508	0.0163437	1	28	16	3.8546	27.2826	3.68679	0.135133
ENSSSAG00000056249	0.0163437	1	20	12	28.5761	286.885	21.9903	0.076652
ENSSSAG00000056441	0.0163437	1	28	2	11.2606	265.809	14.9361	0.0561911
ENSSSAG00000065429	0.0163437	1	20	4	9.14086	106.061	9.73984	0.0918322
ENSSSAG00000066445	0.0163437	1	20	14	53.394	753.238	52.7254	0.0699983
ENSSSAG00000076169	0.0163437	1	20	4	5.65981	123.399	8.51696	0.0690195
ENSSSAG00000078083	0.0163437	1	20	4	25.2419	634.696	26.7306	0.0421157
ENSSSAG00000080896	0.0163437	1	24	16	8.65703	160.161	10.7204	0.0669354
ENSSSAG00000085999	0.0163437	1	24	2	73.4839	1892.58	82.8175	0.043759
ENSSSAG00000086833	0.0163437	1	20	10	3.43159	42.0893	4.88149	0.115979
ENSSSAG00000088323	0.0163437	1	24	10	13.5092	117.434	16.0196	0.136414
ENSSSAG00000109325	0.0163437	1	28	24	32.4861	802.598	38.1014	0.0474726
ENSSSAG00000110045	0.0163437	1	24	10	50.0571	2829.27	53.7317	0.0189914
ENSSSAG00000118428	0.0163437	1	20	14	31.2409	524.23	28.824	0.0549836
ENSSSAG00000002569	0.0173497	1	20	4	26.3863	499.967	28.0917	0.0561871
ENSSSAG00000003442	0.0173497	1	24	2	23.4857	456.24	23.147	0.0507343
ENSSSAG00000051316	0.0173497	1	20	4	40.3158	538.401	36.4697	0.0677371
ENSSSAG00000054790	0.0173497	1	20	4	39.9404	910.398	57.9402	0.0636428
ENSSSAG00000056089	0.0173497	1	28	10	13.446	361.174	23.8465	0.066025
ENSSSAG00000074906	0.0173497	1	20	0	5.55106	108.966	8.00252	0.0734408
ENSSSAG00000077998	0.0173497	1	20	14	59.0324	861.981	76.07	0.0882502
ENSSSAG00000078055	0.0173497	1	20	4	23.7152	361.384	27.3889	0.0757889
ENSSSAG00000082495	0.0173497	1	24	12	2.3272	18.8406	2.49479	0.132416
ENSSSAG00000086336	0.0173497	1	20	12	10.7921	208.432	11.7201	0.0562302
ENSSSAG00000092349	0.0173497	1	28	16	18.4457	399.345	14.5721	0.03649
ENSSSAG00000092771	0.0173497	1	24	0	36.962	738.383	39.3211	0.053253
ENSSSAG00000093709	0.0173497	1	20	16	12.973	165.793	12.7129	0.0766794
ENSSSAG00000105914	0.0173497	1	28	12	5.1806	75.4266	5.93785	0.0787236
ENSSSAG00000106312	0.0173497	1	24	22	10.6223	186.685	10.997	0.0589067
ENSSSAG00000108152	0.0173497	1	20	14	15.4649	274.755	20.4149	0.0743023
ENSSSAG00000111849	0.0173497	1	28	4	1.79332	60.2786	3.54882	0.0588736
ENSSSAG00000112323	0.0173497	1	28	22	2.67845	31.5449	3.91887	0.124232
ENSSSAG00000114546	0.0173497	1	24	12	29.6801	808.431	35.158	0.0434891
ENSSSAG00000122250	0.0173497	1	20	4	23.2279	435.055	25.7938	0.0592885
ENSSSAG00000002035	0.018412	1	20	4	49.0167	869.402	44.4824	0.0511643
ENSSSAG00000006679	0.018412	1	24	10	38.3446	598.415	37.1946	0.0621553
ENSSSAG00000053821	0.018412	1	20	4	12.6388	221.4	10.8335	0.0489319
ENSSSAG00000055727	0.018412	1	24	22	25.3065	498.204	20.2441	0.0406342
ENSSSAG00000058753	0.018412	1	20	10	33.3777	2847.02	37.8183	0.0132835
ENSSSAG00000066315	0.018412	1	20	4	17.5187	346.898	15.2561	0.0439786
ENSSSAG00000066863	0.018412	1	20	12	11.1874	268.481	15.3892	0.0573195
ENSSSAG00000069188	0.018412	1	28	24	119.046	3424.96	151.085	0.044113
ENSSSAG00000072744	0.018412	1	20	14	39.786	987.994	41.2613	0.0417627
ENSSSAG00000075597	0.018412	1	28	8	19.5349	388.054	14.0425	0.036187
ENSSSAG00000077840	0.018412	1	28	26	7.73131	51.1471	7.03539	0.137552
ENSSSAG00000078890	0.018412	1	20	14	24.4812	494.903	20.5001	0.0414225
ENSSSAG00000084068	0.018412	1	28	22	11.0674	121.255	5.79994	0.0478324
ENSSSAG00000087740	0.018412	1	20	2	1.77034	30.9251	4.17987	0.135161
ENSSSAG00000091636	0.018412	1	20	14	51.2548	217.946	46.1684	0.211834
ENSSSAG00000092615	0.018412	1	28	24	13.239	308.843	20.1355	0.0651965
ENSSSAG00000092812	0.018412	1	24	2	4.0284	50.6652	5.9379	0.117199
ENSSSAG00000099184	0.018412	1	20	16	14.2508	266.115	14.9879	0.0563211
ENSSSAG00000110890	0.018412	1	20	4	1.89383	11.1254	1.82814	0.164321
ENSSSAG00000110950	0.018412	1	28	14	5.38859	23.2394	5.27846	0.227134
ENSSSAG00000111585	0.018412	1	20	14	31.0424	867.537	39.3487	0.0453568
ENSSSAG00000001343	0.0195335	1	20	12	22.0235	220.173	21.773	0.0988906
ENSSSAG00000002303	0.0195335	1	20	12	7.07395	27.6023	11.2259	0.406702
ENSSSAG00000005943	0.0195335	1	28	12	33.5067	641.96	45.9912	0.0716418
ENSSSAG00000009896	0.0195335	1	20	2	15.2745	884.852	33.7322	0.0381219
ENSSSAG00000042193	0.0195335	1	28	4	15.9668	236.802	7.30193	0.0308356
ENSSSAG00000052128	0.0195335	1	28	10	17.1186	394.166	22.6961	0.05758
ENSSSAG00000054457	0.0195335	1	28	24	83.1611	3484.44	129.381	0.0371312
ENSSSAG00000056385	0.0195335	1	28	8	12.7824	1190.57	40.4508	0.0339762
ENSSSAG00000056747	0.0195335	1	24	0	32.4887	455.736	22.3648	0.0490741
ENSSSAG00000063515	0.0195335	1	28	4	60.3717	364.606	88.5181	0.242777
ENSSSAG00000066998	0.0195335	1	24	0	77.7582	1629.47	90.619	0.0556126
ENSSSAG00000068733	0.0195335	1	24	0	87.6222	2837.38	105.057	0.0370261
ENSSSAG00000069079	0.0195335	1	20	10	3.86187	132.974	6.45215	0.0485219
ENSSSAG00000069427	0.0195335	1	20	4	2.9021	20.4496	3.08278	0.15075
ENSSSAG00000069781	0.0195335	1	28	22	23.6245	305.648	20.0646	0.065646
ENSSSAG00000070934	0.0195335	1	28	16	25.5855	686.209	22.3641	0.0325908
ENSSSAG00000072728	0.0195335	1	28	8	39.5923	676.819	45.5273	0.0672665
ENSSSAG00000078537	0.0195335	1	20	2	8.70148	97.8428	7.62134	0.0778937
ENSSSAG00000078552	0.0195335	1	28	4	2.16187	21.256	1.50855	0.0709705
ENSSSAG00000080134	0.0195335	1	28	24	2.96368	30.5757	5.22449	0.17087
ENSSSAG00000082990	0.0195335	1	20	14	88.0495	1479.08	90.0416	0.060877
ENSSSAG00000087959	0.0195335	1	20	14	10.5526	113.543	11.1119	0.0978656
ENSSSAG00000088559	0.0195335	1	20	4	4.24679	52.5329	3.64784	0.0694391
ENSSSAG00000089414	0.0195335	1	28	6	10.9149	45.1756	7.85482	0.173873
ENSSSAG00000096983	0.0195335	1	20	14	22.7923	236.41	22.2841	0.0942606
ENSSSAG00000100309	0.0195335	1	24	4	3.09921	29.6213	4.70884	0.158968
ENSSSAG00000106214	0.0195335	1	24	14	6.24796	282.339	23.6447	0.0837458
ENSSSAG00000106820	0.0195335	1	28	8	30.5407	1712.24	61.097	0.0356825
ENSSSAG00000109465	0.0195335	1	24	22	1.84832	10.07	1.77528	0.176294
ENSSSAG00000121333	0.0195335	1	28	2	1.56288	27.9742	3.57101	0.127654
ENSSSAG00000002833	0.0207172	1	20	4	15.1749	286.648	20.2162	0.0705261
ENSSSAG00000008104	0.0207172	1	28	0	16.8762	143.908	19.7238	0.137058
ENSSSAG00000009827	0.0207172	1	24	10	2.47377	15.8802	2.45038	0.154305
ENSSSAG00000040880	0.0207172	1	20	12	14.9104	189.997	15.7337	0.0828102
ENSSSAG00000045460	0.0207172	1	20	4	58.7147	1368.98	65.9127	0.0481472
ENSSSAG00000045542	0.0207172	1	28	8	105.567	3321.37	98.8817	0.0297713
ENSSSAG00000058557	0.0207172	1	24	14	2.28687	12.3634	2.38437	0.192857
ENSSSAG00000063759	0.0207172	1	28	22	1.23737	10.0197	2.10606	0.210192
ENSSSAG00000066772	0.0207172	1	20	14	32.4624	692.816	38.0468	0.0549162
ENSSSAG00000069298	0.0207172	1	24	2	12.7319	454.268	18.504	0.0407337
ENSSSAG00000069914	0.0207172	1	28	26	32.4469	952.754	35.7152	0.0374863
ENSSSAG00000073100	0.0207172	1	24	14	4.70986	107.279	7.80789	0.0727809
ENSSSAG00000078876	0.0207172	1	20	4	16.0028	237.004	17.1463	0.0723459
ENSSSAG00000083090	0.0207172	1	24	4	25.2261	471.437	31.0295	0.065819
ENSSSAG00000088562	0.0207172	1	20	12	38.0852	771.651	51.3452	0.0665394
ENSSSAG00000089483	0.0207172	1	28	10	3.05975	18.3907	3.58027	0.194678
ENSSSAG00000094167	0.0207172	1	20	14	67.9181	1203.13	70.4237	0.0585335
ENSSSAG00000099802	0.0207172	1	24	12	7.96515	161.855	9.07826	0.0560887
ENSSSAG00000101346	0.0207172	1	20	4	19.5034	301.535	17.9164	0.0594174
ENSSSAG00000105181	0.0207172	1	20	8	2.07232	11.8503	1.94539	0.164165
ENSSSAG00000106456	0.0207172	1	28	22	13.9968	171.09	14.2532	0.0833085
ENSSSAG00000107436	0.0207172	1	28	20	4.78592	153.746	8.01315	0.0521195
ENSSSAG00000116638	0.0207172	1	20	14	20.9673	1091.3	27.1125	0.0248441
ENSSSAG00000118338	0.0207172	1	28	8	2.8343	21.3519	3.47553	0.162773
ENSSSAG00000121002	0.0207172	1	20	2	12.1503	210.534	11.189	0.0531459
ENSSSAG00000000426	0.0219662	1	20	18	3.92662	16.092	2.97621	0.184949
ENSSSAG00000001933	0.0219662	1	28	8	10.6114	694.913	24.2897	0.0349536
ENSSSAG00000008422	0.0219662	1	28	10	17.8995	2560.94	66.8904	0.0261195
ENSSSAG00000008466	0.0219662	1	28	24	9.76621	702.981	20.3232	0.02891
ENSSSAG00000010043	0.0219662	1	28	0	18.3749	594.475	17.5042	0.0294448
ENSSSAG00000028437	0.0219662	1	28	8	31.9997	1041.98	57.4174	0.0551042
ENSSSAG00000038579	0.0219662	1	28	8	94.9501	3202.27	154.131	0.0481319
ENSSSAG00000050382	0.0219662	1	24	12	13.9661	623.675	16.9494	0.0271766
ENSSSAG00000051046	0.0219662	1	28	24	121.08	734.005	134.003	0.182564
ENSSSAG00000057009	0.0219662	1	28	24	6.2502	122.03	7.72959	0.0633418
ENSSSAG00000057743	0.0219662	1	20	14	9.50931	245.238	12.9263	0.052709
ENSSSAG00000059116	0.0219662	1	20	14	5.82124	50.8821	8.95314	0.175958
ENSSSAG00000067012	0.0219662	1	24	12	7.281	155.889	11.0415	0.0708293
ENSSSAG00000072081	0.0219662	1	20	14	424.578	9375.49	549.827	0.0586452
ENSSSAG00000076214	0.0219662	1	20	10	5.68764	24.9226	4.90291	0.196726
ENSSSAG00000081423	0.0219662	1	28	24	301.504	8483.42	380.404	0.0448408
ENSSSAG00000086907	0.0219662	1	24	14	9.2879	282.733	14.3202	0.050649
ENSSSAG00000091155	0.0219662	1	20	4	13.4987	237.567	16.0475	0.0675495
ENSSSAG00000091767	0.0219662	1	20	14	14.6188	280.722	13.8058	0.0491795
ENSSSAG00000092453	0.0219662	1	20	2	30.7058	1053.86	33.7263	0.0320026
ENSSSAG00000107246	0.0219662	1	28	22	7.91561	146.214	13.513	0.0924195
ENSSSAG00000110001	0.0219662	1	28	4	29.9306	277.917	30.1678	0.108549
ENSSSAG00000113593	0.0219662	1	20	6	14.6636	403.575	15.9467	0.0395135
ENSSSAG00000118612	0.0219662	1	20	0	14.0734	330.88	20.6738	0.0624812
ENSSSAG00000120132	0.0219662	1	20	12	9.30114	176.04	11.6112	0.0659575
ENSSSAG00000001212	0.0232835	1	28	24	108.823	1872.65	92.9299	0.0496249
ENSSSAG00000006766	0.0232835	1	20	14	7.20312	76.0286	8.01553	0.105428
ENSSSAG00000009016	0.0232835	1	20	16	89.2819	3603.73	77.9089	0.0216189
ENSSSAG00000037100	0.0232835	1	20	12	11.2232	321.204	13.5517	0.0421902
ENSSSAG00000040303	0.0232835	1	24	10	1078.5	25631.5	1439.66	0.0561675
ENSSSAG00000043526	0.0232835	1	20	14	34.5152	637.671	36.042	0.0565213
ENSSSAG00000046216	0.0232835	1	28	10	12.473	145.444	20.5903	0.141569
ENSSSAG00000051673	0.0232835	1	20	14	26.6878	1100.28	39.9648	0.0363225
ENSSSAG00000052998	0.0232835	1	28	24	21.1625	645.544	23.7535	0.0367962
ENSSSAG00000056670	0.0232835	1	20	16	1.91356	12.2869	1.83532	0.149372
ENSSSAG00000057390	0.0232835	1	28	6	6.88572	316.238	12.8902	0.040761
ENSSSAG00000059820	0.0232835	1	24	6	10.3864	40.1782	9.87056	0.24567
ENSSSAG00000066568	0.0232835	1	28	26	81.9522	1959.73	114.158	0.058252
ENSSSAG00000068068	0.0232835	1	20	6	7.29709	100.053	7.34326	0.0733936
ENSSSAG00000071407	0.0232835	1	28	6	17.3511	408.779	22.8559	0.0559128
ENSSSAG00000072515	0.0232835	1	20	4	3.3632	11.5698	2.59591	0.224371
ENSSSAG00000073065	0.0232835	1	28	24	17.3142	966.344	44.4949	0.0460446
ENSSSAG00000076675	0.0232835	1	28	8	21.3377	369.912	32.9512	0.0890784
ENSSSAG00000078953	0.0232835	1	24	8	2.69045	17.4067	3.16288	0.181704
ENSSSAG00000080077	0.0232835	1	20	14	30.4177	825.812	39.5031	0.0478354
ENSSSAG00000082070	0.0232835	1	28	8	16.7059	252.766	16.4722	0.0651677
ENSSSAG00000092225	0.0232835	1	28	2	32.4244	718.496	59.2113	0.0824101
ENSSSAG00000100689	0.0232835	1	24	16	5.33593	92.4041	9.15087	0.0990311
ENSSSAG00000105119	0.0232835	1	20	4	30.0615	558.589	24.3758	0.0436382
ENSSSAG00000106413	0.0232835	1	20	12	2.89656	49.7706	4.19301	0.0842467
ENSSSAG00000116503	0.0232835	1	20	14	4.73052	40.6406	4.66366	0.114754
ENSSSAG00000118504	0.0232835	1	28	10	8.58221	129.327	6.9784	0.0539594
ENSSSAG00000002195	0.0246726	1	20	6	3.9847	30.2969	5.22751	0.172543
ENSSSAG00000002358	0.0246726	1	20	14	19.7113	332.85	15.927	0.0478505
ENSSSAG00000003175	0.0246726	1	28	20	12.105	220.239	13.2692	0.0602491
ENSSSAG00000005253	0.0246726	1	28	16	8.92892	368.109	14.7824	0.0401575
ENSSSAG00000008380	0.0246726	1	20	14	84.7605	1293.75	80.7495	0.062415
ENSSSAG00000043474	0.0246726	1	28	2	17.2442	184.212	17.3187	0.0940148
ENSSSAG00000043653	0.0246726	1	20	4	57.0229	505.928	49.6693	0.0981746
ENSSSAG00000046916	0.0246726	1	28	24	13.4281	154.354	16.3646	0.10602
ENSSSAG00000048400	0.0246726	1	20	6	5.18753	98.0013	6.88496	0.0702538
ENSSSAG00000067775	0.0246726	1	20	14	33.3292	1108.94	40.0047	0.0360746
ENSSSAG00000068189	0.0246726	1	24	0	18.0566	700.396	20.6839	0.0295318
ENSSSAG00000068272	0.0246726	1	20	6	21.4266	557.834	20.8705	0.0374135
ENSSSAG00000069739	0.0246726	1	28	24	174.559	2078.08	169.446	0.0815394
ENSSSAG00000071189	0.0246726	1	24	18	5.71159	110.672	6.49552	0.0586917
ENSSSAG00000073563	0.0246726	1	20	6	4.13439	73.8705	4.90442	0.0663921
ENSSSAG00000077115	0.0246726	1	28	22	15.2545	461.239	16.8276	0.0364833
ENSSSAG00000080348	0.0246726	1	20	14	45.9689	637.704	43.3278	0.0679435
ENSSSAG00000081424	0.0246726	1	24	2	31.8715	909.764	32.8492	0.0361074
ENSSSAG00000084774	0.0246726	1	28	10	26.0973	485.082	30.5165	0.06291
ENSSSAG00000086814	0.0246726	1	20	16	53.9647	1458.3	48.5712	0.0333068
ENSSSAG00000089847	0.0246726	1	20	14	47.4129	809.313	55.8871	0.069055
ENSSSAG00000092131	0.0246726	1	28	6	32.3331	613.895	41.1871	0.0670914
ENSSSAG00000097370	0.0246726	1	28	24	276.235	4285.5	345.81	0.080693
ENSSSAG00000099992	0.0246726	1	20	2	1.66844	11.7309	2.23472	0.190499
ENSSSAG00000100208	0.0246726	1	20	12	4.94012	35.4649	4.99918	0.140961
ENSSSAG00000101338	0.0246726	1	24	2	12.3949	412.622	16.719	0.0405189
ENSSSAG00000109473	0.0246726	1	28	18	7.42002	228.658	10.9381	0.0478359
ENSSSAG00000119255	0.0246726	1	20	10	2.60969	19.9136	3.27138	0.164278
ENSSSAG00000120047	0.0246726	1	28	8	9.14729	383.912	20.2903	0.0528514
ENSSSAG00000001846	0.0261368	1	20	14	52.8241	1012.7	53.4523	0.052782
ENSSSAG00000007345	0.0261368	1	20	4	36.3098	628.458	37.8566	0.0602373
ENSSSAG00000010324	0.0261368	1	20	14	83.8025	2064.48	95.9874	0.0464947
ENSSSAG00000040229	0.0261368	1	28	8	34.2183	1192.38	49.7383	0.0417135
ENSSSAG00000043564	0.0261368	1	28	16	3.12807	162.895	10.8048	0.0663296
ENSSSAG00000045335	0.0261368	1	28	8	315.473	14842.9	427.825	0.0288235
ENSSSAG00000055502	0.0261368	1	28	20	3.8272	12.3853	2.61407	0.211062
ENSSSAG00000064358	0.0261368	1	20	12	25.8205	342.069	28.3591	0.0829047
ENSSSAG00000069475	0.0261368	1	20	6	12.1749	251.93	12.9769	0.05151
ENSSSAG00000072417	0.0261368	1	20	14	12.494	207.015	11.7367	0.0566949
ENSSSAG00000072950	0.0261368	1	28	24	60.3597	1639.52	62.3315	0.0380182
ENSSSAG00000082784	0.0261368	1	20	4	10.1091	237.256	15.6606	0.0660072
ENSSSAG00000083570	0.0261368	1	20	16	20.5165	378.449	20.4795	0.0541143
ENSSSAG00000085280	0.0261368	1	24	10	9.29639	88.6619	10.1206	0.114148
ENSSSAG00000095877	0.0261368	1	28	20	8.78138	285.268	13.5474	0.0474899
ENSSSAG00000104117	0.0261368	1	24	22	9.1758	138.417	8.36181	0.0604102
ENSSSAG00000106445	0.0261368	1	24	6	13.9661	285.458	17.1058	0.0599238
ENSSSAG00000106493	0.0261368	1	28	26	4.27917	50.9409	5.20998	0.102275
ENSSSAG00000114215	0.0261368	1	28	24	25.6329	807.433	39.1912	0.0485379
ENSSSAG00000003250	0.0276799	1	28	6	2.43569	13.2342	2.68664	0.203007
ENSSSAG00000005568	0.0276799	1	28	10	12.8674	259.859	21.9284	0.0843856
ENSSSAG00000007929	0.0276799	1	24	4	6.37297	68.955	6.06662	0.0879795
ENSSSAG00000008438	0.0276799	1	20	6	32.2846	308.255	25.3372	0.0821953
ENSSSAG00000015509	0.0276799	1	20	10	8.8433	54.5548	8.72714	0.15997
ENSSSAG00000039315	0.0276799	1	20	2	16.4893	695.254	22.3757	0.0321835
ENSSSAG00000039729	0.0276799	1	28	6	6.76874	224.172	8.17594	0.0364718
ENSSSAG00000042132	0.0276799	1	20	16	59.637	692.925	43.7781	0.0631787
ENSSSAG00000043820	0.0276799	1	20	14	37.2206	890.239	34.8907	0.0391925
ENSSSAG00000044071	0.0276799	1	28	10	23.9865	1056.39	43.7943	0.0414566
ENSSSAG00000045772	0.0276799	1	20	4	34.2915	621.069	36.2399	0.0583509
ENSSSAG00000045879	0.0276799	1	28	22	14.2225	271.521	18.8049	0.0692574
ENSSSAG00000056166	0.0276799	1	24	8	13.6895	339.634	15.5641	0.045826
ENSSSAG00000061118	0.0276799	1	28	8	53.7621	2829.77	114.93	0.0406148
ENSSSAG00000063329	0.0276799	1	24	22	31.2108	1031.26	33.0282	0.0320272
ENSSSAG00000064075	0.0276799	1	28	4	89.0648	2239.15	42.6824	0.0190619
ENSSSAG00000064962	0.0276799	1	20	4	6.38081	75.1948	7.96579	0.105935
ENSSSAG00000066578	0.0276799	1	20	16	7.50239	171.481	9.08021	0.0529516
ENSSSAG00000071360	0.0276799	1	20	14	5.50726	50.4276	5.08085	0.100755
ENSSSAG00000071784	0.0276799	1	28	8	6.29796	116.364	8.07688	0.0694103
ENSSSAG00000072438	0.0276799	1	28	22	14.3601	326.369	21.2408	0.0650823
ENSSSAG00000073294	0.0276799	1	20	4	15.8573	427.57	20.56	0.0480857
ENSSSAG00000073580	0.0276799	1	20	14	44.1841	595.048	49.0945	0.0825051
ENSSSAG00000074513	0.0276799	1	24	8	5.73082	55.809	4.87873	0.0874182
ENSSSAG00000082683	0.0276799	1	20	4	5.37305	58.2123	5.42146	0.0931325
ENSSSAG00000082778	0.0276799	1	28	24	5.39782	135.129	10.5392	0.0779936
ENSSSAG00000084736	0.0276799	1	24	2	11.4054	252.759	13.2574	0.0524508
ENSSSAG00000090175	0.0276799	1	28	26	53.5755	1114.92	66.2086	0.0593839
ENSSSAG00000090615	0.0276799	1	28	8	248.209	7821.91	219.084	0.028009
ENSSSAG00000097794	0.0276799	1	20	0	16.1126	282.559	13.4215	0.0475
ENSSSAG00000105481	0.0276799	1	28	8	8.45731	147.813	12.5315	0.0847796
ENSSSAG00000109418	0.0276799	1	28	24	20.7598	674.974	24.5771	0.036412
ENSSSAG00000110933	0.0276799	1	28	22	2.39147	66.9444	6.34384	0.0947628
ENSSSAG00000112276	0.0276799	1	20	4	36.3338	1466.96	75.6665	0.0515804
ENSSSAG00000112674	0.0276799	1	20	14	35.2744	1081.79	38.7391	0.0358102
ENSSSAG00000120905	0.0276799	1	28	18	4.61036	14.1665	3.24072	0.228759
ENSSSAG00000000241	0.0293054	1	20	4	12.3681	242.481	13.63	0.0562107
ENSSSAG00000001503	0.0293054	1	28	14	2.17984	17.1663	2.65973	0.154939
ENSSSAG00000001573	0.0293054	1	20	2	10.3402	153.987	13.1571	0.0854435
ENSSSAG00000003241	0.0293054	1	20	14	47.2137	578.152	45.4347	0.0785861
ENSSSAG00000004049	0.0293054	1	28	10	58.0542	1852.97	110.035	0.0593831
ENSSSAG00000005506	0.0293054	1	20	8	6.99868	27.0808	5.21244	0.192478
ENSSSAG00000007497	0.0293054	1	28	6	26.6123	534.951	26.9229	0.0503279
ENSSSAG00000009559	0.0293054	1	20	14	19.3118	406.457	23.2592	0.0572241
ENSSSAG00000009737	0.0293054	1	28	22	10.6314	568.405	28.1321	0.0494931
ENSSSAG00000033074	0.0293054	1	24	2	17.4913	545.96	20.1278	0.0368668
ENSSSAG00000037227	0.0293054	1	28	0	39.9953	1857.53	38.7948	0.0208852
ENSSSAG00000043978	0.0293054	1	28	10	19.827	797.558	24.0283	0.0301273
ENSSSAG00000053963	0.0293054	1	28	12	10.2916	263.753	12.681	0.0480791
ENSSSAG00000055287	0.0293054	1	28	14	10.9427	291.618	9.52848	0.0326746
ENSSSAG00000056034	0.0293054	1	20	2	7.28497	92.4523	6.87915	0.0744076
ENSSSAG00000060403	0.0293054	1	20	12	15.3563	340.941	17.1089	0.0501814
ENSSSAG00000063091	0.0293054	1	28	8	35.5509	1638.84	74.9448	0.0457303
ENSSSAG00000063939	0.0293054	1	28	22	43.618	1046.35	32.7713	0.0313198
ENSSSAG00000064882	0.0293054	1	28	10	21.5011	543.385	32.9757	0.0606856
ENSSSAG00000065747	0.0293054	1	28	20	8.64883	139.762	11.6494	0.0833512
ENSSSAG00000067465	0.0293054	1	20	12	2.50137	119.932	6.70964	0.0559455
ENSSSAG00000068151	0.0293054	1	28	8	35.1148	1380.64	65.0895	0.0471445
ENSSSAG00000072906	0.0293054	1	20	12	41.2836	1082.31	43.8789	0.0405419
ENSSSAG00000073701	0.0293054	1	20	2	12.3617	303.889	13.7475	0.0452385
ENSSSAG00000075126	0.0293054	1	28	26	19.4036	198.034	12.0277	0.0607357
ENSSSAG00000076264	0.0293054	1	20	14	40.9031	1051.87	44.1593	0.0419818
ENSSSAG00000076637	0.0293054	1	24	0	55.3491	1890.97	70.5784	0.0373239
ENSSSAG00000076899	0.0293054	1	24	0	19.7203	812.168	32.3328	0.0398104
ENSSSAG00000077000	0.0293054	1	20	4	24.4215	432.318	30.1799	0.0698095
ENSSSAG00000077218	0.0293054	1	20	16	27.0877	832.816	29.3912	0.0352914
ENSSSAG00000078035	0.0293054	1	28	8	75.0232	729.766	62.2384	0.0852855
ENSSSAG00000078067	0.0293054	1	24	10	12.7318	338.388	26.347	0.0778605
ENSSSAG00000079738	0.0293054	1	28	26	34.7695	911.666	45.038	0.0494019
ENSSSAG00000081017	0.0293054	1	20	6	8.08857	26.326	7.87253	0.29904
ENSSSAG00000081117	0.0293054	1	24	10	89.8629	1045.21	146.757	0.140409
ENSSSAG00000082229	0.0293054	1	24	10	36.6487	1152.59	52.3369	0.0454082
ENSSSAG00000087031	0.0293054	1	28	24	5.49254	146.628	11.0807	0.0755696
ENSSSAG00000087745	0.0293054	1	20	12	34.8793	947.577	39.6725	0.0418672
ENSSSAG00000088957	0.0293054	1	28	10	9.39924	112.317	7.26411	0.0646753
ENSSSAG00000090937	0.0293054	1	20	6	9.77227	105.81	8.29477	0.0783928
ENSSSAG00000091298	0.0293054	1	28	24	106.916	1191.63	107.405	0.0901326
ENSSSAG00000092927	0.0293054	1	24	10	17.3285	266.81	30.5196	0.114387
ENSSSAG00000093060	0.0293054	1	28	2	6.61213	167.146	15.4143	0.0922208
ENSSSAG00000099583	0.0293054	1	28	10	5.36975	23.4448	11.7499	0.501172
ENSSSAG00000099892	0.0293054	1	20	2	16.8529	382.441	19.3277	0.0505378
ENSSSAG00000101923	0.0293054	1	28	8	31.5165	1420.69	74.1653	0.0522038
ENSSSAG00000103787	0.0293054	1	24	10	16.9781	583.992	29.7105	0.050875
ENSSSAG00000110041	0.0293054	1	24	16	4.83102	68.3902	5.90282	0.086311
ENSSSAG00000113831	0.0293054	1	28	8	100.885	4194.41	137.761	0.0328438
ENSSSAG00000117636	0.0293054	1	20	4	39.6847	1666.64	64.2247	0.0385355
ENSSSAG00000117779	0.0293054	1	20	6	10.0638	102.893	10.9469	0.106392
ENSSSAG00000085057	0.0301614	1	28	4	6.58989	16.1272	6.77312	0.419981
ENSSSAG00000001079	0.0310174	1	24	18	11.1858	178.938	13.1054	0.0732402
ENSSSAG00000002263	0.0310174	1	20	12	4.10001	56.8942	6.03492	0.106073
ENSSSAG00000003338	0.0310174	1	20	0	7.36287	226.996	8.91822	0.0392879
ENSSSAG00000004520	0.0310174	1	24	0	23.3461	619.826	23.9129	0.0385801
ENSSSAG00000006977	0.0310174	1	20	4	55.1446	1323.6	49.1295	0.037118
ENSSSAG00000008766	0.0310174	1	28	10	77.7246	1783.45	75.1675	0.0421471
ENSSSAG00000016756	0.0310174	1	28	8	0.940197	53.0441	5.98742	0.112876
ENSSSAG00000031145	0.0310174	1	28	24	27.6911	874.47	47.7912	0.0546516
ENSSSAG00000038172	0.0310174	1	28	6	38.3579	707.415	23.34	0.0329934
ENSSSAG00000041638	0.0310174	1	24	12	11.1967	773.993	21.6794	0.0280097
ENSSSAG00000042245	0.0310174	1	24	2	14.9193	731.61	25.2926	0.0345711
ENSSSAG00000042337	0.0310174	1	24	16	8.74734	124.094	7.83105	0.063106
ENSSSAG00000051628	0.0310174	1	28	24	12.358	551.468	21.7087	0.0393654
ENSSSAG00000055262	0.0310174	1	28	12	18.1062	522.938	19.0006	0.0363344
ENSSSAG00000060607	0.0310174	1	28	2	1.32802	46.4122	4.57306	0.0985314
ENSSSAG00000062773	0.0310174	1	20	12	1.86524	11.698	2.60493	0.222681
ENSSSAG00000065332	0.0310174	1	24	10	12.8432	717.634	17.7752	0.0247692
ENSSSAG00000066878	0.0310174	1	20	14	107.068	1831.36	95.3356	0.0520573
ENSSSAG00000072302	0.0310174	1	28	10	95.8651	1833.08	93.7709	0.0511549
ENSSSAG00000072848	0.0310174	1	24	2	17.5555	378.689	18.5653	0.0490253
ENSSSAG00000074974	0.0310174	1	20	4	27.8161	663.505	35.5038	0.0535095
ENSSSAG00000076582	0.0310174	1	20	14	40.8059	910.668	53.3131	0.0585429
ENSSSAG00000076803	0.0310174	1	28	24	42.4361	1804.15	68.76	0.0381122
ENSSSAG00000076887	0.0310174	1	28	8	53.3124	2700.38	98.5698	0.0365021
ENSSSAG00000078004	0.0310174	1	20	0	2.83192	27.3243	3.3749	0.123513
ENSSSAG00000080588	0.0310174	1	24	10	62.6446	1799.38	51.1238	0.0284118
ENSSSAG00000081977	0.0310174	1	20	14	9.87545	201.715	9.69838	0.0480797
ENSSSAG00000085011	0.0310174	1	20	2	5.68023	64.0779	5.52038	0.0861511
ENSSSAG00000085616	0.0310174	1	28	8	121.217	3304.77	157.24	0.0475798
ENSSSAG00000087087	0.0310174	1	20	12	6.13625	103.773	7.77553	0.0749283
ENSSSAG00000087310	0.0310174	1	20	2	12.5473	262.526	15.1023	0.057527
ENSSSAG00000091097	0.0310174	1	20	8	1.93804	11.7795	1.94625	0.165224
ENSSSAG00000092144	0.0310174	1	20	0	23.7576	331.815	20.0355	0.0603815
ENSSSAG00000093872	0.0310174	1	28	24	39.0673	1001.2	43.6451	0.043593
ENSSSAG00000095103	0.0310174	1	28	10	5.37358	77.8263	8.38922	0.107794
ENSSSAG00000096318	0.0310174	1	28	18	3.41793	121.236	7.93981	0.0654905
ENSSSAG00000099847	0.0310174	1	20	4	5.78881	70.9951	4.94546	0.0696592
ENSSSAG00000107335	0.0310174	1	24	0	65.3267	1544.65	60.3366	0.0390616
ENSSSAG00000113363	0.0310174	1	24	22	4.76377	51.6745	5.08914	0.0984845
ENSSSAG00000113399	0.0310174	1	20	4	9.05404	196.32	12.4003	0.063164
ENSSSAG00000114285	0.0310174	1	20	2	2.33695	30.0804	2.4091	0.0800887
ENSSSAG00000116896	0.0310174	1	24	16	8.32369	101.427	7.68525	0.075771
ENSSSAG00000005035	0.0328199	1	20	4	9.06866	91.1232	9.10801	0.0999526
ENSSSAG00000005064	0.0328199	1	20	6	30.9779	774.585	28.0142	0.0361667
ENSSSAG00000006665	0.0328199	1	28	24	8.46037	115.95	12.2417	0.105578
ENSSSAG00000015746	0.0328199	1	20	16	20.9607	309.712	22.283	0.0719474
ENSSSAG00000034608	0.0328199	1	20	4	19.4849	249.914	41.5095	0.166095
ENSSSAG00000039862	0.0328199	1	28	12	16.2776	361.248	17.6987	0.0489932
ENSSSAG00000041132	0.0328199	1	28	20	1.6595	20.326	3.47099	0.170766
ENSSSAG00000042294	0.0328199	1	20	12	3.97434	38.9288	3.52491	0.0905477
ENSSSAG00000042846	0.0328199	1	28	22	40.9972	833.278	35.4079	0.0424923
ENSSSAG00000046478	0.0328199	1	24	10	16.3273	319.266	17.0947	0.0535437
ENSSSAG00000052175	0.0328199	1	28	8	33.6555	1142.98	65.0614	0.0569226
ENSSSAG00000054598	0.0328199	1	20	16	14.5728	158.975	15.0637	0.0947552
ENSSSAG00000055391	0.0328199	1	24	0	3.34312	18.2246	3.20252	0.175725
ENSSSAG00000055564	0.0328199	1	20	4	20.3721	349.405	17.8089	0.0509694
ENSSSAG00000056101	0.0328199	1	28	8	23.7827	548.117	30.9276	0.0564252
ENSSSAG00000064319	0.0328199	1	24	2	11.5943	272.352	17.2658	0.0633951
ENSSSAG00000065141	0.0328199	1	20	14	53.552	1384	79.4466	0.0574035
ENSSSAG00000065339	0.0328199	1	20	4	14.9819	462.909	14.3944	0.0310956
ENSSSAG00000066271	0.0328199	1	28	24	34.4023	714.084	38.8211	0.0543649
ENSSSAG00000066834	0.0328199	1	28	24	17.2668	290.566	17.9099	0.061638
ENSSSAG00000067375	0.0328199	1	20	2	14.9181	201.399	14.1256	0.0701376
ENSSSAG00000068677	0.0328199	1	28	8	10.5594	88.5375	9.00062	0.101659
ENSSSAG00000070535	0.0328199	1	20	4	5.74185	92.5957	4.99045	0.053895
ENSSSAG00000072207	0.0328199	1	20	2	10.2961	198.426	11.6945	0.0589364
ENSSSAG00000073011	0.0328199	1	20	14	52.7609	651.131	59.5447	0.0914481
ENSSSAG00000074103	0.0328199	1	20	14	15.6808	215.189	17.2036	0.0799465
ENSSSAG00000075253	0.0328199	1	24	10	175.309	3941.85	221.167	0.0561073
ENSSSAG00000075337	0.0328199	1	24	16	12.5046	254.723	13.7506	0.0539826
ENSSSAG00000076687	0.0328199	1	28	14	17.6872	94.7591	11.9938	0.126572
ENSSSAG00000077509	0.0328199	1	20	2	2.11922	11.0744	2.34611	0.211851
ENSSSAG00000078843	0.0328199	1	28	10	272.056	9116.33	405.587	0.0444902
ENSSSAG00000083289	0.0328199	1	20	4	9.70723	145.694	10.1965	0.0699857
ENSSSAG00000095132	0.0328199	1	28	18	16.9453	401.28	22.621	0.0563721
ENSSSAG00000097118	0.0328199	1	20	10	3.21186	48.7471	3.25745	0.0668235
ENSSSAG00000103028	0.0328199	1	20	12	12.7777	225.315	16.8071	0.0745938
ENSSSAG00000106012	0.0328199	1	24	10	154.955	6131.12	197.261	0.0321738
ENSSSAG00000107013	0.0328199	1	20	14	39.6957	1045.32	50.5689	0.0483763
ENSSSAG00000107528	0.0328199	1	24	12	36.5817	209.541	36.945	0.176314
ENSSSAG00000107853	0.0328199	1	24	12	18.6825	462.038	25.3034	0.0547647
ENSSSAG00000109201	0.0328199	1	24	0	70.1873	1553.05	72.6429	0.0467744
ENSSSAG00000112600	0.0328199	1	28	22	7.36742	149.939	10.9312	0.0729048
ENSSSAG00000121623	0.0328199	1	28	10	11.073	167.156	18.3926	0.110032
ENSSSAG00000003313	0.0347171	1	20	4	9.764	222.022	9.16056	0.0412596
ENSSSAG00000007763	0.0347171	1	28	22	9.54903	254.193	17.8807	0.070343
ENSSSAG00000008350	0.0347171	1	24	14	3.41217	63.4754	4.42766	0.0697539
ENSSSAG00000010118	0.0347171	1	20	4	5.76715	165.682	9.67632	0.0584028
ENSSSAG00000039671	0.0347171	1	28	10	21.8403	522.905	42.5666	0.0814041
ENSSSAG00000041775	0.0347171	1	28	10	21.2695	370.591	22.9598	0.0619547
ENSSSAG00000042312	0.0347171	1	28	10	14.5755	600.526	35.8556	0.059707
ENSSSAG00000042992	0.0347171	1	28	8	16.9145	352.549	14.191	0.0402526
ENSSSAG00000043580	0.0347171	1	28	16	1.61055	10.0111	1.59821	0.159644
ENSSSAG00000046540	0.0347171	1	28	8	21.8296	718.96	31.4063	0.043683
ENSSSAG00000056292	0.0347171	1	28	22	12.7753	418.981	26.7847	0.0639282
ENSSSAG00000060332	0.0347171	1	20	4	39.017	547.265	32.7897	0.0599155
ENSSSAG00000065919	0.0347171	1	20	2	13.0035	214.101	16.1178	0.0752813
ENSSSAG00000069406	0.0347171	1	28	4	7.48284	105.881	13.2281	0.124933
ENSSSAG00000069897	0.0347171	1	20	4	2.58142	36.5339	3.28105	0.0898082
ENSSSAG00000071845	0.0347171	1	20	12	2.74063	17.2999	2.8153	0.162735
ENSSSAG00000073187	0.0347171	1	24	10	35.9802	1270.64	44.5578	0.0350673
ENSSSAG00000077003	0.0347171	1	20	4	22.7027	696.481	24.41	0.0350477
ENSSSAG00000079537	0.0347171	1	20	16	6.20865	99.0379	5.85178	0.0590862
ENSSSAG00000082737	0.0347171	1	20	4	3.67904	41.0561	4.45739	0.108568
ENSSSAG00000087543	0.0347171	1	28	18	0.759576	31.1443	3.73919	0.12006
ENSSSAG00000089126	0.0347171	1	24	12	18.8813	396.062	25.4929	0.064366
ENSSSAG00000091406	0.0347171	1	20	12	8.46149	90.2785	9.02566	0.0999757
ENSSSAG00000094599	0.0347171	1	24	16	10.4242	248.15	11.4636	0.0461962
ENSSSAG00000095799	0.0347171	1	24	16	6.56189	293.024	10.1014	0.0344728
ENSSSAG00000097496	0.0347171	1	20	4	6.55205	150.068	9.20488	0.0613382
ENSSSAG00000099256	0.0347171	1	20	16	63.573	1081.17	56.9593	0.0526828
ENSSSAG00000099786	0.0347171	1	28	8	6.97818	132.392	6.54492	0.0494359
ENSSSAG00000102432	0.0347171	1	24	14	17.7868	297.299	17.5678	0.0590915
ENSSSAG00000104579	0.0347171	1	28	6	20.4421	357.86	14.8725	0.0415595
ENSSSAG00000108484	0.0347171	1	20	4	15.0322	319.722	19.5155	0.0610389
ENSSSAG00000110360	0.0347171	1	28	22	0.812453	10.6434	2.3139	0.217403
ENSSSAG00000110961	0.0347171	1	20	2	8.69912	16.4341	7.41224	0.451029
ENSSSAG00000112506	0.0347171	1	24	4	6.63068	59.3888	4.84435	0.0815701
ENSSSAG00000116165	0.0347171	1	20	2	13.8334	308.647	15.2007	0.0492495
ENSSSAG00000116752	0.0347171	1	20	8	3.69974	65.3278	4.22567	0.0646841
ENSSSAG00000117086	0.0347171	1	20	16	28.8755	1038.87	24.417	0.0235034
ENSSSAG00000121028	0.0347171	1	20	4	23.3675	398.137	19.2787	0.0484223
ENSSSAG00000006933	0.0367133	1	28	22	22.1405	618.123	23.9114	0.0386839
ENSSSAG00000007833	0.0367133	1	28	12	41.8467	666.1	39.1515	0.0587772
ENSSSAG00000040728	0.0367133	1	20	12	12.9584	176.217	13.4932	0.0765711
ENSSSAG00000043746	0.0367133	1	28	24	14.401	204.736	11.5211	0.0562731
ENSSSAG00000045191	0.0367133	1	20	12	29.1628	635.858	35.7201	0.0561762
ENSSSAG00000052471	0.0367133	1	20	10	36.1315	514.796	21.8231	0.0423917
ENSSSAG00000054660	0.0367133	1	20	4	21.2582	477.45	22.2887	0.0466829
ENSSSAG00000055291	0.0367133	1	20	4	7.53788	495.303	16.001	0.0323054
ENSSSAG00000055840	0.0367133	1	20	2	20.4095	401.767	23.7979	0.059233
ENSSSAG00000057100	0.0367133	1	28	6	50.9941	629.563	44.8002	0.0711608
ENSSSAG00000057281	0.0367133	1	20	6	13.2788	363.942	14.6298	0.0401982
ENSSSAG00000060583	0.0367133	1	20	14	6.30806	67.6186	7.06826	0.104531
ENSSSAG00000063760	0.0367133	1	24	16	7.27954	70.1194	8.39026	0.119657
ENSSSAG00000064573	0.0367133	1	24	12	7.0125	120.12	7.48359	0.062301
ENSSSAG00000064681	0.0367133	1	24	10	8.94503	139.408	9.28354	0.0665926
ENSSSAG00000066253	0.0367133	1	20	16	8.93222	105.178	7.46508	0.0709758
ENSSSAG00000067168	0.0367133	1	28	10	143.92	6059.38	208.112	0.0343455
ENSSSAG00000068277	0.0367133	1	24	8	8.94796	221.717	10.2529	0.0462431
ENSSSAG00000069905	0.0367133	1	28	10	1.6846	12.8105	2.74682	0.214418
ENSSSAG00000071557	0.0367133	1	28	10	115.646	2872.24	164.317	0.0572088
ENSSSAG00000073800	0.0367133	1	28	10	54.5937	1464.2	64.9214	0.0443391
ENSSSAG00000077458	0.0367133	1	24	12	135.47	4224.45	132.641	0.0313984
ENSSSAG00000077838	0.0367133	1	28	10	74.0027	3960.42	112.218	0.0283349
ENSSSAG00000079805	0.0367133	1	28	8	11.9154	937.183	23.7499	0.0253418
ENSSSAG00000082295	0.0367133	1	24	22	5.4296	68.6223	6.66932	0.0971889
ENSSSAG00000090471	0.0367133	1	28	26	3.54288	17.4318	3.2332	0.185477
ENSSSAG00000091908	0.0367133	1	28	0	9.99089	96.0287	7.73949	0.0805956
ENSSSAG00000092408	0.0367133	1	24	18	4.96376	36.393	5.19328	0.1427
ENSSSAG00000096167	0.0367133	1	20	14	22.2874	280.107	21.5024	0.0767649
ENSSSAG00000098563	0.0367133	1	28	14	0.98079	11.2519	2.27768	0.202427
ENSSSAG00000099143	0.0367133	1	20	8	1.05737	19.1873	2.33787	0.121845
ENSSSAG00000101439	0.0367133	1	24	0	1.80458	12.5794	2.13758	0.169926
ENSSSAG00000104505	0.0367133	1	24	16	154.565	8727.95	175.915	0.0201554
ENSSSAG00000106450	0.0367133	1	28	14	25.0672	448.299	22.8821	0.051042
ENSSSAG00000109356	0.0367133	1	24	8	11.2064	182.044	13.2308	0.0726791
ENSSSAG00000117485	0.0367133	1	24	18	2.83108	19.4992	2.31499	0.118722
ENSSSAG00000118645	0.0367133	1	28	22	4.03333	15.7363	3.26927	0.207754
ENSSSAG00000120062	0.0367133	1	24	2	13.6028	483.488	15.2918	0.0316281
ENSSSAG00000120873	0.0367133	1	28	10	60.7279	2485.24	70.181	0.0282391
ENSSSAG00000000720	0.0388131	1	28	8	15.9599	822.801	30.7464	0.037368
ENSSSAG00000002137	0.0388131	1	20	4	10.0756	319.679	14.4734	0.0452747
ENSSSAG00000002591	0.0388131	1	20	2	11.7286	161.099	10.2942	0.0638999
ENSSSAG00000002755	0.0388131	1	20	4	25.2052	816.234	33.8536	0.0414754
ENSSSAG00000003144	0.0388131	1	20	14	29.3325	398.477	26.3999	0.066252
ENSSSAG00000004660	0.0388131	1	24	0	8.54481	158.909	10.6333	0.0669145
ENSSSAG00000006806	0.0388131	1	20	4	16.9596	248.174	16.0682	0.0647457
ENSSSAG00000008886	0.0388131	1	20	2	35.6609	677.85	41.4169	0.0611004
ENSSSAG00000009852	0.0388131	1	28	24	30.5074	451.064	26.0155	0.0576758
ENSSSAG00000010828	0.0388131	1	24	20	16.2069	278.15	16.687	0.0599929
ENSSSAG00000039247	0.0388131	1	24	12	14.4432	160.609	15.0241	0.0935447
ENSSSAG00000039804	0.0388131	1	24	0	9.27252	117.502	8.0923	0.0688692
ENSSSAG00000040582	0.0388131	1	20	4	16.9697	187.885	16.6957	0.0888614
ENSSSAG00000042304	0.0388131	1	20	16	24.2056	351.118	21.9833	0.0626093
ENSSSAG00000043115	0.0388131	1	20	2	26.7778	853.48	39.1028	0.0458157
ENSSSAG00000043280	0.0388131	1	20	6	16.7162	547.589	17.7268	0.0323724
ENSSSAG00000044041	0.0388131	1	20	6	7.85059	318.889	12.5971	0.0395032
ENSSSAG00000046950	0.0388131	1	28	4	11.208	526.571	13.09	0.024859
ENSSSAG00000047493	0.0388131	1	20	2	3.46207	30.2265	3.52255	0.116539
ENSSSAG00000048667	0.0388131	1	20	4	25.0619	565.5	30.9773	0.0547787
ENSSSAG00000049070	0.0388131	1	20	14	55.2504	1015.58	53.7929	0.0529677
ENSSSAG00000060005	0.0388131	1	28	8	30.8626	773.007	43.756	0.056605
ENSSSAG00000061254	0.0388131	1	24	8	2.44693	20.4532	2.42866	0.118742
ENSSSAG00000062445	0.0388131	1	28	4	3.42111	28.8163	3.3705	0.116965
ENSSSAG00000064259	0.0388131	1	20	14	48.3167	1111.37	105.133	0.0945978
ENSSSAG00000064435	0.0388131	1	20	14	35.7156	692.133	41.0547	0.0593162
ENSSSAG00000067844	0.0388131	1	28	6	18.9924	1097.52	46.3749	0.0422544
ENSSSAG00000068978	0.0388131	1	20	4	8.77185	138.109	9.88736	0.0715909
ENSSSAG00000075113	0.0388131	1	20	6	16.3437	333.597	16.4244	0.0492341
ENSSSAG00000075709	0.0388131	1	24	2	2.65912	31.9373	2.76864	0.0866899
ENSSSAG00000075779	0.0388131	1	28	8	73.8037	2485.37	100.246	0.0403345
ENSSSAG00000076052	0.0388131	1	24	20	6.95497	97.0825	7.26714	0.0748553
ENSSSAG00000078717	0.0388131	1	20	4	36.0358	558.8	39.1453	0.0700524
ENSSSAG00000080975	0.0388131	1	20	12	52.4781	1393.46	58.5637	0.0420276
ENSSSAG00000081420	0.0388131	1	20	4	15.9193	384.68	29.5623	0.076849
ENSSSAG00000081814	0.0388131	1	28	22	5.08464	30.1038	3.67188	0.121974
ENSSSAG00000082404	0.0388131	1	24	12	22.2004	947.685	179.953	0.189886
ENSSSAG00000088449	0.0388131	1	28	20	6.7114	89.5326	11.5512	0.129017
ENSSSAG00000095492	0.0388131	1	20	16	52.2182	797.32	40.7281	0.0510813
ENSSSAG00000102260	0.0388131	1	20	4	33.4228	1100.05	39.8836	0.0362561
ENSSSAG00000107024	0.0388131	1	20	4	29.7921	1248.55	87.88	0.0703855
ENSSSAG00000111133	0.0388131	1	20	6	20.02	337.262	16.244	0.0481644
ENSSSAG00000111189	0.0388131	1	20	4	27.019	623.213	25.9878	0.0416998
ENSSSAG00000111482	0.0388131	1	20	12	2.98638	14.3625	2.93626	0.20444
ENSSSAG00000118794	0.0388131	1	20	2	4.51534	44.432	4.8761	0.109743
ENSSSAG00000001403	0.0410212	1	28	8	482.523	9577.1	799.55	0.0834855
ENSSSAG00000003090	0.0410212	1	20	14	13.0533	233.043	17.5039	0.0751103
ENSSSAG00000003636	0.0410212	1	24	0	2.93597	14.3021	2.41235	0.168671
ENSSSAG00000004024	0.0410212	1	20	16	17.4463	564.382	13.6797	0.0242385
ENSSSAG00000007286	0.0410212	1	24	16	5.38643	48.1477	5.7142	0.118681
ENSSSAG00000007762	0.0410212	1	20	6	7.69325	435.482	18.2326	0.0418676
ENSSSAG00000010012	0.0410212	1	28	10	32.1268	722.227	36.3244	0.0502951
ENSSSAG00000016736	0.0410212	1	20	12	5.77641	43.9901	5.54129	0.125967
ENSSSAG00000040437	0.0410212	1	20	14	9.1231	234.654	14.4211	0.0614567
ENSSSAG00000050927	0.0410212	1	28	10	31.2767	1187.76	66.657	0.0561201
ENSSSAG00000054099	0.0410212	1	20	6	16.0213	190.401	14.1871	0.0745119
ENSSSAG00000054299	0.0410212	1	24	12	4.16126	81.7695	4.39732	0.0537771
ENSSSAG00000066178	0.0410212	1	20	4	12.3489	259.743	14.0247	0.0539944
ENSSSAG00000067485	0.0410212	1	20	14	34.1507	302.857	47.5284	0.156933
ENSSSAG00000068703	0.0410212	1	20	4	2.65693	16.2503	3.42136	0.210542
ENSSSAG00000072218	0.0410212	1	24	20	65.4775	1598.34	46.7381	0.0292417
ENSSSAG00000072623	0.0410212	1	28	24	0.876448	35.9832	3.51785	0.0977637
ENSSSAG00000072802	0.0410212	1	20	12	121.196	2580.51	93.9712	0.0364158
ENSSSAG00000077144	0.0410212	1	20	4	14.9857	282.122	16.6466	0.0590049
ENSSSAG00000077952	0.0410212	1	20	16	11.3968	135.722	11.147	0.0821313
ENSSSAG00000079106	0.0410212	1	20	14	64.7802	823.582	71.3374	0.0866185
ENSSSAG00000079629	0.0410212	1	20	2	19.8194	609.306	30.9789	0.050843
ENSSSAG00000080656	0.0410212	1	28	26	4.84284	42.6161	5.14444	0.120716
ENSSSAG00000081440	0.0410212	1	20	4	22.3225	412.268	23.3173	0.0565584
ENSSSAG00000081952	0.0410212	1	20	6	3.59398	35.0915	4.58645	0.1307
ENSSSAG00000083010	0.0410212	1	20	4	8.32076	261.104	9.39721	0.0359903
ENSSSAG00000084337	0.0410212	1	28	18	3.63842	11.5013	4.15579	0.361333
ENSSSAG00000087211	0.0410212	1	20	6	4.62051	134.945	6.97877	0.0517157
ENSSSAG00000089127	0.0410212	1	20	2	28.6398	852.057	40.7604	0.0478376
ENSSSAG00000094195	0.0410212	1	20	4	56.9797	2064.81	56.1967	0.0272164
ENSSSAG00000103201	0.0410212	1	20	4	12.7732	407.886	13.5805	0.0332948
ENSSSAG00000108195	0.0410212	1	24	20	9.04966	165.254	9.20153	0.0556811
ENSSSAG00000109123	0.0410212	1	28	10	72.2045	387.83	55.4592	0.142999
ENSSSAG00000111717	0.0410212	1	20	14	18.138	165.753	19.9005	0.120061
ENSSSAG00000001571	0.0433425	1	24	12	7.79757	63.24	7.22313	0.114218
ENSSSAG00000001837	0.0433425	1	20	2	5.83911	166.563	9.31838	0.0559449
ENSSSAG00000003452	0.0433425	1	28	22	36.7498	926.358	48.4036	0.0522515
ENSSSAG00000005534	0.0433425	1	28	8	12.4616	380.403	21.7579	0.0571971
ENSSSAG00000006796	0.0433425	1	20	4	23.9377	338.69	22.6849	0.0669782
ENSSSAG00000029801	0.0433425	1	20	14	51.8384	1029.87	59.6689	0.0579382
ENSSSAG00000040805	0.0433425	1	28	14	4.34948	45.478	5.10541	0.112261
ENSSSAG00000041497	0.0433425	1	24	0	40.9569	1161.23	40.9535	0.0352674
ENSSSAG00000042869	0.0433425	1	20	0	4.30304	66.0249	5.77446	0.0874588
ENSSSAG00000044820	0.0433425	1	24	22	58.3337	2299.28	87.976	0.0382624
ENSSSAG00000045917	0.0433425	1	28	8	46.9298	1736.28	58.8785	0.0339108
ENSSSAG00000046030	0.0433425	1	28	22	8.55072	268.01	12.8872	0.0480846
ENSSSAG00000047417	0.0433425	1	20	4	13.8691	260.967	15.0883	0.0578172
ENSSSAG00000047439	0.0433425	1	28	22	2.78438	21.7886	4.23001	0.194138
ENSSSAG00000049791	0.0433425	1	20	4	20.9289	401.501	21.1021	0.0525581
ENSSSAG00000056106	0.0433425	1	20	16	14.7974	138.338	11.0561	0.079921
ENSSSAG00000060037	0.0433425	1	24	2	30.7878	724.121	33.3897	0.0461106
ENSSSAG00000062712	0.0433425	1	28	20	9.7376	136.793	14.5341	0.106249
ENSSSAG00000063971	0.0433425	1	20	2	6.68519	265.623	13.4867	0.0507738
ENSSSAG00000065785	0.0433425	1	24	12	18.6874	252.973	17.2236	0.0680845
ENSSSAG00000066299	0.0433425	1	28	6	18.0555	348.591	12.7404	0.0365483
ENSSSAG00000066463	0.0433425	1	20	16	31.9624	936.446	26.798	0.0286167
ENSSSAG00000067810	0.0433425	1	28	24	17.1635	267.067	13.1093	0.0490862
ENSSSAG00000068931	0.0433425	1	28	8	99.4802	2674.11	106.482	0.0398195
ENSSSAG00000069544	0.0433425	1	24	2	37.5227	909.023	43.4259	0.0477721
ENSSSAG00000071178	0.0433425	1	28	20	3.6112	84.1493	7.41165	0.0880774
ENSSSAG00000074364	0.0433425	1	24	10	95.6046	1266.07	111.392	0.0879827
ENSSSAG00000074623	0.0433425	1	28	24	16.9468	740.232	24.3991	0.0329615
ENSSSAG00000075134	0.0433425	1	20	16	25.2067	2687.72	43.18	0.0160657
ENSSSAG00000077043	0.0433425	1	20	14	20.8304	299.022	28.7905	0.096282
ENSSSAG00000077245	0.0433425	1	20	4	98.4453	1407.79	95.0971	0.0675507
ENSSSAG00000078449	0.0433425	1	28	26	1.90594	85.3979	6.51809	0.0763261
ENSSSAG00000082246	0.0433425	1	28	8	91.8529	5239.57	151.608	0.0289351
ENSSSAG00000083163	0.0433425	1	28	6	22.93	207.623	17.9868	0.0866318
ENSSSAG00000084288	0.0433425	1	24	2	161.665	6814	228.888	0.0335908
ENSSSAG00000084938	0.0433425	1	28	8	23.6584	349.152	18.3249	0.0524841
ENSSSAG00000086086	0.0433425	1	20	14	17.7126	277.157	13.9144	0.0502039
ENSSSAG00000087393	0.0433425	1	20	0	6.77529	63.114	6.78502	0.107504
ENSSSAG00000088030	0.0433425	1	20	4	5.33804	108.748	10.5873	0.0973563
ENSSSAG00000091143	0.0433425	1	24	0	8.14979	239.586	11.1528	0.0465505
ENSSSAG00000092740	0.0433425	1	20	14	2.43509	18.6885	3.03383	0.162337
ENSSSAG00000095308	0.0433425	1	28	20	2.29599	19.389	1.86262	0.0960655
ENSSSAG00000095757	0.0433425	1	20	12	2.30764	11.7842	2.337	0.198317
ENSSSAG00000096361	0.0433425	1	28	8	11.3239	369.748	13.0842	0.0353868
ENSSSAG00000100539	0.0433425	1	28	14	4.3931	68.3846	6.71848	0.0982455
ENSSSAG00000102075	0.0433425	1	20	12	17.5511	483.275	19.372	0.0400848
ENSSSAG00000102455	0.0433425	1	20	6	4.88486	94.4833	7.08355	0.0749714
ENSSSAG00000103444	0.0433425	1	20	12	7.14396	167.455	10.4887	0.0626356
ENSSSAG00000106347	0.0433425	1	28	8	306.12	9069.2	454.621	0.050128
ENSSSAG00000106467	0.0433425	1	28	8	5.32716	199.306	30.891	0.154993
ENSSSAG00000108460	0.0433425	1	28	20	7.663	330.851	14.3943	0.0435071
ENSSSAG00000115279	0.0433425	1	28	8	35.9992	2046.59	52.427	0.0256168
ENSSSAG00000115350	0.0433425	1	20	6	6.07543	145.711	8.08146	0.0554623
ENSSSAG00000116986	0.0433425	1	24	6	5.03933	27.4149	4.65824	0.169916
ENSSSAG00000119638	0.0433425	1	20	10	6.86978	88.6483	5.43698	0.061332
ENSSSAG00000002780	0.0457821	1	20	4	21.0918	324.246	16.5824	0.0511415
ENSSSAG00000003315	0.0457821	1	20	10	3.46421	39.1117	4.20545	0.107524
ENSSSAG00000005443	0.0457821	1	28	22	10.3836	266.333	13.3918	0.0502823
ENSSSAG00000006070	0.0457821	1	20	14	95.8045	2182.14	87.333	0.0400218
ENSSSAG00000007614	0.0457821	1	20	4	52.3043	1881.37	55.6488	0.0295789
ENSSSAG00000009220	0.0457821	1	20	14	44.4541	838.619	69.2452	0.0825705
ENSSSAG00000010218	0.0457821	1	28	16	21.1239	140.04	10.6531	0.0760722
ENSSSAG00000015905	0.0457821	1	24	14	61.4619	2533.69	27.7616	0.010957
ENSSSAG00000033888	0.0457821	1	24	12	12.0631	151.525	11.2364	0.0741551
ENSSSAG00000039278	0.0457821	1	20	2	46.1651	817.958	54.1949	0.0662563
ENSSSAG00000041727	0.0457821	1	28	10	81.8272	3850.24	122.099	0.0317121
ENSSSAG00000041844	0.0457821	1	24	18	4.71343	59.2503	5.59709	0.0944652
ENSSSAG00000042284	0.0457821	1	28	8	22.3312	360.347	16.8568	0.0467793
ENSSSAG00000044931	0.0457821	1	20	16	77.2298	2879.21	99.6353	0.0346051
ENSSSAG00000047353	0.0457821	1	28	24	9.38779	163.446	10.3669	0.0634271
ENSSSAG00000049119	0.0457821	1	20	12	13.8791	387.964	22.7443	0.0586246
ENSSSAG00000054264	0.0457821	1	20	4	57.8271	1623.29	56.4683	0.0347863
ENSSSAG00000056083	0.0457821	1	20	16	14.1928	178.699	16.559	0.0926641
ENSSSAG00000056843	0.0457821	1	28	14	4.61358	118.835	8.48562	0.0714068
ENSSSAG00000060983	0.0457821	1	20	4	18.1963	669.21	23.7865	0.0355442
ENSSSAG00000062434	0.0457821	1	20	12	58.4445	1833.59	56.4953	0.0308113
ENSSSAG00000063960	0.0457821	1	24	12	2.69025	85.3549	5.65383	0.0662391
ENSSSAG00000063990	0.0457821	1	28	24	30.687	716.145	24.845	0.0346927
ENSSSAG00000064144	0.0457821	1	20	16	23.3991	508.505	14.9763	0.0294517
ENSSSAG00000064418	0.0457821	1	28	22	2.69406	39.7914	4.12031	0.103548
ENSSSAG00000065231	0.0457821	1	28	10	26.6632	734.271	20.5163	0.0279411
ENSSSAG00000067720	0.0457821	1	20	16	4.78066	35.2482	4.81964	0.136734
ENSSSAG00000067886	0.0457821	1	28	8	2.96846	16.1483	3.16243	0.195836
ENSSSAG00000068297	0.0457821	1	24	12	70.6014	1047.65	58.9327	0.0562524
ENSSSAG00000068421	0.0457821	1	20	14	16.0127	399.647	15.3919	0.0385139
ENSSSAG00000073490	0.0457821	1	20	4	22.5712	506.172	21.7562	0.0429818
ENSSSAG00000078149	0.0457821	1	24	6	1.38551	11.0424	1.8224	0.165036
ENSSSAG00000078530	0.0457821	1	20	12	10.8372	332.906	14.9792	0.0449955
ENSSSAG00000081455	0.0457821	1	24	16	2.36617	10.5364	2.8355	0.269115
ENSSSAG00000082961	0.0457821	1	28	8	15	341.121	22.1952	0.0650653
ENSSSAG00000083074	0.0457821	1	20	2	4.06265	96.363	5.61574	0.0582769
ENSSSAG00000083983	0.0457821	1	24	10	21.6215	460.684	27.2025	0.0590481
ENSSSAG00000084612	0.0457821	1	20	6	26.1503	709.162	13.4622	0.0189833
ENSSSAG00000086810	0.0457821	1	24	22	20.2843	518.683	27.3748	0.0527775
ENSSSAG00000091128	0.0457821	1	24	22	24.4988	514.458	20.5793	0.0400018
ENSSSAG00000091762	0.0457821	1	28	24	19.9377	391.903	28.5046	0.0727339
ENSSSAG00000092529	0.0457821	1	20	14	16.605	444.054	19.6761	0.0443103
ENSSSAG00000093386	0.0457821	1	28	14	0.255195	27.3421	3.99146	0.145982
ENSSSAG00000101993	0.0457821	1	20	14	9.65618	218.696	13.6852	0.062576
ENSSSAG00000106504	0.0457821	1	28	10	9.03188	80.983	7.43027	0.091751
ENSSSAG00000109375	0.0457821	1	20	2	2.35096	21.6231	3.20826	0.148372
ENSSSAG00000119287	0.0457821	1	20	14	26.1412	772.001	39.8879	0.0516682
ENSSSAG00000000687	0.0483452	1	28	22	33.2107	626.745	41.8518	0.0667764
ENSSSAG00000011616	0.0483452	1	20	6	12.7679	174.508	11.4232	0.0654596
ENSSSAG00000041206	0.0483452	1	28	10	60.6822	1246.38	66.6231	0.0534535
ENSSSAG00000041737	0.0483452	1	20	14	37.687	990.361	43.0064	0.043425
ENSSSAG00000044438	0.0483452	1	20	16	3.07671	37.8938	4.33719	0.114456
ENSSSAG00000045059	0.0483452	1	20	8	3.65155	48.1134	4.23665	0.0880554
ENSSSAG00000045472	0.0483452	1	20	14	9.70088	107.49	8.33949	0.0775837
ENSSSAG00000047139	0.0483452	1	28	10	28.0575	975.52	40.7937	0.0418173
ENSSSAG00000047682	0.0483452	1	20	4	19.3201	398.474	17.6969	0.0444116
ENSSSAG00000050948	0.0483452	1	24	12	17.2334	280.703	13.2894	0.0473434
ENSSSAG00000051752	0.0483452	1	28	24	215.962	4184.22	251.292	0.060057
ENSSSAG00000052921	0.0483452	1	28	8	10.2306	364.364	16.3729	0.0449356
ENSSSAG00000057661	0.0483452	1	28	4	5.52446	80.7176	11.5033	0.142513
ENSSSAG00000065651	0.0483452	1	20	14	26.6254	647.065	26.7236	0.0412998
ENSSSAG00000067243	0.0483452	1	28	10	141.753	2366.77	136.996	0.0578832
ENSSSAG00000069053	0.0483452	1	20	4	142.902	3957.27	159.521	0.040311
ENSSSAG00000072083	0.0483452	1	20	14	47.5383	891.944	41.3077	0.046312
ENSSSAG00000072571	0.0483452	1	28	8	18.7845	519.38	26.9063	0.0518047
ENSSSAG00000072642	0.0483452	1	20	14	42.9116	817.355	50.0185	0.0611956
ENSSSAG00000073693	0.0483452	1	20	16	43.3078	2124.06	63.7113	0.0299951
ENSSSAG00000077052	0.0483452	1	20	4	32.3107	470.922	27.4024	0.0581888
ENSSSAG00000080297	0.0483452	1	24	12	128.782	2547.05	121.712	0.0477856
ENSSSAG00000082031	0.0483452	1	20	8	2.57664	11.6812	1.71894	0.147155
ENSSSAG00000084785	0.0483452	1	20	4	26.317	671.09	24.77	0.0369101
ENSSSAG00000089456	0.0483452	1	28	18	3.05967	61.4623	6.07266	0.098803
ENSSSAG00000090057	0.0483452	1	24	0	4.25856	68.5958	4.71411	0.0687229
ENSSSAG00000090780	0.0483452	1	28	20	4.99576	80.7491	4.54169	0.0562445
ENSSSAG00000095861	0.0483452	1	20	0	5.12392	91.8998	6.50336	0.0707657
ENSSSAG00000101100	0.0483452	1	20	14	207.68	2773.98	189.499	0.0683128
ENSSSAG00000105115	0.0483452	1	20	4	7.00833	115.18	6.87545	0.059693
ENSSSAG00000110470	0.0483452	1	20	6	9.99176	168.892	8.21859	0.0486618
ENSSSAG00000110634	0.0483452	1	20	4	6.78803	165.985	11.1908	0.0674206
ENSSSAG00000111509	0.0483452	1	28	2	7.13862	338.25	18.6089	0.0550152
ENSSSAG00000112851	0.0483452	1	28	24	10.9322	277.796	15.6025	0.0561653
ENSSSAG00000114170	0.0483452	1	20	12	5.32017	66.4764	5.79275	0.08714
ENSSSAG00000114490	0.0483452	1	20	12	3.2667	44.3965	5.35035	0.120513
ENSSSAG00000114714	0.0483452	1	28	22	7.75754	46.7591	8.56625	0.1832
ENSSSAG00000116015	0.0483452	1	20	4	19.3459	567.605	29.0043	0.0510993
ENSSSAG00000003548	0.0510374	1	20	14	31.7509	744.705	38.03	0.0510671
ENSSSAG00000004585	0.0510374	1	20	14	278.626	5671.58	278.298	0.0490688
ENSSSAG00000005723	0.0510374	1	28	24	46.4719	800.315	49.2511	0.0615396
ENSSSAG00000007134	0.0510374	1	20	4	12.5133	112.114	9.60789	0.0856977
ENSSSAG00000041778	0.0510374	1	20	8	10.9643	364.625	17.0174	0.0466708
ENSSSAG00000044915	0.0510374	1	20	14	48.0126	804.146	40.1965	0.0499865
ENSSSAG00000050114	0.0510374	1	20	14	10.1111	95.3162	8.32233	0.0873129
ENSSSAG00000050663	0.0510374	1	28	10	34.0711	998.271	21.6459	0.0216834
ENSSSAG00000053166	0.0510374	1	24	2	10.6982	525.804	16.9116	0.0321632
ENSSSAG00000055127	0.0510374	1	20	14	68.7607	1633.87	74.2076	0.0454184
ENSSSAG00000056516	0.0510374	1	28	10	30.3487	1185.08	42.4618	0.0358302
ENSSSAG00000057017	0.0510374	1	20	8	28.5183	989.42	36.4195	0.0368089
ENSSSAG00000060137	0.0510374	1	20	2	7.45875	156.309	9.88574	0.0632448
ENSSSAG00000060150	0.0510374	1	28	24	68.2374	1801.8	77.0146	0.0427432
ENSSSAG00000063858	0.0510374	1	28	10	95.7119	3590.01	171.811	0.0478579
ENSSSAG00000066027	0.0510374	1	20	14	74.6546	1434.75	83.1777	0.0579737
ENSSSAG00000067538	0.0510374	1	28	24	54.0981	1835.27	49.6167	0.0270351
ENSSSAG00000067891	0.0510374	1	20	14	2.75139	45.6168	4.33853	0.0951082
ENSSSAG00000068635	0.0510374	1	20	4	2.70963	70.5667	5.28411	0.074881
ENSSSAG00000069052	0.0510374	1	20	12	16.1057	742.727	35.4551	0.0477364
ENSSSAG00000072594	0.0510374	1	20	4	17.6475	640.063	26.2346	0.0409876
ENSSSAG00000073937	0.0510374	1	20	14	9.77741	326.475	13.2754	0.0406629
ENSSSAG00000077396	0.0510374	1	28	8	36.2039	569.626	29.5645	0.0519016
ENSSSAG00000077694	0.0510374	1	20	4	29.0744	680.297	33.8463	0.0497523
ENSSSAG00000079559	0.0510374	1	24	22	7.70745	84.7732	6.50305	0.0767111
ENSSSAG00000079707	0.0510374	1	20	14	17.7224	168.078	17.2937	0.102891
ENSSSAG00000086063	0.0510374	1	24	0	34.6353	999.094	37.5302	0.0375643
ENSSSAG00000088082	0.0510374	1	28	22	20.1762	397.422	23.7465	0.0597514
ENSSSAG00000095460	0.0510374	1	20	4	3.23277	30.8903	4.30769	0.139452
ENSSSAG00000096037	0.0510374	1	28	8	5.55126	36.0014	3.71036	0.103062
ENSSSAG00000097848	0.0510374	1	28	8	52.8577	2182.94	75.309	0.0344988
ENSSSAG00000097865	0.0510374	1	28	22	31.1529	207.142	27.4456	0.132497
ENSSSAG00000098103	0.0510374	1	20	2	11.8455	217.325	16.0452	0.0738306
ENSSSAG00000099197	0.0510374	1	20	2	17.3513	469.317	23.1145	0.0492513
ENSSSAG00000100519	0.0510374	1	24	2	48.7892	308.197	62.4367	0.202587
ENSSSAG00000103146	0.0510374	1	20	4	2.65429	16.433	2.97826	0.181237
ENSSSAG00000103472	0.0510374	1	28	24	3.40782	16.8463	3.12425	0.185457
ENSSSAG00000104045	0.0510374	1	20	14	135.519	4777.35	110.253	0.0230784
ENSSSAG00000104094	0.0510374	1	24	0	7.34875	206.984	12.0267	0.0581043
ENSSSAG00000104209	0.0510374	1	20	14	7.19441	173.303	8.23693	0.047529
ENSSSAG00000105901	0.0510374	1	20	6	11.2069	173.931	15.1178	0.0869184
ENSSSAG00000106116	0.0510374	1	20	2	14.5568	30.2725	15.3678	0.507651
ENSSSAG00000113693	0.0510374	1	20	14	4.4379	63.5417	5.46552	0.0860147
ENSSSAG00000114290	0.0510374	1	20	10	4.95535	95.5763	7.5601	0.0791001
ENSSSAG00000117038	0.0510374	1	20	14	4.9743	67.6109	5.0795	0.0751285
ENSSSAG00000117906	0.0510374	1	20	14	55.1056	854.525	73.553	0.0860748
ENSSSAG00000120874	0.0510374	1	20	4	4.05712	50.7033	3.66022	0.072189
ENSSSAG00000002550	0.0538641	1	28	22	34.4682	1096.92	39.6617	0.0361573
ENSSSAG00000003089	0.0538641	1	20	2	16.2137	334.51	20.5547	0.0614472
ENSSSAG00000003583	0.0538641	1	24	14	61.4276	1641.42	87.4288	0.053264
ENSSSAG00000004529	0.0538641	1	20	4	3.26208	53.5991	4.58948	0.0856261
ENSSSAG00000008225	0.0538641	1	28	26	19.2305	349.052	18.3784	0.0526524
ENSSSAG00000008530	0.0538641	1	20	2	0.811418	17.1617	2.06679	0.12043
ENSSSAG00000009792	0.0538641	1	28	0	3.72951	107.024	9.5196	0.0889482
ENSSSAG00000040526	0.0538641	1	20	4	29.8378	1297.25	40.2685	0.0310414
ENSSSAG00000041517	0.0538641	1	20	16	15.2466	362.193	14.1798	0.0391498
ENSSSAG00000044653	0.0538641	1	20	14	60.5233	1071.7	69.1716	0.0645436
ENSSSAG00000044720	0.0538641	1	20	14	41.6396	1069.6	54.4337	0.0508916
ENSSSAG00000044748	0.0538641	1	24	10	12.9145	246.727	12.522	0.0507523
ENSSSAG00000046597	0.0538641	1	20	14	47.6457	763.986	48.5376	0.063532
ENSSSAG00000051364	0.0538641	1	20	14	9.49993	354.462	13.5827	0.0383191
ENSSSAG00000053958	0.0538641	1	20	14	25.6759	651.429	32.4263	0.0497772
ENSSSAG00000055905	0.0538641	1	24	0	244.278	6461.1	219.599	0.0339878
ENSSSAG00000056549	0.0538641	1	28	24	25.0432	783.111	52.3842	0.0668924
ENSSSAG00000057770	0.0538641	1	28	24	22.5106	691.781	28.7177	0.0415127
ENSSSAG00000058783	0.0538641	1	20	10	22.3345	491.739	20.0309	0.0407348
ENSSSAG00000061388	0.0538641	1	28	14	32.2986	420.833	19.8109	0.0470754
ENSSSAG00000061870	0.0538641	1	28	8	88.295	3511.59	123.133	0.0350647
ENSSSAG00000063636	0.0538641	1	20	12	8.63482	156.27	10.7179	0.068586
ENSSSAG00000065235	0.0538641	1	28	24	124.258	3739.43	159.85	0.0427472
ENSSSAG00000065264	0.0538641	1	20	2	4.94792	62.1435	6.32171	0.101728
ENSSSAG00000067194	0.0538641	1	20	14	29.8222	766.971	26.9635	0.0351559
ENSSSAG00000067251	0.0538641	1	28	12	70.3553	929.923	43.3904	0.0466603
ENSSSAG00000068023	0.0538641	1	28	16	11.8835	278.837	13.623	0.0488566
ENSSSAG00000068584	0.0538641	1	28	22	3.81197	14.5146	1.87825	0.129404
ENSSSAG00000069067	0.0538641	1	20	14	23.1742	366.097	17.707	0.048367
ENSSSAG00000069082	0.0538641	1	24	4	1.97291	21.8569	2.24945	0.102917
ENSSSAG00000069538	0.0538641	1	20	4	23.8097	584.494	30.9687	0.0529837
ENSSSAG00000070343	0.0538641	1	20	14	17.2687	608.031	17.0122	0.0279791
ENSSSAG00000074165	0.0538641	1	20	8	8.92909	275.183	10.6046	0.0385366
ENSSSAG00000078097	0.0538641	1	24	10	78.104	2760.38	91.3495	0.0330931
ENSSSAG00000078961	0.0538641	1	24	10	19.2064	1021.67	33.0958	0.0323938
ENSSSAG00000079418	0.0538641	1	24	4	8.07502	162.425	12.3915	0.0762904
ENSSSAG00000079976	0.0538641	1	20	0	2.82896	14.239	2.91309	0.204586
ENSSSAG00000080151	0.0538641	1	20	2	2.40452	20.3999	2.8336	0.138902
ENSSSAG00000080730	0.0538641	1	24	16	4.32193	42.7637	4.74856	0.111042
ENSSSAG00000083550	0.0538641	1	20	6	6.0394	85.1595	6.24207	0.0732986
ENSSSAG00000086693	0.0538641	1	24	4	2.50233	26.4816	2.85138	0.107674
ENSSSAG00000088314	0.0538641	1	24	22	14.3646	529.548	18.6751	0.0352661
ENSSSAG00000090727	0.0538641	1	28	22	16.2219	837.809	23.3703	0.0278945
ENSSSAG00000091445	0.0538641	1	28	6	23.8436	1159.38	19.102	0.016476
ENSSSAG00000092113	0.0538641	1	28	20	8.6998	111.069	5.12072	0.0461039
ENSSSAG00000092215	0.0538641	1	20	6	3.07177	18.2211	2.42208	0.132927
ENSSSAG00000095440	0.0538641	1	28	24	32.2778	1839.7	43.0309	0.0233901
ENSSSAG00000100012	0.0538641	1	28	26	1.42691	12.2112	1.94096	0.158948
ENSSSAG00000101171	0.0538641	1	28	8	18.1505	489.462	18.0817	0.036942
ENSSSAG00000103473	0.0538641	1	28	24	5.55228	21.6238	5.89058	0.272412
ENSSSAG00000104952	0.0538641	1	24	0	81.4205	2691.18	86.4007	0.0321052
ENSSSAG00000110109	0.0538641	1	20	4	60.2318	1548.71	61.5304	0.03973
ENSSSAG00000110341	0.0538641	1	20	6	1.80833	13.589	1.54412	0.113631
ENSSSAG00000111460	0.0538641	1	20	2	5.03952	60.4783	5.93939	0.0982069
ENSSSAG00000111792	0.0538641	1	28	22	8.40593	327.007	11.686	0.0357362
ENSSSAG00000112133	0.0538641	1	20	4	10.9731	162.491	10.5754	0.0650833
ENSSSAG00000116053	0.0538641	1	20	16	34.8268	824.402	36.6567	0.0444645
ENSSSAG00000119863	0.0538641	1	20	14	57.1887	775.941	59.8705	0.0771585
ENSSSAG00000000910	0.0568314	1	28	24	70.7349	1360.78	88.9917	0.0653977
ENSSSAG00000001220	0.0568314	1	28	8	122.368	3661.11	119.308	0.0325879
ENSSSAG00000002106	0.0568314	1	20	14	12.5762	179.596	11.3546	0.063223
ENSSSAG00000002312	0.0568314	1	28	10	21.1795	781.86	39.9023	0.0510351
ENSSSAG00000003516	0.0568314	1	20	8	5.30648	164.499	4.85746	0.0295288
ENSSSAG00000005971	0.0568314	1	28	16	19.6494	62.7369	14.769	0.235412
ENSSSAG00000015716	0.0568314	1	24	12	3.82659	17.6152	2.73945	0.155516
ENSSSAG00000045329	0.0568314	1	28	8	42.5376	1393.68	54.1231	0.0388346
ENSSSAG00000050950	0.0568314	1	20	16	13.4301	133.745	11.6331	0.0869794
ENSSSAG00000050951	0.0568314	1	28	26	14.2797	445.212	29.2956	0.0658016
ENSSSAG00000051480	0.0568314	1	20	14	37.1551	721.926	39.4612	0.0546611
ENSSSAG00000051950	0.0568314	1	20	14	15.4018	221.564	18.6143	0.0840133
ENSSSAG00000052974	0.0568314	1	20	12	13.3307	160.789	16.469	0.102426
ENSSSAG00000053329	0.0568314	1	24	8	2.41281	28.8701	1.92088	0.0665351
ENSSSAG00000054884	0.0568314	1	20	14	4.18224	27.1695	4.28362	0.157663
ENSSSAG00000059564	0.0568314	1	24	14	4.62163	67.2789	4.27927	0.063605
ENSSSAG00000061270	0.0568314	1	20	16	13.7278	386.288	11.5566	0.0299172
ENSSSAG00000063066	0.0568314	1	28	14	4.49326	40.6457	3.30421	0.0812928
ENSSSAG00000065900	0.0568314	1	28	10	370.111	13857.4	417.83	0.0301521
ENSSSAG00000067472	0.0568314	1	28	6	15.5965	381.86	23.1241	0.0605564
ENSSSAG00000069109	0.0568314	1	20	6	29.2473	714.468	32.3915	0.0453365
ENSSSAG00000069288	0.0568314	1	20	6	4.96205	235.37	8.92454	0.037917
ENSSSAG00000069672	0.0568314	1	28	8	5.10191	104.201	9.09003	0.0872354
ENSSSAG00000070481	0.0568314	1	28	12	3.40355	52.2107	6.55696	0.125587
ENSSSAG00000071400	0.0568314	1	24	0	32.7038	975.241	40.7176	0.0417513
ENSSSAG00000072047	0.0568314	1	24	6	17.9487	414.991	17.7358	0.0427377
ENSSSAG00000072920	0.0568314	1	20	16	7.63662	80.1243	7.14029	0.0891152
ENSSSAG00000073999	0.0568314	1	20	2	14.8563	175.551	18.296	0.10422
ENSSSAG00000074601	0.0568314	1	20	10	13.259	198.219	10.2108	0.051513
ENSSSAG00000074853	0.0568314	1	28	20	11.1106	372.256	21.4499	0.0576214
ENSSSAG00000075012	0.0568314	1	20	16	75.0786	2785.94	66.8119	0.0239819
ENSSSAG00000075357	0.0568314	1	28	10	62.8194	2490.79	86.835	0.0348625
ENSSSAG00000075628	0.0568314	1	24	22	2.37448	14.8286	2.46552	0.166267
ENSSSAG00000076277	0.0568314	1	20	8	5.43041	160.79	5.61171	0.0349009
ENSSSAG00000076376	0.0568314	1	24	14	22.1258	425.919	20.4622	0.0480426
ENSSSAG00000077417	0.0568314	1	20	10	6.10683	84.1064	5.71082	0.0679
ENSSSAG00000078743	0.0568314	1	20	14	8.95889	96.1363	9.04007	0.0940339
ENSSSAG00000079671	0.0568314	1	20	6	3.68191	37.4268	4.45239	0.118963
ENSSSAG00000079863	0.0568314	1	28	24	63.5492	1494.07	84.0569	0.0562603
ENSSSAG00000080440	0.0568314	1	28	10	20.5064	610.759	25.2422	0.0413293
ENSSSAG00000081477	0.0568314	1	20	6	6.43678	64.1899	5.66229	0.0882115
ENSSSAG00000082318	0.0568314	1	20	4	28.8162	344.863	34.0585	0.0987595
ENSSSAG00000082640	0.0568314	1	28	12	2.47327	10.0349	2.27717	0.226926
ENSSSAG00000084055	0.0568314	1	20	4	33.2336	950.121	33.1541	0.0348946
ENSSSAG00000084951	0.0568314	1	24	2	20.0692	494.12	23.7361	0.048037
ENSSSAG00000089455	0.0568314	1	28	10	2.51613	129.761	6.94298	0.053506
ENSSSAG00000092630	0.0568314	1	20	6	8.24648	138.572	6.71743	0.0484762
ENSSSAG00000094059	0.0568314	1	20	4	25.1462	759.61	29.1128	0.0383259
ENSSSAG00000095645	0.0568314	1	28	2	5.12475	13.6353	4.21289	0.308969
ENSSSAG00000097594	0.0568314	1	28	10	12.2772	348.675	15.7946	0.045299
ENSSSAG00000098500	0.0568314	1	20	2	3.39043	65.1733	7.6939	0.118053
ENSSSAG00000099855	0.0568314	1	20	2	5.06661	75.3563	5.86069	0.077773
ENSSSAG00000101678	0.0568314	1	20	4	10.3276	287.185	12.3095	0.0428625
ENSSSAG00000106419	0.0568314	1	28	22	14.8328	582.949	33.3694	0.0572424
ENSSSAG00000107757	0.0568314	1	24	22	15.1213	407.206	11.6593	0.0286324
ENSSSAG00000109197	0.0568314	1	20	2	33.2509	464.883	25.4109	0.0546608
ENSSSAG00000109761	0.0568314	1	20	2	5.365	52.1377	6.01162	0.115303
ENSSSAG00000110090	0.0568314	1	20	12	33.4902	313.221	39.0106	0.124547
ENSSSAG00000111407	0.0568314	1	20	4	26.3043	626.229	29.4877	0.0470877
ENSSSAG00000111772	0.0568314	1	28	14	11.2332	292.585	15.6492	0.0534861
ENSSSAG00000116052	0.0568314	1	28	20	0.483838	20.1568	1.95941	0.0972083
ENSSSAG00000117959	0.0568314	1	28	8	70.1746	2218.1	65.8304	0.0296788
ENSSSAG00000118054	0.0568314	1	24	10	4.84085	42.6915	4.44362	0.104087
ENSSSAG00000119978	0.0568314	1	24	0	4.25414	111.593	7.8233	0.0701056
ENSSSAG00000000057	0.0599452	1	20	10	19.975	330.038	15.2626	0.0462451
ENSSSAG00000001318	0.0599452	1	20	16	15.5694	425.852	18.4027	0.0432139
ENSSSAG00000001804	0.0599452	1	24	18	2.53832	29.2554	2.99396	0.102339
ENSSSAG00000001911	0.0599452	1	28	18	4.99668	75.4652	4.61729	0.0611843
ENSSSAG00000005805	0.0599452	1	20	2	20.2295	418.853	27.5433	0.065759
ENSSSAG00000005861	0.0599452	1	28	6	17.0834	203.418	13.3689	0.0657216
ENSSSAG00000005930	0.0599452	1	28	8	42.1241	2366.83	79.9914	0.0337968
ENSSSAG00000006122	0.0599452	1	28	12	2.93828	97.548	6.37169	0.0653185
ENSSSAG00000006875	0.0599452	1	28	26	3.53023	172.343	9.52126	0.0552459
ENSSSAG00000007291	0.0599452	1	20	0	13.9239	472.866	20.9891	0.0443871
ENSSSAG00000008122	0.0599452	1	20	14	2.49467	22.3449	2.8074	0.125639
ENSSSAG00000015091	0.0599452	1	24	6	4.06076	58.0673	6.69621	0.115318
ENSSSAG00000016971	0.0599452	1	20	18	9.1286	295.351	11.3566	0.0384513
ENSSSAG00000038140	0.0599452	1	24	2	14.6832	316.69	14.0059	0.0442258
ENSSSAG00000038934	0.0599452	1	20	16	42.7438	1339.86	33.0025	0.0246314
ENSSSAG00000039600	0.0599452	1	20	14	9.88522	313.828	11.9051	0.037935
ENSSSAG00000043337	0.0599452	1	28	20	9.82878	137.09	8.43002	0.0614928
ENSSSAG00000043665	0.0599452	1	24	8	3.01283	19.6653	3.13753	0.159547
ENSSSAG00000043811	0.0599452	1	28	10	32.8725	801.571	26.125	0.0325922
ENSSSAG00000044641	0.0599452	1	24	2	7.51203	136.399	9.49707	0.0696271
ENSSSAG00000045330	0.0599452	1	28	24	12.976	324.522	15.9961	0.0492912
ENSSSAG00000046132	0.0599452	1	28	20	12.1518	135.569	8.76717	0.0646693
ENSSSAG00000046377	0.0599452	1	20	4	2.29424	14.8389	2.68878	0.181198
ENSSSAG00000046589	0.0599452	1	28	0	14.1933	171.547	11.1835	0.065192
ENSSSAG00000046938	0.0599452	1	28	22	4.44584	116.959	4.71797	0.0403387
ENSSSAG00000047535	0.0599452	1	28	8	39.5728	897.483	41.1174	0.0458141
ENSSSAG00000051928	0.0599452	1	20	2	6.72043	165.09	10.9003	0.0660265
ENSSSAG00000056261	0.0599452	1	24	10	168.534	2806.77	135.705	0.048349
ENSSSAG00000059433	0.0599452	1	24	22	6.97234	75.6822	8.59864	0.113615
ENSSSAG00000061031	0.0599452	1	20	6	7.11265	46.7872	9.17203	0.196037
ENSSSAG00000063599	0.0599452	1	28	24	21.408	412.513	21.519	0.0521656
ENSSSAG00000064146	0.0599452	1	20	4	24.4401	785.691	29.2199	0.0371901
ENSSSAG00000064618	0.0599452	1	28	22	12.4251	97.423	8.02796	0.0824031
ENSSSAG00000065602	0.0599452	1	28	24	7.80487	120.495	8.28356	0.0687463
ENSSSAG00000066471	0.0599452	1	20	14	17.2875	657.302	31.6983	0.0482249
ENSSSAG00000067435	0.0599452	1	28	26	146.737	3845.89	187.208	0.0486774
ENSSSAG00000067619	0.0599452	1	24	12	107.49	3744.92	113.155	0.0302155
ENSSSAG00000068094	0.0599452	1	28	22	19.3062	617.408	29.926	0.0484705
ENSSSAG00000068117	0.0599452	1	20	14	70.6755	2394.42	65.5137	0.027361
ENSSSAG00000068685	0.0599452	1	28	24	17.7359	600.827	21.0391	0.0350168
ENSSSAG00000070285	0.0599452	1	24	2	47.1279	1611.22	53.0642	0.0329342
ENSSSAG00000070910	0.0599452	1	20	2	6.0273	62.3585	7.19622	0.115401
ENSSSAG00000072758	0.0599452	1	24	2	78.6796	2430.16	95.2444	0.0391926
ENSSSAG00000073473	0.0599452	1	24	18	54.3276	321.417	37.4881	0.116634
ENSSSAG00000074263	0.0599452	1	28	22	7.48954	351.01	16.1475	0.0460031
ENSSSAG00000074518	0.0599452	1	28	24	10.7542	189.732	13.9171	0.0733511
ENSSSAG00000076533	0.0599452	1	28	6	5.52426	213.636	8.36905	0.0391744
ENSSSAG00000078001	0.0599452	1	28	10	6.85547	63.3489	6.44452	0.101731
ENSSSAG00000079809	0.0599452	1	20	6	20.5416	626.625	19.1624	0.0305803
ENSSSAG00000080522	0.0599452	1	20	2	12.956	219.573	16.8762	0.0768589
ENSSSAG00000080939	0.0599452	1	28	8	71.8028	3059.27	149.055	0.0487222
ENSSSAG00000081513	0.0599452	1	20	4	2.86382	23.9758	3.33072	0.13892
ENSSSAG00000081679	0.0599452	1	28	24	16.8444	595.209	19.3272	0.0324713
ENSSSAG00000082537	0.0599452	1	24	20	6.0616	109.734	7.5583	0.0688786
ENSSSAG00000084575	0.0599452	1	24	12	31.324	1463.06	33.9798	0.0232252
ENSSSAG00000088342	0.0599452	1	24	22	11.0493	248.102	10.7211	0.0432127
ENSSSAG00000093905	0.0599452	1	28	22	71.3439	313.28	83.7867	0.26745
ENSSSAG00000097016	0.0599452	1	28	22	6.41613	266.161	16.3952	0.0615988
ENSSSAG00000098018	0.0599452	1	28	10	42.8167	1020.08	54.5852	0.0535109
ENSSSAG00000100875	0.0599452	1	28	10	106.45	1792.21	108.488	0.0605328
ENSSSAG00000101765	0.0599452	1	20	4	20.1367	313.506	19.0699	0.0608279
ENSSSAG00000102019	0.0599452	1	20	14	60.9022	2158.86	62.4192	0.028913
ENSSSAG00000104087	0.0599452	1	24	12	5.01311	123.994	7.00399	0.0564865
ENSSSAG00000105720	0.0599452	1	20	6	5.19078	39.3658	4.20179	0.106737
ENSSSAG00000108327	0.0599452	1	20	4	22.6016	453.41	26.4544	0.0583454
ENSSSAG00000110614	0.0599452	1	24	0	7.49745	55.5175	5.53128	0.0996313
ENSSSAG00000111809	0.0599452	1	20	2	7.28875	77.7455	6.69398	0.0861012
ENSSSAG00000113166	0.0599452	1	28	8	2.02107	498.027	19.6072	0.0393696
ENSSSAG00000113407	0.0599452	1	20	12	15.2605	105.539	14.8067	0.140296
ENSSSAG00000113625	0.0599452	1	24	18	6.13411	38.874	8.94439	0.230087
ENSSSAG00000114975	0.0599452	1	20	12	10.9912	191.218	11.9995	0.0627529
ENSSSAG00000117022	0.0599452	1	28	22	7.11593	149.332	7.30052	0.0488877
ENSSSAG00000120018	0.0599452	1	20	4	9.78387	216.46	14.1472	0.0653571
ENSSSAG00000120807	0.0599452	1	20	2	26.0815	273.96	27.9282	0.101942
ENSSSAG00000059112	0.0615785	1	20	8	3.4747	11.9848	3.84294	0.320652
ENSSSAG00000000852	0.0632118	1	24	22	45.3602	839.301	40.8762	0.0487027
ENSSSAG00000001194	0.0632118	1	20	16	17.3664	429.519	25.9377	0.0603878
ENSSSAG00000001969	0.0632118	1	20	14	169.203	2184.78	176.006	0.0805602
ENSSSAG00000002404	0.0632118	1	20	4	21.2775	321.582	19.3589	0.0601989
ENSSSAG00000002459	0.0632118	1	20	14	198.232	4820.37	241.427	0.0500847
ENSSSAG00000002552	0.0632118	1	28	10	118.253	2855.51	117.299	0.0410781
ENSSSAG00000007089	0.0632118	1	28	8	9.58371	112.145	26.456	0.235909
ENSSSAG00000009886	0.0632118	1	28	0	3.62689	57.0235	7.10014	0.124512
ENSSSAG00000010383	0.0632118	1	28	20	34.5446	768.101	43.373	0.0564678
ENSSSAG00000027611	0.0632118	1	28	4	16.0208	293.257	6.60663	0.0225285
ENSSSAG00000038560	0.0632118	1	20	6	36.3512	955.561	34.7339	0.0363492
ENSSSAG00000040945	0.0632118	1	28	22	3.09871	97.5364	7.36792	0.0755403
ENSSSAG00000044977	0.0632118	1	20	14	18.8102	465.654	21.1772	0.0454784
ENSSSAG00000049213	0.0632118	1	20	6	10.6714	676.104	22.5403	0.0333385
ENSSSAG00000051282	0.0632118	1	28	22	20.0521	315.227	12.7482	0.0404413
ENSSSAG00000051594	0.0632118	1	20	4	25.7091	823.233	36.4049	0.0442218
ENSSSAG00000051689	0.0632118	1	28	12	1.49577	10.6388	1.9224	0.180696
ENSSSAG00000051976	0.0632118	1	20	12	4.48745	39.7621	5.30489	0.133416
ENSSSAG00000053817	0.0632118	1	20	14	66.8258	1043.53	64.5209	0.0618295
ENSSSAG00000055618	0.0632118	1	28	8	31.6797	658.002	42.1752	0.0640959
ENSSSAG00000055621	0.0632118	1	20	4	13.3394	167.531	14.4335	0.0861543
ENSSSAG00000056762	0.0632118	1	28	12	9.3042	272.996	16.2359	0.0594731
ENSSSAG00000058279	0.0632118	1	20	14	222.16	5264.4	227.756	0.0432634
ENSSSAG00000058933	0.0632118	1	28	8	92.6131	6184.93	124.66	0.0201555
ENSSSAG00000059247	0.0632118	1	24	12	7.48685	108.056	8.44036	0.0781111
ENSSSAG00000063338	0.0632118	1	20	4	9.03801	178.399	12.3621	0.0692951
ENSSSAG00000066483	0.0632118	1	20	14	3.76535	62.6804	4.68765	0.0747866
ENSSSAG00000070536	0.0632118	1	28	10	23.5124	753.033	32.8941	0.0436821
ENSSSAG00000072329	0.0632118	1	28	8	21.3424	455.611	18.0033	0.0395147
ENSSSAG00000074694	0.0632118	1	20	4	15.0678	315.407	28.1401	0.0892185
ENSSSAG00000075036	0.0632118	1	24	12	3.80109	18.7651	2.66287	0.141905
ENSSSAG00000076617	0.0632118	1	20	4	2.43329	33.9493	3.25615	0.0959123
ENSSSAG00000076999	0.0632118	1	20	14	4.88185	80.9732	3.8771	0.0478813
ENSSSAG00000078373	0.0632118	1	28	24	9.60022	100.18	9.64413	0.0962679
ENSSSAG00000081123	0.0632118	1	28	24	5.79542	42.1222	4.58401	0.108826
ENSSSAG00000081405	0.0632118	1	20	14	77.2398	1078.63	70.5764	0.0654317
ENSSSAG00000081614	0.0632118	1	24	8	8.54199	124.134	6.54956	0.052762
ENSSSAG00000083035	0.0632118	1	28	8	3.48666	53.7313	5.71736	0.106407
ENSSSAG00000086550	0.0632118	1	28	18	2.59094	10.794	1.45621	0.134909
ENSSSAG00000089800	0.0632118	1	20	6	19.8509	411.642	22.0015	0.0534481
ENSSSAG00000090880	0.0632118	1	28	10	6.98643	86.4744	6.439	0.0744614
ENSSSAG00000091718	0.0632118	1	20	2	5.96439	84.3604	5.32559	0.0631291
ENSSSAG00000092441	0.0632118	1	20	4	8.05377	87.3521	7.9332	0.0908187
ENSSSAG00000096373	0.0632118	1	20	14	9.17478	287.623	13.0315	0.0453075
ENSSSAG00000097893	0.0632118	1	20	14	99.1983	1409.41	98.0579	0.0695737
ENSSSAG00000098010	0.0632118	1	20	8	17.8177	332.192	21.5052	0.0647373
ENSSSAG00000098481	0.0632118	1	28	4	5.17312	55.5415	2.41766	0.0435289
ENSSSAG00000099752	0.0632118	1	28	0	5.07076	45.3421	6.50322	0.143426
ENSSSAG00000101080	0.0632118	1	20	12	9.32396	199.919	13.6611	0.0683331
ENSSSAG00000102224	0.0632118	1	20	4	20.4488	442.18	22.8197	0.0516072
ENSSSAG00000107089	0.0632118	1	24	22	13.4993	268.661	14.6978	0.0547078
ENSSSAG00000107464	0.0632118	1	20	14	12.9628	55.2498	14.8107	0.268067
ENSSSAG00000107677	0.0632118	1	20	4	10.3792	109.465	12.3011	0.112375
ENSSSAG00000107921	0.0632118	1	24	6	5.45684	85.8304	6.43976	0.0750289
ENSSSAG00000110852	0.0632118	1	28	8	8.79651	238.895	12.6931	0.0531325
ENSSSAG00000112408	0.0632118	1	28	6	26.5531	811.911	28.1092	0.0346211
ENSSSAG00000112918	0.0632118	1	28	10	49.1144	1084.55	45.2634	0.0417346
ENSSSAG00000114256	0.0632118	1	20	6	4.3074	53.163	5.75401	0.108233
ENSSSAG00000114258	0.0632118	1	20	8	14.0638	706.551	23.8327	0.033731
ENSSSAG00000116692	0.0632118	1	24	12	29.2047	697.97	28.5851	0.0409546
ENSSSAG00000119190	0.0632118	1	20	6	2.43177	20.2081	2.71176	0.134191
ENSSSAG00000121579	0.0632118	1	20	4	2.72939	10.3357	2.05317	0.198648
ENSSSAG00000002790	0.0666378	1	28	10	6.8134	78.2015	8.17107	0.104487
ENSSSAG00000003079	0.0666378	1	24	2	6.39334	174.288	7.57476	0.0434612
ENSSSAG00000003188	0.0666378	1	24	14	8.12939	88.5057	10.1415	0.114586
ENSSSAG00000004842	0.0666378	1	24	12	6.41903	120.864	11.8448	0.098001
ENSSSAG00000005396	0.0666378	1	20	12	4.71245	26.8237	4.23225	0.15778
ENSSSAG00000005972	0.0666378	1	20	12	38.4132	965.46	43.0706	0.0446115
ENSSSAG00000006713	0.0666378	1	28	22	11.1084	254.801	9.94568	0.0390332
ENSSSAG00000006881	0.0666378	1	24	4	13.2698	453.682	13.2993	0.0293142
ENSSSAG00000009240	0.0666378	1	24	8	25.906	161.601	21.3458	0.13209
ENSSSAG00000010762	0.0666378	1	20	8	2.38226	15.1827	2.09736	0.138141
ENSSSAG00000015680	0.0666378	1	20	12	3.85894	75.858	5.80669	0.0765468
ENSSSAG00000030089	0.0666378	1	28	10	24.3135	335.864	22.236	0.0662053
ENSSSAG00000038174	0.0666378	1	20	6	4.51849	88.1463	9.1259	0.103531
ENSSSAG00000039601	0.0666378	1	20	4	8.8269	199.309	11.5331	0.0578657
ENSSSAG00000041335	0.0666378	1	28	22	10.1684	322.251	22.5429	0.0699544
ENSSSAG00000047429	0.0666378	1	20	14	39.3448	690.24	30.7762	0.0445877
ENSSSAG00000047704	0.0666378	1	20	2	6.51424	92.9628	7.01893	0.0755026
ENSSSAG00000051743	0.0666378	1	20	4	22.5209	381.802	18.0798	0.0473538
ENSSSAG00000054789	0.0666378	1	24	10	39.2627	1468.83	60.0624	0.0408913
ENSSSAG00000055699	0.0666378	1	28	8	102.322	5927.52	212.004	0.035766
ENSSSAG00000055739	0.0666378	1	28	8	6.41161	65.3246	8.41055	0.12875
ENSSSAG00000058337	0.0666378	1	20	16	92.3445	859.599	85.3081	0.0992418
ENSSSAG00000064959	0.0666378	1	24	12	85.5224	1472.68	86.4875	0.058728
ENSSSAG00000067425	0.0666378	1	28	8	12.8155	639.24	26.5633	0.0415546
ENSSSAG00000070694	0.0666378	1	20	2	26.0809	750.074	41.5687	0.0554195
ENSSSAG00000071895	0.0666378	1	24	12	12.1384	296.301	13.935	0.0470299
ENSSSAG00000073354	0.0666378	1	20	4	22.6722	682.615	28.2897	0.0414431
ENSSSAG00000079692	0.0666378	1	20	4	21.7666	473.51	22.6439	0.0478214
ENSSSAG00000080255	0.0666378	1	20	16	18.3689	234.312	15.0347	0.0641653
ENSSSAG00000085341	0.0666378	1	28	16	12.4333	293.704	7.57335	0.0257856
ENSSSAG00000086985	0.0666378	1	20	4	35.543	1283.79	41.845	0.0325948
ENSSSAG00000087649	0.0666378	1	28	8	13.7161	215.195	10.4187	0.048415
ENSSSAG00000089977	0.0666378	1	28	12	11.7323	238.422	10.6256	0.0445665
ENSSSAG00000092718	0.0666378	1	20	2	20.6721	428.206	17.9452	0.041908
ENSSSAG00000094090	0.0666378	1	20	14	8.53908	138.476	9.96534	0.0719646
ENSSSAG00000095412	0.0666378	1	28	10	13.862	465.516	20.4115	0.0438471
ENSSSAG00000097424	0.0666378	1	20	14	5.53269	49.2028	5.85301	0.118957
ENSSSAG00000098430	0.0666378	1	28	10	28.8941	862.978	26.9296	0.0312055
ENSSSAG00000099953	0.0666378	1	20	4	26.0932	1033.42	40.6124	0.0392989
ENSSSAG00000101283	0.0666378	1	28	8	14.0394	2720.89	65.845	0.0241998
ENSSSAG00000102205	0.0666378	1	20	4	20.6166	580.481	24.7991	0.0427216
ENSSSAG00000104284	0.0666378	1	20	18	39.9458	1979.68	46.2574	0.0233661
ENSSSAG00000107474	0.0666378	1	24	16	22.8793	362.842	18.7352	0.0516345
ENSSSAG00000108263	0.0666378	1	24	14	38.9917	1951.06	42.5407	0.0218039
ENSSSAG00000109153	0.0666378	1	24	22	1.7884	10.7431	2.03993	0.189883
ENSSSAG00000110097	0.0666378	1	28	16	15.8997	208.97	17.1063	0.0818603
ENSSSAG00000111426	0.0666378	1	20	8	2.89553	22.1009	3.46312	0.156696
ENSSSAG00000111728	0.0666378	1	28	20	69.0671	878.616	41.7488	0.0475165
ENSSSAG00000113104	0.0666378	1	20	14	109.313	1337.21	115.654	0.0864889
ENSSSAG00000115159	0.0666378	1	20	2	5.66408	94.7552	5.90041	0.0622701
ENSSSAG00000118326	0.0666378	1	20	8	2.51205	16.4413	2.46442	0.149893
ENSSSAG00000120311	0.0666378	1	20	4	5.45349	45.478	5.31126	0.116787
ENSSSAG00000002274	0.0702297	1	28	8	15.8842	413.27	24.1456	0.0584257
ENSSSAG00000002422	0.0702297	1	28	8	43.2924	1031.68	58.7741	0.0569691
ENSSSAG00000002555	0.0702297	1	28	26	11.0271	348.36	12.5051	0.0358972
ENSSSAG00000004866	0.0702297	1	20	14	28.2742	916.773	38.9441	0.0424796
ENSSSAG00000005047	0.0702297	1	20	12	71.8576	1344.81	74.6493	0.0555091
ENSSSAG00000006287	0.0702297	1	20	14	3.77605	46.6874	4.09844	0.0877847
ENSSSAG00000006827	0.0702297	1	20	16	38.3701	1125.13	30.7712	0.0273491
ENSSSAG00000006936	0.0702297	1	20	2	16.2681	314.405	17.435	0.0554539
ENSSSAG00000007157	0.0702297	1	28	12	31.9116	627.26	31.8272	0.0507401
ENSSSAG00000008081	0.0702297	1	20	4	14.7768	343.527	15.2398	0.0443629
ENSSSAG00000010277	0.0702297	1	20	8	5.50253	44.1334	4.50123	0.101992
ENSSSAG00000027563	0.0702297	1	24	22	14.8278	338.512	14.8355	0.0438256
ENSSSAG00000034737	0.0702297	1	20	12	19.6372	453.001	20.2823	0.0447732
ENSSSAG00000039510	0.0702297	1	20	12	43.2456	1100.66	60.9874	0.0554097
ENSSSAG00000039653	0.0702297	1	24	18	2.70208	19.0513	2.47493	0.129909
ENSSSAG00000041566	0.0702297	1	20	10	3.70109	85.014	4.52244	0.0531965
ENSSSAG00000041616	0.0702297	1	20	4	10.7244	276.201	18.3602	0.066474
ENSSSAG00000046898	0.0702297	1	28	24	47.9186	1142.14	49.275	0.0431429
ENSSSAG00000050821	0.0702297	1	28	22	2.88848	44.2821	3.59484	0.0811805
ENSSSAG00000054266	0.0702297	1	24	8	6.65573	124.11	6.48274	0.0522338
ENSSSAG00000054316	0.0702297	1	28	10	163.205	4289.49	151.723	0.0353709
ENSSSAG00000056437	0.0702297	1	20	4	6.45873	99.6535	7.72732	0.0775418
ENSSSAG00000057212	0.0702297	1	28	8	55.0303	1524.75	52.2463	0.0342655
ENSSSAG00000062835	0.0702297	1	20	14	44.6697	1056.74	60.9124	0.057642
ENSSSAG00000064276	0.0702297	1	20	12	19.4909	663.018	20.9389	0.0315811
ENSSSAG00000064961	0.0702297	1	28	22	20.2896	312.248	22.5939	0.0723586
ENSSSAG00000066590	0.0702297	1	20	14	27.2298	1512.71	49.2442	0.0325536
ENSSSAG00000067062	0.0702297	1	28	26	9.84598	199.155	12.3304	0.0619139
ENSSSAG00000067079	0.0702297	1	24	22	19.5403	514	19.3986	0.0377404
ENSSSAG00000068619	0.0702297	1	24	2	10.0115	310.289	16.0009	0.0515676
ENSSSAG00000071211	0.0702297	1	24	14	64.8522	1156.4	68.4271	0.0591727
ENSSSAG00000072328	0.0702297	1	20	14	28.4833	802.241	43.8017	0.0545992
ENSSSAG00000073729	0.0702297	1	20	2	6.91735	132.923	8.93096	0.0671888
ENSSSAG00000075718	0.0702297	1	28	24	178.537	3444.25	191.896	0.0557149
ENSSSAG00000076046	0.0702297	1	20	14	62.4237	1839.8	75.0355	0.0407847
ENSSSAG00000077452	0.0702297	1	20	12	16.6671	1687.45	50.4387	0.0298906
ENSSSAG00000078929	0.0702297	1	28	14	20.339	791.19	25.7867	0.0325923
ENSSSAG00000079454	0.0702297	1	24	12	12.4685	454.634	15.5319	0.0341634
ENSSSAG00000079527	0.0702297	1	20	14	4.4486	46.9264	4.39313	0.0936174
ENSSSAG00000079534	0.0702297	1	24	14	15.0907	471.959	15.5603	0.0329697
ENSSSAG00000079969	0.0702297	1	24	14	6.86168	132.082	20.4672	0.154958
ENSSSAG00000080219	0.0702297	1	20	4	15.5821	280.538	14.5554	0.0518839
ENSSSAG00000080310	0.0702297	1	28	24	13.1844	178.06	9.89511	0.0555718
ENSSSAG00000080577	0.0702297	1	28	24	18.9226	321.859	17.1482	0.0532785
ENSSSAG00000081088	0.0702297	1	28	24	27.497	602.074	27.6817	0.0459773
ENSSSAG00000083101	0.0702297	1	20	2	2.85014	32.2976	4.70713	0.145742
ENSSSAG00000086083	0.0702297	1	20	14	19.4421	535.571	20.4699	0.0382208
ENSSSAG00000086965	0.0702297	1	24	22	4.01092	33.0281	3.52489	0.106724
ENSSSAG00000087718	0.0702297	1	20	0	2.5943	47.4357	3.33785	0.0703658
ENSSSAG00000088938	0.0702297	1	24	0	23.4324	282.704	20.1666	0.0713347
ENSSSAG00000091435	0.0702297	1	24	10	10.8255	149.772	15.1713	0.101296
ENSSSAG00000092655	0.0702297	1	28	8	17.3636	1287.77	43.2568	0.0335906
ENSSSAG00000093426	0.0702297	1	28	0	2.03822	58.1344	7.67359	0.131997
ENSSSAG00000094148	0.0702297	1	20	4	22.754	430.383	20.5536	0.0477565
ENSSSAG00000097487	0.0702297	1	20	2	5.04	10.6806	3.41971	0.320178
ENSSSAG00000099573	0.0702297	1	28	8	76.9208	4340.43	125.155	0.0288348
ENSSSAG00000099717	0.0702297	1	20	4	53.0371	999.503	64.0665	0.0640983
ENSSSAG00000100161	0.0702297	1	20	12	6.86848	118.247	8.67926	0.0733996
ENSSSAG00000102273	0.0702297	1	28	10	63.9231	3469.52	89.6092	0.0258276
ENSSSAG00000103104	0.0702297	1	24	2	8.94118	128.891	9.62172	0.0746501
ENSSSAG00000103440	0.0702297	1	20	6	3.23791	34.4674	3.63663	0.105509
ENSSSAG00000105571	0.0702297	1	24	0	2.21694	50.0906	3.51467	0.0701662
ENSSSAG00000106004	0.0702297	1	24	22	6.53971	140.023	6.42646	0.0458957
ENSSSAG00000106009	0.0702297	1	20	4	10.0031	196.007	9.4267	0.0480938
ENSSSAG00000106246	0.0702297	1	24	18	2.59836	48.4611	3.1922	0.0658714
ENSSSAG00000106812	0.0702297	1	20	6	1.64194	11.486	1.4443	0.125744
ENSSSAG00000108977	0.0702297	1	20	4	8.10073	71.1728	7.64534	0.107419
ENSSSAG00000110266	0.0702297	1	20	6	1.42563	34.5396	2.79758	0.0809964
ENSSSAG00000115827	0.0702297	1	24	12	13.9781	282.503	12.1607	0.0430464
ENSSSAG00000116422	0.0702297	1	24	22	8.84712	361.429	15.9003	0.043993
ENSSSAG00000119392	0.0702297	1	28	8	11.4439	613.434	35.4166	0.057735
ENSSSAG00000122021	0.0702297	1	28	22	3.3566	30.6453	5.15595	0.168246
ENSSSAG00000002636	0.0739947	1	28	12	1.89374	17.7076	2.5588	0.144502
ENSSSAG00000003307	0.0739947	1	24	4	15.9298	441.74	15.744	0.0356408
ENSSSAG00000004200	0.0739947	1	28	8	33.3308	1337.63	39.8239	0.029772
ENSSSAG00000008123	0.0739947	1	28	24	98.016	1654.54	105.934	0.0640264
ENSSSAG00000009490	0.0739947	1	28	10	3.78113	72.2962	6.24987	0.086448
ENSSSAG00000009493	0.0739947	1	28	8	33.7906	727.56	31.486	0.0432761
ENSSSAG00000010251	0.0739947	1	28	6	12.4937	174.132	8.2687	0.0474852
ENSSSAG00000015659	0.0739947	1	24	2	14.6724	606.897	24.3577	0.0401348
ENSSSAG00000015707	0.0739947	1	20	14	15.1846	271.242	19.1159	0.0704754
ENSSSAG00000030661	0.0739947	1	24	10	43.9423	1671.2	59.7178	0.0357335
ENSSSAG00000036024	0.0739947	1	20	14	27.3533	878.418	34.1756	0.0389058
ENSSSAG00000040142	0.0739947	1	20	2	3.62047	32.8313	4.1076	0.125112
ENSSSAG00000042254	0.0739947	1	24	12	38.853	1317.7	37.081	0.0281408
ENSSSAG00000042615	0.0739947	1	20	16	4.84909	108.449	6.97087	0.0642781
ENSSSAG00000043145	0.0739947	1	20	14	67.9101	1403.68	88.434	0.0630016
ENSSSAG00000043662	0.0739947	1	20	4	22.7193	598.837	23.8871	0.0398892
ENSSSAG00000044381	0.0739947	1	20	14	9.33364	146.014	8.42418	0.0576944
ENSSSAG00000045032	0.0739947	1	28	26	23.1361	825.232	21.7999	0.0264167
ENSSSAG00000046679	0.0739947	1	20	14	7.34441	130.592	9.05398	0.0693303
ENSSSAG00000050655	0.0739947	1	20	2	8.57988	342.413	12.8089	0.0374076
ENSSSAG00000053069	0.0739947	1	28	12	10.3782	119.763	12.5686	0.104946
ENSSSAG00000054852	0.0739947	1	24	6	24.1741	456.204	21.7211	0.0476128
ENSSSAG00000054962	0.0739947	1	20	16	9.16712	158.352	9.18749	0.0580193
ENSSSAG00000055005	0.0739947	1	20	12	11.7394	1130.48	29.0512	0.0256981
ENSSSAG00000058306	0.0739947	1	20	14	20.9281	605.012	32.1506	0.0531405
ENSSSAG00000063010	0.0739947	1	20	2	15.9714	508.489	18.4735	0.0363302
ENSSSAG00000065150	0.0739947	1	20	2	17.1055	344.687	15.6024	0.0452653
ENSSSAG00000067856	0.0739947	1	28	10	32.6443	1266.84	48.1308	0.037993
ENSSSAG00000068724	0.0739947	1	20	4	13.0674	371.198	16.7751	0.0451918
ENSSSAG00000070425	0.0739947	1	28	22	6.51811	119.836	5.43811	0.0453794
ENSSSAG00000071073	0.0739947	1	20	14	41.072	876.414	63.3779	0.072315
ENSSSAG00000071368	0.0739947	1	20	4	27.7177	931.683	32.6903	0.0350874
ENSSSAG00000072972	0.0739947	1	20	12	7.00385	340.665	11.8792	0.0348705
ENSSSAG00000074993	0.0739947	1	20	16	29.3651	695.653	66.9974	0.0963086
ENSSSAG00000075228	0.0739947	1	28	10	11.3944	288.717	10.7655	0.0372876
ENSSSAG00000077698	0.0739947	1	28	22	9.74794	311.489	14.7187	0.0472528
ENSSSAG00000077766	0.0739947	1	20	14	34.5848	1097.92	41.8021	0.0380739
ENSSSAG00000079022	0.0739947	1	20	8	4.41547	29.8853	2.91145	0.0974209
ENSSSAG00000079702	0.0739947	1	28	6	18.7825	257.895	17.2533	0.0669007
ENSSSAG00000079929	0.0739947	1	28	10	192	3937.65	146.933	0.0373149
ENSSSAG00000080645	0.0739947	1	20	4	37.4314	1570.54	50.4041	0.0320934
ENSSSAG00000081046	0.0739947	1	28	14	24.1024	466.486	20.4838	0.0439109
ENSSSAG00000081484	0.0739947	1	24	10	160.928	5715.06	245.344	0.0429293
ENSSSAG00000081722	0.0739947	1	20	4	25.3357	761.069	39.2497	0.0515718
ENSSSAG00000082186	0.0739947	1	20	2	12.9177	294.724	16.5329	0.0560962
ENSSSAG00000084100	0.0739947	1	20	12	26.403	694.15	30.8627	0.0444612
ENSSSAG00000086709	0.0739947	1	20	12	6.70557	100.606	7.58303	0.0753736
ENSSSAG00000091533	0.0739947	1	20	14	8.87722	67.5309	8.93522	0.132313
ENSSSAG00000092218	0.0739947	1	24	0	16.0503	405.806	17.1821	0.0423408
ENSSSAG00000092859	0.0739947	1	24	10	67.5856	2184.11	80.627	0.0369152
ENSSSAG00000095500	0.0739947	1	28	18	16.7777	326.622	15.703	0.0480771
ENSSSAG00000095905	0.0739947	1	28	24	36.07	1042.2	43.614	0.041848
ENSSSAG00000096870	0.0739947	1	20	4	8.226	134.887	9.11229	0.0675552
ENSSSAG00000100175	0.0739947	1	24	22	7.29179	123.674	7.85344	0.0635012
ENSSSAG00000101335	0.0739947	1	20	12	7.66792	91.1927	8.19985	0.0899178
ENSSSAG00000104604	0.0739947	1	20	2	15.5347	354.186	19.0823	0.0538763
ENSSSAG00000110730	0.0739947	1	20	16	8.5258	127.086	7.6639	0.060305
ENSSSAG00000110907	0.0739947	1	28	6	34.9975	481.518	22.6833	0.0471079
ENSSSAG00000114707	0.0739947	1	28	10	4.99779	43.7185	3.73912	0.0855271
ENSSSAG00000115338	0.0739947	1	24	12	4.78088	59.3306	5.40313	0.0910683
ENSSSAG00000116048	0.0739947	1	28	10	20.8828	532.608	31.5359	0.0592104
ENSSSAG00000117622	0.0739947	1	28	16	18.4817	149.461	14.9551	0.100061
ENSSSAG00000120562	0.0739947	1	28	26	29.8899	998.49	22.1224	0.0221559
ENSSSAG00000121438	0.0739947	1	28	24	16.8453	341.779	21.2918	0.062297
ENSSSAG00000000804	0.0779399	1	28	10	6.83444	109.244	11.3448	0.103848
ENSSSAG00000002450	0.0779399	1	24	0	18.5343	725.019	15.9022	0.0219335
ENSSSAG00000003135	0.0779399	1	20	4	24.1224	623.568	30.2682	0.0485403
ENSSSAG00000004105	0.0779399	1	28	8	59.5614	2434.55	100.552	0.0413021
ENSSSAG00000004897	0.0779399	1	20	4	53.6134	2361.94	80.4618	0.034066
ENSSSAG00000005739	0.0779399	1	28	8	6.71961	111.434	9.87064	0.0885787
ENSSSAG00000022591	0.0779399	1	28	4	4.19846	24.3217	2.89502	0.11903
ENSSSAG00000028702	0.0779399	1	20	12	36.581	1107.61	53.8664	0.0486331
ENSSSAG00000038386	0.0779399	1	20	4	21.5517	384.002	20.7909	0.0541428
ENSSSAG00000038629	0.0779399	1	28	8	112.174	3128.66	220.736	0.070553
ENSSSAG00000039689	0.0779399	1	24	22	23.0208	366.885	25.3767	0.069168
ENSSSAG00000039993	0.0779399	1	28	26	5.34794	81.5249	5.77733	0.0708658
ENSSSAG00000040976	0.0779399	1	20	12	12.0783	434.918	18.8099	0.0432493
ENSSSAG00000041564	0.0779399	1	24	10	49.1745	2781.38	59.0194	0.0212195
ENSSSAG00000041880	0.0779399	1	20	4	15.385	221.644	17.0499	0.0769247
ENSSSAG00000043713	0.0779399	1	24	4	11.7507	304.459	12.6696	0.0416134
ENSSSAG00000046580	0.0779399	1	20	2	22.1635	632.631	22.5538	0.0356507
ENSSSAG00000046721	0.0779399	1	28	10	10.2921	309.862	15.0965	0.0487203
ENSSSAG00000047423	0.0779399	1	20	4	6.52784	127.111	6.84777	0.0538722
ENSSSAG00000049613	0.0779399	1	28	18	13.5202	190.26	12.9339	0.0679803
ENSSSAG00000049945	0.0779399	1	20	12	23.1947	406.963	29.9831	0.0736752
ENSSSAG00000053535	0.0779399	1	28	24	14.6066	291.846	20.2645	0.0694356
ENSSSAG00000055132	0.0779399	1	20	6	9.42277	35.7387	7.15517	0.200208
ENSSSAG00000057471	0.0779399	1	20	2	1.65021	16.3812	2.83874	0.173292
ENSSSAG00000058100	0.0779399	1	28	22	7.47074	72.476	4.54653	0.0627316
ENSSSAG00000059155	0.0779399	1	28	24	28.0734	1389.57	32.4498	0.0233524
ENSSSAG00000062279	0.0779399	1	20	4	11.6857	73.3956	11.9491	0.162804
ENSSSAG00000063694	0.0779399	1	20	14	5.2489	59.8285	5.76866	0.09642
ENSSSAG00000064277	0.0779399	1	20	14	29.7179	564.773	40.7122	0.072086
ENSSSAG00000065444	0.0779399	1	20	16	42.0816	1456.48	51.6439	0.0354581
ENSSSAG00000065466	0.0779399	1	20	14	14.8051	235.992	13.9429	0.059082
ENSSSAG00000066596	0.0779399	1	28	14	11.0506	94.622	7.54289	0.079716
ENSSSAG00000066762	0.0779399	1	24	10	19.7502	660.561	28.8118	0.0436173
ENSSSAG00000067799	0.0779399	1	28	8	35.0497	1704.68	80.2424	0.0470719
ENSSSAG00000069554	0.0779399	1	24	2	10.7998	376.86	13.9443	0.0370014
ENSSSAG00000070190	0.0779399	1	28	8	300.009	11282.9	453.075	0.0401558
ENSSSAG00000070732	0.0779399	1	20	2	4.38996	31.4872	4.17552	0.13261
ENSSSAG00000072984	0.0779399	1	28	22	5.99848	283.221	14.6385	0.0516858
ENSSSAG00000073404	0.0779399	1	20	16	7.13532	80.7863	6.5003	0.0804629
ENSSSAG00000073619	0.0779399	1	20	2	16.6688	488.64	29.1372	0.0596291
ENSSSAG00000074146	0.0779399	1	20	6	32.9434	947.812	30.3705	0.0320427
ENSSSAG00000074382	0.0779399	1	24	8	38.8432	671.476	44.4799	0.066242
ENSSSAG00000076358	0.0779399	1	20	4	5.7198	189.61	9.31492	0.0491267
ENSSSAG00000078522	0.0779399	1	20	14	6.85745	76.372	7.37268	0.0965365
ENSSSAG00000078683	0.0779399	1	24	20	15.0378	381.651	15.2647	0.0399964
ENSSSAG00000078704	0.0779399	1	20	4	35.2882	635.64	26.932	0.0423699
ENSSSAG00000078739	0.0779399	1	20	14	24.3613	565.295	25.9503	0.0459058
ENSSSAG00000079678	0.0779399	1	24	6	7.53549	55.7133	5.27299	0.0946451
ENSSSAG00000080288	0.0779399	1	24	0	20.8497	602.673	28.1905	0.0467758
ENSSSAG00000081518	0.0779399	1	20	16	380.07	11347.8	419.743	0.0369888
ENSSSAG00000082947	0.0779399	1	28	8	76.3371	2098.41	83.6009	0.0398401
ENSSSAG00000084648	0.0779399	1	24	16	18.3769	690.559	27.5373	0.0398769
ENSSSAG00000085321	0.0779399	1	24	12	2.619	14.6666	2.74064	0.186862
ENSSSAG00000086226	0.0779399	1	20	16	22.1618	251.262	28.697	0.114212
ENSSSAG00000086235	0.0779399	1	28	24	10.9717	114.419	11.0101	0.0962254
ENSSSAG00000086568	0.0779399	1	28	8	14.9335	318.58	14.941	0.0468987
ENSSSAG00000086963	0.0779399	1	28	24	13.0749	259.107	15.5128	0.0598703
ENSSSAG00000087077	0.0779399	1	28	20	4.29247	56.4643	4.60677	0.0815872
ENSSSAG00000089532	0.0779399	1	24	22	3.76592	66.1911	4.13065	0.0624049
ENSSSAG00000089535	0.0779399	1	24	0	2.68692	16.3429	2.57939	0.157829
ENSSSAG00000096379	0.0779399	1	20	4	45.8688	1631.51	49.4814	0.0303285
ENSSSAG00000096429	0.0779399	1	20	4	6.25023	273.125	15.0356	0.0550503
ENSSSAG00000099031	0.0779399	1	28	10	16.5886	243.069	18.5236	0.0762071
ENSSSAG00000099931	0.0779399	1	20	4	5.72217	117.543	9.51304	0.0809325
ENSSSAG00000104479	0.0779399	1	24	12	17.6914	307.166	43.5789	0.141874
ENSSSAG00000104771	0.0779399	1	28	8	199.765	5464.21	266.937	0.0488518
ENSSSAG00000104960	0.0779399	1	20	4	18.8301	925.64	22.9776	0.0248235
ENSSSAG00000108375	0.0779399	1	24	14	2.2867	68.8312	4.69678	0.0682361
ENSSSAG00000108609	0.0779399	1	20	2	2.67201	26.3894	3.52099	0.133424
ENSSSAG00000110305	0.0779399	1	20	2	5.72887	70.6653	6.82987	0.0966509
ENSSSAG00000110384	0.0779399	1	28	24	26.3479	699.113	29.6085	0.0423516
ENSSSAG00000112764	0.0779399	1	20	4	6.7687	107.098	6.95346	0.064926
ENSSSAG00000114073	0.0779399	1	20	2	8.35845	275.02	14.3145	0.052049
ENSSSAG00000114813	0.0779399	1	28	12	4.60462	48.8221	5.18117	0.106123
ENSSSAG00000116315	0.0779399	1	28	14	3.9318	60.3941	5.42836	0.0898824
ENSSSAG00000116840	0.0779399	1	28	0	2.10688	17.5816	2.38309	0.135544
ENSSSAG00000118228	0.0779399	1	24	0	4.39446	147.006	7.35149	0.0500082
ENSSSAG00000118860	0.0779399	1	28	22	11.1281	252.33	16.732	0.06631
ENSSSAG00000121692	0.0779399	1	28	8	43.879	798.489	56.8247	0.0711653
ENSSSAG00000000556	0.0820725	1	20	2	264.561	11747.9	560.057	0.047673
ENSSSAG00000001574	0.0820725	1	20	14	105.094	1533.42	116.585	0.0760295
ENSSSAG00000003617	0.0820725	1	24	8	2.88005	15.1175	2.65845	0.175852
ENSSSAG00000006609	0.0820725	1	28	8	6.40417	247.537	10.0133	0.0404519
ENSSSAG00000007404	0.0820725	1	28	14	11.2182	173.445	13.8394	0.0797911
ENSSSAG00000010801	0.0820725	1	28	20	13.8584	62.9651	9.68595	0.15383
ENSSSAG00000039715	0.0820725	1	28	8	26.1644	1190.45	46.7733	0.0392905
ENSSSAG00000041925	0.0820725	1	20	10	25.0142	1007.38	25.3971	0.0252111
ENSSSAG00000043488	0.0820725	1	20	4	5.75509	182.361	8.52032	0.0467224
ENSSSAG00000043566	0.0820725	1	28	26	21.3728	523.488	17.9468	0.0342832
ENSSSAG00000044027	0.0820725	1	24	2	16.2435	596.301	23.4875	0.0393887
ENSSSAG00000046261	0.0820725	1	28	24	30.8708	677.379	29.0073	0.0428228
ENSSSAG00000048774	0.0820725	1	20	14	11.1434	191.495	11.3261	0.0591456
ENSSSAG00000051910	0.0820725	1	28	22	22.8681	387.336	17.4563	0.0450675
ENSSSAG00000053040	0.0820725	1	24	10	7.41568	102.517	9.63562	0.0939901
ENSSSAG00000053486	0.0820725	1	24	16	18.7215	387.733	25.2864	0.0652161
ENSSSAG00000053636	0.0820725	1	28	20	16.1127	176.905	11.4933	0.0649684
ENSSSAG00000053929	0.0820725	1	20	16	54.3432	1140.39	54.1026	0.0474423
ENSSSAG00000055900	0.0820725	1	20	14	17.3434	471.064	23.8072	0.0505391
ENSSSAG00000058809	0.0820725	1	28	22	27.704	618.871	43.6749	0.0705718
ENSSSAG00000059986	0.0820725	1	20	14	54.2991	629.421	51.193	0.0813335
ENSSSAG00000059987	0.0820725	1	20	16	11.3079	207.8	10.0133	0.0481873
ENSSSAG00000064865	0.0820725	1	24	14	9.27702	130.437	11.3931	0.0873456
ENSSSAG00000064977	0.0820725	1	28	10	54.2643	210.392	40.2448	0.191285
ENSSSAG00000065629	0.0820725	1	28	8	146.618	5243.19	294.854	0.0562357
ENSSSAG00000065807	0.0820725	1	28	26	34.3553	1286.85	55.2288	0.0429177
ENSSSAG00000066359	0.0820725	1	20	16	20.4057	226.231	26.4772	0.117036
ENSSSAG00000067230	0.0820725	1	20	14	3.63615	30.4127	4.07388	0.133953
ENSSSAG00000067750	0.0820725	1	20	4	46.7767	1097.64	65.1066	0.059315
ENSSSAG00000068166	0.0820725	1	28	10	103.907	3900.24	67.8434	0.0173947
ENSSSAG00000068171	0.0820725	1	28	24	16.4763	606.167	20.5749	0.0339427
ENSSSAG00000070026	0.0820725	1	20	12	6.16754	71.0351	7.94783	0.111886
ENSSSAG00000070543	0.0820725	1	28	10	18.5254	289.112	15.146	0.0523882
ENSSSAG00000073368	0.0820725	1	20	14	32.7636	708.081	43.0545	0.0608044
ENSSSAG00000074074	0.0820725	1	20	14	26.8191	772.074	38.5718	0.0499586
ENSSSAG00000074250	0.0820725	1	20	14	25.6592	573.471	35.2431	0.0614557
ENSSSAG00000075455	0.0820725	1	20	16	8.28379	141.467	7.77405	0.0549531
ENSSSAG00000075471	0.0820725	1	20	12	10.4728	345.864	15.083	0.0436098
ENSSSAG00000075506	0.0820725	1	24	22	29.5481	672.207	35.0107	0.0520831
ENSSSAG00000076818	0.0820725	1	20	2	9.7924	183.364	9.66697	0.0527202
ENSSSAG00000077344	0.0820725	1	28	10	21.8841	324.727	22.6168	0.0696488
ENSSSAG00000078634	0.0820725	1	28	10	112.366	2895.2	128.017	0.0442168
ENSSSAG00000080113	0.0820725	1	20	12	43.7888	1581.87	55.1883	0.034888
ENSSSAG00000080464	0.0820725	1	20	6	5.22048	30.3452	4.77119	0.15723
ENSSSAG00000081079	0.0820725	1	28	8	154.649	3216.56	188.548	0.0586178
ENSSSAG00000083342	0.0820725	1	28	24	2.34003	27.3985	2.97974	0.108755
ENSSSAG00000085319	0.0820725	1	20	12	6.16817	651.003	12.5945	0.0193463
ENSSSAG00000086179	0.0820725	1	24	4	18.5783	802.381	30.452	0.037952
ENSSSAG00000087586	0.0820725	1	28	10	1.93001	13.1248	2.07549	0.158134
ENSSSAG00000087811	0.0820725	1	20	2	12.3395	231.476	12.9253	0.0558386
ENSSSAG00000089739	0.0820725	1	28	8	8.7797	64.382	5.34742	0.0830577
ENSSSAG00000091206	0.0820725	1	28	20	2.33313	23.633	3.29502	0.139425
ENSSSAG00000091609	0.0820725	1	28	26	4.63259	65.6163	4.6425	0.0707522
ENSSSAG00000092279	0.0820725	1	28	10	6.00124	37.8354	3.62506	0.0958114
ENSSSAG00000093209	0.0820725	1	20	14	67.1716	732.469	73.3476	0.100137
ENSSSAG00000093284	0.0820725	1	24	12	1.6834	38.3688	3.35519	0.0874458
ENSSSAG00000093628	0.0820725	1	28	20	2.45567	14.3253	2.49562	0.174211
ENSSSAG00000097430	0.0820725	1	20	4	5.38037	185.379	9.96874	0.0537748
ENSSSAG00000099048	0.0820725	1	20	14	87.4744	1489.69	98.259	0.0659595
ENSSSAG00000099188	0.0820725	1	20	4	4.923	72.1401	5.18461	0.0718687
ENSSSAG00000100717	0.0820725	1	24	14	28.7005	2754.09	67.7673	0.0246061
ENSSSAG00000102016	0.0820725	1	20	6	3.92722	43.4553	3.87534	0.08918
ENSSSAG00000103598	0.0820725	1	28	0	16.2738	234.845	31.422	0.133799
ENSSSAG00000105616	0.0820725	1	28	24	109.992	1431.49	102.168	0.0713719
ENSSSAG00000107769	0.0820725	1	20	4	1.52859	10.8998	1.7535	0.160874
ENSSSAG00000109438	0.0820725	1	28	22	4.46583	12.0932	3.48444	0.288131
ENSSSAG00000109606	0.0820725	1	20	6	24.4539	577.371	22.7606	0.0394211
ENSSSAG00000110219	0.0820725	1	28	18	3.05354	56.035	6.46869	0.11544
ENSSSAG00000113451	0.0820725	1	28	14	2.77272	27.8636	3.04559	0.109303
ENSSSAG00000113605	0.0820725	1	20	4	62.5523	1177.77	69.1469	0.05871
ENSSSAG00000113957	0.0820725	1	20	4	21.4663	392.964	22.2849	0.0567099
ENSSSAG00000115158	0.0820725	1	28	26	6.69081	98.883	10.4838	0.106022
ENSSSAG00000117756	0.0820725	1	20	4	15.5214	39.877	11.9993	0.300908
ENSSSAG00000119075	0.0820725	1	24	14	6.04814	31.1846	8.40244	0.269442
ENSSSAG00000120719	0.0820725	1	20	2	10.117	239.274	13.7033	0.0572705
ENSSSAG00000121427	0.0820725	1	28	14	5.29009	45.489	4.52875	0.099557
ENSSSAG00000121780	0.0820725	1	28	10	18.6551	882.204	62.0147	0.0702952
ENSSSAG00000083718	0.0842365	1	24	8	6.25526	13.4463	5.07964	0.377771
ENSSSAG00000000496	0.0864005	1	28	10	43.994	1860.08	108.609	0.0583891
ENSSSAG00000001001	0.0864005	1	20	16	194.894	5423.71	191.592	0.035325
ENSSSAG00000001291	0.0864005	1	20	14	3.52169	32.899	4.06647	0.123605
ENSSSAG00000001872	0.0864005	1	24	20	20.4819	778.482	20.4349	0.0262497
ENSSSAG00000003802	0.0864005	1	28	10	13.0266	219.748	16.2247	0.0738333
ENSSSAG00000004302	0.0864005	1	28	0	4.25253	44.3937	7.11528	0.160277
ENSSSAG00000005434	0.0864005	1	28	8	14.9468	240.501	15.7132	0.0653351
ENSSSAG00000015253	0.0864005	1	28	8	26.2407	2049.55	42.3156	0.0206463
ENSSSAG00000016871	0.0864005	1	28	10	11.5794	290.752	14.8822	0.0511852
ENSSSAG00000018923	0.0864005	1	20	16	31.5907	575.339	27.2033	0.0472821
ENSSSAG00000034396	0.0864005	1	28	20	5.37698	54.7385	5.47451	0.100012
ENSSSAG00000038528	0.0864005	1	20	14	70.7441	2123.88	68.2937	0.0321552
ENSSSAG00000039420	0.0864005	1	28	10	27.9387	1622.42	42.5515	0.0262271
ENSSSAG00000040763	0.0864005	1	28	16	5.36634	71.4307	4.08858	0.0572385
ENSSSAG00000041009	0.0864005	1	24	4	6.42137	191.704	9.81909	0.0512201
ENSSSAG00000043023	0.0864005	1	20	10	3.10896	22.4851	2.2157	0.0985406
ENSSSAG00000045359	0.0864005	1	28	22	28.0035	634.347	38.1057	0.0600707
ENSSSAG00000046622	0.0864005	1	20	6	14.7982	376.903	14.9542	0.0396766
ENSSSAG00000047472	0.0864005	1	20	14	22.4402	878.007	40.0311	0.0455931
ENSSSAG00000050863	0.0864005	1	20	2	4.95454	66.1779	5.38149	0.0813186
ENSSSAG00000054937	0.0864005	1	20	14	43.8336	646.403	53.1963	0.0822959
ENSSSAG00000055388	0.0864005	1	28	22	13.841	418.045	15.2543	0.0364898
ENSSSAG00000055698	0.0864005	1	20	4	46.9525	878.53	40.5559	0.0461634
ENSSSAG00000058323	0.0864005	1	20	4	21.5714	1018.52	32.0523	0.0314695
ENSSSAG00000064583	0.0864005	1	28	22	15.5962	167.922	17.065	0.101624
ENSSSAG00000067238	0.0864005	1	20	16	16.4257	258.366	16.5404	0.0640194
ENSSSAG00000067322	0.0864005	1	24	20	3.50689	19.2924	3.4584	0.179262
ENSSSAG00000069808	0.0864005	1	28	18	7.52585	170.26	5.89826	0.0346427
ENSSSAG00000070723	0.0864005	1	20	14	46.8104	1665.96	48.3777	0.0290389
ENSSSAG00000071869	0.0864005	1	20	14	30.4707	718.696	41.9535	0.0583745
ENSSSAG00000072671	0.0864005	1	24	2	76.5282	2366.56	85.2751	0.0360333
ENSSSAG00000073571	0.0864005	1	20	14	16.4176	486.663	14.3416	0.0294693
ENSSSAG00000073906	0.0864005	1	20	6	8.52632	130.984	8.75758	0.06686
ENSSSAG00000075659	0.0864005	1	20	4	34.0625	708.429	35.2212	0.0497173
ENSSSAG00000075973	0.0864005	1	24	2	21.0417	696.521	26.3328	0.0378061
ENSSSAG00000076178	0.0864005	1	20	4	17.3009	458.329	15.2458	0.0332639
ENSSSAG00000076523	0.0864005	1	28	22	2.57313	10.6978	2.29987	0.214986
ENSSSAG00000076685	0.0864005	1	28	0	11.7211	140.139	6.3455	0.0452801
ENSSSAG00000077132	0.0864005	1	28	6	23.5782	264.58	41.5889	0.157188
ENSSSAG00000077784	0.0864005	1	28	24	33.8835	535.234	29.3257	0.0547905
ENSSSAG00000078995	0.0864005	1	20	14	16.6781	212.508	14.2807	0.0672009
ENSSSAG00000079340	0.0864005	1	20	4	8.46016	182.308	11.4918	0.0630349
ENSSSAG00000080132	0.0864005	1	24	20	4.0692	31.3514	3.52931	0.112572
ENSSSAG00000080239	0.0864005	1	28	24	3.80373	51.1773	4.71032	0.0920393
ENSSSAG00000081701	0.0864005	1	28	10	51.0238	3153.92	87.5058	0.0277451
ENSSSAG00000084678	0.0864005	1	28	24	23.6747	414.44	54.244	0.130885
ENSSSAG00000085068	0.0864005	1	24	12	15.2441	217.222	14.3632	0.0661224
ENSSSAG00000086182	0.0864005	1	20	10	5.64786	35.5606	4.55288	0.128031
ENSSSAG00000088474	0.0864005	1	28	26	1.60124	10.7208	1.75662	0.16385
ENSSSAG00000088837	0.0864005	1	20	6	7.07708	103.972	5.79371	0.0557238
ENSSSAG00000088922	0.0864005	1	28	24	25.8479	577.85	43.4093	0.075122
ENSSSAG00000092196	0.0864005	1	20	0	4.24787	22.2521	4.24992	0.190989
ENSSSAG00000093164	0.0864005	1	28	10	7.13334	192.57	10.0724	0.0523054
ENSSSAG00000095247	0.0864005	1	20	12	10.5623	121.452	8.43782	0.0694747
ENSSSAG00000096085	0.0864005	1	20	8	1.58141	12.5347	1.69226	0.135006
ENSSSAG00000098412	0.0864005	1	20	14	3.89076	26.8276	4.24974	0.158409
ENSSSAG00000098691	0.0864005	1	28	22	27.9773	848.824	49.0673	0.0578062
ENSSSAG00000098791	0.0864005	1	20	4	14.2354	224.301	12.4607	0.0555536
ENSSSAG00000100296	0.0864005	1	28	8	5.38115	47.8727	3.67096	0.0766818
ENSSSAG00000100755	0.0864005	1	24	20	15.0769	348.448	16.5418	0.0474728
ENSSSAG00000102247	0.0864005	1	20	2	7.59973	134	10.3196	0.0770124
ENSSSAG00000102881	0.0864005	1	28	6	20.1434	802.131	31.8233	0.0396735
ENSSSAG00000103526	0.0864005	1	20	12	10.8138	263.24	12.3099	0.0467628
ENSSSAG00000104201	0.0864005	1	20	12	9.14587	350.17	14.6751	0.0419085
ENSSSAG00000107852	0.0864005	1	24	0	1.81342	13.2447	1.72228	0.130036
ENSSSAG00000108208	0.0864005	1	24	6	4.33338	49.4713	5.0313	0.101701
ENSSSAG00000109272	0.0864005	1	24	0	25.429	1080.26	29.8566	0.0276383
ENSSSAG00000112090	0.0864005	1	24	4	6.88034	70.0425	8.54076	0.121937
ENSSSAG00000113296	0.0864005	1	24	22	2.9683	36.1137	2.49673	0.0691353
ENSSSAG00000116514	0.0864005	1	28	24	25.1878	1185.2	34.5183	0.0291245
ENSSSAG00000118943	0.0864005	1	28	18	1.95631	14.1177	2.53408	0.179497
ENSSSAG00000119524	0.0864005	1	20	12	6.50266	146.783	7.01445	0.0477879
ENSSSAG00000119555	0.0864005	1	28	2	5.23031	22.2575	3.85954	0.173404
ENSSSAG00000121775	0.0864005	1	20	4	23.7292	1051.55	36.2752	0.0344969
ENSSSAG00000103823	0.088666	1	20	2	3.61011	12.8047	4.38417	0.342387
ENSSSAG00000000792	0.0909315	1	28	10	18.1843	1252.82	30.3652	0.0242375
ENSSSAG00000001063	0.0909315	1	20	12	9.86022	176.446	14.4533	0.0819135
ENSSSAG00000002102	0.0909315	1	28	6	58.346	1169.83	44.8397	0.0383302
ENSSSAG00000002786	0.0909315	1	20	14	4.50693	61.3868	6.61766	0.107803
ENSSSAG00000003747	0.0909315	1	28	10	20.5409	711.71	27.749	0.0389893
ENSSSAG00000006653	0.0909315	1	28	8	25.4705	1476.82	61.7838	0.0418357
ENSSSAG00000006698	0.0909315	1	28	6	17.6992	782.953	11.2574	0.0143781
ENSSSAG00000008286	0.0909315	1	20	16	33.7199	1047.45	32.4484	0.0309785
ENSSSAG00000009092	0.0909315	1	28	26	16.6643	619.989	27.1219	0.0437458
ENSSSAG00000010537	0.0909315	1	28	12	10.8541	374.773	17.3982	0.0464234
ENSSSAG00000039501	0.0909315	1	24	22	5.57564	57.225	7.4241	0.129735
ENSSSAG00000041657	0.0909315	1	28	16	7.1835	44.7443	5.79202	0.129447
ENSSSAG00000042932	0.0909315	1	24	12	13.6356	418.067	18.5754	0.0444316
ENSSSAG00000043009	0.0909315	1	28	20	3.75325	76.4999	4.79163	0.0626357
ENSSSAG00000043509	0.0909315	1	28	6	20.4227	343.712	25.4436	0.0740258
ENSSSAG00000044840	0.0909315	1	28	24	23.8032	751.686	30.7553	0.0409151
ENSSSAG00000045260	0.0909315	1	24	22	37.7766	769.052	44.9626	0.058465
ENSSSAG00000046794	0.0909315	1	20	14	74.1184	1621.24	80.0459	0.0493733
ENSSSAG00000048654	0.0909315	1	20	4	60.6184	1628.44	73.1954	0.0449483
ENSSSAG00000049017	0.0909315	1	28	8	13.0317	410.746	18.9687	0.0461811
ENSSSAG00000049958	0.0909315	1	24	10	3.56351	52.0219	4.08557	0.0785355
ENSSSAG00000051985	0.0909315	1	28	10	49.3262	1569.41	53.3671	0.0340046
ENSSSAG00000052059	0.0909315	1	28	24	66.1813	2266.53	135.525	0.0597939
ENSSSAG00000053710	0.0909315	1	20	2	31.6685	740.392	37.5748	0.0507499
ENSSSAG00000055344	0.0909315	1	20	12	11.5414	156.165	12.3089	0.0788198
ENSSSAG00000055843	0.0909315	1	20	16	20.6168	348.777	19.2095	0.0550768
ENSSSAG00000056981	0.0909315	1	20	4	16.3086	428.719	20.2733	0.0472881
ENSSSAG00000057288	0.0909315	1	20	16	8.62232	259.846	10.6026	0.0408035
ENSSSAG00000063236	0.0909315	1	20	16	45.939	895.73	45.6428	0.050956
ENSSSAG00000063269	0.0909315	1	24	14	24.071	1223.46	32.2515	0.0263608
ENSSSAG00000063507	0.0909315	1	20	14	13.5632	388.267	20.8541	0.0537106
ENSSSAG00000065406	0.0909315	1	20	12	24.4363	590.311	38.391	0.0650352
ENSSSAG00000067234	0.0909315	1	28	4	30.9863	499.451	22.5034	0.0450562
ENSSSAG00000067531	0.0909315	1	24	0	3.35857	26.8254	2.91042	0.108495
ENSSSAG00000068607	0.0909315	1	20	14	37.2615	807.52	42.1495	0.0521962
ENSSSAG00000070128	0.0909315	1	28	10	20.5206	688.683	17.2437	0.0250387
ENSSSAG00000070559	0.0909315	1	20	12	35.2215	1698.29	38.6109	0.0227352
ENSSSAG00000070581	0.0909315	1	20	6	4.85911	93.2503	5.86075	0.0628497
ENSSSAG00000070795	0.0909315	1	20	12	6.33203	177.01	8.15063	0.0460461
ENSSSAG00000070873	0.0909315	1	28	8	456.47	32824.4	1448.96	0.0441428
ENSSSAG00000072514	0.0909315	1	28	24	34.0759	2365.54	73.0258	0.0308707
ENSSSAG00000072862	0.0909315	1	20	14	40.3068	732.653	41.7273	0.0569537
ENSSSAG00000074834	0.0909315	1	28	24	22.2956	1113.23	30.402	0.0273097
ENSSSAG00000075007	0.0909315	1	28	24	5.78249	34.6741	6.14858	0.177325
ENSSSAG00000075382	0.0909315	1	28	8	117.186	2276.55	121.791	0.053498
ENSSSAG00000076495	0.0909315	1	28	20	12.518	300.429	13.6391	0.0453986
ENSSSAG00000077983	0.0909315	1	28	22	32.283	1504.62	36.2628	0.024101
ENSSSAG00000078218	0.0909315	1	28	24	48.7462	1593.62	60.334	0.0378598
ENSSSAG00000078690	0.0909315	1	24	0	11.3859	363.819	14.8482	0.0408119
ENSSSAG00000079668	0.0909315	1	24	4	20.4128	624.406	18.613	0.0298092
ENSSSAG00000081475	0.0909315	1	20	14	30.9847	664.489	36.6024	0.0550835
ENSSSAG00000081990	0.0909315	1	24	10	35.8746	395.484	52.0693	0.13166
ENSSSAG00000083324	0.0909315	1	20	14	9.89689	87.2188	8.76304	0.100472
ENSSSAG00000084721	0.0909315	1	24	4	7.26481	37.282	8.29389	0.222464
ENSSSAG00000086480	0.0909315	1	24	0	10.6726	164.85	9.42727	0.057187
ENSSSAG00000086900	0.0909315	1	20	4	22.5919	371.659	23.0228	0.061946
ENSSSAG00000089832	0.0909315	1	28	8	49.1718	1498.68	60.3668	0.04028
ENSSSAG00000093593	0.0909315	1	20	12	15.4054	663.694	23.6282	0.0356011
ENSSSAG00000094218	0.0909315	1	20	2	8.46558	102.243	9.72713	0.0951375
ENSSSAG00000097209	0.0909315	1	24	6	29.8823	352.631	29.2114	0.0828384
ENSSSAG00000098575	0.0909315	1	24	18	3.59798	21.0508	4.59844	0.218445
ENSSSAG00000098792	0.0909315	1	28	8	86.1196	1869.15	92.0344	0.0492387
ENSSSAG00000099532	0.0909315	1	20	2	24.5407	1019.15	34.4305	0.0337835
ENSSSAG00000102351	0.0909315	1	20	12	31.1553	390.993	35.7257	0.0913718
ENSSSAG00000102496	0.0909315	1	20	6	11.5356	382.611	12.4878	0.0326384
ENSSSAG00000102703	0.0909315	1	28	22	12.0491	170.819	10.4253	0.0610311
ENSSSAG00000103397	0.0909315	1	28	22	4.49892	32.4887	3.39797	0.104589
ENSSSAG00000104485	0.0909315	1	24	22	4.99554	88.8989	4.84969	0.0545529
ENSSSAG00000105425	0.0909315	1	20	4	18.4318	521.557	23.2655	0.0446079
ENSSSAG00000108716	0.0909315	1	24	12	2.07268	12.2735	2.43153	0.198112
ENSSSAG00000108976	0.0909315	1	24	2	5.55401	99.1962	5.55433	0.0559933
ENSSSAG00000113460	0.0909315	1	20	16	58.0176	1174.22	56.7949	0.0483681
ENSSSAG00000116793	0.0909315	1	28	8	334.808	9122.65	503.309	0.0551714
ENSSSAG00000117394	0.0909315	1	28	22	32.5564	557.111	20.7066	0.0371677
ENSSSAG00000118642	0.0909315	1	28	16	0.872844	12.6166	2.43568	0.193053
ENSSSAG00000120168	0.0909315	1	20	14	66.7379	1256.61	78.6571	0.0625946
ENSSSAG00000120200	0.0909315	1	20	8	27.0229	390.131	21.1941	0.0543256
ENSSSAG00000000814	0.0956739	1	28	24	9.18003	98.3795	9.53262	0.0968963
ENSSSAG00000001899	0.0956739	1	20	14	5.61489	87.9905	5.48892	0.0623808
ENSSSAG00000003745	0.0956739	1	28	10	21.7622	629.053	24.0106	0.0381694
ENSSSAG00000004312	0.0956739	1	20	14	53.5127	604.932	56.3992	0.0932323
ENSSSAG00000004383	0.0956739	1	24	8	5.0007	25.3855	10.8121	0.425917
ENSSSAG00000004604	0.0956739	1	20	14	43.981	1204.99	38.9996	0.0323651
ENSSSAG00000006017	0.0956739	1	24	6	24.4373	222.839	26.6283	0.119495
ENSSSAG00000006166	0.0956739	1	28	8	6.11937	213.97	13.5663	0.0634027
ENSSSAG00000006514	0.0956739	1	20	2	3.05472	33.313	2.75785	0.082786
ENSSSAG00000008264	0.0956739	1	28	24	3.01834	37.7702	4.26779	0.112993
ENSSSAG00000008891	0.0956739	1	28	24	3.97272	256.704	13.5576	0.0528143
ENSSSAG00000025146	0.0956739	1	20	2	10.1698	160.78	11.3761	0.0707555
ENSSSAG00000038359	0.0956739	1	28	20	2.07452	28.3039	2.82403	0.0997755
ENSSSAG00000041794	0.0956739	1	28	10	64.9339	2450.02	119.998	0.0489783
ENSSSAG00000042673	0.0956739	1	24	14	20.4262	681.164	18.7923	0.0275885
ENSSSAG00000044157	0.0956739	1	20	14	64.2903	816.244	57.247	0.0701346
ENSSSAG00000046550	0.0956739	1	28	6	44.2736	2047.54	55.0769	0.0268991
ENSSSAG00000048073	0.0956739	1	20	14	50.0782	951.438	48.2255	0.050687
ENSSSAG00000049245	0.0956739	1	28	22	29.1469	593.457	30.1165	0.0507476
ENSSSAG00000051730	0.0956739	1	20	4	12.4046	234.507	16.4621	0.0701986
ENSSSAG00000051852	0.0956739	1	20	6	10.4411	222.848	12.1324	0.0544423
ENSSSAG00000052774	0.0956739	1	28	8	456.856	10439	437.422	0.0419029
ENSSSAG00000055482	0.0956739	1	28	8	46.0418	1343.07	47.0034	0.0349969
ENSSSAG00000056580	0.0956739	1	24	0	7.57327	175.608	12.3091	0.0700944
ENSSSAG00000062619	0.0956739	1	28	24	50.3418	1373.76	81.7282	0.0594923
ENSSSAG00000062923	0.0956739	1	20	4	7.58079	175.673	8.30731	0.0472884
ENSSSAG00000064495	0.0956739	1	28	24	4.12983	26.0741	3.81086	0.146155
ENSSSAG00000065271	0.0956739	1	20	14	30.5285	424.309	34.0515	0.0802516
ENSSSAG00000065979	0.0956739	1	20	16	44.4029	1202.5	40.5551	0.0337257
ENSSSAG00000066300	0.0956739	1	28	24	21.4672	312.966	24.963	0.0797626
ENSSSAG00000067116	0.0956739	1	20	4	2.78337	62.5683	5.79403	0.0926032
ENSSSAG00000067626	0.0956739	1	20	4	16.7377	588.856	21.1679	0.0359474
ENSSSAG00000067997	0.0956739	1	20	14	19.1969	503.089	33.9737	0.0675301
ENSSSAG00000069019	0.0956739	1	28	4	14.5133	343.733	8.67842	0.0252475
ENSSSAG00000069246	0.0956739	1	20	6	12.0438	156.408	8.32367	0.0532176
ENSSSAG00000069889	0.0956739	1	24	14	3.85878	45.0256	3.92626	0.0872007
ENSSSAG00000070133	0.0956739	1	20	14	18.5541	288.115	20.3741	0.0707153
ENSSSAG00000072303	0.0956739	1	28	24	176.087	3676.16	149.827	0.0407565
ENSSSAG00000072499	0.0956739	1	24	2	20.9539	717.254	16.0582	0.0223884
ENSSSAG00000073545	0.0956739	1	20	14	9.8307	153.734	10.261	0.066745
ENSSSAG00000073645	0.0956739	1	28	8	6.83538	160.978	9.34605	0.0580581
ENSSSAG00000074337	0.0956739	1	28	24	71.6968	1310.34	65.1549	0.0497238
ENSSSAG00000074481	0.0956739	1	28	8	271.124	9254.56	318.043	0.0343661
ENSSSAG00000075429	0.0956739	1	28	8	49.9736	2054.66	91.951	0.0447525
ENSSSAG00000075719	0.0956739	1	24	16	24.6104	458.796	21.6074	0.0470958
ENSSSAG00000076102	0.0956739	1	20	14	11.9827	180.679	18.0149	0.0997061
ENSSSAG00000077236	0.0956739	1	24	12	6.57008	95.1055	7.93246	0.0834069
ENSSSAG00000077808	0.0956739	1	24	22	51.1856	2009.76	49.5135	0.0246366
ENSSSAG00000079142	0.0956739	1	20	14	28.8632	948.405	29.2555	0.0308471
ENSSSAG00000080245	0.0956739	1	24	0	41.6955	1099.18	40.2319	0.0366017
ENSSSAG00000080749	0.0956739	1	20	16	39.5772	666.561	37.7488	0.0566322
ENSSSAG00000081676	0.0956739	1	24	12	18.3451	283.448	14.4581	0.0510078
ENSSSAG00000081687	0.0956739	1	20	12	6.33394	507.515	13.5873	0.0267722
ENSSSAG00000082580	0.0956739	1	20	2	21.2351	357.799	19.2392	0.053771
ENSSSAG00000082643	0.0956739	1	20	14	125.665	2316.27	134.788	0.0581917
ENSSSAG00000084837	0.0956739	1	20	4	11.075	218.745	10.6397	0.0486399
ENSSSAG00000085604	0.0956739	1	28	12	10.263	160.175	28.177	0.175914
ENSSSAG00000086132	0.0956739	1	24	10	33.6989	1051.38	36.0633	0.034301
ENSSSAG00000086270	0.0956739	1	20	6	6.88526	94.5242	6.53251	0.0691094
ENSSSAG00000087166	0.0956739	1	28	24	51.9385	2047.64	45.1334	0.0220417
ENSSSAG00000088260	0.0956739	1	28	10	17.3602	118.756	16.6173	0.139929
ENSSSAG00000090279	0.0956739	1	20	14	20.6889	366.077	22.1615	0.0605379
ENSSSAG00000092438	0.0956739	1	28	10	12.2316	215.345	19.5544	0.0908046
ENSSSAG00000093686	0.0956739	1	28	22	6.02137	53.8567	4.29753	0.0797957
ENSSSAG00000098706	0.0956739	1	28	10	8.39282	310.56	15.9645	0.0514057
ENSSSAG00000102951	0.0956739	1	28	16	2.33913	17.9074	2.75322	0.153748
ENSSSAG00000109663	0.0956739	1	28	8	31.2493	1841.78	73.8071	0.0400737
ENSSSAG00000109742	0.0956739	1	28	8	2.81766	196.906	9.80263	0.0497832
ENSSSAG00000110034	0.0956739	1	24	22	2.28195	18.6697	2.28525	0.122405
ENSSSAG00000114923	0.0956739	1	20	14	11.3909	263.639	10.5888	0.0401642
ENSSSAG00000115257	0.0956739	1	20	14	58.8698	996.987	68.6997	0.0689074
ENSSSAG00000116542	0.0956739	1	20	2	116.942	3396.27	166.979	0.0491655
ENSSSAG00000118192	0.0956739	1	28	16	0.985131	12.5835	2.04381	0.16242
ENSSSAG00000118923	0.0956739	1	24	2	2.40853	13.0162	2.63891	0.202742
ENSSSAG00000121221	0.0956739	1	28	24	16.4544	313.545	12.6463	0.0403334
ENSSSAG00000122137	0.0956739	1	24	12	194.112	3101.76	196.727	0.0634245
