# Supplementary material for: Onset of circadian rhythmicity in the brain of Atlantic salmon is linked to exogenous feeding
Source: PLoS One. 2024 Nov 15;19(11):e0312911. doi: 10.1371/journal.pone.0312911 (PMC11567551; doi:10.1371/journal.pone.0312911)
Supplement: S5 Table — Result list from MetaCycle, sorted by p-value, including p-values < 0.1. (XLSX) [file pone.0312911.s012.xlsx]

## Sheet: Sheet1
ID	JTK_pvalue	JTK_BH.Q	JTK_period	JTK_adjphase	JTK_amplitude	meta2d_Base	meta2d_AMP	meta2d_rAMP
ENSSSAG00000057994	3.80934e-16	1.41494e-11	24	10	67.2161	344.249	78.8908	0.229168
ENSSSAG00000057147	1.37099e-13	2.5462e-09	24	10	28.5893	201.291	32.7307	0.162604
ENSSSAG00000043542	5.63492e-13	6.97678e-09	24	18	141.881	1091.55	153.583	0.140702
ENSSSAG00000087349	5.98068e-11	5.55366e-07	24	18	149.637	1500.63	133.078	0.0886818
ENSSSAG00000085793	8.05397e-11	5.98314e-07	24	10	67.2077	355.121	71.8246	0.202254
ENSSSAG00000111017	1.08149e-10	6.69514e-07	24	8	46.067	299.692	48.7774	0.162759
ENSSSAG00000063939	3.93626e-10	2.08869e-06	24	12	113.227	1174.35	120.237	0.102386
ENSSSAG00000034358	5.98158e-10	2.77725e-06	24	6	41.055	288.714	43.6613	0.151227
ENSSSAG00000104116	6.86786e-10	2.83444e-06	24	8	50.3707	269.325	52.867	0.196295
ENSSSAG00000073776	1.0355e-09	3.84626e-06	24	10	70.4563	380.25	78.655	0.206851
ENSSSAG00000053535	1.77437e-09	5.99156e-06	24	12	68.1088	438.41	68.9023	0.157164
ENSSSAG00000002479	3.43029e-09	1.06179e-05	24	8	52.5267	497.76	54.7206	0.109934
ENSSSAG00000121834	3.90655e-09	1.11619e-05	24	10	32.4482	223.379	40.306	0.180438
ENSSSAG00000076381	5.74936e-09	1.52539e-05	24	10	18.5768	126.5	17.0049	0.134426
ENSSSAG00000110532	7.41683e-09	1.8366e-05	24	10	134.492	1304.24	141.205	0.108266
ENSSSAG00000063164	1.38771e-08	3.22157e-05	24	18	120.204	839.87	133.794	0.159303
ENSSSAG00000079397	2.26734e-08	4.954e-05	24	10	51.0906	383.885	48.4063	0.126096
ENSSSAG00000064270	2.8885e-08	5.96058e-05	28	10	111.122	612.657	90.9453	0.148444
ENSSSAG00000005057	3.25756e-08	6.36835e-05	24	18	87.5947	903.47	77.896	0.0862186
ENSSSAG00000023910	3.67176e-08	6.49447e-05	24	16	31.9234	350.18	37.9864	0.108477
ENSSSAG00000054056	3.67176e-08	6.49447e-05	24	20	57.5818	289.753	56.502	0.195
ENSSSAG00000007512	4.13638e-08	6.98371e-05	24	10	78.8046	475.069	86.5735	0.182233
ENSSSAG00000001687	4.65728e-08	7.5213e-05	28	10	220.902	2022.7	204.804	0.101253
ENSSSAG00000082446	5.89462e-08	9.12291e-05	24	12	62.9308	1080.91	64.4191	0.0595968
ENSSSAG00000101039	7.44486e-08	0.000110613	28	8	123.49	1924.69	137.529	0.0714552
ENSSSAG00000086740	9.38302e-08	0.000129083	24	10	64.6188	746.083	70.1907	0.0940789
ENSSSAG00000088104	9.38302e-08	0.000129083	24	16	92.8839	1063.49	97.5184	0.0916964
ENSSSAG00000077896	1.18011e-07	0.000156551	24	18	108.757	599.472	95.5032	0.159312
ENSSSAG00000063571	1.32245e-07	0.000169383	24	12	55.3381	411.1	54.7906	0.133278
ENSSSAG00000046108	1.48119e-07	0.000177475	24	8	105.701	901.503	98.2253	0.108957
ENSSSAG00000101428	1.48119e-07	0.000177475	24	18	40.837	334	40.6597	0.121735
ENSSSAG00000031099	1.65814e-07	0.000192468	24	6	60.7409	403.434	63.3627	0.157059
ENSSSAG00000056030	1.85529e-07	0.000202685	28	12	94.7728	1524.22	86.8383	0.0569724
ENSSSAG00000082404	1.85529e-07	0.000202685	24	6	155.749	953.975	142.797	0.149686
ENSSSAG00000104479	2.31918e-07	0.000246124	24	8	168.11	680.15	169.454	0.249142
ENSSSAG00000015626	3.22919e-07	0.000324176	24	6	25.5868	197.316	26.2205	0.132886
ENSSSAG00000041541	3.22919e-07	0.000324176	28	2	20.455	104.132	19.5531	0.187773
ENSSSAG00000083221	3.41576e-07	0.000333882	24	18	5.56542	17.5885	8.49997	0.483268
ENSSSAG00000087159	4.01663e-07	0.000382548	24	8	27.1268	196.021	25.0921	0.128007
ENSSSAG00000078993	4.47639e-07	0.000415678	24	16	24.1166	252.469	26.0181	0.103055
ENSSSAG00000046984	4.98636e-07	0.00042094	24	4	56.4495	203.781	62.904	0.308684
ENSSSAG00000058412	4.98636e-07	0.00042094	28	10	149.062	1431.84	130.975	0.0914727
ENSSSAG00000067134	4.98636e-07	0.00042094	24	4	167.471	484.688	175.349	0.361777
ENSSSAG00000092390	4.98636e-07	0.00042094	28	20	47.2696	607.746	46.8957	0.0771632
ENSSSAG00000068003	7.64045e-07	0.000603823	24	8	109.516	573.765	115.82	0.20186
ENSSSAG00000107267	7.64045e-07	0.000603823	24	6	81.7053	402.976	83.4257	0.207024
ENSSSAG00000109807	7.64045e-07	0.000603823	24	4	32.423	72.7163	41.4392	0.569874
ENSSSAG00000002660	9.4308e-07	0.000714893	24	4	80.7228	247.013	93.9789	0.380461
ENSSSAG00000100825	9.4308e-07	0.000714893	24	6	41.1862	91.8794	41.3247	0.449771
ENSSSAG00000064568	1.04703e-06	0.000762564	24	4	59.075	242.153	67.9467	0.280595
ENSSSAG00000077410	1.04703e-06	0.000762564	24	16	33.6506	310.474	45.2672	0.1458
ENSSSAG00000080749	1.28875e-06	0.000903193	24	6	157.76	958.84	171.833	0.179209
ENSSSAG00000095568	1.28875e-06	0.000903193	24	4	25.4817	122.768	28.6756	0.233576
ENSSSAG00000083937	1.58334e-06	0.0010693	28	12	54.1026	477.169	51.0466	0.106978
ENSSSAG00000117113	1.58334e-06	0.0010693	24	6	273.079	1505.13	301.551	0.20035
ENSSSAG00000097433	1.7538e-06	0.00114286	24	10	198.783	1661.06	155.013	0.0933219
ENSSSAG00000097657	1.7538e-06	0.00114286	28	14	63.5872	523.523	48.0229	0.0917302
ENSSSAG00000061763	1.94171e-06	0.00122242	24	8	34.7707	545.734	36.0468	0.0660518
ENSSSAG00000069525	1.94171e-06	0.00122242	24	10	227.443	1274.69	200.961	0.157654
ENSSSAG00000084943	2.37688e-06	0.00147145	24	16	14.5237	112.523	13.5144	0.120103
ENSSSAG00000041511	2.628e-06	0.00160023	24	14	34.378	317.402	37.6741	0.118695
ENSSSAG00000049896	2.90434e-06	0.00165968	24	8	22.9088	141.175	25.3718	0.179719
ENSSSAG00000056503	2.90434e-06	0.00165968	24	8	36.0178	274.737	41.4327	0.150808
ENSSSAG00000069406	2.90434e-06	0.00165968	24	4	34.8784	142.869	46.3338	0.32431
ENSSSAG00000093647	2.90434e-06	0.00165968	24	4	270.53	1755.37	329.289	0.187589
ENSSSAG00000005289	3.20832e-06	0.00177865	24	6	50.1406	240.98	48.2333	0.200155
ENSSSAG00000111663	3.20832e-06	0.00177865	24	22	81.9771	1107.61	81.6904	0.0737536
ENSSSAG00000052259	3.54253e-06	0.00190701	24	12	67.0158	1576.85	59.7751	0.0379079
ENSSSAG00000071224	3.54253e-06	0.00190701	28	8	59.2029	667.946	50.9141	0.0762248
ENSSSAG00000002804	3.90984e-06	0.00204545	24	20	171.449	1481.94	172.246	0.11623
ENSSSAG00000053472	3.90984e-06	0.00204545	24	10	21.4508	127.272	19.3757	0.152239
ENSSSAG00000054706	4.31333e-06	0.00213619	24	10	44.1283	620.046	45.079	0.0727025
ENSSSAG00000074899	4.31333e-06	0.00213619	24	8	69.04	633.107	65.0896	0.10281
ENSSSAG00000079594	4.31333e-06	0.00213619	24	10	66.9784	995.795	69.6166	0.0699106
ENSSSAG00000104700	4.31333e-06	0.00213619	24	6	57.6908	145.891	55.5157	0.38053
ENSSSAG00000046399	4.75638e-06	0.00223634	28	2	49.1452	362.188	33.0623	0.0912851
ENSSSAG00000072079	4.75638e-06	0.00223634	24	8	39.4582	562.261	36.0777	0.0641654
ENSSSAG00000073369	4.75638e-06	0.00223634	24	16	18.0539	230.57	18.1893	0.0788886
ENSSSAG00000095442	4.75638e-06	0.00223634	24	10	133.595	1942.65	141.379	0.0727765
ENSSSAG00000045980	5.50938e-06	0.00255801	28	10	8.9345	29.2296	12.9676	0.443647
ENSSSAG00000087426	5.77612e-06	0.00261644	24	6	31.4033	455.896	30.7566	0.0674641
ENSSSAG00000109933	5.77612e-06	0.00261644	24	4	55.2181	154.255	67.6693	0.438685
ENSSSAG00000066834	6.36113e-06	0.00284672	24	12	21.4063	268.684	22.3206	0.0830736
ENSSSAG00000065308	7.00237e-06	0.00309638	24	10	32.2038	435.44	28.4511	0.0653386
ENSSSAG00000009220	7.70496e-06	0.00332783	24	4	100.671	877.191	118.89	0.135535
ENSSSAG00000102604	7.70496e-06	0.00332783	24	8	17.917	96.021	16.8151	0.175119
ENSSSAG00000089531	8.47442e-06	0.00361809	24	10	22.4336	165.143	18.448	0.111709
ENSSSAG00000007089	9.31677e-06	0.00380288	24	4	21.0395	124.066	22.3906	0.180473
ENSSSAG00000046064	9.31677e-06	0.00380288	24	6	112.031	701.325	123.485	0.176073
ENSSSAG00000081990	9.31677e-06	0.00380288	28	4	99.6516	544.429	89.5027	0.164397
ENSSSAG00000084562	9.31677e-06	0.00380288	24	4	118.771	367.294	131.972	0.359308
ENSSSAG00000081347	1.02385e-05	0.00413369	24	4	24.2481	991.008	53.4034	0.0538879
ENSSSAG00000040987	1.12467e-05	0.00444413	24	10	37.9369	554.019	33.2838	0.060077
ENSSSAG00000100910	1.12467e-05	0.00444413	28	2	25.1951	170.381	23.7305	0.139279
ENSSSAG00000058438	1.35537e-05	0.00519009	28	4	3.55633	27.1828	6.55976	0.24132
ENSSSAG00000058949	1.35537e-05	0.00519009	28	2	49.8151	222.31	37.2435	0.16753
ENSSSAG00000067241	1.35537e-05	0.00519009	28	6	9.7824	116.889	11.5284	0.0986273
ENSSSAG00000064259	1.48697e-05	0.00563593	24	6	68.376	960.954	83.6452	0.0870439
ENSSSAG00000056089	1.63068e-05	0.00605698	24	8	57.5806	429.882	60.6811	0.141158
ENSSSAG00000107330	1.63068e-05	0.00605698	24	20	27.8839	223.166	26.7222	0.119741
ENSSSAG00000004583	1.78753e-05	0.00650942	24	4	49.0636	281.35	69.3478	0.246482
ENSSSAG00000045834	1.78753e-05	0.00650942	24	8	27.3708	184.23	26.1165	0.14176
ENSSSAG00000027885	2.14531e-05	0.00773646	24	4	27.8085	123.039	34.8901	0.283569
ENSSSAG00000044748	2.34879e-05	0.00815359	24	8	26.6912	265.572	26.598	0.100154
ENSSSAG00000088295	2.34879e-05	0.00815359	24	22	11.9123	141.797	10.908	0.0769268
ENSSSAG00000097267	2.34879e-05	0.00815359	24	4	21.5885	102.785	23.34	0.227076
ENSSSAG00000109191	2.34879e-05	0.00815359	24	16	16.5827	167.812	16.1923	0.0964911
ENSSSAG00000062982	2.81205e-05	0.00949551	24	12	23.9775	371.847	27.687	0.0744581
ENSSSAG00000091565	2.81205e-05	0.00949551	28	12	98.8483	600.128	70.2919	0.117128
ENSSSAG00000121542	2.81205e-05	0.00949551	24	8	214.274	1097.92	255.47	0.232686
ENSSSAG00000040843	3.07503e-05	0.00993207	28	14	32.4196	445.263	40.1414	0.090152
ENSSSAG00000052956	3.07503e-05	0.00993207	24	6	19.6585	133.085	18.4372	0.138537
ENSSSAG00000080169	3.07503e-05	0.00993207	24	4	45.8548	172.258	56.4852	0.327909
ENSSSAG00000099524	3.07503e-05	0.00993207	24	8	67.784	977.115	73.1971	0.0749115
ENSSSAG00000116772	3.07503e-05	0.00993207	28	0	34.3926	83.5117	30.3568	0.363504
ENSSSAG00000044739	3.36126e-05	0.010671	24	12	9.26303	51.2999	9.40423	0.183319
ENSSSAG00000080551	3.36126e-05	0.010671	24	6	53.531	188.027	57.4828	0.305716
ENSSSAG00000055885	4.01133e-05	0.0125207	28	14	57.9784	1252.41	48.54	0.0387573
ENSSSAG00000120737	4.01133e-05	0.0125207	24	4	88.0576	1760.4	112.827	0.0640914
ENSSSAG00000073065	4.37949e-05	0.013556	24	0	38.8054	1046.73	48.7667	0.0465896
ENSSSAG00000084319	4.77955e-05	0.014672	28	24	6.55508	24.0044	5.32066	0.221653
ENSSSAG00000061461	5.21411e-05	0.0156188	24	8	113.157	1652.65	104.682	0.0633419
ENSSSAG00000062861	5.21411e-05	0.0156188	28	6	75.4376	1662.68	74.1023	0.0445679
ENSSSAG00000081201	5.21411e-05	0.0156188	28	4	27.7157	336.036	48.2928	0.143713
ENSSSAG00000001546	5.68595e-05	0.0167618	24	4	50.4187	3241.83	93.4524	0.0288271
ENSSSAG00000109404	5.68595e-05	0.0167618	28	20	30.4414	640.794	48.1767	0.0751828
ENSSSAG00000003038	6.19808e-05	0.0177093	24	12	84.6001	1286.87	83.815	0.065131
ENSSSAG00000067342	6.19808e-05	0.0177093	24	10	102.794	1291.04	125.04	0.0968523
ENSSSAG00000091180	6.19808e-05	0.0177093	24	14	22.039	300.218	32.306	0.107609
ENSSSAG00000100915	6.19808e-05	0.0177093	24	0	11.3119	96.3642	10.4756	0.108708
ENSSSAG00000082005	6.75371e-05	0.0185822	24	8	14.722	162.967	15.9549	0.0979025
ENSSSAG00000082224	6.75371e-05	0.0185822	24	6	16.454	38.9501	14.9292	0.383291
ENSSSAG00000099048	6.75371e-05	0.0185822	24	8	149.927	1976.23	158.204	0.0800536
ENSSSAG00000116529	6.75371e-05	0.0185822	24	4	8.79473	39.2039	10.7174	0.273377
ENSSSAG00000119141	6.75371e-05	0.0185822	24	8	25.4715	224.868	25.5817	0.113763
ENSSSAG00000001877	7.35631e-05	0.0198002	28	6	106.999	304.664	71.4471	0.234511
ENSSSAG00000054661	7.35631e-05	0.0198002	28	2	156.803	6508.57	418.577	0.0643116
ENSSSAG00000068010	7.35631e-05	0.0198002	24	12	97.2275	3084.57	90.2482	0.029258
ENSSSAG00000070236	8.00959e-05	0.0212506	24	14	13.7472	266.829	17.8946	0.067064
ENSSSAG00000078324	8.00959e-05	0.0212506	24	4	16.7111	39.4997	16.4379	0.416152
ENSSSAG00000063495	8.71754e-05	0.0224864	24	10	44.4848	764.667	45.2747	0.0592084
ENSSSAG00000072274	8.71754e-05	0.0224864	24	8	157.773	1256.43	154.286	0.122798
ENSSSAG00000072781	8.71754e-05	0.0224864	24	2	19.2285	360.884	75.822	0.210101
ENSSSAG00000107853	8.71754e-05	0.0224864	28	4	20.5771	382.073	19.3527	0.0506517
ENSSSAG00000008096	9.48443e-05	0.0236436	24	14	18.4312	133.956	15.9776	0.119275
ENSSSAG00000009920	9.48443e-05	0.0236436	24	18	67.2872	879.59	89.0862	0.101281
ENSSSAG00000065449	9.48443e-05	0.0236436	24	16	18.0836	299.82	22.445	0.0748616
ENSSSAG00000069583	9.48443e-05	0.0236436	24	0	10.5826	105.825	11.3418	0.107174
ENSSSAG00000076981	9.48443e-05	0.0236436	24	10	27.2069	204.204	35.486	0.173777
ENSSSAG00000002504	0.000103149	0.0253732	24	6	19.0837	251.679	23.7939	0.0945406
ENSSSAG00000112661	0.000103149	0.0253732	24	10	13.4024	137.334	11.0267	0.0802907
ENSSSAG00000001651	0.000107643	0.0263046	24	20	7.99462	31.0977	7.28866	0.234379
ENSSSAG00000055139	0.000112138	0.0272238	24	4	58.5948	1164.35	65.7909	0.0565045
ENSSSAG00000093126	0.000121864	0.0293929	24	10	9.41742	74.8392	11.4078	0.152431
ENSSSAG00000004638	0.000132384	0.0309262	24	6	25.4443	253.395	24.7768	0.0977792
ENSSSAG00000009332	0.000132384	0.0309262	24	6	43.1069	650.436	82.9978	0.127603
ENSSSAG00000041640	0.000132384	0.0309262	28	24	23.1461	501.917	31.2793	0.0623197
ENSSSAG00000045586	0.000132384	0.0309262	24	16	15.8481	301.121	19.1362	0.06355
ENSSSAG00000063988	0.000132384	0.0309262	28	26	13.8561	111.191	13.2501	0.119165
ENSSSAG00000004251	0.000143758	0.0331661	24	4	67.6684	430.452	65.6971	0.152624
ENSSSAG00000070390	0.000143758	0.0331661	28	6	42.4182	264.938	39.4314	0.148832
ENSSSAG00000005981	0.000156051	0.0349179	28	22	14.0943	60.6599	19.8762	0.327666
ENSSSAG00000073669	0.000156051	0.0349179	24	6	73.6603	416.773	69.3065	0.166293
ENSSSAG00000089491	0.000156051	0.0349179	24	10	9.53258	73.2086	9.88406	0.135012
ENSSSAG00000092927	0.000156051	0.0349179	24	2	10.8987	280.92	37.9167	0.134973
ENSSSAG00000099184	0.000156051	0.0349179	24	4	30.1425	280.289	36.0246	0.128527
ENSSSAG00000004471	0.000169332	0.0359411	28	20	44.1351	135.944	38.7456	0.285012
ENSSSAG00000062928	0.000169332	0.0359411	24	10	59.8411	1433.31	63.3155	0.0441743
ENSSSAG00000071357	0.000169332	0.0359411	28	14	8.85084	183.786	12.4256	0.067609
ENSSSAG00000074993	0.000169332	0.0359411	24	6	37.4624	684.579	53.0994	0.0775651
ENSSSAG00000086662	0.000169332	0.0359411	28	12	12.0936	16.9932	9.66457	0.56873
ENSSSAG00000087409	0.000169332	0.0359411	20	18	2.88095	14.553	4.45695	0.306256
ENSSSAG00000109190	0.000169332	0.0359411	24	8	70.1605	1131.44	58.3928	0.0516094
ENSSSAG00000115011	0.000169332	0.0359411	24	6	27.2382	214.749	28.6159	0.133253
ENSSSAG00000118230	0.000169332	0.0359411	28	12	23.7638	402.323	18.9744	0.047162
ENSSSAG00000002432	0.000183676	0.0374861	28	12	23.8326	515.86	31.105	0.0602972
ENSSSAG00000008519	0.000183676	0.0374861	28	14	6.49153	40.4824	6.36631	0.157261
ENSSSAG00000063533	0.000183676	0.0374861	24	4	86.6898	756.087	105.516	0.139555
ENSSSAG00000064586	0.000183676	0.0374861	24	12	47.8499	1184.26	64.3828	0.0543653
ENSSSAG00000083435	0.000183676	0.0374861	28	4	4.45757	26.5185	4.5294	0.170801
ENSSSAG00000087394	0.000183676	0.0374861	28	10	51.5853	1559.98	69.6231	0.0446307
ENSSSAG00000114622	0.000183676	0.0374861	28	6	8.7856	119.971	17.7494	0.147947
ENSSSAG00000054921	0.000199161	0.0399872	24	8	118.006	1437.53	116.379	0.0809576
ENSSSAG00000077200	0.000199161	0.0399872	28	4	61.7311	4856.71	182.024	0.0374787
ENSSSAG00000121322	0.000199161	0.0399872	28	20	5.22433	13.9849	5.04147	0.360493
ENSSSAG00000052632	0.000215872	0.0428789	24	20	20.323	380.846	21.7156	0.0570193
ENSSSAG00000069806	0.000215872	0.0428789	24	6	43.8101	594.836	61.6119	0.103578
ENSSSAG00000093060	0.000233899	0.0454867	24	12	33.5786	244.002	41.2255	0.168956
ENSSSAG00000095697	0.000233899	0.0454867	28	22	4.06122	10.1937	7.54625	0.740289
ENSSSAG00000109891	0.000233899	0.0454867	28	24	23.3873	260.927	18.2433	0.069917
ENSSSAG00000003153	0.00025334	0.0482566	28	14	43.339	581.783	59.6312	0.102497
ENSSSAG00000039146	0.00025334	0.0482566	28	26	26.5499	234.919	19.4948	0.0829852
ENSSSAG00000081335	0.00025334	0.0482566	24	12	5.36007	29.2576	5.84326	0.199718
ENSSSAG00000114179	0.00025334	0.0482566	28	14	28.3571	489.147	22.5707	0.0461431
ENSSSAG00000071220	0.000274296	0.051718	28	18	33.6033	3762.8	89.4502	0.0237722
ENSSSAG00000120002	0.000274296	0.051718	24	20	20.09	176.724	17.8143	0.100803
ENSSSAG00000106396	0.000296877	0.0554132	28	2	9.29165	25.3915	7.16908	0.282342
ENSSSAG00000119608	0.000296877	0.0554132	24	10	34.0157	594.335	46.7671	0.078688
ENSSSAG00000068246	0.000321202	0.0587721	24	8	36.4384	460.354	129.483	0.281268
ENSSSAG00000102929	0.000321202	0.0587721	24	10	73.3689	1046.5	77.0885	0.0736632
ENSSSAG00000103437	0.000321202	0.0587721	24	6	25.5399	296.824	35.0966	0.118241
ENSSSAG00000047533	0.000347395	0.0623364	24	14	23.7493	500.188	29.1516	0.0582813
ENSSSAG00000056221	0.000347395	0.0623364	28	16	21.596	640.429	30.921	0.0482817
ENSSSAG00000056722	0.000347395	0.0623364	28	2	21.4047	262.93	20.2465	0.0770034
ENSSSAG00000093297	0.000347395	0.0623364	24	22	113.256	1795.87	89.8371	0.0500242
ENSSSAG00000001904	0.000375589	0.065806	24	10	18.7616	160.241	15.3643	0.0958827
ENSSSAG00000058660	0.000375589	0.065806	24	6	18.8879	70.7878	18.8705	0.266579
ENSSSAG00000087822	0.000375589	0.065806	24	14	3.4981	20.3901	3.39286	0.166397
ENSSSAG00000121625	0.000375589	0.065806	28	10	43.4228	891.482	31.3887	0.0352096
ENSSSAG00000121822	0.000375589	0.065806	28	26	6.27616	28.9067	6.00655	0.207791
ENSSSAG00000066773	0.000405926	0.0698042	28	20	19.4114	44.629	16.7737	0.375847
ENSSSAG00000067436	0.000405926	0.0698042	28	4	5.33734	200.518	17.3048	0.0863002
ENSSSAG00000079545	0.000405926	0.0698042	24	2	36.8926	345.785	48.6263	0.140626
ENSSSAG00000080721	0.000405926	0.0698042	24	10	19.5641	292.283	25.6075	0.0876122
ENSSSAG00000000885	0.000438557	0.0733773	28	20	503.016	2847.3	424.588	0.14912
ENSSSAG00000062746	0.000438557	0.0733773	28	6	26.5416	1043.45	41.1874	0.0394724
ENSSSAG00000085419	0.000438557	0.0733773	24	14	13.7644	232.763	14.807	0.063614
ENSSSAG00000100228	0.000438557	0.0733773	28	8	3.03299	40.2432	4.89166	0.121553
ENSSSAG00000116092	0.000438557	0.0733773	28	20	54.4435	299.051	44.1033	0.147478
ENSSSAG00000003222	0.000473643	0.0775021	24	8	12.7665	89.6555	12.5438	0.139912
ENSSSAG00000062666	0.000473643	0.0775021	24	12	35.6026	365.539	37.6952	0.103122
ENSSSAG00000068117	0.000473643	0.0775021	24	12	66.5828	2845.81	78.9733	0.0277507
ENSSSAG00000081663	0.000473643	0.0775021	28	6	37.7783	264.55	26.679	0.100847
ENSSSAG00000083441	0.000473643	0.0775021	24	14	19.3518	590	26.2107	0.0444249
ENSSSAG00000053501	0.000511354	0.080482	28	4	21.8126	282.774	15.7993	0.0558725
ENSSSAG00000058121	0.000511354	0.080482	24	18	14.2975	130.924	16.6025	0.12681
ENSSSAG00000068802	0.000511354	0.080482	24	6	6.38442	43.3059	7.3876	0.170591
ENSSSAG00000072357	0.000511354	0.080482	28	10	14.3765	541.834	26.9356	0.049712
ENSSSAG00000087517	0.000511354	0.080482	28	20	13.6154	100.072	13.3252	0.133156
ENSSSAG00000092974	0.000511354	0.080482	28	12	17.2544	511.001	22.1905	0.0434255
ENSSSAG00000094431	0.000511354	0.080482	28	14	42.8719	748.091	35.7992	0.0478541
ENSSSAG00000096877	0.000511354	0.080482	24	22	8.00258	41.3091	6.08234	0.14724
ENSSSAG00000115473	0.000511354	0.080482	24	16	23.2995	401.724	31.2303	0.0777408
ENSSSAG00000028016	0.000551874	0.0847059	28	6	15.0063	55.9383	13.4561	0.240553
ENSSSAG00000050655	0.000551874	0.0847059	24	12	24.8551	368.29	24.8279	0.067414
ENSSSAG00000053419	0.000551874	0.0847059	24	10	14.0031	251.776	13.894	0.0551842
ENSSSAG00000078107	0.000551874	0.0847059	28	22	102.953	1861.68	122.368	0.0657296
ENSSSAG00000078312	0.000551874	0.0847059	28	4	53.9473	512.061	50.0574	0.0977567
ENSSSAG00000107161	0.000551874	0.0847059	24	20	16.0775	175.227	17.1992	0.0981537
ENSSSAG00000006254	0.000595396	0.0874126	28	24	34.3603	795.217	30.4487	0.0382898
ENSSSAG00000044478	0.000595396	0.0874126	24	4	68.1217	1342.63	84.5954	0.0630075
ENSSSAG00000046644	0.000595396	0.0874126	24	4	10.1549	33.4622	14.6852	0.438858
ENSSSAG00000055190	0.000595396	0.0874126	28	2	28.0128	119.572	23.3141	0.19498
ENSSSAG00000056542	0.000595396	0.0874126	28	18	79.0307	1150.31	52.4738	0.045617
ENSSSAG00000065410	0.000595396	0.0874126	24	6	33.988	309.1	37.6276	0.121733
ENSSSAG00000077452	0.000595396	0.0874126	24	2	40.7532	1220.03	51.708	0.0423826
ENSSSAG00000083500	0.000595396	0.0874126	28	2	9.31233	117.199	10.9434	0.0933748
ENSSSAG00000101604	0.000595396	0.0874126	28	16	33.1907	2140.6	65.7655	0.030723
ENSSSAG00000114546	0.000595396	0.0874126	28	10	40.6589	839.304	44.0897	0.0525312
ENSSSAG00000120633	0.000595396	0.0874126	24	2	5.91924	40.0979	7.48951	0.18678
ENSSSAG00000005012	0.000642125	0.0920891	28	2	66.0138	761.268	65.2033	0.0856509
ENSSSAG00000040895	0.000642125	0.0920891	24	20	11.3639	136.96	11.1	0.0810452
ENSSSAG00000063333	0.000642125	0.0920891	24	2	34.1989	413.489	45.5499	0.11016
ENSSSAG00000069442	0.000642125	0.0920891	24	8	59.8655	794.342	59.8838	0.075388
ENSSSAG00000075774	0.000642125	0.0920891	28	4	18.5921	503.709	26.7371	0.0530805
ENSSSAG00000096440	0.000642125	0.0920891	24	18	11.3039	60.4506	9.14559	0.15129
ENSSSAG00000045952	0.000692279	0.0974016	28	2	34.5854	1913.87	69.4201	0.036272
ENSSSAG00000054581	0.000692279	0.0974016	28	2	6.00974	61.9808	9.25367	0.149299
ENSSSAG00000064777	0.000692279	0.0974016	28	6	115.268	337.357	73.0855	0.216641
ENSSSAG00000091870	0.000692279	0.0974016	28	16	12.1093	766.326	31.8419	0.0415514
ENSSSAG00000098997	0.000692279	0.0974016	28	12	60.8469	1039.34	62.7988	0.060422
ENSSSAG00000001835	0.000746092	0.100409	24	8	111.297	1352.66	114.4	0.0845735
ENSSSAG00000005551	0.000746092	0.100409	20	16	7.20306	135.049	9.80642	0.072614
ENSSSAG00000023958	0.000746092	0.100409	24	2	15.9414	265.531	16.4886	0.0620969
ENSSSAG00000045177	0.000746092	0.100409	24	10	35.8997	711.817	44.7703	0.0628958
ENSSSAG00000046017	0.000746092	0.100409	24	8	14.0867	175.794	11.2918	0.0642331
ENSSSAG00000056597	0.000746092	0.100409	28	20	2.81425	15.4423	3.31404	0.214607
ENSSSAG00000063769	0.000746092	0.100409	28	8	60.801	635.32	50.6392	0.0797066
ENSSSAG00000072986	0.000746092	0.100409	24	6	14.0105	177.173	16.4131	0.0926389
ENSSSAG00000099340	0.000746092	0.100409	28	10	5.781	25.2996	5.51675	0.218057
ENSSSAG00000104904	0.000746092	0.100409	28	6	19.2531	192.851	21.478	0.111371
ENSSSAG00000113276	0.000746092	0.100409	28	16	45.6496	1294.68	74.1097	0.0572418
ENSSSAG00000006975	0.000803809	0.1026	28	0	14.2583	67.8568	13.1603	0.193942
ENSSSAG00000008025	0.000803809	0.1026	24	14	17.6736	318.093	25.0594	0.07878
ENSSSAG00000049310	0.000803809	0.1026	24	8	4.25947	27.805	4.87303	0.175258
ENSSSAG00000052226	0.000803809	0.1026	20	6	4.6759	42.946	4.88937	0.113849
ENSSSAG00000077715	0.000803809	0.1026	24	6	10.2155	152.001	13.0545	0.0858848
ENSSSAG00000078032	0.000803809	0.1026	24	4	13.4456	203.043	15.7649	0.0776434
ENSSSAG00000082572	0.000803809	0.1026	28	2	17.7145	609.209	25.5772	0.0419844
ENSSSAG00000090431	0.000803809	0.1026	24	4	25.9379	328.435	33.7426	0.102737
ENSSSAG00000091830	0.000803809	0.1026	24	0	6.45723	47.3034	7.28339	0.153972
ENSSSAG00000095622	0.000803809	0.1026	24	12	21.7127	366.625	19.7274	0.0538081
ENSSSAG00000096709	0.000803809	0.1026	24	8	22.5599	257.845	22.0155	0.0853828
ENSSSAG00000096948	0.000803809	0.1026	24	14	9.39828	191.621	14.1534	0.0738614
ENSSSAG00000101001	0.000803809	0.1026	24	18	161.309	2640.12	184.415	0.069851
ENSSSAG00000104261	0.000803809	0.1026	24	0	4.50702	91.1153	9.6061	0.105428
ENSSSAG00000000328	0.000865692	0.106828	28	4	33.3306	1072.99	45.4536	0.0423618
ENSSSAG00000039783	0.000865692	0.106828	24	22	32.4217	375.818	33.9488	0.0903331
ENSSSAG00000046626	0.000865692	0.106828	28	4	26.253	243.814	19.7764	0.0811124
ENSSSAG00000056349	0.000865692	0.106828	24	14	24.9401	403.88	22.4092	0.0554849
ENSSSAG00000064420	0.000865692	0.106828	28	10	187.203	1781.56	161.759	0.0907961
ENSSSAG00000073837	0.000865692	0.106828	28	0	72.0825	543.355	54.1932	0.0997382
ENSSSAG00000080283	0.000865692	0.106828	24	4	19.2479	565.63	36.966	0.0653536
ENSSSAG00000082668	0.000865692	0.106828	28	16	35.1489	2629.19	99.2399	0.0377453
ENSSSAG00000109091	0.000865692	0.106828	20	8	6.44414	48.8769	7.31299	0.14962
ENSSSAG00000111251	0.000865692	0.106828	24	10	5.14189	36.4564	6.15259	0.168766
ENSSSAG00000065092	0.000932019	0.112765	28	8	2.10339	11.3785	3.53124	0.310344
ENSSSAG00000068166	0.000932019	0.112765	28	8	62.6249	2840.64	76.1611	0.0268112
ENSSSAG00000091063	0.000932019	0.112765	24	20	35.2138	1005.73	33.9445	0.0337511
ENSSSAG00000096806	0.000932019	0.112765	20	12	21.0922	546.218	27.7723	0.0508446
ENSSSAG00000101935	0.000932019	0.112765	24	10	5.51301	30.9535	4.45925	0.144063
ENSSSAG00000117041	0.000932019	0.112765	20	14	4.33157	50.405	5.95006	0.118045
ENSSSAG00000001965	0.00100308	0.116433	28	8	44.2209	895.478	40.9145	0.0456901
ENSSSAG00000005881	0.00100308	0.116433	28	14	40.3772	1252.21	46.5686	0.037189
ENSSSAG00000041656	0.00100308	0.116433	28	6	33.8115	122.628	17.8567	0.145617
ENSSSAG00000045892	0.00100308	0.116433	28	20	527.148	2379	452.306	0.190124
ENSSSAG00000058679	0.00100308	0.116433	24	6	8.51417	184.934	12.0577	0.0652003
ENSSSAG00000067539	0.00100308	0.116433	28	6	18.6075	250.212	25.2414	0.10088
ENSSSAG00000071267	0.00100308	0.116433	24	22	18.01	361.803	20.7019	0.0572186
ENSSSAG00000079514	0.00100308	0.116433	24	0	5.44021	51.5362	6.96426	0.135133
ENSSSAG00000093937	0.00100308	0.116433	24	8	45.7019	608.53	45.8959	0.075421
ENSSSAG00000094585	0.00100308	0.116433	28	20	9.14359	13.139	9.93457	0.756114
ENSSSAG00000098194	0.00100308	0.116433	24	22	30.3337	477.933	29.5187	0.0617633
ENSSSAG00000107064	0.00100308	0.116433	20	10	2.43159	11.0166	2.29352	0.208187
ENSSSAG00000119360	0.00100308	0.116433	24	6	20.525	56.3537	20.2065	0.358566
ENSSSAG00000061234	0.0010792	0.121472	28	6	464.294	1590.31	297.431	0.187027
ENSSSAG00000072792	0.0010792	0.121472	28	8	28.124	532.89	29.865	0.0560434
ENSSSAG00000076474	0.0010792	0.121472	28	6	32.8978	570.796	39.6116	0.0693971
ENSSSAG00000081205	0.0010792	0.121472	28	2	33.1595	364.404	25.7225	0.0705877
ENSSSAG00000083741	0.0010792	0.121472	24	6	32.6097	659.013	36.3763	0.0551983
ENSSSAG00000091836	0.0010792	0.121472	24	12	7.39636	197.038	12.4543	0.0632078
ENSSSAG00000095267	0.0010792	0.121472	24	18	2.14759	11.1793	2.82617	0.252804
ENSSSAG00000096191	0.0010792	0.121472	28	4	13.6154	230.469	17.1063	0.0742239
ENSSSAG00000100554	0.0010792	0.121472	24	10	29.1598	498.663	34.0807	0.0683443
ENSSSAG00000100606	0.0010792	0.121472	28	6	41.176	121.559	23.1949	0.190811
ENSSSAG00000038024	0.00116069	0.127931	24	10	79.6523	1223.33	65.4334	0.053488
ENSSSAG00000045468	0.00116069	0.127931	28	2	14.9166	43.9905	10.2876	0.23386
ENSSSAG00000054968	0.00116069	0.127931	28	22	15.0814	783.183	43.9763	0.0561507
ENSSSAG00000065850	0.00116069	0.127931	24	10	305.95	3195.66	252.727	0.0790843
ENSSSAG00000073101	0.00116069	0.127931	24	10	36.7771	558.7	41.3921	0.0740865
ENSSSAG00000089349	0.00116069	0.127931	24	16	6.91807	79.9125	8.45864	0.105849
ENSSSAG00000099544	0.00116069	0.127931	28	10	8.95011	383.47	15.4732	0.0403506
ENSSSAG00000005971	0.00124791	0.135534	28	20	40.4187	90.7886	33.5136	0.369139
ENSSSAG00000006375	0.00124791	0.135534	28	16	25.7618	608.622	20.4606	0.033618
ENSSSAG00000060142	0.00124791	0.135534	28	4	9.36553	329.801	22.1199	0.0670703
ENSSSAG00000065447	0.00124791	0.135534	24	4	6.0586	103.239	9.76537	0.0945899
ENSSSAG00000078633	0.00124791	0.135534	24	6	17.7786	347.489	17.5853	0.0506067
ENSSSAG00000006898	0.00134124	0.14357	24	2	7.65703	84.3908	10.0295	0.118846
ENSSSAG00000019094	0.00134124	0.14357	28	24	32.276	546.091	26.8876	0.0492364
ENSSSAG00000034928	0.00134124	0.14357	24	10	44.1269	624.719	31.5074	0.0504345
ENSSSAG00000072904	0.00134124	0.14357	24	12	106.496	3060.56	99.7883	0.0326046
ENSSSAG00000120622	0.00134124	0.14357	24	16	7.0021	78.7541	8.45538	0.107364
ENSSSAG00000002530	0.00144106	0.151205	24	0	16.7393	266.128	22.8079	0.0857028
ENSSSAG00000052180	0.00144106	0.151205	24	14	34.1573	454.861	29.1669	0.0641225
ENSSSAG00000054288	0.00144106	0.151205	24	14	14.2134	155.851	14.4785	0.0928995
ENSSSAG00000067579	0.00144106	0.151205	28	4	76.6125	2563.6	86.3643	0.0336886
ENSSSAG00000072516	0.00144106	0.151205	28	4	14.8507	721.424	25.9734	0.036003
ENSSSAG00000073127	0.00144106	0.151205	24	6	22.7241	278.775	28.9941	0.104005
ENSSSAG00000099510	0.00144106	0.151205	24	6	37.972	664.228	53.1094	0.0799566
ENSSSAG00000002906	0.00154778	0.157079	24	6	25.44	505.982	31.1134	0.061491
ENSSSAG00000007341	0.00154778	0.157079	28	2	7.78367	121.526	10.9764	0.0903212
ENSSSAG00000054125	0.00154778	0.157079	28	26	3.26367	20.2925	4.90412	0.241671
ENSSSAG00000065153	0.00154778	0.157079	28	0	35.2783	1588.57	57.1558	0.0359794
ENSSSAG00000069610	0.00154778	0.157079	28	8	39.1646	1282.95	38.7398	0.0301959
ENSSSAG00000074709	0.00154778	0.157079	24	12	34.2923	927.918	44.7433	0.048219
ENSSSAG00000077472	0.00154778	0.157079	28	12	52.0732	955.593	44.9025	0.0469891
ENSSSAG00000089912	0.00154778	0.157079	24	14	1.93527	17.6083	2.54986	0.14481
ENSSSAG00000092355	0.00154778	0.157079	24	8	73.7197	1040.04	75.6361	0.0727244
ENSSSAG00000093543	0.00154778	0.157079	28	0	6.70955	108.756	6.90447	0.0634861
ENSSSAG00000097592	0.00154778	0.157079	24	12	13.9504	248.035	12.4451	0.0501747
ENSSSAG00000112133	0.00154778	0.157079	24	16	10.0424	192.399	12.6769	0.0658887
ENSSSAG00000007158	0.00166186	0.162871	24	6	63.983	1103.8	95.0718	0.0861311
ENSSSAG00000052551	0.00166186	0.162871	24	6	15.6673	280.948	17.4408	0.0620784
ENSSSAG00000055483	0.00166186	0.162871	28	4	64.7122	11509.3	394.527	0.034279
ENSSSAG00000057091	0.00166186	0.162871	28	16	15.0197	1640.17	40.7271	0.0248311
ENSSSAG00000069679	0.00166186	0.162871	20	16	13.5154	35.8632	13.1754	0.367378
ENSSSAG00000084228	0.00166186	0.162871	24	10	7.26612	55.9288	9.3749	0.167622
ENSSSAG00000088323	0.00166186	0.162871	24	6	13.9653	127.265	17.4396	0.137033
ENSSSAG00000092438	0.00166186	0.162871	28	4	16.3149	169.627	13.8304	0.0815341
ENSSSAG00000097244	0.00166186	0.162871	28	2	49.0476	640.483	57.9978	0.0905532
ENSSSAG00000103764	0.00166186	0.162871	28	0	12.5218	215.935	16.4131	0.0760093
ENSSSAG00000107433	0.00166186	0.162871	28	16	35.696	1224.05	50.0175	0.0408624
ENSSSAG00000109002	0.00166186	0.162871	28	4	11.3382	36.8728	7.14291	0.193718
ENSSSAG00000112392	0.00166186	0.162871	20	10	1.74385	11.5215	2.25697	0.195892
ENSSSAG00000005455	0.00178374	0.170761	24	10	42.8229	675.502	36.8863	0.0546058
ENSSSAG00000008188	0.00178374	0.170761	20	10	6.07967	96.2899	7.65046	0.0794523
ENSSSAG00000037254	0.00178374	0.170761	28	4	16.3457	948.87	25.6737	0.0270572
ENSSSAG00000038500	0.00178374	0.170761	28	0	22.5646	135.128	17.7059	0.13103
ENSSSAG00000051503	0.00178374	0.170761	28	2	12.8226	188.16	15.149	0.0805113
ENSSSAG00000076852	0.00178374	0.170761	28	18	27.5937	1712.02	36.0638	0.0210651
ENSSSAG00000088599	0.00178374	0.170761	24	22	213.427	1031.67	260.036	0.252053
ENSSSAG00000096455	0.00178374	0.170761	24	6	17.0981	67.9622	16.7328	0.246208
ENSSSAG00000104445	0.00178374	0.170761	24	2	5.55883	82.3382	8.07177	0.0980319
ENSSSAG00000005990	0.00191393	0.178173	28	26	11.6102	46.3727	9.09188	0.196061
ENSSSAG00000039778	0.00191393	0.178173	24	6	31.432	488.77	43.8291	0.0896722
ENSSSAG00000043336	0.00191393	0.178173	24	10	106.017	3370.95	114.192	0.0338753
ENSSSAG00000046223	0.00191393	0.178173	24	2	10.1309	240.417	22.3947	0.0931494
ENSSSAG00000076675	0.00191393	0.178173	24	8	20.1362	317.496	20.7609	0.0653894
ENSSSAG00000085097	0.00191393	0.178173	28	6	200.638	1208.03	139.679	0.115626
ENSSSAG00000085791	0.00191393	0.178173	28	20	13.201	355.326	17.4807	0.0491964
ENSSSAG00000108237	0.00191393	0.178173	20	0	11.3306	209.001	13.8656	0.0663423
ENSSSAG00000030734	0.00205294	0.183745	28	14	19.0077	372.653	17.2859	0.0463861
ENSSSAG00000038671	0.00205294	0.183745	28	12	11.1931	73.121	10.6994	0.146324
ENSSSAG00000043373	0.00205294	0.183745	28	18	26.8117	615.85	20.5584	0.0333821
ENSSSAG00000043538	0.00205294	0.183745	20	6	69.8691	1184.46	73.3073	0.061891
ENSSSAG00000046833	0.00205294	0.183745	28	4	39.9698	1266.02	39.0499	0.0308445
ENSSSAG00000064151	0.00205294	0.183745	24	22	41.136	807.364	36.1189	0.0447368
ENSSSAG00000071083	0.00205294	0.183745	24	8	85.0219	1050.27	83.5208	0.0795231
ENSSSAG00000079969	0.00205294	0.183745	24	4	12.3926	145.751	20.0242	0.137386
ENSSSAG00000088836	0.00205294	0.183745	28	10	23.1778	381.343	25.7026	0.0674003
ENSSSAG00000110482	0.00205294	0.183745	24	10	6.36146	39.9872	5.82737	0.145731
ENSSSAG00000115452	0.00205294	0.183745	28	22	4.48602	24.1729	3.99626	0.16532
ENSSSAG00000116812	0.00205294	0.183745	24	8	55.5351	1101.3	55.3154	0.0502271
ENSSSAG00000117611	0.00205294	0.183745	24	4	65.6718	1291.42	72.5538	0.0561816
ENSSSAG00000117618	0.00205294	0.183745	28	0	7.27588	23.3472	4.99305	0.213861
ENSSSAG00000119003	0.00205294	0.183745	28	20	2.65786	11.6044	2.80049	0.241331
ENSSSAG00000007417	0.00220131	0.190596	24	22	8.86498	60.0256	7.72037	0.128618
ENSSSAG00000035178	0.00220131	0.190596	24	10	13.6305	231.714	14.9384	0.0644691
ENSSSAG00000048702	0.00220131	0.190596	28	4	11.3888	833.253	56.4957	0.0678014
ENSSSAG00000052003	0.00220131	0.190596	24	6	20.4408	513.884	36.2988	0.070636
ENSSSAG00000053066	0.00220131	0.190596	28	26	48.8813	443.698	33.981	0.0765858
ENSSSAG00000054381	0.00220131	0.190596	24	22	27.0059	647.242	26.0785	0.0402917
ENSSSAG00000066222	0.00220131	0.190596	24	6	21.7598	123.828	20.1467	0.162699
ENSSSAG00000067109	0.00220131	0.190596	28	8	59.0125	1538.42	60.1098	0.0390723
ENSSSAG00000067404	0.00220131	0.190596	24	0	16.0854	226.766	15.9885	0.0705062
ENSSSAG00000070237	0.00220131	0.190596	28	26	32.3773	264.648	26.9784	0.101941
ENSSSAG00000074932	0.00220131	0.190596	28	0	6.6061	24.0172	11.3526	0.472686
ENSSSAG00000081969	0.00220131	0.190596	28	4	20.1898	611.615	39.3041	0.0642628
ENSSSAG00000100266	0.00220131	0.190596	24	12	32.909	981.405	38.372	0.0390991
ENSSSAG00000103223	0.00220131	0.190596	28	22	30.1299	988.78	43.4626	0.0439558
ENSSSAG00000000048	0.00235963	0.197847	20	8	9.30064	121.398	8.5102	0.0701014
ENSSSAG00000044737	0.00235963	0.197847	28	6	247.269	922.15	201.871	0.218914
ENSSSAG00000057379	0.00235963	0.197847	28	22	3.52803	122.991	9.13966	0.0743115
ENSSSAG00000057824	0.00235963	0.197847	28	10	33.9432	633.714	31.6143	0.0498873
ENSSSAG00000059317	0.00235963	0.197847	28	26	23.2591	159.852	21.9238	0.137151
ENSSSAG00000067044	0.00235963	0.197847	28	22	20.7138	228.232	18.2685	0.0800436
ENSSSAG00000071721	0.00235963	0.197847	24	14	35.2066	739.944	31.3281	0.0423385
ENSSSAG00000073767	0.00235963	0.197847	28	12	130.888	7435.19	269.884	0.0362982
ENSSSAG00000074005	0.00235963	0.197847	24	6	24.8082	1040.32	32.2842	0.0310331
ENSSSAG00000074828	0.00235963	0.197847	28	26	8.08008	29.224	6.00894	0.205617
ENSSSAG00000083101	0.00235963	0.197847	20	14	3.58511	48.1747	4.33222	0.0899271
ENSSSAG00000097982	0.00235963	0.197847	28	16	3.42235	30.5115	5.44824	0.178564
ENSSSAG00000100996	0.00235963	0.197847	24	18	15.669	273.15	21.5487	0.0788899
ENSSSAG00000001232	0.00252851	0.205963	28	24	95.2957	1048.97	87.1741	0.0831045
ENSSSAG00000040570	0.00252851	0.205963	28	10	6.22471	54.1326	5.83132	0.107723
ENSSSAG00000055377	0.00252851	0.205963	28	2	40.701	654.431	53.4208	0.0816294
ENSSSAG00000065261	0.00252851	0.205963	24	10	219.258	2316.24	191.373	0.0826223
ENSSSAG00000065806	0.00252851	0.205963	28	14	9.01639	95.2134	13.599	0.142826
ENSSSAG00000066020	0.00252851	0.205963	28	12	11.2981	182.762	11.4371	0.0625792
ENSSSAG00000069768	0.00252851	0.205963	24	22	16.2508	177.003	15.9325	0.0900126
ENSSSAG00000069781	0.00252851	0.205963	28	12	30.188	556.759	25.1802	0.0452263
ENSSSAG00000070419	0.00252851	0.205963	24	10	35.8841	832.832	28.6746	0.0344303
ENSSSAG00000074587	0.00252851	0.205963	28	4	69.4296	2043.66	47.4681	0.023227
ENSSSAG00000076542	0.00252851	0.205963	28	18	38.4653	2871.3	84.7511	0.0295167
ENSSSAG00000105866	0.00252851	0.205963	24	20	8.707	53.6154	15.5109	0.2893
ENSSSAG00000111110	0.00252851	0.205963	24	20	12.0645	238.377	13.3504	0.0560054
ENSSSAG00000039327	0.00270859	0.217295	24	12	48.2335	1475	42.2149	0.0286202
ENSSSAG00000054176	0.00270859	0.217295	20	16	6.68038	78.4243	10.1726	0.129712
ENSSSAG00000067480	0.00270859	0.217295	28	16	0.91999	21.044	2.2935	0.108986
ENSSSAG00000076664	0.00270859	0.217295	28	10	65.2271	386.083	39.7769	0.103027
ENSSSAG00000095592	0.00270859	0.217295	28	4	7.62354	38.8956	9.69504	0.249258
ENSSSAG00000098816	0.00270859	0.217295	20	12	4.40012	37.1153	5.17858	0.139527
ENSSSAG00000002730	0.00290054	0.22634	24	12	15.4361	369.244	17.7804	0.0481535
ENSSSAG00000004726	0.00290054	0.22634	24	6	87.1301	2745.02	83.8892	0.0305606
ENSSSAG00000042586	0.00290054	0.22634	28	0	8.02884	89.0815	9.48883	0.106518
ENSSSAG00000056136	0.00290054	0.22634	28	2	26.6982	1242.21	59.55	0.0479386
ENSSSAG00000075227	0.00290054	0.22634	28	2	27.0226	1583.3	67.4112	0.0425763
ENSSSAG00000078626	0.00290054	0.22634	28	10	80.6109	3410.87	91.1452	0.026722
ENSSSAG00000087536	0.00290054	0.22634	24	4	10.2286	57.9032	8.88778	0.153494
ENSSSAG00000091210	0.00290054	0.22634	24	22	1.94162	12.0767	2.66685	0.220826
ENSSSAG00000102326	0.00290054	0.22634	28	16	17.0742	399.284	26.6701	0.0667948
ENSSSAG00000111778	0.00290054	0.22634	20	6	26.463	461.539	35.9525	0.077897
ENSSSAG00000000581	0.00310509	0.235379	24	8	19.2244	279.025	17.2797	0.0619289
ENSSSAG00000042875	0.00310509	0.235379	24	14	23.8676	569.83	24.2207	0.0425052
ENSSSAG00000063577	0.00310509	0.235379	24	22	18.3908	385.239	15.9248	0.0413375
ENSSSAG00000065440	0.00310509	0.235379	24	10	57.9322	1965.88	48.377	0.0246084
ENSSSAG00000066026	0.00310509	0.235379	28	14	53.8092	1152.84	45.3594	0.0393456
ENSSSAG00000076202	0.00310509	0.235379	24	16	17.4903	407.126	21.3214	0.0523704
ENSSSAG00000086481	0.00310509	0.235379	28	6	26.1243	122.527	19.4354	0.158621
ENSSSAG00000088252	0.00310509	0.235379	24	12	43.9472	1015.25	38.8571	0.0382733
ENSSSAG00000089946	0.00310509	0.235379	24	10	13.9722	265.529	13.07	0.0492226
ENSSSAG00000097140	0.00310509	0.235379	28	14	28.4323	552.207	26.8367	0.048599
ENSSSAG00000103544	0.00310509	0.235379	24	6	18.6927	467.515	20.8765	0.0446542
ENSSSAG00000109617	0.00310509	0.235379	28	16	13.2668	972.706	41.6559	0.0428248
ENSSSAG00000119018	0.00310509	0.235379	24	10	40.724	733.314	30.6149	0.0417487
ENSSSAG00000006557	0.00332299	0.244414	28	0	36.1135	444.738	28.8622	0.064897
ENSSSAG00000008466	0.00332299	0.244414	20	16	28.2039	729.211	32.4637	0.044519
ENSSSAG00000035636	0.00332299	0.244414	28	4	110.812	2025.05	100.864	0.049808
ENSSSAG00000043522	0.00332299	0.244414	24	22	17.7113	486.182	22.4751	0.0462276
ENSSSAG00000048536	0.00332299	0.244414	28	6	1697.73	6276.64	1130.06	0.180043
ENSSSAG00000072315	0.00332299	0.244414	28	26	56.4711	970.228	62.6539	0.0645764
ENSSSAG00000079771	0.00332299	0.244414	24	16	25.7901	419.967	32.9372	0.0784281
ENSSSAG00000089587	0.00332299	0.244414	28	20	7.42084	53.4843	8.15662	0.152505
ENSSSAG00000092718	0.00332299	0.244414	28	16	12.5495	367.477	15.0477	0.0409488
ENSSSAG00000096830	0.00332299	0.244414	28	4	21.9237	1197.31	35.8175	0.029915
ENSSSAG00000098033	0.00332299	0.244414	24	6	17.4458	753.755	38.4008	0.050946
ENSSSAG00000106324	0.00332299	0.244414	24	2	20.2212	478.628	24.2341	0.0506325
ENSSSAG00000116032	0.00332299	0.244414	28	20	30.7927	701.498	35.1511	0.0501087
ENSSSAG00000121844	0.00332299	0.244414	24	4	23.205	678.756	31.4738	0.0463698
ENSSSAG00000000141	0.00355502	0.253938	24	2	3.86956	52.6268	4.25578	0.0808671
ENSSSAG00000040391	0.00355502	0.253938	28	24	17.1866	71.1554	14.5486	0.204462
ENSSSAG00000041483	0.00355502	0.253938	28	2	46.8162	899.313	63.2878	0.0703735
ENSSSAG00000046145	0.00355502	0.253938	24	2	13.9747	366.509	20.1131	0.0548775
ENSSSAG00000046314	0.00355502	0.253938	24	8	5.3342	51.6002	6.20611	0.120273
ENSSSAG00000053582	0.00355502	0.253938	28	8	21.6862	443.805	23.5349	0.0530299
ENSSSAG00000056810	0.00355502	0.253938	24	0	10.6834	54.9361	9.98028	0.181671
ENSSSAG00000059137	0.00355502	0.253938	20	16	108.11	1685.76	229.98	0.136425
ENSSSAG00000059470	0.00355502	0.253938	28	6	29.2798	543.752	33.1373	0.060942
ENSSSAG00000077953	0.00355502	0.253938	28	12	113.581	1230.53	89.5796	0.0727974
ENSSSAG00000078243	0.00355502	0.253938	28	0	18.8046	223.508	14.1503	0.0633101
ENSSSAG00000081085	0.00355502	0.253938	24	10	13.0596	202.6	13.6707	0.0674761
ENSSSAG00000110637	0.00355502	0.253938	24	0	4.38492	33.0013	5.50979	0.166957
ENSSSAG00000112785	0.00355502	0.253938	24	6	12.7372	351.423	18.0806	0.0514498
ENSSSAG00000122112	0.00355502	0.253938	24	22	9.84591	77.8442	13.7305	0.176384
ENSSSAG00000002771	0.00380203	0.264958	28	18	4.22989	43.2951	3.97816	0.091885
ENSSSAG00000007669	0.00380203	0.264958	24	16	15.8794	131.486	13.5956	0.103399
ENSSSAG00000008424	0.00380203	0.264958	28	20	16.7992	197.132	15.5708	0.0789868
ENSSSAG00000045102	0.00380203	0.264958	24	2	30.8318	532.449	35.0995	0.0659208
ENSSSAG00000059184	0.00380203	0.264958	28	8	63.3128	2359.95	55.6595	0.023585
ENSSSAG00000063906	0.00380203	0.264958	28	22	7.01159	83.802	9.14182	0.109088
ENSSSAG00000072677	0.00380203	0.264958	20	12	14.8751	204.85	12.641	0.0617085
ENSSSAG00000080588	0.00380203	0.264958	24	8	58.3278	1803.98	60.9777	0.0338018
ENSSSAG00000092168	0.00380203	0.264958	24	14	24.4034	599.613	28.6303	0.0477479
ENSSSAG00000095591	0.00380203	0.264958	24	4	11.0764	388.225	18.5728	0.0478403
ENSSSAG00000102264	0.00380203	0.264958	28	16	9.83425	260.297	15.9307	0.0612021
ENSSSAG00000105688	0.00380203	0.264958	28	16	9.20949	881.459	28.8311	0.0327083
ENSSSAG00000002566	0.0040649	0.272539	24	4	18.4702	427.904	22.6608	0.0529577
ENSSSAG00000003422	0.0040649	0.272539	28	4	7.09704	73.0896	6.1067	0.0835508
ENSSSAG00000004217	0.0040649	0.272539	28	24	6.8152	47.5483	10.0079	0.210479
ENSSSAG00000045749	0.0040649	0.272539	20	16	7.98878	143.627	10.2436	0.0713209
ENSSSAG00000048382	0.0040649	0.272539	28	26	4.29127	21.748	4.67643	0.215029
ENSSSAG00000052793	0.0040649	0.272539	24	6	68.7551	2115	132.668	0.0627275
ENSSSAG00000052941	0.0040649	0.272539	28	12	51.9921	1999.46	64.0829	0.0320501
ENSSSAG00000054962	0.0040649	0.272539	24	4	11.1355	139.115	15.1872	0.10917
ENSSSAG00000067016	0.0040649	0.272539	24	18	19.1882	501.108	19.9632	0.0398382
ENSSSAG00000073974	0.0040649	0.272539	28	12	15.6066	309.165	17.578	0.0568563
ENSSSAG00000082535	0.0040649	0.272539	28	8	3.94876	78.3317	7.06024	0.0901326
ENSSSAG00000085906	0.0040649	0.272539	28	4	4.57117	1038.6	54.5683	0.0525401
ENSSSAG00000091792	0.0040649	0.272539	24	10	30.0783	632.664	28.0378	0.0443171
ENSSSAG00000092466	0.0040649	0.272539	24	16	3.74366	30.0255	4.04119	0.134592
ENSSSAG00000092630	0.0040649	0.272539	24	16	12.776	163.967	13.3406	0.0813616
ENSSSAG00000094359	0.0040649	0.272539	28	2	35.677	459.421	25.4783	0.0554573
ENSSSAG00000098064	0.0040649	0.272539	28	10	10.8533	164.058	11.1786	0.0681382
ENSSSAG00000102772	0.0040649	0.272539	24	4	8.77229	37.4148	11.515	0.307766
ENSSSAG00000119820	0.0040649	0.272539	20	14	23.0366	1139.55	32.4483	0.0284747
ENSSSAG00000121130	0.0040649	0.272539	28	16	7.88729	182.325	11.0509	0.0606109
ENSSSAG00000122151	0.0040649	0.272539	24	6	7.24681	97.3075	9.75437	0.100243
ENSSSAG00000000887	0.00434455	0.280163	24	12	33.2309	894.49	40.5761	0.0453623
ENSSSAG00000006070	0.00434455	0.280163	24	8	102.75	2318.46	105.346	0.0454378
ENSSSAG00000007551	0.00434455	0.280163	20	16	34.593	1069.85	29.5929	0.0276607
ENSSSAG00000009670	0.00434455	0.280163	20	14	46.8035	1242.76	48.0778	0.0386862
ENSSSAG00000009886	0.00434455	0.280163	28	26	9.71326	45.4219	14.5682	0.320731
ENSSSAG00000037956	0.00434455	0.280163	24	16	5.9368	102.267	6.86042	0.0670835
ENSSSAG00000040553	0.00434455	0.280163	20	6	30.3253	275.216	31.2218	0.113445
ENSSSAG00000040875	0.00434455	0.280163	28	4	17.4251	288.841	16.934	0.0586274
ENSSSAG00000058469	0.00434455	0.280163	24	18	21.5861	752.484	27.2226	0.036177
ENSSSAG00000064584	0.00434455	0.280163	24	18	6.01584	139.728	8.3613	0.0598399
ENSSSAG00000064590	0.00434455	0.280163	24	6	8.0333	130.739	9.19555	0.0703351
ENSSSAG00000068728	0.00434455	0.280163	28	4	9.45615	428.069	14.1611	0.0330815
ENSSSAG00000072161	0.00434455	0.280163	28	4	4.59065	135.381	7.23798	0.0534636
ENSSSAG00000075892	0.00434455	0.280163	28	12	3.08789	15.6284	2.84831	0.182252
ENSSSAG00000086526	0.00434455	0.280163	28	22	1.95227	10.831	2.09236	0.193183
ENSSSAG00000092530	0.00434455	0.280163	28	16	38.6815	760.076	36.3626	0.0478407
ENSSSAG00000094042	0.00434455	0.280163	24	4	29.58	954.569	48.1185	0.0504086
ENSSSAG00000095242	0.00434455	0.280163	24	18	14.1927	175.93	12.8655	0.0731285
ENSSSAG00000105007	0.00434455	0.280163	20	6	18.7849	506.136	19.8709	0.0392599
ENSSSAG00000109064	0.00434455	0.280163	20	6	52.4046	2035.61	78.2721	0.0384514
ENSSSAG00000115756	0.00434455	0.280163	28	18	21.0491	1192.65	34.7757	0.0291584
ENSSSAG00000120810	0.00434455	0.280163	28	26	11.4099	120.418	10.1657	0.0844202
ENSSSAG00000010193	0.00464196	0.291745	28	8	12.4038	431.168	16.3798	0.0379895
ENSSSAG00000051568	0.00464196	0.291745	24	18	2.52371	10.1224	2.07137	0.204633
ENSSSAG00000055490	0.00464196	0.291745	24	6	13.3067	183.585	16.2543	0.0885384
ENSSSAG00000064865	0.00464196	0.291745	24	6	13.847	191.784	14.9638	0.0780243
ENSSSAG00000068456	0.00464196	0.291745	24	12	25.6256	343.494	24.7359	0.0720127
ENSSSAG00000071303	0.00464196	0.291745	24	22	3.49692	17.8308	3.46351	0.194243
ENSSSAG00000072923	0.00464196	0.291745	24	12	19.2399	528.925	21.4862	0.0406223
ENSSSAG00000077674	0.00464196	0.291745	24	2	40.3052	438.027	41.6738	0.0951396
ENSSSAG00000081507	0.00464196	0.291745	24	16	18.3461	644.946	24.2881	0.0376591
ENSSSAG00000084114	0.00464196	0.291745	28	2	19.049	161.99	17.7486	0.109566
ENSSSAG00000088700	0.00464196	0.291745	28	26	21.3011	249.025	21.5294	0.0864547
ENSSSAG00000093106	0.00464196	0.291745	28	2	19.6482	320.466	18.2634	0.0569901
ENSSSAG00000097988	0.00464196	0.291745	28	16	12.1139	324.385	18.0874	0.055759
ENSSSAG00000101866	0.00464196	0.291745	24	22	19.1204	649.184	20.7008	0.0318874
ENSSSAG00000106524	0.00464196	0.291745	24	2	8.58181	66.9129	7.67709	0.114733
ENSSSAG00000045050	0.00495815	0.304406	28	2	34.7915	1122.08	50.4489	0.0449602
ENSSSAG00000045698	0.00495815	0.304406	24	6	14.4481	433.368	15.6561	0.0361267
ENSSSAG00000048105	0.00495815	0.304406	24	2	26.4987	441.186	24.908	0.0564567
ENSSSAG00000061388	0.00495815	0.304406	28	20	119.622	512.738	104.99	0.204764
ENSSSAG00000063638	0.00495815	0.304406	20	14	42.4155	1266.88	37.4285	0.0295438
ENSSSAG00000065538	0.00495815	0.304406	20	8	14.2515	206.109	12.7823	0.062017
ENSSSAG00000067105	0.00495815	0.304406	28	8	36.8292	645.67	25.5796	0.0396172
ENSSSAG00000072182	0.00495815	0.304406	24	2	40.6498	1035.04	38.5269	0.0372227
ENSSSAG00000074904	0.00495815	0.304406	28	6	10.8792	113.72	9.86953	0.0867879
ENSSSAG00000078507	0.00495815	0.304406	28	18	76.267	1134.5	38.8743	0.0342655
ENSSSAG00000079181	0.00495815	0.304406	24	12	31.0022	866.473	26.671	0.0307811
ENSSSAG00000093853	0.00495815	0.304406	24	20	16.1284	137.695	16.0189	0.116336
ENSSSAG00000111834	0.00495815	0.304406	24	16	7.75002	49.415	6.34802	0.128463
ENSSSAG00000003288	0.0052942	0.314636	24	22	6.62882	97.7625	9.55699	0.0977572
ENSSSAG00000004982	0.0052942	0.314636	28	18	8.18598	180.825	10.9069	0.0603176
ENSSSAG00000045065	0.0052942	0.314636	28	6	2399.02	8222.78	1476.3	0.179538
ENSSSAG00000063699	0.0052942	0.314636	28	12	2.78848	11.5915	2.51823	0.217247
ENSSSAG00000065437	0.0052942	0.314636	20	10	41.8048	1434.15	38.7294	0.0270052
ENSSSAG00000065601	0.0052942	0.314636	24	22	11.4774	82.6106	14.2332	0.172293
ENSSSAG00000065606	0.0052942	0.314636	24	0	6.88486	87.5038	7.24558	0.0828029
ENSSSAG00000068484	0.0052942	0.314636	28	2	30.7045	1353.59	48.979	0.0361846
ENSSSAG00000074770	0.0052942	0.314636	24	14	45.5907	1411.15	50.86	0.0360414
ENSSSAG00000076480	0.0052942	0.314636	24	10	13.294	324.232	19.4534	0.0599986
ENSSSAG00000076484	0.0052942	0.314636	24	12	46.3922	3021.24	86.0376	0.0284775
ENSSSAG00000077647	0.0052942	0.314636	20	2	5.53347	160.661	8.73834	0.05439
ENSSSAG00000079667	0.0052942	0.314636	24	18	22.5858	326.012	24.7878	0.0760332
ENSSSAG00000091262	0.0052942	0.314636	24	16	33.9183	931.763	33.6233	0.0360856
ENSSSAG00000099673	0.0052942	0.314636	24	4	14.2047	595.372	27.1289	0.0455663
ENSSSAG00000101656	0.0052942	0.314636	24	8	35.5651	600.957	37.7507	0.0628177
ENSSSAG00000102159	0.0052942	0.314636	24	14	52.2862	1387.79	65.8025	0.0474153
ENSSSAG00000109100	0.0052942	0.314636	28	18	28.5741	631.238	25.9937	0.041179
ENSSSAG00000112903	0.0052942	0.314636	20	14	16.9423	437.286	20.8171	0.0476053
ENSSSAG00000000897	0.00565123	0.324937	24	22	119.058	1838.89	128.797	0.0700409
ENSSSAG00000004765	0.00565123	0.324937	28	26	30.3098	262.572	23.753	0.0904627
ENSSSAG00000009196	0.00565123	0.324937	28	2	10.3853	115.879	14.2409	0.122895
ENSSSAG00000046330	0.00565123	0.324937	24	20	14.6236	206.3	10.7596	0.0521551
ENSSSAG00000057684	0.00565123	0.324937	20	18	2.44471	13.6363	2.17095	0.159204
ENSSSAG00000063876	0.00565123	0.324937	28	2	27.8689	815.827	27.3426	0.0335152
ENSSSAG00000066605	0.00565123	0.324937	28	16	24.4112	978.549	36.027	0.0368167
ENSSSAG00000070523	0.00565123	0.324937	28	4	4.23537	1941.45	71.4176	0.0367857
ENSSSAG00000073664	0.00565123	0.324937	28	16	21.7198	1383.29	34.0831	0.0246392
ENSSSAG00000073961	0.00565123	0.324937	28	16	29.7414	640.309	20.5058	0.0320248
ENSSSAG00000075290	0.00565123	0.324937	28	20	80.2409	1241.56	63.7231	0.0513249
ENSSSAG00000076354	0.00565123	0.324937	24	8	38.4476	554.695	37.3247	0.0672888
ENSSSAG00000091318	0.00565123	0.324937	28	8	10.7018	130.761	7.96321	0.0608989
ENSSSAG00000091541	0.00565123	0.324937	24	20	23.2891	137.202	24.9068	0.181535
ENSSSAG00000094947	0.00565123	0.324937	24	20	29.7656	531.876	26.7205	0.0502382
ENSSSAG00000097942	0.00565123	0.324937	28	4	8.08763	226.751	20.9276	0.0922935
ENSSSAG00000102256	0.00565123	0.324937	28	14	80.3683	2451.45	82.8816	0.0338093
ENSSSAG00000113344	0.00565123	0.324937	28	10	10.5262	226.202	16.5545	0.0731847
ENSSSAG00000113663	0.00565123	0.324937	28	2	11.0032	127.227	12.3087	0.0967458
ENSSSAG00000114876	0.00565123	0.324937	28	6	19.5663	73.8574	11.2843	0.152784
ENSSSAG00000116758	0.00565123	0.324937	28	20	12.326	362.206	16.0113	0.0442051
ENSSSAG00000001538	0.00603044	0.338873	24	18	8.42262	163.733	10.8876	0.0664961
ENSSSAG00000002943	0.00603044	0.338873	24	2	17.8135	661.557	29.4087	0.0444537
ENSSSAG00000007106	0.00603044	0.338873	24	12	10.5309	393.907	15.1144	0.0383705
ENSSSAG00000040320	0.00603044	0.338873	28	4	8.35584	808.833	23.5246	0.0290846
ENSSSAG00000047297	0.00603044	0.338873	28	4	6.85398	642.368	30.9158	0.0481278
ENSSSAG00000048586	0.00603044	0.338873	28	26	3.00511	11.0853	6.51752	0.587941
ENSSSAG00000065025	0.00603044	0.338873	28	2	34.3268	998.847	31.1371	0.0311731
ENSSSAG00000068477	0.00603044	0.338873	24	22	77.0886	1244.95	68.0975	0.0546992
ENSSSAG00000072110	0.00603044	0.338873	28	18	11.4033	256.719	14.8483	0.0578389
ENSSSAG00000074157	0.00603044	0.338873	24	4	28.4803	788.837	30.8344	0.0390885
ENSSSAG00000077955	0.00603044	0.338873	24	18	18.5263	547.75	24.7966	0.0452699
ENSSSAG00000086103	0.00603044	0.338873	28	8	90.9947	1766.94	75.8376	0.0429204
ENSSSAG00000101424	0.00603044	0.338873	28	20	21.2616	1123.98	32.0709	0.0285332
ENSSSAG00000104949	0.00603044	0.338873	24	22	26.0926	274.787	25.2124	0.0917524
ENSSSAG00000112461	0.00603044	0.338873	28	16	38.1055	348.822	24.1804	0.06932
ENSSSAG00000009754	0.00643308	0.347817	24	10	89.9724	1819.36	57.1852	0.0314315
ENSSSAG00000009766	0.00643308	0.347817	24	20	12.3197	115.281	9.6772	0.0839445
ENSSSAG00000010093	0.00643308	0.347817	24	12	63.4975	1284.36	53.8889	0.0419576
ENSSSAG00000042687	0.00643308	0.347817	20	10	21.9166	392.33	20.956	0.0534143
ENSSSAG00000043666	0.00643308	0.347817	28	4	54.7199	1772.18	56.4095	0.0318305
ENSSSAG00000045271	0.00643308	0.347817	24	10	46.0349	801.836	34.7549	0.0433442
ENSSSAG00000050683	0.00643308	0.347817	24	14	6.71506	69.7806	7.30085	0.104626
ENSSSAG00000051898	0.00643308	0.347817	28	8	44.0909	1193.35	30.7214	0.0257439
ENSSSAG00000066235	0.00643308	0.347817	24	8	23.7967	312.366	23.3998	0.0749116
ENSSSAG00000067089	0.00643308	0.347817	24	6	17.8271	917.558	39.632	0.0431929
ENSSSAG00000067465	0.00643308	0.347817	24	0	18.1506	195.339	16.8584	0.0863031
ENSSSAG00000068635	0.00643308	0.347817	28	10	6.46845	69.414	5.31966	0.0766368
ENSSSAG00000068715	0.00643308	0.347817	28	0	4.35409	69.1973	7.4264	0.107322
ENSSSAG00000072049	0.00643308	0.347817	28	8	113.819	3252.15	97.2717	0.02991
ENSSSAG00000076934	0.00643308	0.347817	28	18	22.2402	2028.42	73.0326	0.0360048
ENSSSAG00000077455	0.00643308	0.347817	28	2	54.5959	1223.07	61.022	0.0498925
ENSSSAG00000077456	0.00643308	0.347817	28	6	40.0954	1552.15	53.5876	0.0345246
ENSSSAG00000080612	0.00643308	0.347817	24	6	19.2367	599.679	29.0226	0.0483969
ENSSSAG00000085207	0.00643308	0.347817	24	22	59.8375	1657.07	49.0735	0.0296146
ENSSSAG00000098285	0.00643308	0.347817	28	14	3.17235	20.5599	4.64697	0.226021
ENSSSAG00000110717	0.00643308	0.347817	24	18	27.0968	955.458	43.5495	0.0455797
ENSSSAG00000116939	0.00643308	0.347817	28	4	2.81634	13.6174	2.81671	0.206846
ENSSSAG00000006161	0.00686044	0.361966	24	12	6.3399	146.672	6.84889	0.0466954
ENSSSAG00000007650	0.00686044	0.361966	28	4	37.3667	1492.75	60.7222	0.0406781
ENSSSAG00000015350	0.00686044	0.361966	28	4	8.41567	130.413	7.67177	0.0588268
ENSSSAG00000039402	0.00686044	0.361966	28	20	67.7683	2800.02	126.383	0.0451367
ENSSSAG00000048741	0.00686044	0.361966	20	14	7.75281	356.012	13.1829	0.0370295
ENSSSAG00000071480	0.00686044	0.361966	24	6	1.86461	11.8439	1.99277	0.168253
ENSSSAG00000074448	0.00686044	0.361966	24	8	10.2947	132.81	10.616	0.0799339
ENSSSAG00000076946	0.00686044	0.361966	20	10	28.662	504.411	21.5608	0.0427445
ENSSSAG00000079317	0.00686044	0.361966	28	16	20.5927	747.573	48.9491	0.0654773
ENSSSAG00000079419	0.00686044	0.361966	28	2	13.6652	506.637	24.2359	0.0478368
ENSSSAG00000084526	0.00686044	0.361966	20	10	2.61121	14.3876	1.87271	0.130162
ENSSSAG00000087611	0.00686044	0.361966	20	6	19.2148	321.4	16.3836	0.0509756
ENSSSAG00000087664	0.00686044	0.361966	28	2	39.36	718.811	27.5882	0.0383803
ENSSSAG00000107370	0.00686044	0.361966	24	0	15.6985	185.132	17.2918	0.0934025
ENSSSAG00000109757	0.00686044	0.361966	28	6	28.0945	156.148	27.4954	0.176085
ENSSSAG00000112532	0.00686044	0.361966	28	12	12.8335	422.437	14.806	0.0350489
ENSSSAG00000116676	0.00686044	0.361966	24	10	16.8094	294.46	18.6183	0.0632287
ENSSSAG00000000743	0.00731391	0.371639	20	10	11.1297	435.521	22.3243	0.0512589
ENSSSAG00000006695	0.00731391	0.371639	28	26	78.7779	587.61	79.1082	0.134627
ENSSSAG00000015519	0.00731391	0.371639	28	10	8.68103	255.925	11.7091	0.0457521
ENSSSAG00000028619	0.00731391	0.371639	28	0	3.03209	26.968	3.46053	0.12832
ENSSSAG00000045867	0.00731391	0.371639	24	0	10.3364	99.307	10.4944	0.105677
ENSSSAG00000046847	0.00731391	0.371639	28	12	18.8833	655.91	25.6463	0.0391003
ENSSSAG00000054808	0.00731391	0.371639	24	20	33.4515	1151.67	39.5674	0.0343566
ENSSSAG00000056727	0.00731391	0.371639	24	4	18.0525	401.377	23.9607	0.0596963
ENSSSAG00000065380	0.00731391	0.371639	24	4	7.40814	307.164	18.3071	0.0596003
ENSSSAG00000066762	0.00731391	0.371639	28	10	16.7389	672.386	21.0141	0.031253
ENSSSAG00000067746	0.00731391	0.371639	28	18	22.9424	757.187	37.9006	0.0500545
ENSSSAG00000069197	0.00731391	0.371639	28	22	7.80683	83.0278	7.35033	0.0885286
ENSSSAG00000069543	0.00731391	0.371639	28	4	14.2405	1117.2	34.446	0.0308326
ENSSSAG00000070257	0.00731391	0.371639	24	16	38.8027	406.561	42.4998	0.104535
ENSSSAG00000072689	0.00731391	0.371639	24	16	22.77	373.884	22.1142	0.0591472
ENSSSAG00000075495	0.00731391	0.371639	28	12	39.5842	1145.31	40.3651	0.0352437
ENSSSAG00000078630	0.00731391	0.371639	28	20	34.2673	935.276	42.7003	0.0456553
ENSSSAG00000080277	0.00731391	0.371639	28	2	18.5121	400.325	21.2606	0.0531084
ENSSSAG00000081302	0.00731391	0.371639	24	4	17.2743	437.442	20.4896	0.0468396
ENSSSAG00000081866	0.00731391	0.371639	28	18	20.5991	572.152	38.9338	0.068048
ENSSSAG00000093931	0.00731391	0.371639	24	8	33.3645	726.839	32.3677	0.0445322
ENSSSAG00000106945	0.00731391	0.371639	28	20	7.17126	332.463	11.2831	0.0339381
ENSSSAG00000108157	0.00731391	0.371639	20	8	2.09506	14.1462	1.62913	0.115164
ENSSSAG00000115511	0.00731391	0.371639	28	18	15.5722	202.46	13.4474	0.0664201
ENSSSAG00000121652	0.00731391	0.371639	20	6	7.59251	166.037	6.88644	0.0414752
ENSSSAG00000000929	0.00779492	0.382982	28	20	21.5755	1176.78	35.8731	0.0304841
ENSSSAG00000000998	0.00779492	0.382982	28	2	12.594	478.078	18.6238	0.0389556
ENSSSAG00000002175	0.00779492	0.382982	20	12	37.2722	1654.84	69.9707	0.0422825
ENSSSAG00000005798	0.00779492	0.382982	20	6	7.22263	90.4748	7.25999	0.0802433
ENSSSAG00000038288	0.00779492	0.382982	24	8	37.7048	366.472	40.833	0.111422
ENSSSAG00000040820	0.00779492	0.382982	28	0	18.8183	177.409	10.7262	0.0604604
ENSSSAG00000042762	0.00779492	0.382982	28	18	5.76739	51.731	5.91508	0.114343
ENSSSAG00000050579	0.00779492	0.382982	28	4	6.67326	56.8438	8.55345	0.150473
ENSSSAG00000050827	0.00779492	0.382982	28	2	52.7674	1619.52	98.351	0.0607286
ENSSSAG00000050899	0.00779492	0.382982	24	18	18.7929	200.537	15.457	0.0770783
ENSSSAG00000064465	0.00779492	0.382982	28	2	60.3858	1608.61	86.1735	0.0535703
ENSSSAG00000065360	0.00779492	0.382982	20	14	11.1339	422.799	13.1932	0.0312045
ENSSSAG00000069594	0.00779492	0.382982	28	4	5.89396	409.121	25.5097	0.0623525
ENSSSAG00000070861	0.00779492	0.382982	24	16	7.31857	77.7017	6.99343	0.0900036
ENSSSAG00000071864	0.00779492	0.382982	28	4	27.0215	1680.67	54.4879	0.0324204
ENSSSAG00000076160	0.00779492	0.382982	24	4	22.129	520.259	30.5543	0.058729
ENSSSAG00000078262	0.00779492	0.382982	24	22	32.2431	1002.63	27.1964	0.0271251
ENSSSAG00000078545	0.00779492	0.382982	28	16	24.1429	542.078	21.4402	0.0395519
ENSSSAG00000082263	0.00779492	0.382982	28	18	39.6274	883.257	32.2213	0.0364801
ENSSSAG00000084432	0.00779492	0.382982	20	12	4.09372	21.2148	4.22615	0.199207
ENSSSAG00000093946	0.00779492	0.382982	24	16	9.93564	175.027	11.3006	0.0645645
ENSSSAG00000096635	0.00779492	0.382982	28	6	18.0106	52.3876	8.89237	0.169742
ENSSSAG00000106295	0.00779492	0.382982	28	14	22.1731	542.542	24.8352	0.0457756
ENSSSAG00000009240	0.00830499	0.395488	28	2	23.3529	191.793	26.5618	0.138492
ENSSSAG00000009589	0.00830499	0.395488	28	18	6.74416	738.52	14.7086	0.0199163
ENSSSAG00000009982	0.00830499	0.395488	20	10	27.6767	651.335	24.5299	0.0376609
ENSSSAG00000010618	0.00830499	0.395488	28	18	2.71088	14.2455	3.64385	0.25579
ENSSSAG00000025639	0.00830499	0.395488	24	12	30.7966	814.324	26.7733	0.032878
ENSSSAG00000042041	0.00830499	0.395488	24	0	11.8613	270.241	15.4912	0.0573238
ENSSSAG00000042322	0.00830499	0.395488	20	4	6.41688	69.4597	4.67171	0.0672578
ENSSSAG00000042736	0.00830499	0.395488	24	22	12.351	199.172	12.4561	0.0625394
ENSSSAG00000043708	0.00830499	0.395488	28	4	152.378	8204.84	243.11	0.02963
ENSSSAG00000050441	0.00830499	0.395488	28	2	12.404	983.203	56.563	0.0575293
ENSSSAG00000051976	0.00830499	0.395488	24	20	5.16161	51.4957	4.6449	0.0901998
ENSSSAG00000059706	0.00830499	0.395488	24	2	13.6703	402.204	21.2207	0.052761
ENSSSAG00000063096	0.00830499	0.395488	24	14	5.60815	41.5225	4.82524	0.116208
ENSSSAG00000064290	0.00830499	0.395488	24	0	1.21846	15.7326	4.34841	0.276396
ENSSSAG00000065474	0.00830499	0.395488	28	6	6.72346	164.294	11.1471	0.0678484
ENSSSAG00000068428	0.00830499	0.395488	28	6	490.981	1685.11	319.566	0.189641
ENSSSAG00000071820	0.00830499	0.395488	28	16	1.52518	58.8844	8.28096	0.140631
ENSSSAG00000076437	0.00830499	0.395488	24	6	11.5294	304.123	18.6856	0.0614408
ENSSSAG00000081596	0.00830499	0.395488	24	10	45.5218	843.279	41.8011	0.0495697
ENSSSAG00000083095	0.00830499	0.395488	24	10	52.5221	1346.83	44.7126	0.0331983
ENSSSAG00000085176	0.00830499	0.395488	24	8	8.69431	71.4109	8.42446	0.117972
ENSSSAG00000091440	0.00830499	0.395488	20	4	9.57064	92.7418	9.10995	0.0982292
ENSSSAG00000121002	0.00830499	0.395488	24	18	13.095	242.082	12.2882	0.0507606
ENSSSAG00000000163	0.0088457	0.407143	28	4	45.8244	1827.95	87.2367	0.0477239
ENSSSAG00000001403	0.0088457	0.407143	28	4	96.0513	10041.8	464.957	0.0463022
ENSSSAG00000006763	0.0088457	0.407143	24	4	88.0204	1615.51	99.7338	0.061735
ENSSSAG00000007614	0.0088457	0.407143	28	16	32.8683	2066.34	41.2237	0.0199501
ENSSSAG00000024733	0.0088457	0.407143	20	6	15.2983	348.123	13.957	0.0400923
ENSSSAG00000025431	0.0088457	0.407143	24	4	24.9077	861.081	29.7682	0.0345708
ENSSSAG00000039616	0.0088457	0.407143	24	14	31.8016	956.417	33.4592	0.0349839
ENSSSAG00000041471	0.0088457	0.407143	28	26	1.22861	12.0909	2.49429	0.206294
ENSSSAG00000042602	0.0088457	0.407143	24	10	136.499	4938.28	110.239	0.0223233
ENSSSAG00000043023	0.0088457	0.407143	24	2	4.46275	32.9481	5.00245	0.151828
ENSSSAG00000057675	0.0088457	0.407143	28	16	130.896	7605.98	153.681	0.0202053
ENSSSAG00000063756	0.0088457	0.407143	20	6	6.70996	119.101	7.91055	0.0664187
ENSSSAG00000065737	0.0088457	0.407143	28	8	21.0064	791.753	20.4459	0.0258236
ENSSSAG00000076264	0.0088457	0.407143	28	4	8.89333	1736.29	54.8612	0.0315969
ENSSSAG00000080140	0.0088457	0.407143	20	8	21.475	315.013	19.5087	0.0619299
ENSSSAG00000083257	0.0088457	0.407143	28	10	23.2492	1134.18	34.3447	0.0302814
ENSSSAG00000084431	0.0088457	0.407143	20	6	37.0625	1439.83	56.9138	0.0395281
ENSSSAG00000085048	0.0088457	0.407143	24	2	9.89901	136.834	11.0006	0.0803934
ENSSSAG00000085265	0.0088457	0.407143	28	18	0.791199	27.9467	4.68786	0.167743
ENSSSAG00000095021	0.0088457	0.407143	28	10	30.2279	1138.9	38.9483	0.0341982
ENSSSAG00000104356	0.0088457	0.407143	24	8	2.49021	14.6438	2.58744	0.176692
ENSSSAG00000111177	0.0088457	0.407143	28	22	7.5236	66.2959	6.15548	0.0928486
ENSSSAG00000111728	0.0088457	0.407143	24	12	22.5598	1137.1	34.1922	0.0300696
ENSSSAG00000114448	0.0088457	0.407143	28	6	19.1359	63.1843	9.36051	0.148146
ENSSSAG00000115308	0.0088457	0.407143	20	18	26.345	589.493	23.3394	0.0395923
ENSSSAG00000116236	0.0088457	0.407143	28	4	33.3981	433.553	25.981	0.0599259
ENSSSAG00000003925	0.0094187	0.423033	20	14	13.3272	127.772	11.3256	0.0886392
ENSSSAG00000003961	0.0094187	0.423033	24	4	36.0358	798.229	58.1764	0.0728819
ENSSSAG00000015746	0.0094187	0.423033	24	4	25.6604	377.216	29.248	0.0775365
ENSSSAG00000030720	0.0094187	0.423033	28	4	16.0313	453.927	15.7678	0.0347363
ENSSSAG00000038395	0.0094187	0.423033	28	2	38.9395	903.774	50.0964	0.0554302
ENSSSAG00000043626	0.0094187	0.423033	20	12	134.526	6669.14	162.855	0.0244192
ENSSSAG00000045856	0.0094187	0.423033	24	8	21.1561	109.021	19.1296	0.175467
ENSSSAG00000051635	0.0094187	0.423033	24	2	8.51863	146.159	10.9292	0.0747762
ENSSSAG00000055397	0.0094187	0.423033	24	20	8.12741	134.08	9.59863	0.0715886
ENSSSAG00000064632	0.0094187	0.423033	28	16	8.6616	302.953	15.9697	0.0527133
ENSSSAG00000074290	0.0094187	0.423033	28	2	131.332	5437.86	275.044	0.0505795
ENSSSAG00000084391	0.0094187	0.423033	28	22	14.2594	157.939	13.2453	0.0838633
ENSSSAG00000086358	0.0094187	0.423033	28	18	5.81625	31.3896	7.28406	0.232054
ENSSSAG00000088324	0.0094187	0.423033	24	14	1.79412	14.4593	2.02377	0.139963
ENSSSAG00000093676	0.0094187	0.423033	28	16	3.71973	29.5932	2.81715	0.0951958
ENSSSAG00000098423	0.0094187	0.423033	28	4	18.9814	1363.95	38.0971	0.0279315
ENSSSAG00000114806	0.0094187	0.423033	24	16	11.9707	406.528	18.1113	0.0445511
ENSSSAG00000117417	0.0094187	0.423033	28	26	7.46431	55.6695	6.34666	0.114006
ENSSSAG00000118758	0.0094187	0.423033	20	2	27.9532	527.863	25.1583	0.0476606
ENSSSAG00000119914	0.0094187	0.423033	24	10	28.9067	666.154	20.9138	0.0313948
ENSSSAG00000006391	0.0100257	0.442275	28	16	32.4511	787.451	33.5199	0.0425676
ENSSSAG00000043047	0.0100257	0.442275	28	6	56.2217	1494.47	63.1371	0.042247
ENSSSAG00000044101	0.0100257	0.442275	28	24	4.77157	19.0544	4.49042	0.235664
ENSSSAG00000053506	0.0100257	0.442275	28	4	17.7893	340.745	18.5691	0.0544956
ENSSSAG00000064538	0.0100257	0.442275	28	2	9.18615	289.967	17.8141	0.061435
ENSSSAG00000071949	0.0100257	0.442275	24	22	92.1259	1294.51	64.1295	0.0495397
ENSSSAG00000077525	0.0100257	0.442275	20	14	19.3231	663.241	19.015	0.0286698
ENSSSAG00000092183	0.0100257	0.442275	24	16	40.501	978.695	41.7549	0.0426638
ENSSSAG00000097767	0.0100257	0.442275	20	6	3.1436	16.3618	3.58979	0.2194
ENSSSAG00000098674	0.0100257	0.442275	24	6	6.67641	58.3601	6.9586	0.119236
ENSSSAG00000100276	0.0100257	0.442275	24	10	29.6201	751.348	26.5911	0.0353912
ENSSSAG00000105581	0.0100257	0.442275	20	8	2.92628	23.2928	2.96657	0.12736
ENSSSAG00000119631	0.0100257	0.442275	24	4	3.18074	16.1092	3.14152	0.195014
ENSSSAG00000003647	0.0106686	0.458121	24	20	3.01853	29.2969	2.93142	0.100059
ENSSSAG00000008179	0.0106686	0.458121	24	6	8.88668	113.077	12.6464	0.11184
ENSSSAG00000037692	0.0106686	0.458121	28	8	3.79663	217.704	10.932	0.050215
ENSSSAG00000042593	0.0106686	0.458121	24	12	7.74096	203.701	9.11269	0.0447357
ENSSSAG00000044887	0.0106686	0.458121	28	12	77.3703	4156.9	95.3787	0.0229447
ENSSSAG00000045674	0.0106686	0.458121	24	6	16.1245	372.87	16.1979	0.0434412
ENSSSAG00000048069	0.0106686	0.458121	24	2	3.38388	38.7758	5.14732	0.132746
ENSSSAG00000051278	0.0106686	0.458121	28	24	3.41351	21.1869	3.86562	0.182453
ENSSSAG00000052071	0.0106686	0.458121	28	24	80.5012	2188.38	77.1707	0.0352638
ENSSSAG00000054552	0.0106686	0.458121	28	4	5.65524	878.265	35.7787	0.0407379
ENSSSAG00000063537	0.0106686	0.458121	24	4	10.169	225.124	13.3083	0.0591156
ENSSSAG00000073481	0.0106686	0.458121	28	18	12.1382	244.593	19.3131	0.0789603
ENSSSAG00000075198	0.0106686	0.458121	28	2	51.7518	2011.06	81.719	0.0406347
ENSSSAG00000079851	0.0106686	0.458121	20	4	13.1512	181.82	14.019	0.0771038
ENSSSAG00000081488	0.0106686	0.458121	24	10	45.2126	1409.54	51.3755	0.0364483
ENSSSAG00000081862	0.0106686	0.458121	28	4	6.61819	91.4494	8.25403	0.0902578
ENSSSAG00000087114	0.0106686	0.458121	24	10	45.3598	1444.76	47.3267	0.0327575
ENSSSAG00000090071	0.0106686	0.458121	20	18	4.02342	29.2924	4.62905	0.158029
ENSSSAG00000090507	0.0106686	0.458121	28	4	6.95155	61.9842	6.2852	0.1014
ENSSSAG00000102432	0.0106686	0.458121	28	4	4.23575	270.264	16.3694	0.0605681
ENSSSAG00000113436	0.0106686	0.458121	24	12	16.0414	492.228	18.3954	0.0373716
ENSSSAG00000114154	0.0106686	0.458121	28	12	2.09994	30.76	5.21997	0.1697
ENSSSAG00000117349	0.0106686	0.458121	24	18	6.83396	108.214	8.09417	0.0747976
ENSSSAG00000001009	0.0113492	0.469962	24	4	24.8991	1220.14	46.3235	0.0379656
ENSSSAG00000005392	0.0113492	0.469962	28	18	1.35881	12.8246	2.49184	0.194302
ENSSSAG00000039897	0.0113492	0.469962	24	6	65.7691	1885.61	105.421	0.0559081
ENSSSAG00000042626	0.0113492	0.469962	28	6	27.6171	1165.1	29.2362	0.0250933
ENSSSAG00000045972	0.0113492	0.469962	24	8	12.2142	203.155	13.3274	0.065602
ENSSSAG00000047843	0.0113492	0.469962	28	2	16.5924	651.951	20.3706	0.0312456
ENSSSAG00000048724	0.0113492	0.469962	24	10	22.7848	666.482	26.5588	0.0398493
ENSSSAG00000051219	0.0113492	0.469962	20	2	7.10645	20.6066	5.81327	0.282108
ENSSSAG00000053207	0.0113492	0.469962	28	8	3.5781	20.6882	3.88459	0.187768
ENSSSAG00000056032	0.0113492	0.469962	24	8	35.4344	499.786	29.7508	0.0595272
ENSSSAG00000066027	0.0113492	0.469962	28	2	45.6884	1334.04	67.632	0.0506973
ENSSSAG00000066086	0.0113492	0.469962	20	8	36.336	680.667	33.7963	0.0496517
ENSSSAG00000068640	0.0113492	0.469962	28	12	42.5588	831.303	32.2125	0.0387494
ENSSSAG00000076737	0.0113492	0.469962	28	2	39.014	1993.75	41.8705	0.0210008
ENSSSAG00000076988	0.0113492	0.469962	28	20	17.8654	122.088	12.6229	0.103391
ENSSSAG00000081719	0.0113492	0.469962	28	2	13.1721	354.877	9.98911	0.0281481
ENSSSAG00000090893	0.0113492	0.469962	28	0	60.6306	713.842	48.5564	0.0680213
ENSSSAG00000095526	0.0113492	0.469962	24	20	26.0779	526.002	19.9912	0.0380059
ENSSSAG00000097082	0.0113492	0.469962	28	6	47.8368	337.326	31.1854	0.0924488
ENSSSAG00000101080	0.0113492	0.469962	28	6	1.89469	215.986	8.9056	0.0412323
ENSSSAG00000101490	0.0113492	0.469962	20	16	7.3385	97.5036	5.39381	0.0553191
ENSSSAG00000101781	0.0113492	0.469962	28	14	75.6333	2463.31	131.875	0.0535356
ENSSSAG00000102114	0.0113492	0.469962	28	2	12.9917	778.009	26.7547	0.0343887
ENSSSAG00000106879	0.0113492	0.469962	28	4	10.4196	914.114	38.9593	0.0426198
ENSSSAG00000108137	0.0113492	0.469962	24	22	8.19426	117.558	8.84018	0.0751988
ENSSSAG00000111048	0.0113492	0.469962	24	4	20.5021	544.7	30.4347	0.0558742
ENSSSAG00000112091	0.0113492	0.469962	24	0	21.9946	437.402	21.2872	0.0486674
ENSSSAG00000116899	0.0113492	0.469962	24	4	49.4302	1289.14	73.8135	0.0572578
ENSSSAG00000000388	0.0120696	0.483097	28	26	13.4745	94.7584	12.5957	0.132925
ENSSSAG00000002826	0.0120696	0.483097	28	20	5.50179	44.1935	5.57883	0.126236
ENSSSAG00000004132	0.0120696	0.483097	24	4	37.4377	824.296	39.117	0.047455
ENSSSAG00000004971	0.0120696	0.483097	28	0	25.1187	565.8	24.8974	0.0440039
ENSSSAG00000006992	0.0120696	0.483097	28	8	63.4816	1518.52	84.6227	0.0557269
ENSSSAG00000007072	0.0120696	0.483097	28	6	15.0315	169.556	11.2164	0.0661515
ENSSSAG00000044210	0.0120696	0.483097	28	4	14.9542	2833.73	111.574	0.0393736
ENSSSAG00000044322	0.0120696	0.483097	24	6	14.5472	147.901	14.8101	0.100135
ENSSSAG00000049408	0.0120696	0.483097	20	2	6.44404	330.091	17.7426	0.0537507
ENSSSAG00000053238	0.0120696	0.483097	28	6	29.3772	653.223	52.7563	0.0807631
ENSSSAG00000062647	0.0120696	0.483097	24	4	74.7574	1572.88	114.361	0.0727078
ENSSSAG00000064131	0.0120696	0.483097	28	16	12.9977	251.211	9.38794	0.0373707
ENSSSAG00000064551	0.0120696	0.483097	24	16	6.8925	53.4278	6.68032	0.125035
ENSSSAG00000064664	0.0120696	0.483097	24	20	16.0822	294.126	12.6138	0.0428857
ENSSSAG00000074110	0.0120696	0.483097	28	4	22.9361	370.853	28.5145	0.0768891
ENSSSAG00000074439	0.0120696	0.483097	20	16	10.782	148.72	10.1623	0.068332
ENSSSAG00000075232	0.0120696	0.483097	20	8	31.8782	1305.14	31.3518	0.0240218
ENSSSAG00000081193	0.0120696	0.483097	28	26	4.67951	33.5063	4.59095	0.137017
ENSSSAG00000085483	0.0120696	0.483097	28	10	22.6291	501.564	30.044	0.0599006
ENSSSAG00000092122	0.0120696	0.483097	28	22	7.66906	50.8842	5.15148	0.101239
ENSSSAG00000095585	0.0120696	0.483097	24	8	12.0448	324.455	13.8509	0.0426896
ENSSSAG00000097089	0.0120696	0.483097	28	16	2.75889	176.401	11.3405	0.0642881
ENSSSAG00000100464	0.0120696	0.483097	24	22	4.94473	65.9687	5.91384	0.089646
ENSSSAG00000100687	0.0120696	0.483097	28	26	89.4926	343.29	77.0182	0.224353
ENSSSAG00000104578	0.0120696	0.483097	20	10	10.6408	247.697	12.4842	0.0504011
ENSSSAG00000110029	0.0120696	0.483097	24	6	10.2104	138.62	12.0327	0.0868032
ENSSSAG00000113402	0.0120696	0.483097	24	16	36.9962	1148.67	43.8307	0.0381579
ENSSSAG00000115526	0.0120696	0.483097	24	6	30.5622	812.645	40.7118	0.0500978
ENSSSAG00000119031	0.0120696	0.483097	28	4	149.964	22172.6	646.103	0.0291397
ENSSSAG00000122036	0.0120696	0.483097	20	12	9.1125	165.193	8.5947	0.0520283
ENSSSAG00000008891	0.0128318	0.503831	24	20	23.1979	249.644	20.1859	0.080859
ENSSSAG00000039798	0.0128318	0.503831	28	10	5.88056	92.5334	5.95872	0.0643953
ENSSSAG00000041375	0.0128318	0.503831	28	22	56.3614	697.745	39.2191	0.0562083
ENSSSAG00000042731	0.0128318	0.503831	20	6	7.18676	193.936	11.089	0.0571786
ENSSSAG00000048122	0.0128318	0.503831	24	14	19.3723	580.76	24.8287	0.042752
ENSSSAG00000056459	0.0128318	0.503831	20	0	9.15499	141.563	9.93007	0.0701459
ENSSSAG00000072470	0.0128318	0.503831	28	18	19.1916	393.269	20.2164	0.051406
ENSSSAG00000078995	0.0128318	0.503831	24	8	14.0086	314.006	13.7924	0.0439241
ENSSSAG00000085143	0.0128318	0.503831	28	8	16.7011	302.36	16.9714	0.0561297
ENSSSAG00000086577	0.0128318	0.503831	24	12	13.0097	276.665	12.5971	0.045532
ENSSSAG00000089238	0.0128318	0.503831	24	4	3.00043	26.553	4.46558	0.168176
ENSSSAG00000094855	0.0128318	0.503831	20	14	30.7986	630.657	43.0063	0.0681928
ENSSSAG00000095873	0.0128318	0.503831	28	10	15.1857	150.78	11.1014	0.0736265
ENSSSAG00000106943	0.0128318	0.503831	24	4	16.2436	310.467	16.8426	0.054249
ENSSSAG00000111513	0.0128318	0.503831	24	16	9.59342	186.06	10.5862	0.0568968
ENSSSAG00000120077	0.0128318	0.503831	20	4	6.51007	86.1425	8.01197	0.0930083
ENSSSAG00000005589	0.013638	0.520626	20	16	13.0074	58.8756	17.1996	0.292135
ENSSSAG00000008624	0.013638	0.520626	24	14	14.9374	448.196	20.9401	0.0467209
ENSSSAG00000011526	0.013638	0.520626	28	10	10.8494	191.161	11.2145	0.0586649
ENSSSAG00000042305	0.013638	0.520626	28	0	7.79239	19.8974	5.55299	0.279081
ENSSSAG00000050773	0.013638	0.520626	24	16	14.1863	265.529	13.9518	0.0525433
ENSSSAG00000054326	0.013638	0.520626	24	10	28.245	533.654	25.0454	0.0469319
ENSSSAG00000065669	0.013638	0.520626	24	20	21.5142	417.165	21.4433	0.0514024
ENSSSAG00000068721	0.013638	0.520626	28	2	121.439	4035.38	273.783	0.0678457
ENSSSAG00000069499	0.013638	0.520626	24	6	101.755	2362.32	167.194	0.070775
ENSSSAG00000070184	0.013638	0.520626	28	26	9.97359	102.751	13.1617	0.128093
ENSSSAG00000073168	0.013638	0.520626	24	0	12.3935	389.917	12.3402	0.0316481
ENSSSAG00000077572	0.013638	0.520626	24	22	16.2774	414.517	19.6029	0.047291
ENSSSAG00000079689	0.013638	0.520626	24	8	3.36675	23.7161	3.73783	0.157607
ENSSSAG00000081117	0.013638	0.520626	24	12	108.402	1130.35	90.7049	0.0802449
ENSSSAG00000081191	0.013638	0.520626	28	16	36.8521	1033.28	46.3973	0.0449028
ENSSSAG00000087732	0.013638	0.520626	24	8	8.81175	128.232	9.38452	0.0731842
ENSSSAG00000088798	0.013638	0.520626	28	6	446.023	1384.5	251.425	0.1816
ENSSSAG00000090426	0.013638	0.520626	28	2	19.4432	540.306	28.4414	0.0526396
ENSSSAG00000090594	0.013638	0.520626	28	6	34.7508	115.376	17.8345	0.154577
ENSSSAG00000091339	0.013638	0.520626	24	20	19.1744	506.889	18.9801	0.0374443
ENSSSAG00000093918	0.013638	0.520626	28	2	46.6021	2397.79	65.3604	0.0272586
ENSSSAG00000098046	0.013638	0.520626	24	20	8.44598	66.7245	8.76441	0.131352
ENSSSAG00000105440	0.013638	0.520626	28	22	12.3703	209.813	14.0815	0.0671145
ENSSSAG00000114280	0.013638	0.520626	24	18	11.1718	167.178	8.80148	0.0526473
ENSSSAG00000117630	0.013638	0.520626	28	20	20.452	670.156	20.3029	0.0302958
ENSSSAG00000118698	0.013638	0.520626	24	12	62.3349	1747.04	53.6623	0.030716
ENSSSAG00000121476	0.013638	0.520626	24	8	12.6608	151.142	12.9076	0.0854003
ENSSSAG00000001576	0.0144904	0.532377	24	8	26.4322	538.811	28.7844	0.0534221
ENSSSAG00000001985	0.0144904	0.532377	28	4	17.2168	237.565	12.1805	0.0512723
ENSSSAG00000005934	0.0144904	0.532377	28	4	24.5262	431.295	21.948	0.0508886
ENSSSAG00000007216	0.0144904	0.532377	28	22	8.65897	145.339	9.86397	0.0678688
ENSSSAG00000007946	0.0144904	0.532377	24	8	12.4501	128.87	12.7231	0.0987281
ENSSSAG00000022802	0.0144904	0.532377	20	0	7.8071	212.368	7.82736	0.0368576
ENSSSAG00000025451	0.0144904	0.532377	20	4	15.5677	518.99	18.7951	0.0362148
ENSSSAG00000043619	0.0144904	0.532377	24	16	18.1382	649.821	24.8451	0.0382338
ENSSSAG00000044436	0.0144904	0.532377	28	0	6.02662	46.791	6.09399	0.130239
ENSSSAG00000048832	0.0144904	0.532377	20	2	9.21569	393.302	14.753	0.0375105
ENSSSAG00000052872	0.0144904	0.532377	24	4	42.4077	1021.35	49.7114	0.048672
ENSSSAG00000055348	0.0144904	0.532377	28	18	5.28428	167.079	7.13111	0.0426811
ENSSSAG00000064670	0.0144904	0.532377	28	16	4.46578	75.8808	5.18114	0.06828
ENSSSAG00000065040	0.0144904	0.532377	28	4	66.1461	4883.74	207.464	0.0424805
ENSSSAG00000067915	0.0144904	0.532377	28	10	25.4974	1109.59	50.0663	0.0451214
ENSSSAG00000068465	0.0144904	0.532377	28	22	6.18505	36.8921	9.14989	0.248017
ENSSSAG00000068677	0.0144904	0.532377	28	16	11.6227	136.403	9.02141	0.0661378
ENSSSAG00000070396	0.0144904	0.532377	24	10	15.4147	843.803	22.4488	0.0266043
ENSSSAG00000073609	0.0144904	0.532377	28	16	6.03766	75.2816	4.04603	0.0537453
ENSSSAG00000074759	0.0144904	0.532377	28	4	11.4707	380.25	17.8045	0.0468233
ENSSSAG00000077920	0.0144904	0.532377	28	0	49.0181	390.662	39.7754	0.101815
ENSSSAG00000079623	0.0144904	0.532377	24	22	19.5581	340.536	17.2924	0.0507798
ENSSSAG00000082752	0.0144904	0.532377	28	6	20.733	679.772	18.5118	0.0272323
ENSSSAG00000087078	0.0144904	0.532377	28	16	12.2627	146.829	11.0726	0.0754114
ENSSSAG00000087152	0.0144904	0.532377	20	14	9.8686	238.064	11.7544	0.049375
ENSSSAG00000087296	0.0144904	0.532377	24	10	58.6434	1212.93	181.115	0.149321
ENSSSAG00000092925	0.0144904	0.532377	20	18	3.66853	20.8379	3.053	0.146512
ENSSSAG00000095986	0.0144904	0.532377	20	14	5.11158	41.8807	4.68805	0.111938
ENSSSAG00000097135	0.0144904	0.532377	20	2	4.70053	149.488	8.29176	0.0554677
ENSSSAG00000101643	0.0144904	0.532377	20	14	4.00249	42.9611	4.38506	0.10207
ENSSSAG00000101806	0.0144904	0.532377	24	22	11.5353	156.511	9.11169	0.0582174
ENSSSAG00000103027	0.0144904	0.532377	28	20	15.525	132.826	9.59491	0.0722366
ENSSSAG00000104087	0.0144904	0.532377	24	6	9.34899	161.828	15.2287	0.0941044
ENSSSAG00000104274	0.0144904	0.532377	24	12	17.8933	216.313	16.7806	0.0775755
ENSSSAG00000106040	0.0144904	0.532377	28	6	1.42183	35.8067	4.6495	0.12985
ENSSSAG00000106485	0.0144904	0.532377	24	8	2.25482	12.393	6.08147	0.490716
ENSSSAG00000119856	0.0144904	0.532377	24	14	25.554	626.166	22.7609	0.0363496
ENSSSAG00000121190	0.0144904	0.532377	20	4	12.9205	146.585	14.7404	0.100559
ENSSSAG00000002627	0.0153915	0.547084	28	4	14.0781	409.777	22.5506	0.0550314
ENSSSAG00000003329	0.0153915	0.547084	28	26	29.4078	365.047	19.8739	0.054442
ENSSSAG00000006563	0.0153915	0.547084	28	24	9.3457	119.251	10.056	0.0843265
ENSSSAG00000042805	0.0153915	0.547084	24	4	4.1135	30.6664	5.34125	0.174173
ENSSSAG00000043113	0.0153915	0.547084	24	20	11.7382	463.031	12.1927	0.0263324
ENSSSAG00000055962	0.0153915	0.547084	28	24	9.37368	179.614	9.53078	0.0530627
ENSSSAG00000057551	0.0153915	0.547084	24	10	30.0326	273.079	32.4322	0.118765
ENSSSAG00000059028	0.0153915	0.547084	28	12	49.4713	1101.67	47.1774	0.0428234
ENSSSAG00000059363	0.0153915	0.547084	28	12	35.6675	877.173	38.32	0.0436858
ENSSSAG00000061352	0.0153915	0.547084	24	20	2.25058	16.7672	2.08501	0.124351
ENSSSAG00000063331	0.0153915	0.547084	28	2	54.7229	909.114	52.9885	0.0582859
ENSSSAG00000063694	0.0153915	0.547084	28	2	9.98543	68.0383	7.42826	0.109178
ENSSSAG00000065750	0.0153915	0.547084	24	10	13.7549	154.376	11.7958	0.0764095
ENSSSAG00000066569	0.0153915	0.547084	28	10	24.5939	643.369	29.5715	0.0459635
ENSSSAG00000066711	0.0153915	0.547084	24	16	5.82948	170.418	9.34652	0.0548448
ENSSSAG00000069364	0.0153915	0.547084	28	22	13.6645	405.812	17.6296	0.0434427
ENSSSAG00000069750	0.0153915	0.547084	28	4	69.4892	4676.21	169.741	0.0362988
ENSSSAG00000072637	0.0153915	0.547084	24	4	26.1793	441.676	25.5698	0.0578925
ENSSSAG00000074513	0.0153915	0.547084	28	24	7.97227	64.8261	7.32359	0.112973
ENSSSAG00000074765	0.0153915	0.547084	24	6	14.5812	379.474	21.2201	0.0559199
ENSSSAG00000077077	0.0153915	0.547084	24	8	74.7267	1291.21	89.7047	0.0694733
ENSSSAG00000077875	0.0153915	0.547084	24	14	11.1219	150.163	10.9454	0.07289
ENSSSAG00000078282	0.0153915	0.547084	28	2	14.8533	780.589	44.2716	0.0567156
ENSSSAG00000080898	0.0153915	0.547084	28	2	45.4662	1109.64	45.2805	0.0408064
ENSSSAG00000080952	0.0153915	0.547084	28	26	18.7469	455.948	18.9919	0.0416538
ENSSSAG00000081010	0.0153915	0.547084	28	4	14.1296	256.733	10.5616	0.0411385
ENSSSAG00000091881	0.0153915	0.547084	20	16	25.3008	1012.81	31.4973	0.0310989
ENSSSAG00000093209	0.0153915	0.547084	20	8	51.4049	695.06	64.3993	0.092653
ENSSSAG00000095103	0.0153915	0.547084	24	6	8.94923	88.4215	9.78992	0.110719
ENSSSAG00000096424	0.0153915	0.547084	24	8	8.60547	130.952	7.91858	0.0604692
ENSSSAG00000110882	0.0153915	0.547084	24	16	9.38412	147.935	10.4388	0.0705636
ENSSSAG00000117167	0.0153915	0.547084	28	16	3.11122	31.1954	4.43393	0.142134
ENSSSAG00000010830	0.0163437	0.566827	28	8	1.85493	120.667	7.8944	0.065423
ENSSSAG00000016022	0.0163437	0.566827	24	4	20.5116	553.228	21.3732	0.0386336
ENSSSAG00000020900	0.0163437	0.566827	24	10	130.113	2384.21	112.933	0.0473669
ENSSSAG00000047869	0.0163437	0.566827	28	2	20.214	991.717	65.0883	0.0656319
ENSSSAG00000053130	0.0163437	0.566827	28	6	118.164	376.399	63.7976	0.169495
ENSSSAG00000061123	0.0163437	0.566827	24	2	23.2694	598.569	22.4238	0.0374623
ENSSSAG00000061140	0.0163437	0.566827	28	24	14.8099	79.6596	8.08041	0.101437
ENSSSAG00000061870	0.0163437	0.566827	28	14	83.2922	3108.67	98.114	0.0315614
ENSSSAG00000061889	0.0163437	0.566827	24	10	115.156	3413.26	102.04	0.0298953
ENSSSAG00000063977	0.0163437	0.566827	24	16	30.9978	1375.38	38.3984	0.0279185
ENSSSAG00000067929	0.0163437	0.566827	20	14	48.8064	1041.52	42.6758	0.0409745
ENSSSAG00000073822	0.0163437	0.566827	24	2	19.7111	278.82	16.3867	0.0587716
ENSSSAG00000076713	0.0163437	0.566827	24	16	13.9764	310.179	17.7041	0.0570772
ENSSSAG00000080954	0.0163437	0.566827	24	4	6.75019	157.892	11.6333	0.0736791
ENSSSAG00000082908	0.0163437	0.566827	20	16	10.0244	413.858	18.7686	0.0453504
ENSSSAG00000083013	0.0163437	0.566827	24	12	80.1003	2251.65	93.2864	0.0414302
ENSSSAG00000087061	0.0163437	0.566827	20	12	2.34512	17.939	3.43553	0.191512
ENSSSAG00000090864	0.0163437	0.566827	24	20	4.81902	71.0436	6.36624	0.0896103
ENSSSAG00000097729	0.0163437	0.566827	24	6	28.966	995.803	48.9312	0.0491374
ENSSSAG00000099028	0.0163437	0.566827	24	22	13.3289	359.761	17.887	0.0497192
ENSSSAG00000101216	0.0163437	0.566827	28	14	4.16192	87.7128	7.08124	0.0807321
ENSSSAG00000102066	0.0163437	0.566827	28	18	23.8912	485.248	24.5354	0.0505625
ENSSSAG00000102558	0.0163437	0.566827	24	16	43.3722	894.741	70.6872	0.079003
ENSSSAG00000107149	0.0163437	0.566827	28	4	38.0447	1642.85	12.5939	0.00766591
ENSSSAG00000114664	0.0163437	0.566827	20	6	2.37586	20.3572	2.18403	0.107286
ENSSSAG00000117032	0.0163437	0.566827	28	20	2.94665	13.3261	2.66378	0.199891
ENSSSAG00000002007	0.0173497	0.584257	28	26	17.7876	326.421	22.5038	0.0689412
ENSSSAG00000003758	0.0173497	0.584257	28	0	10.7187	218.91	12.7453	0.0582216
ENSSSAG00000004121	0.0173497	0.584257	24	6	17.6093	367.143	28.8015	0.0784478
ENSSSAG00000004384	0.0173497	0.584257	24	16	4.32369	39.5426	4.02738	0.101849
ENSSSAG00000005527	0.0173497	0.584257	28	0	48.9743	501.435	54.2849	0.108259
ENSSSAG00000007398	0.0173497	0.584257	28	16	9.98908	375.708	15.4168	0.0410341
ENSSSAG00000009605	0.0173497	0.584257	20	16	8.57303	99.8582	8.72334	0.0873572
ENSSSAG00000015684	0.0173497	0.584257	28	4	48.7944	1580.83	52.173	0.0330036
ENSSSAG00000026781	0.0173497	0.584257	28	18	18.3224	700.852	28.4871	0.0406464
ENSSSAG00000031558	0.0173497	0.584257	24	14	48.651	1397.8	32.7567	0.0234345
ENSSSAG00000041475	0.0173497	0.584257	28	20	6.67926	72.2884	8.75449	0.121105
ENSSSAG00000042623	0.0173497	0.584257	24	4	10.3314	269.757	16.9863	0.0629689
ENSSSAG00000045007	0.0173497	0.584257	28	2	73.018	694.041	64.2144	0.0925225
ENSSSAG00000045901	0.0173497	0.584257	28	12	80.2334	2200.26	88.3761	0.0401663
ENSSSAG00000047294	0.0173497	0.584257	20	8	12.4063	475.041	13.6156	0.0286619
ENSSSAG00000047411	0.0173497	0.584257	28	4	32.6701	4957.34	136.939	0.0276235
ENSSSAG00000047455	0.0173497	0.584257	20	12	50.9071	1981.08	76.4784	0.0386044
ENSSSAG00000057212	0.0173497	0.584257	24	4	26.0341	919.214	35.8284	0.0389771
ENSSSAG00000060269	0.0173497	0.584257	24	2	27.0516	723.64	26.3522	0.0364162
ENSSSAG00000061065	0.0173497	0.584257	28	22	10.3781	183.355	7.7114	0.0420573
ENSSSAG00000065797	0.0173497	0.584257	24	20	21.1073	364.947	20.2174	0.0553982
ENSSSAG00000067858	0.0173497	0.584257	24	10	57.8782	1108.56	44.8189	0.0404298
ENSSSAG00000068816	0.0173497	0.584257	20	16	27.511	733.137	28.8158	0.0393048
ENSSSAG00000068954	0.0173497	0.584257	28	16	8.45521	315.126	10.6931	0.0339327
ENSSSAG00000075269	0.0173497	0.584257	28	4	27.242	1308.1	33.9951	0.0259882
ENSSSAG00000079172	0.0173497	0.584257	24	8	16.423	401.838	16.928	0.0421265
ENSSSAG00000081662	0.0173497	0.584257	24	18	2.75503	12.7789	1.93587	0.15149
ENSSSAG00000099609	0.0173497	0.584257	20	4	5.80216	31.1684	4.28407	0.137449
ENSSSAG00000103371	0.0173497	0.584257	28	4	15.3927	199.936	10.547	0.052752
ENSSSAG00000107622	0.0173497	0.584257	28	2	2.83576	29.4039	6.43139	0.218726
ENSSSAG00000003474	0.018412	0.600962	24	8	27.6527	647.02	24.0864	0.0372267
ENSSSAG00000008629	0.018412	0.600962	24	8	12.8693	302.485	15.6944	0.051885
ENSSSAG00000012085	0.018412	0.600962	28	2	9.51053	259.145	13.5723	0.0523733
ENSSSAG00000012359	0.018412	0.600962	20	0	28.374	457.935	22.755	0.0496905
ENSSSAG00000018866	0.018412	0.600962	24	8	7.21089	61.2457	7.56652	0.123544
ENSSSAG00000029270	0.018412	0.600962	24	6	10.8583	236.159	16.1394	0.0683413
ENSSSAG00000040247	0.018412	0.600962	28	18	7.61365	202.346	10.8024	0.0533857
ENSSSAG00000048018	0.018412	0.600962	28	22	2.73762	16.274	2.68827	0.165188
ENSSSAG00000053267	0.018412	0.600962	28	4	4.16104	502.658	12.6183	0.0251031
ENSSSAG00000054903	0.018412	0.600962	28	8	28.0641	605.858	23.0054	0.0379716
ENSSSAG00000063855	0.018412	0.600962	24	16	15.1973	194.663	21.1869	0.108839
ENSSSAG00000064591	0.018412	0.600962	28	2	12.946	377.058	21.288	0.056458
ENSSSAG00000066249	0.018412	0.600962	28	4	16.8824	803.208	25.8011	0.0321226
ENSSSAG00000067764	0.018412	0.600962	28	26	75.7819	538.944	60.1547	0.111616
ENSSSAG00000068768	0.018412	0.600962	28	20	53.1035	629.143	38.4876	0.0611746
ENSSSAG00000071371	0.018412	0.600962	20	6	8.78241	101.194	9.32362	0.0921362
ENSSSAG00000071829	0.018412	0.600962	24	8	203.356	2460.28	171.489	0.0697029
ENSSSAG00000073838	0.018412	0.600962	28	18	10.022	337.913	15.2097	0.0450106
ENSSSAG00000079037	0.018412	0.600962	24	6	4.27911	33.4407	4.06589	0.121585
ENSSSAG00000080431	0.018412	0.600962	28	6	47.7205	590.794	24.645	0.0417151
ENSSSAG00000081216	0.018412	0.600962	24	6	16.0984	709.628	24.5137	0.0345444
ENSSSAG00000085688	0.018412	0.600962	20	12	3.84324	56.8947	4.40133	0.0773592
ENSSSAG00000086690	0.018412	0.600962	20	0	4.72338	25.1282	2.51992	0.100283
ENSSSAG00000087439	0.018412	0.600962	28	6	2649.53	10378.9	1856.54	0.178876
ENSSSAG00000089194	0.018412	0.600962	20	2	7.43475	204.806	12.0568	0.0588692
ENSSSAG00000092585	0.018412	0.600962	28	2	3.42439	10.5274	2.04864	0.1946
ENSSSAG00000093866	0.018412	0.600962	24	16	11.2969	272.277	18.2954	0.0671942
ENSSSAG00000095299	0.018412	0.600962	28	4	65.2913	2712.36	147.804	0.0544929
ENSSSAG00000096026	0.018412	0.600962	28	2	9.47068	111.325	6.36546	0.057179
ENSSSAG00000098405	0.018412	0.600962	24	14	15.1908	331.259	14.3925	0.0434481
ENSSSAG00000108276	0.018412	0.600962	24	0	4.37794	37.5453	4.92174	0.131088
ENSSSAG00000109003	0.018412	0.600962	24	14	25.3856	426.312	22.721	0.0532967
ENSSSAG00000119750	0.018412	0.600962	24	22	8.88604	113.145	10.9226	0.0965366
ENSSSAG00000001501	0.0195335	0.61125	28	22	0.993722	23.0905	2.98675	0.12935
ENSSSAG00000002406	0.0195335	0.61125	24	20	8.68593	96.0126	7.76069	0.0808299
ENSSSAG00000003653	0.0195335	0.61125	24	12	11.082	452.239	13.885	0.0307029
ENSSSAG00000008390	0.0195335	0.61125	28	20	3.73874	21.743	2.32421	0.106894
ENSSSAG00000008484	0.0195335	0.61125	24	4	24.9175	685.218	41.3553	0.0603534
ENSSSAG00000010246	0.0195335	0.61125	28	8	12.2742	146.356	8.41255	0.0574801
ENSSSAG00000010457	0.0195335	0.61125	20	18	24.4449	172.336	18.0511	0.104744
ENSSSAG00000039206	0.0195335	0.61125	28	20	1.96025	17.1312	3.34423	0.195213
ENSSSAG00000040911	0.0195335	0.61125	24	12	7.08975	80.1725	7.13579	0.0890054
ENSSSAG00000043853	0.0195335	0.61125	24	12	1.86258	10.7514	2.1242	0.197575
ENSSSAG00000045285	0.0195335	0.61125	20	2	8.50135	222.094	11.7621	0.0529599
ENSSSAG00000045995	0.0195335	0.61125	24	2	13.3554	481.61	24.753	0.0513963
ENSSSAG00000047284	0.0195335	0.61125	28	16	44.4939	1220.96	59.7841	0.0489649
ENSSSAG00000047373	0.0195335	0.61125	28	6	53.2881	972.917	45.7359	0.047009
ENSSSAG00000048383	0.0195335	0.61125	20	4	8.28697	1153.45	23.8507	0.0206776
ENSSSAG00000054260	0.0195335	0.61125	24	0	6.23067	153.743	10.2668	0.0667788
ENSSSAG00000058608	0.0195335	0.61125	28	24	15.4017	406.474	14.3217	0.0352339
ENSSSAG00000067609	0.0195335	0.61125	20	14	5.71604	90.2163	7.30849	0.0810108
ENSSSAG00000068444	0.0195335	0.61125	28	0	49.907	380.623	34.5906	0.0908789
ENSSSAG00000070231	0.0195335	0.61125	24	0	38.1226	970.053	36.1717	0.0372884
ENSSSAG00000070348	0.0195335	0.61125	20	6	1.64422	15.5034	2.87917	0.185712
ENSSSAG00000071982	0.0195335	0.61125	24	14	11.6613	291.7	16.2542	0.0557225
ENSSSAG00000072526	0.0195335	0.61125	28	10	3.81442	54.8036	5.49157	0.100205
ENSSSAG00000075724	0.0195335	0.61125	24	4	29.9073	1190.65	44.6404	0.0374924
ENSSSAG00000079785	0.0195335	0.61125	28	6	8.67832	133.702	9.13199	0.0683012
ENSSSAG00000080785	0.0195335	0.61125	24	0	16.7141	205.243	14.3217	0.0697793
ENSSSAG00000081606	0.0195335	0.61125	28	4	6.99966	108.593	6.35429	0.0585146
ENSSSAG00000082946	0.0195335	0.61125	20	16	5.06299	45.3275	5.62875	0.124179
ENSSSAG00000086631	0.0195335	0.61125	28	8	26.4382	476.487	22.8171	0.0478861
ENSSSAG00000086771	0.0195335	0.61125	20	16	7.21126	114.87	7.03875	0.0612757
ENSSSAG00000087269	0.0195335	0.61125	24	20	6.18908	199.594	7.12647	0.0357049
ENSSSAG00000089260	0.0195335	0.61125	28	16	12.8466	889.872	35.506	0.0399002
ENSSSAG00000089583	0.0195335	0.61125	20	6	13.6389	208.474	15.518	0.0744361
ENSSSAG00000090524	0.0195335	0.61125	24	22	13.6171	86.3449	17.3298	0.200705
ENSSSAG00000095704	0.0195335	0.61125	24	16	7.94831	196.453	6.92161	0.0352329
ENSSSAG00000102951	0.0195335	0.61125	28	14	5.28657	17.4649	3.44696	0.197365
ENSSSAG00000104483	0.0195335	0.61125	28	14	34.5228	912.593	27.2496	0.0298595
ENSSSAG00000105351	0.0195335	0.61125	20	6	9.0627	149.785	8.7245	0.0582468
ENSSSAG00000105668	0.0195335	0.61125	28	6	5.13778	21.2202	4.15071	0.195602
ENSSSAG00000107317	0.0195335	0.61125	28	24	4.5255	44.3811	5.33562	0.120223
ENSSSAG00000114672	0.0195335	0.61125	24	16	4.07723	34.102	4.52128	0.132581
ENSSSAG00000117447	0.0195335	0.61125	28	18	18.1748	149.936	9.88377	0.0659199
ENSSSAG00000118538	0.0195335	0.61125	28	14	6.01989	192.602	7.30349	0.0379202
ENSSSAG00000118777	0.0195335	0.61125	24	12	4.01611	86.609	5.50315	0.0635402
ENSSSAG00000119321	0.0195335	0.61125	20	16	2.00017	30.5561	3.82316	0.125119
ENSSSAG00000120649	0.0195335	0.61125	24	18	3.11654	21.5513	2.09107	0.0970275
ENSSSAG00000000385	0.0207172	0.627668	24	12	13.6997	888.338	20.5356	0.0231169
ENSSSAG00000041933	0.0207172	0.627668	24	16	91.3291	1782.07	74.7853	0.0419655
ENSSSAG00000046822	0.0207172	0.627668	28	2	32.3355	2522.17	75.7259	0.0300241
ENSSSAG00000055171	0.0207172	0.627668	20	0	1.49572	12.2242	1.64261	0.134374
ENSSSAG00000064581	0.0207172	0.627668	24	2	21.1314	895.925	36.7561	0.0410258
ENSSSAG00000065357	0.0207172	0.627668	28	8	21.6407	413.976	21.7409	0.0525173
ENSSSAG00000065651	0.0207172	0.627668	24	12	15.5812	765.877	25.6772	0.0335266
ENSSSAG00000065711	0.0207172	0.627668	20	6	2.14484	10.3727	2.60969	0.251593
ENSSSAG00000067324	0.0207172	0.627668	24	8	51.084	826.932	57.5369	0.0695788
ENSSSAG00000070991	0.0207172	0.627668	24	12	35.6955	963.651	32.4651	0.0336897
ENSSSAG00000072275	0.0207172	0.627668	20	12	3.32387	17.3264	2.9967	0.172955
ENSSSAG00000072492	0.0207172	0.627668	28	2	3.79644	388.676	9.91145	0.0255005
ENSSSAG00000073625	0.0207172	0.627668	24	2	7.49952	80.8163	7.78433	0.0963213
ENSSSAG00000074067	0.0207172	0.627668	28	2	59.1429	1587.95	91.1628	0.057409
ENSSSAG00000075538	0.0207172	0.627668	28	4	7.97035	156.349	9.79698	0.0626608
ENSSSAG00000083010	0.0207172	0.627668	28	16	7.06026	284.729	14.2632	0.050094
ENSSSAG00000086036	0.0207172	0.627668	24	2	21.2746	249.629	17.7554	0.071127
ENSSSAG00000086114	0.0207172	0.627668	24	20	8.1976	66.3918	6.70338	0.100967
ENSSSAG00000089923	0.0207172	0.627668	28	16	4.45599	60.9049	5.25098	0.086216
ENSSSAG00000096388	0.0207172	0.627668	20	4	2.48825	13.6013	3.19698	0.235051
ENSSSAG00000096429	0.0207172	0.627668	24	16	12.2761	307.907	17.9769	0.0583842
ENSSSAG00000098675	0.0207172	0.627668	24	20	3.49978	19.0578	3.08158	0.161697
ENSSSAG00000099148	0.0207172	0.627668	24	16	11.874	167.18	12.5918	0.0753187
ENSSSAG00000102787	0.0207172	0.627668	20	14	30.7591	920.454	32.5481	0.0353609
ENSSSAG00000103119	0.0207172	0.627668	20	6	57.9061	1139.8	62.111	0.0544928
ENSSSAG00000104000	0.0207172	0.627668	28	4	58.5986	4915.39	204.557	0.0416156
ENSSSAG00000104188	0.0207172	0.627668	28	18	10.7855	90.4298	8.53705	0.0944053
ENSSSAG00000104417	0.0207172	0.627668	20	6	18.1299	399.05	25.8083	0.0646744
ENSSSAG00000105180	0.0207172	0.627668	24	2	5.25978	56.7987	6.40814	0.112822
ENSSSAG00000109716	0.0207172	0.627668	28	16	15.6433	49.878	19.1566	0.384069
ENSSSAG00000110844	0.0207172	0.627668	20	4	6.52312	115.627	7.54635	0.0652648
ENSSSAG00000113978	0.0207172	0.627668	28	14	18.9711	323.002	16.1391	0.049966
ENSSSAG00000118656	0.0207172	0.627668	24	18	24.0705	717.199	15.7896	0.0220156
ENSSSAG00000119069	0.0207172	0.627668	20	6	12.4223	460.703	16.3707	0.0355343
ENSSSAG00000001025	0.0219662	0.636436	28	4	32.7575	780.002	31.4641	0.0403385
ENSSSAG00000002795	0.0219662	0.636436	24	0	3.71634	41.8497	4.99276	0.119302
ENSSSAG00000003598	0.0219662	0.636436	28	24	4.0242	27.0455	4.50215	0.166466
ENSSSAG00000004489	0.0219662	0.636436	24	10	4.54032	160.395	8.907	0.0555318
ENSSSAG00000005062	0.0219662	0.636436	28	10	2.96535	81.2662	7.09463	0.0873011
ENSSSAG00000006390	0.0219662	0.636436	24	16	14.2014	275.942	17.9116	0.064911
ENSSSAG00000006501	0.0219662	0.636436	28	2	17.8202	272.915	17.8042	0.0652371
ENSSSAG00000039603	0.0219662	0.636436	28	4	19.1722	272.013	14.2986	0.0525659
ENSSSAG00000040110	0.0219662	0.636436	20	0	9.79222	146.346	10.026	0.0685092
ENSSSAG00000040762	0.0219662	0.636436	28	18	12.156	138.207	10.5762	0.0765241
ENSSSAG00000041186	0.0219662	0.636436	24	6	41.9317	1063.41	54.2707	0.0510344
ENSSSAG00000041902	0.0219662	0.636436	24	10	53.8764	881.051	41.3577	0.0469414
ENSSSAG00000042879	0.0219662	0.636436	24	16	38.3035	1060.18	31.2163	0.0294443
ENSSSAG00000046242	0.0219662	0.636436	24	2	15.6962	173.244	15.7446	0.0908809
ENSSSAG00000046777	0.0219662	0.636436	28	8	54.4133	523.825	39.034	0.0745173
ENSSSAG00000048744	0.0219662	0.636436	24	2	13.4071	198.081	9.82451	0.0495985
ENSSSAG00000051574	0.0219662	0.636436	24	16	9.57359	455.707	13.737	0.0301445
ENSSSAG00000051633	0.0219662	0.636436	28	0	64.1967	1538.1	52.0289	0.0338266
ENSSSAG00000052187	0.0219662	0.636436	24	16	16.2062	527.838	20.6074	0.0390412
ENSSSAG00000053999	0.0219662	0.636436	28	4	3.93999	79.8236	6.30835	0.0790286
ENSSSAG00000061821	0.0219662	0.636436	24	4	41.084	829.636	52.9823	0.0638621
ENSSSAG00000065777	0.0219662	0.636436	28	22	3.14378	14.4323	4.98673	0.345525
ENSSSAG00000066125	0.0219662	0.636436	28	10	9.22164	369.127	12.2173	0.0330978
ENSSSAG00000067012	0.0219662	0.636436	20	12	9.79697	183.712	9.73794	0.0530067
ENSSSAG00000067672	0.0219662	0.636436	24	4	2.86825	18.6677	3.57438	0.191474
ENSSSAG00000069578	0.0219662	0.636436	28	2	1.71362	31.1128	3.93049	0.12633
ENSSSAG00000070516	0.0219662	0.636436	24	14	10.2905	402.395	17.3587	0.0431385
ENSSSAG00000071450	0.0219662	0.636436	20	8	32.1639	565.561	26.5173	0.0468868
ENSSSAG00000072007	0.0219662	0.636436	24	2	27.2062	508.749	30.2034	0.0593679
ENSSSAG00000072775	0.0219662	0.636436	24	2	17.0803	339.824	15.9455	0.0469228
ENSSSAG00000074437	0.0219662	0.636436	20	8	35.6439	720.111	33.9079	0.047087
ENSSSAG00000076230	0.0219662	0.636436	24	14	99.1925	4555.52	93.8396	0.0205991
ENSSSAG00000076605	0.0219662	0.636436	24	20	12.4707	115.22	12.1327	0.105301
ENSSSAG00000076963	0.0219662	0.636436	28	26	3.84336	82.602	4.79842	0.0580909
ENSSSAG00000078480	0.0219662	0.636436	24	22	12.4388	308.651	13.8725	0.0449457
ENSSSAG00000080023	0.0219662	0.636436	28	18	13.3829	211.942	20.3485	0.0960097
ENSSSAG00000082593	0.0219662	0.636436	24	10	14.0979	405.256	13.7677	0.0339728
ENSSSAG00000084117	0.0219662	0.636436	28	6	126.697	382.648	66.0154	0.172523
ENSSSAG00000086677	0.0219662	0.636436	24	12	18.5263	1352.12	25.1803	0.0186228
ENSSSAG00000087172	0.0219662	0.636436	24	22	30.7068	524.619	23.7255	0.0452241
ENSSSAG00000087513	0.0219662	0.636436	28	26	3.42962	20.1583	4.42545	0.219535
ENSSSAG00000093540	0.0219662	0.636436	28	14	13.0007	386.524	14.2425	0.0368476
ENSSSAG00000093792	0.0219662	0.636436	24	20	5.80224	59.5588	6.22987	0.1046
ENSSSAG00000099311	0.0219662	0.636436	28	22	40.1283	161.299	27.4604	0.170245
ENSSSAG00000099686	0.0219662	0.636436	28	14	35.6871	1294.64	53.191	0.0410855
ENSSSAG00000103537	0.0219662	0.636436	28	18	25.6378	901.743	29.4646	0.0326752
ENSSSAG00000106504	0.0219662	0.636436	24	2	4.9629	83.9543	7.17163	0.085423
ENSSSAG00000106572	0.0219662	0.636436	28	24	22.7222	413.752	36.55	0.088338
ENSSSAG00000108510	0.0219662	0.636436	28	18	15.2015	307.839	12.1346	0.0394186
ENSSSAG00000113290	0.0219662	0.636436	28	4	4.77536	34.3463	5.50893	0.160394
ENSSSAG00000114100	0.0219662	0.636436	28	18	6.22814	50.3047	6.85223	0.136214
ENSSSAG00000120890	0.0219662	0.636436	20	6	14.1795	290.44	16.7404	0.0576381
ENSSSAG00000000974	0.0232835	0.651237	20	6	3.20258	29.6117	4.49647	0.151848
ENSSSAG00000003665	0.0232835	0.651237	28	12	4.94619	131.002	7.58074	0.0578675
ENSSSAG00000009361	0.0232835	0.651237	28	4	6.08791	143.864	8.13995	0.0565809
ENSSSAG00000039329	0.0232835	0.651237	24	4	8.02789	161.184	12.5353	0.0777698
ENSSSAG00000039659	0.0232835	0.651237	20	6	38.7942	1197.88	46.9049	0.0391567
ENSSSAG00000040748	0.0232835	0.651237	28	10	20.8129	505.282	18.8923	0.0373896
ENSSSAG00000042610	0.0232835	0.651237	28	2	44.5868	1317.92	64.877	0.049227
ENSSSAG00000043371	0.0232835	0.651237	20	6	21.0974	1462.51	28.4588	0.0194589
ENSSSAG00000044157	0.0232835	0.651237	24	4	28.3377	757.191	36.5214	0.0482327
ENSSSAG00000044638	0.0232835	0.651237	24	4	25.2179	857.504	49.4271	0.0576407
ENSSSAG00000044949	0.0232835	0.651237	24	16	22.8951	944.014	36.0513	0.0381894
ENSSSAG00000046808	0.0232835	0.651237	28	2	71.8092	2493.82	88.0354	0.0353014
ENSSSAG00000047429	0.0232835	0.651237	24	4	35.3008	873.834	62.1498	0.0711232
ENSSSAG00000049653	0.0232835	0.651237	28	0	17.3371	345.693	27.614	0.0798801
ENSSSAG00000051310	0.0232835	0.651237	24	16	2.39505	14.7328	2.41088	0.16364
ENSSSAG00000056462	0.0232835	0.651237	24	16	17.3296	526.002	23.6818	0.0450222
ENSSSAG00000056495	0.0232835	0.651237	24	22	2.75321	17.8884	2.6869	0.150203
ENSSSAG00000056633	0.0232835	0.651237	28	4	9.43818	2134.89	118.951	0.0557177
ENSSSAG00000062707	0.0232835	0.651237	20	18	7.66424	148.968	7.35233	0.049355
ENSSSAG00000065486	0.0232835	0.651237	28	22	8.56077	669.618	23.2189	0.0346748
ENSSSAG00000066877	0.0232835	0.651237	24	6	31.2884	1069.75	61.2329	0.0572404
ENSSSAG00000068156	0.0232835	0.651237	28	24	4.34693	69.5465	4.39222	0.0631551
ENSSSAG00000071693	0.0232835	0.651237	24	10	20.8892	502.193	25.8932	0.0515603
ENSSSAG00000073878	0.0232835	0.651237	20	16	8.26783	307.962	10.4556	0.0339508
ENSSSAG00000077607	0.0232835	0.651237	28	10	125.343	5215.1	136.053	0.0260883
ENSSSAG00000079299	0.0232835	0.651237	20	14	6.15133	75.8732	5.71117	0.0752726
ENSSSAG00000079743	0.0232835	0.651237	28	8	97.6341	1482.2	70.4886	0.0475568
ENSSSAG00000083798	0.0232835	0.651237	24	8	4.21672	90.1004	5.13891	0.0570354
ENSSSAG00000088504	0.0232835	0.651237	24	16	10.7087	374.222	14.076	0.0376141
ENSSSAG00000088848	0.0232835	0.651237	24	18	13.5039	249.93	14.9179	0.0596884
ENSSSAG00000090372	0.0232835	0.651237	20	4	5.60128	66.5108	6.43955	0.0968195
ENSSSAG00000091950	0.0232835	0.651237	28	24	4.24556	19.1486	4.50662	0.23535
ENSSSAG00000092270	0.0232835	0.651237	20	6	11.2664	37.6554	15.7558	0.41842
ENSSSAG00000093200	0.0232835	0.651237	28	12	6.59471	103.714	9.20021	0.0887072
ENSSSAG00000093225	0.0232835	0.651237	28	16	3.90407	171.303	13.6215	0.0795169
ENSSSAG00000093886	0.0232835	0.651237	28	10	27.1135	868.938	33.4721	0.0385207
ENSSSAG00000098334	0.0232835	0.651237	20	10	24.8765	1044.59	26.6127	0.0254768
ENSSSAG00000100455	0.0232835	0.651237	28	18	6.17025	155.276	7.12537	0.0458883
ENSSSAG00000116553	0.0232835	0.651237	28	16	24.5874	782.218	32.8981	0.0420574
ENSSSAG00000117096	0.0232835	0.651237	20	14	8.6012	154.639	9.07555	0.0586886
ENSSSAG00000119324	0.0232835	0.651237	24	18	45.2211	797.438	33.4627	0.0419628
ENSSSAG00000121780	0.0232835	0.651237	24	8	36.7153	829.057	26.2538	0.0316671
ENSSSAG00000000085	0.0246726	0.669421	28	18	5.65899	27.431	3.8181	0.139189
ENSSSAG00000000703	0.0246726	0.669421	24	18	21.8168	418.55	22.5047	0.0537682
ENSSSAG00000000911	0.0246726	0.669421	24	12	46.8554	7741.48	97.885	0.0126442
ENSSSAG00000004308	0.0246726	0.669421	24	8	54.9222	1267.58	62.3815	0.0492131
ENSSSAG00000004368	0.0246726	0.669421	28	4	27.7106	2866.95	100.91	0.0351977
ENSSSAG00000005533	0.0246726	0.669421	20	6	6.43547	75.8367	6.54481	0.0863013
ENSSSAG00000007621	0.0246726	0.669421	28	4	35.7964	1785.24	86.3771	0.048384
ENSSSAG00000008551	0.0246726	0.669421	24	8	27.1396	426.915	27.3429	0.0640476
ENSSSAG00000017022	0.0246726	0.669421	24	10	78.4665	2973.3	61.7074	0.0207539
ENSSSAG00000038503	0.0246726	0.669421	28	2	23.43	546.044	22.4358	0.0410879
ENSSSAG00000043119	0.0246726	0.669421	24	0	25.954	1475.47	34.4711	0.0233629
ENSSSAG00000045722	0.0246726	0.669421	24	12	2.33684	12.8568	2.83311	0.220359
ENSSSAG00000053453	0.0246726	0.669421	24	4	30.6167	989.061	39.2144	0.0396482
ENSSSAG00000057693	0.0246726	0.669421	24	14	11.7057	281.94	16.2635	0.0576844
ENSSSAG00000059573	0.0246726	0.669421	24	18	15.1937	470.217	15.014	0.0319299
ENSSSAG00000068285	0.0246726	0.669421	24	0	6.73644	97.4125	7.93235	0.0814306
ENSSSAG00000068634	0.0246726	0.669421	24	2	2.90402	29.397	4.78004	0.162603
ENSSSAG00000069327	0.0246726	0.669421	28	4	41.1509	1299.85	60.247	0.0463494
ENSSSAG00000078518	0.0246726	0.669421	28	4	42.6477	5210.15	142.63	0.0273753
ENSSSAG00000078926	0.0246726	0.669421	24	6	24.6406	1104.02	46.1501	0.041802
ENSSSAG00000079637	0.0246726	0.669421	20	18	9.61292	255.728	10.2389	0.0400383
ENSSSAG00000079646	0.0246726	0.669421	20	2	15.7251	275.693	14.1594	0.0513596
ENSSSAG00000079897	0.0246726	0.669421	24	6	17.4745	145.831	29.2464	0.20055
ENSSSAG00000086963	0.0246726	0.669421	24	20	14.0003	237.679	18.0157	0.0757985
ENSSSAG00000089590	0.0246726	0.669421	28	12	3.0945	56.1812	5.56069	0.0989777
ENSSSAG00000091270	0.0246726	0.669421	24	16	5.86175	79.7367	6.73489	0.0844642
ENSSSAG00000092023	0.0246726	0.669421	24	18	24.9482	476.886	19.0385	0.0399225
ENSSSAG00000092323	0.0246726	0.669421	24	4	2.67083	18.6363	2.97074	0.159406
ENSSSAG00000092908	0.0246726	0.669421	28	6	13.7572	124.936	11.5868	0.0927416
ENSSSAG00000095689	0.0246726	0.669421	20	6	5.89553	72.0049	5.32879	0.074006
ENSSSAG00000098378	0.0246726	0.669421	28	14	7.02362	569.648	16.93	0.0297201
ENSSSAG00000099525	0.0246726	0.669421	24	18	10.3917	163.557	7.81156	0.0477606
ENSSSAG00000100035	0.0246726	0.669421	24	10	18.5479	471.619	16.2587	0.0344742
ENSSSAG00000108887	0.0246726	0.669421	24	0	4.898	31.768	4.90976	0.154551
ENSSSAG00000113117	0.0246726	0.669421	24	12	95.8193	3287.1	77.7334	0.023648
ENSSSAG00000115942	0.0246726	0.669421	28	22	7.76195	54.8359	5.71612	0.10424
ENSSSAG00000117086	0.0246726	0.669421	24	8	40.4547	761.506	36.4556	0.0478731
ENSSSAG00000117201	0.0246726	0.669421	28	16	14.5989	153.246	15.6025	0.101813
ENSSSAG00000117229	0.0246726	0.669421	24	10	19.3201	683.862	26.4751	0.0387142
ENSSSAG00000121719	0.0254047	0.67985	20	10	2.90105	17.6732	5.50442	0.311455
ENSSSAG00000000626	0.0261368	0.67985	28	6	13.1109	72.957	8.03633	0.110152
ENSSSAG00000001588	0.0261368	0.67985	24	22	30.5231	673.31	29.2646	0.0434638
ENSSSAG00000002555	0.0261368	0.67985	28	2	8.03083	279.476	10.8442	0.038802
ENSSSAG00000003072	0.0261368	0.67985	24	0	6.98617	65.9832	6.07973	0.0921406
ENSSSAG00000003093	0.0261368	0.67985	20	6	37.1076	598.062	30.4004	0.0508315
ENSSSAG00000006479	0.0261368	0.67985	28	2	119.68	5016.49	220.642	0.0439833
ENSSSAG00000006890	0.0261368	0.67985	28	14	19.2674	654.317	20.6611	0.0315766
ENSSSAG00000007344	0.0261368	0.67985	24	12	11.7692	290.715	14.8902	0.0512192
ENSSSAG00000008686	0.0261368	0.67985	28	6	5.35315	19.3261	3.9663	0.20523
ENSSSAG00000009331	0.0261368	0.67985	24	4	20.8678	265.036	23.1186	0.0872281
ENSSSAG00000010159	0.0261368	0.67985	28	24	5.48648	84.0732	6.59587	0.0784539
ENSSSAG00000037935	0.0261368	0.67985	28	10	8.25409	50.3628	10.5505	0.209491
ENSSSAG00000040602	0.0261368	0.67985	28	4	14.9828	1047.39	56.6177	0.0540562
ENSSSAG00000041859	0.0261368	0.67985	24	14	30.835	895.062	32.7064	0.0365409
ENSSSAG00000042394	0.0261368	0.67985	28	0	17.6942	325.592	8.78039	0.0269674
ENSSSAG00000043126	0.0261368	0.67985	24	2	5.5169	82.0848	6.03932	0.0735741
ENSSSAG00000044230	0.0261368	0.67985	28	26	4.44104	43.077	4.02725	0.0934897
ENSSSAG00000045696	0.0261368	0.67985	24	0	3.7878	25.4238	3.96652	0.156016
ENSSSAG00000048807	0.0261368	0.67985	20	6	8.80526	149.688	13.2447	0.0884822
ENSSSAG00000055338	0.0261368	0.67985	20	0	7.23392	148.407	8.87708	0.0598158
ENSSSAG00000056431	0.0261368	0.67985	28	18	32.538	698.282	16.7063	0.0239249
ENSSSAG00000056524	0.0261368	0.67985	24	2	10.5089	216.565	12.5645	0.0580171
ENSSSAG00000059710	0.0261368	0.67985	28	4	4.84874	18.4674	3.14093	0.170079
ENSSSAG00000060876	0.0261368	0.67985	20	16	16.1861	285.805	14.5696	0.0509774
ENSSSAG00000064447	0.0261368	0.67985	20	16	13.3597	394.947	17.1949	0.0435374
ENSSSAG00000064650	0.0261368	0.67985	28	4	20.7446	1062.36	20.1573	0.0189741
ENSSSAG00000064802	0.0261368	0.67985	28	6	6.9588	77.9581	6.89137	0.0883984
ENSSSAG00000068015	0.0261368	0.67985	28	8	177.191	4177.3	145.286	0.0347799
ENSSSAG00000068434	0.0261368	0.67985	24	12	28.9063	751.215	27.2213	0.0362363
ENSSSAG00000068481	0.0261368	0.67985	28	20	6.5085	140.702	11.851	0.0842273
ENSSSAG00000068792	0.0261368	0.67985	28	10	40.5765	1260.39	38.463	0.0305167
ENSSSAG00000069692	0.0261368	0.67985	28	16	13.3314	640.621	30.3914	0.0474405
ENSSSAG00000071973	0.0261368	0.67985	28	4	29.0169	1474.47	81.801	0.0554781
ENSSSAG00000074563	0.0261368	0.67985	28	26	5.58106	71.9816	6.75318	0.0938182
ENSSSAG00000075877	0.0261368	0.67985	24	4	8.08147	188.365	8.61847	0.0457541
ENSSSAG00000076252	0.0261368	0.67985	28	2	6.50495	541.527	17.4354	0.0321967
ENSSSAG00000079296	0.0261368	0.67985	28	2	46.3068	2242.6	101.528	0.0452725
ENSSSAG00000082504	0.0261368	0.67985	24	8	8.62591	147.52	7.49315	0.0507942
ENSSSAG00000084655	0.0261368	0.67985	24	16	27.5177	490.68	28.2141	0.0575001
ENSSSAG00000086672	0.0261368	0.67985	24	12	6.60858	267.196	12.8318	0.0480238
ENSSSAG00000094670	0.0261368	0.67985	24	0	1.84214	21.2795	2.19271	0.103043
ENSSSAG00000096886	0.0261368	0.67985	24	14	2.85157	25.8069	3.38029	0.130984
ENSSSAG00000097352	0.0261368	0.67985	20	10	50.621	1469.12	41.4707	0.0282282
ENSSSAG00000099457	0.0261368	0.67985	24	2	35.3944	1753.1	45.8466	0.0261517
ENSSSAG00000100696	0.0261368	0.67985	24	14	6.42964	78.6387	6.64196	0.0844617
ENSSSAG00000101917	0.0261368	0.67985	24	20	11.3232	274.893	12.2337	0.0445037
ENSSSAG00000107241	0.0261368	0.67985	28	4	40.7625	1295.75	36.7314	0.0283475
ENSSSAG00000108197	0.0261368	0.67985	20	6	7.91238	84.675	6.33904	0.0748632
ENSSSAG00000109017	0.0261368	0.67985	24	16	33.0277	920.52	41.1906	0.0447471
ENSSSAG00000109305	0.0261368	0.67985	24	4	12.5078	822.676	32.6341	0.0396683
ENSSSAG00000111950	0.0261368	0.67985	28	16	16.228	231.406	15.0437	0.06501
ENSSSAG00000112667	0.0261368	0.67985	24	14	17.7325	389.552	26.5972	0.0682763
ENSSSAG00000114479	0.0261368	0.67985	20	10	3.05511	25.075	3.427	0.13667
ENSSSAG00000115407	0.0261368	0.67985	28	18	6.54034	134.168	5.29919	0.0394967
ENSSSAG00000116556	0.0261368	0.67985	28	2	8.66723	105.603	8.38054	0.0793587
ENSSSAG00000117020	0.0261368	0.67985	20	6	7.19858	96.3152	7.93583	0.0823943
ENSSSAG00000117298	0.0261368	0.67985	24	16	13.5312	376.892	19.1502	0.0508108
ENSSSAG00000120490	0.0261368	0.67985	28	4	18.5696	402.548	22.7822	0.0565949
ENSSSAG00000000716	0.0276799	0.694221	28	18	13.9465	121.655	10.6966	0.0879258
ENSSSAG00000003350	0.0276799	0.694221	28	20	3.75446	28.7716	3.37609	0.117341
ENSSSAG00000004050	0.0276799	0.694221	28	6	1.55134	59.243	5.33635	0.0900755
ENSSSAG00000005446	0.0276799	0.694221	24	0	2.31813	52.1167	3.20896	0.0615726
ENSSSAG00000005889	0.0276799	0.694221	28	18	21.5403	1440.16	28.4502	0.0197549
ENSSSAG00000005921	0.0276799	0.694221	28	2	26.0803	982.381	45.0183	0.0458257
ENSSSAG00000006471	0.0276799	0.694221	24	18	11.4747	219.868	14.2271	0.0647076
ENSSSAG00000007725	0.0276799	0.694221	28	20	7.07708	67.2049	5.21917	0.0776606
ENSSSAG00000040437	0.0276799	0.694221	28	26	19.1208	284.449	17.0444	0.0599209
ENSSSAG00000040609	0.0276799	0.694221	20	6	7.5179	189.801	9.42445	0.0496543
ENSSSAG00000041617	0.0276799	0.694221	20	8	15.9159	486.338	14.6256	0.0300729
ENSSSAG00000043756	0.0276799	0.694221	24	0	20.5907	389.658	15.7431	0.0404023
ENSSSAG00000046467	0.0276799	0.694221	28	26	6.84279	272.951	14.8064	0.0542455
ENSSSAG00000047702	0.0276799	0.694221	28	4	3.5014	39.6665	4.18223	0.105435
ENSSSAG00000052138	0.0276799	0.694221	24	10	23.2149	811.899	23.4347	0.028864
ENSSSAG00000054335	0.0276799	0.694221	28	4	14.5832	174.197	10.9994	0.0631437
ENSSSAG00000056396	0.0276799	0.694221	20	0	7.50701	143.434	9.47813	0.0660799
ENSSSAG00000056882	0.0276799	0.694221	28	4	22.5353	1248.01	37.4893	0.0300392
ENSSSAG00000057295	0.0276799	0.694221	24	6	11.7884	169.275	13.6242	0.0804857
ENSSSAG00000058303	0.0276799	0.694221	28	22	12.1598	95.2579	18.3007	0.192117
ENSSSAG00000060153	0.0276799	0.694221	28	4	21.4836	2515.16	164.153	0.0652654
ENSSSAG00000064781	0.0276799	0.694221	24	12	41.6983	2256.86	44.8276	0.0198628
ENSSSAG00000065565	0.0276799	0.694221	28	16	21.8138	691.892	23.0581	0.0333262
ENSSSAG00000066881	0.0276799	0.694221	20	18	17.8334	479.714	20.1463	0.0419964
ENSSSAG00000067802	0.0276799	0.694221	28	10	16.5425	991.348	30.936	0.031206
ENSSSAG00000068423	0.0276799	0.694221	28	8	33.2105	1116.5	36.3355	0.0325441
ENSSSAG00000068629	0.0276799	0.694221	28	6	5.83242	22.7851	4.40296	0.193239
ENSSSAG00000070925	0.0276799	0.694221	28	4	11.5715	691.192	26.9392	0.038975
ENSSSAG00000071047	0.0276799	0.694221	24	14	11.7063	230.606	8.57765	0.0371961
ENSSSAG00000071064	0.0276799	0.694221	28	4	95.1202	2756.35	92.9405	0.0337187
ENSSSAG00000072773	0.0276799	0.694221	28	2	24.4165	786.932	25.2607	0.0321002
ENSSSAG00000073671	0.0276799	0.694221	20	6	25.524	610.528	26.4039	0.0432477
ENSSSAG00000077303	0.0276799	0.694221	28	2	68.3192	4707.5	195.097	0.0414438
ENSSSAG00000077346	0.0276799	0.694221	28	2	5.97079	2073.83	34.88	0.0168191
ENSSSAG00000077996	0.0276799	0.694221	24	16	16.5022	526.067	19.7217	0.0374889
ENSSSAG00000078766	0.0276799	0.694221	28	2	3.38723	16.9145	2.93338	0.173424
ENSSSAG00000079369	0.0276799	0.694221	24	14	25.8691	731.645	22.1513	0.030276
ENSSSAG00000079522	0.0276799	0.694221	20	6	19.0968	632.6	30.0278	0.0474673
ENSSSAG00000080358	0.0276799	0.694221	24	6	19.061	1118.13	30.4868	0.0272659
ENSSSAG00000086667	0.0276799	0.694221	20	6	14.9178	307.879	18.2217	0.0591845
ENSSSAG00000087318	0.0276799	0.694221	24	18	11.8492	323.768	13.9643	0.0431305
ENSSSAG00000089739	0.0276799	0.694221	20	2	4.2005	39.4507	4.28785	0.108689
ENSSSAG00000091568	0.0276799	0.694221	28	4	25.9187	1982.38	69.6155	0.0351171
ENSSSAG00000094011	0.0276799	0.694221	24	4	2.26776	27.2348	3.9717	0.145832
ENSSSAG00000099614	0.0276799	0.694221	28	26	7.20947	56.4696	5.17394	0.0916234
ENSSSAG00000102885	0.0276799	0.694221	24	22	15.8656	479.715	17.5979	0.0366841
ENSSSAG00000107852	0.0276799	0.694221	20	18	3.7185	24.5821	3.78618	0.154022
ENSSSAG00000108563	0.0276799	0.694221	28	2	4.04639	12.3021	3.28898	0.267351
ENSSSAG00000110847	0.0276799	0.694221	28	20	62.6368	520.201	56.4863	0.108586
ENSSSAG00000000097	0.0293054	0.710987	28	18	26.3202	525.788	23.6847	0.045046
ENSSSAG00000001490	0.0293054	0.710987	28	4	29.3785	1371.91	41.3818	0.0301636
ENSSSAG00000001812	0.0293054	0.710987	24	8	113.62	3142.27	130.832	0.0416361
ENSSSAG00000004505	0.0293054	0.710987	28	16	2.98023	14.1543	4.13452	0.292104
ENSSSAG00000005686	0.0293054	0.710987	20	4	2.21131	13.0983	2.04324	0.155992
ENSSSAG00000017429	0.0293054	0.710987	28	4	154.473	6367.68	170.913	0.0268407
ENSSSAG00000038419	0.0293054	0.710987	28	14	5.09582	260.586	10.0302	0.0384911
ENSSSAG00000044118	0.0293054	0.710987	28	6	5.87857	268.16	13.4573	0.0501837
ENSSSAG00000046173	0.0293054	0.710987	24	10	80.3461	2299.17	80.261	0.0349087
ENSSSAG00000050163	0.0293054	0.710987	24	4	34.7136	859.161	39.5181	0.0459961
ENSSSAG00000054192	0.0293054	0.710987	28	2	9.58408	162.36	15.7667	0.0971094
ENSSSAG00000057649	0.0293054	0.710987	20	2	5.9924	136.647	7.0561	0.0516376
ENSSSAG00000059247	0.0293054	0.710987	28	2	6.31646	120.133	8.03671	0.0668985
ENSSSAG00000060507	0.0293054	0.710987	24	14	12.7194	298.485	16.0724	0.0538467
ENSSSAG00000062100	0.0293054	0.710987	28	4	28.0115	1421.4	90.3826	0.0635869
ENSSSAG00000063057	0.0293054	0.710987	24	4	26.1559	806.038	30.7841	0.0381918
ENSSSAG00000063602	0.0293054	0.710987	24	6	13.4975	298.138	27.037	0.0906861
ENSSSAG00000064831	0.0293054	0.710987	28	2	12.4737	283.134	20.359	0.0719058
ENSSSAG00000066132	0.0293054	0.710987	24	6	8.85236	264.745	15.4922	0.0585174
ENSSSAG00000067038	0.0293054	0.710987	28	20	18.7312	603.69	24.9821	0.0413824
ENSSSAG00000069056	0.0293054	0.710987	28	6	7.69172	256.584	9.85005	0.0383893
ENSSSAG00000070262	0.0293054	0.710987	28	26	16.3749	213.441	10.1335	0.0474768
ENSSSAG00000071409	0.0293054	0.710987	28	18	26.6336	549.282	18.4664	0.0336191
ENSSSAG00000072151	0.0293054	0.710987	28	4	76.0699	3798.41	196.902	0.0518381
ENSSSAG00000074792	0.0293054	0.710987	24	6	43.9145	1607.76	68.9111	0.0428614
ENSSSAG00000075915	0.0293054	0.710987	20	0	8.7724	218.237	8.27148	0.0379014
ENSSSAG00000077358	0.0293054	0.710987	24	12	8.08389	55.4377	7.71536	0.139172
ENSSSAG00000079136	0.0293054	0.710987	28	10	3.96565	30.8845	4.50587	0.145894
ENSSSAG00000079410	0.0293054	0.710987	24	12	43.0821	2864.46	49.5849	0.0173104
ENSSSAG00000079461	0.0293054	0.710987	20	4	11.3235	275.354	17.765	0.0645172
ENSSSAG00000080110	0.0293054	0.710987	24	16	2.93937	93.501	7.25084	0.0775482
ENSSSAG00000082145	0.0293054	0.710987	28	18	12.0763	185.466	11.5323	0.0621798
ENSSSAG00000082289	0.0293054	0.710987	28	16	5.53929	55.2432	6.22411	0.112668
ENSSSAG00000084082	0.0293054	0.710987	20	6	1.76957	11.1854	1.85493	0.165834
ENSSSAG00000087226	0.0293054	0.710987	20	16	10.1622	300.824	11.4173	0.0379535
ENSSSAG00000091406	0.0293054	0.710987	28	8	14.4294	120.957	11.2317	0.0928571
ENSSSAG00000092877	0.0293054	0.710987	24	14	37.6989	1208.61	35.0733	0.0290197
ENSSSAG00000093367	0.0293054	0.710987	20	4	17.619	163.658	20.5772	0.125733
ENSSSAG00000095264	0.0293054	0.710987	28	6	625.665	2321.78	398.211	0.171511
ENSSSAG00000096828	0.0293054	0.710987	24	14	5.87721	133.97	7.71502	0.0575878
ENSSSAG00000097620	0.0293054	0.710987	28	10	9.45001	160.591	11.9699	0.0745365
ENSSSAG00000100101	0.0293054	0.710987	20	6	6.96338	336.381	14.2193	0.0422714
ENSSSAG00000100576	0.0293054	0.710987	28	18	26.9168	768.171	33.3441	0.0434072
ENSSSAG00000100596	0.0293054	0.710987	28	2	17.2462	814.477	48.0178	0.0589554
ENSSSAG00000101004	0.0293054	0.710987	24	0	1.47445	124.724	7.81956	0.0626947
ENSSSAG00000113727	0.0293054	0.710987	20	0	0.442406	28.0413	2.62751	0.0937012
ENSSSAG00000000133	0.0310174	0.723234	28	2	4.93509	39.6	5.53477	0.139767
ENSSSAG00000000712	0.0310174	0.723234	28	10	148.137	6647.5	141.649	0.0213086
ENSSSAG00000002402	0.0310174	0.723234	24	6	64.5205	1428.54	85.1109	0.059579
ENSSSAG00000003442	0.0310174	0.723234	28	18	9.91287	320.875	14.1208	0.0440073
ENSSSAG00000004537	0.0310174	0.723234	24	2	14.3953	457.603	16.9347	0.0370075
ENSSSAG00000008256	0.0310174	0.723234	28	12	8.19426	424.039	14.7452	0.0347733
ENSSSAG00000010119	0.0310174	0.723234	24	4	29.5452	1023.8	32.7171	0.0319564
ENSSSAG00000010230	0.0310174	0.723234	28	4	7.4359	599.553	29.3052	0.0488784
ENSSSAG00000024550	0.0310174	0.723234	24	6	11.613	136.137	8.85392	0.0650369
ENSSSAG00000026650	0.0310174	0.723234	24	12	16.8231	521.016	22.3005	0.0428019
ENSSSAG00000039983	0.0310174	0.723234	20	8	45.3145	693.911	41.7171	0.0601189
ENSSSAG00000043307	0.0310174	0.723234	28	18	31.1943	529.047	14.8231	0.0280185
ENSSSAG00000045173	0.0310174	0.723234	28	4	20.4017	1169.34	71.3523	0.061019
ENSSSAG00000045482	0.0310174	0.723234	28	2	14.5811	465.65	30.9825	0.0665361
ENSSSAG00000054396	0.0310174	0.723234	24	4	48.3589	1913.09	77.3621	0.0404382
ENSSSAG00000056533	0.0310174	0.723234	28	10	2.59767	3386.73	52.0515	0.0153693
ENSSSAG00000058981	0.0310174	0.723234	28	2	13.8995	112.761	16.0354	0.142207
ENSSSAG00000059496	0.0310174	0.723234	28	22	9.72706	159.764	10.2061	0.0638824
ENSSSAG00000061343	0.0310174	0.723234	28	4	23.1296	1886.51	97.8411	0.0518635
ENSSSAG00000061574	0.0310174	0.723234	28	24	7.94531	980.218	24.9278	0.0254309
ENSSSAG00000061598	0.0310174	0.723234	24	22	172.539	3953.81	221.767	0.0560895
ENSSSAG00000066539	0.0310174	0.723234	28	6	12.311	785.26	27.3631	0.0348459
ENSSSAG00000067017	0.0310174	0.723234	20	14	1.65346	11.4713	2.02069	0.176152
ENSSSAG00000067466	0.0310174	0.723234	20	12	5.89985	53.9004	5.8801	0.109092
ENSSSAG00000069390	0.0310174	0.723234	24	0	198.711	2154.77	178.454	0.0828181
ENSSSAG00000069620	0.0310174	0.723234	28	4	4.16663	289.094	19.6733	0.0680517
ENSSSAG00000072817	0.0310174	0.723234	20	8	9.22432	937.141	14.6536	0.0156365
ENSSSAG00000075572	0.0310174	0.723234	24	10	27.9032	438.01	25.486	0.0581858
ENSSSAG00000076424	0.0310174	0.723234	28	18	1.37785	26.0801	2.51725	0.09652
ENSSSAG00000077434	0.0310174	0.723234	28	24	23.5346	504.859	29.9674	0.0593579
ENSSSAG00000078063	0.0310174	0.723234	28	0	32.7734	1082.37	27.1777	0.0251095
ENSSSAG00000078980	0.0310174	0.723234	28	2	24.7014	406.359	16.6209	0.0409019
ENSSSAG00000080172	0.0310174	0.723234	24	20	4.27339	36.7301	3.62013	0.0985603
ENSSSAG00000081101	0.0310174	0.723234	24	16	15.5959	460.713	18.6503	0.0404815
ENSSSAG00000081775	0.0310174	0.723234	24	22	70.2898	1764.79	142.934	0.0809917
ENSSSAG00000083626	0.0310174	0.723234	28	14	21.5628	1267.05	25.5283	0.0201478
ENSSSAG00000084788	0.0310174	0.723234	24	18	5.88799	119.12	8.03088	0.0674184
ENSSSAG00000085873	0.0310174	0.723234	24	16	14.3423	589.758	24.5572	0.0416395
ENSSSAG00000087271	0.0310174	0.723234	28	18	125.616	2500.51	111.853	0.0447321
ENSSSAG00000087627	0.0310174	0.723234	20	16	3.06344	20.1144	2.6569	0.13209
ENSSSAG00000087715	0.0310174	0.723234	24	2	78.641	917.329	71.443	0.0778815
ENSSSAG00000095132	0.0310174	0.723234	24	0	49.0735	549.298	49.2996	0.0897502
ENSSSAG00000096146	0.0310174	0.723234	28	16	17.8686	387.447	15.7313	0.0406024
ENSSSAG00000097125	0.0310174	0.723234	28	16	25.9539	4103.36	149.344	0.0363956
ENSSSAG00000099015	0.0310174	0.723234	24	0	4.95578	90.5785	8.38234	0.0925423
ENSSSAG00000102978	0.0310174	0.723234	28	14	2.36819	20.6891	3.00492	0.145242
ENSSSAG00000103725	0.0310174	0.723234	24	16	35.3099	1051.37	34.7445	0.0330469
ENSSSAG00000104136	0.0310174	0.723234	20	18	10.1838	17.6514	6.41277	0.3633
ENSSSAG00000106670	0.0310174	0.723234	24	8	12.7254	157.442	14.2578	0.0905592
ENSSSAG00000106859	0.0310174	0.723234	28	24	5.39982	110.95	7.64719	0.0689248
ENSSSAG00000106978	0.0310174	0.723234	20	2	2.33912	21.9467	2.13976	0.097498
ENSSSAG00000109288	0.0310174	0.723234	28	20	16.7327	236.326	14.5752	0.0616739
ENSSSAG00000109906	0.0310174	0.723234	28	18	19.3195	1560.96	61.0749	0.0391265
ENSSSAG00000111587	0.0310174	0.723234	24	0	4.09703	141.784	10.1568	0.0716357
ENSSSAG00000111667	0.0310174	0.723234	28	22	7.35884	93.6037	7.85349	0.0839015
ENSSSAG00000114941	0.0310174	0.723234	28	16	15.5532	510.269	18.1594	0.0355878
ENSSSAG00000116422	0.0310174	0.723234	28	22	3.97041	398.148	13.7194	0.0344581
ENSSSAG00000119789	0.0310174	0.723234	28	6	9.33324	264.981	11.7476	0.044334
ENSSSAG00000121129	0.0310174	0.723234	20	18	5.25461	41.7085	3.62339	0.0868741
ENSSSAG00000000991	0.0328199	0.742878	24	22	79.6942	1593.97	82.4874	0.0517497
ENSSSAG00000001222	0.0328199	0.742878	28	4	4.21947	647.699	35.71	0.0551336
ENSSSAG00000004024	0.0328199	0.742878	28	2	12.8697	613.756	12.4092	0.0202184
ENSSSAG00000004617	0.0328199	0.742878	20	6	31.5857	1082.71	41.259	0.0381072
ENSSSAG00000004704	0.0328199	0.742878	20	16	27.479	417.079	19.4909	0.046732
ENSSSAG00000005193	0.0328199	0.742878	28	12	10.2594	530.157	25.0678	0.0472838
ENSSSAG00000005639	0.0328199	0.742878	28	4	48.9721	2756.45	124.219	0.045065
ENSSSAG00000006766	0.0328199	0.742878	24	6	5.68275	82.0888	6.18292	0.0753199
ENSSSAG00000007031	0.0328199	0.742878	24	16	2.97693	31.3345	3.36393	0.107355
ENSSSAG00000007883	0.0328199	0.742878	24	14	28.4946	850.404	28.9712	0.0340675
ENSSSAG00000007891	0.0328199	0.742878	28	12	29.0727	951.648	25.4264	0.0267183
ENSSSAG00000020579	0.0328199	0.742878	20	10	57.0599	2803.35	46.2865	0.0165111
ENSSSAG00000037401	0.0328199	0.742878	20	6	20.7761	512.632	20.3195	0.0396376
ENSSSAG00000037698	0.0328199	0.742878	28	2	20.5656	386.632	23.8071	0.0615754
ENSSSAG00000041283	0.0328199	0.742878	24	22	6.59911	72.6856	6.23316	0.085755
ENSSSAG00000043794	0.0328199	0.742878	28	12	21.1089	1647.03	41.2069	0.0250189
ENSSSAG00000045649	0.0328199	0.742878	28	16	4.05636	158.771	12.5936	0.0793191
ENSSSAG00000049002	0.0328199	0.742878	28	8	20.4446	499.915	20.5146	0.0410363
ENSSSAG00000049881	0.0328199	0.742878	24	14	21.1425	471.4	21.2165	0.0450074
ENSSSAG00000052723	0.0328199	0.742878	28	2	16.7772	2041.5	40.914	0.0200411
ENSSSAG00000055547	0.0328199	0.742878	24	2	19.0462	448.683	15.1192	0.033697
ENSSSAG00000064879	0.0328199	0.742878	20	8	23.8725	467.496	21.7841	0.0465975
ENSSSAG00000066682	0.0328199	0.742878	20	12	7.11943	354.062	11.508	0.0325028
ENSSSAG00000068187	0.0328199	0.742878	20	18	33.5251	961.998	31.5997	0.032848
ENSSSAG00000071775	0.0328199	0.742878	24	22	16.9734	121.422	12.1868	0.100367
ENSSSAG00000072959	0.0328199	0.742878	20	14	2.14029	15.4242	2.16374	0.140282
ENSSSAG00000073792	0.0328199	0.742878	24	16	83.1088	2575.39	67.7956	0.0263244
ENSSSAG00000074345	0.0328199	0.742878	24	16	12.1712	295.529	14.6385	0.0495334
ENSSSAG00000074385	0.0328199	0.742878	28	8	90.0763	1157.09	66.0049	0.0570436
ENSSSAG00000074627	0.0328199	0.742878	24	4	34.6704	1070.27	52.2664	0.0488348
ENSSSAG00000076691	0.0328199	0.742878	28	2	10.5003	387.425	9.79596	0.0252848
ENSSSAG00000076935	0.0328199	0.742878	28	16	2.66458	299.45	15.04	0.0502255
ENSSSAG00000077671	0.0328199	0.742878	24	6	29.9941	774.296	35.1546	0.045402
ENSSSAG00000086209	0.0328199	0.742878	20	18	28.7093	767.043	33.5877	0.0437885
ENSSSAG00000088829	0.0328199	0.742878	28	18	9.2273	134.672	7.35039	0.0545799
ENSSSAG00000088929	0.0328199	0.742878	28	6	35.1632	1009.5	31.5436	0.0312467
ENSSSAG00000099499	0.0328199	0.742878	24	8	5.42545	60.9128	5.68079	0.093261
ENSSSAG00000099587	0.0328199	0.742878	28	18	2.57398	37.9431	3.09669	0.0816141
ENSSSAG00000101014	0.0328199	0.742878	24	16	38.032	876.571	31.0334	0.0354031
ENSSSAG00000103314	0.0328199	0.742878	28	8	23.7652	756.524	21.9681	0.0290383
ENSSSAG00000111746	0.0328199	0.742878	24	10	8.26581	104.085	7.94697	0.0763506
ENSSSAG00000111878	0.0328199	0.742878	28	18	17.5041	165.843	17.4322	0.105113
ENSSSAG00000113409	0.0328199	0.742878	28	2	38.9558	394.267	33.376	0.0846534
ENSSSAG00000114930	0.0328199	0.742878	28	14	2.47661	15.2627	2.64816	0.173506
ENSSSAG00000116339	0.0328199	0.742878	24	10	4.87407	33.2207	5.35621	0.161231
ENSSSAG00000117958	0.0328199	0.742878	28	10	6.51309	171.324	8.52386	0.0497528
ENSSSAG00000001577	0.0347171	0.758994	20	4	15.4166	505.716	16.0574	0.0317519
ENSSSAG00000002642	0.0347171	0.758994	28	2	6.47772	109.036	6.8697	0.0630039
ENSSSAG00000006083	0.0347171	0.758994	20	4	6.70372	69.5672	5.95748	0.0856365
ENSSSAG00000008555	0.0347171	0.758994	28	4	16.4358	1390.85	56.0568	0.0403038
ENSSSAG00000009245	0.0347171	0.758994	24	2	38.5321	891.591	35.1924	0.0394715
ENSSSAG00000009764	0.0347171	0.758994	24	0	4.56885	42.948	17.7598	0.413518
ENSSSAG00000018161	0.0347171	0.758994	20	0	4.88547	50.3319	5.39907	0.107269
ENSSSAG00000034160	0.0347171	0.758994	24	2	3.09659	22.0626	2.53576	0.114935
ENSSSAG00000038988	0.0347171	0.758994	24	4	54.8126	1860.49	78.6982	0.0422997
ENSSSAG00000039615	0.0347171	0.758994	20	16	20.5772	692.252	26.0206	0.0375884
ENSSSAG00000042417	0.0347171	0.758994	28	26	13.587	210.255	12.8219	0.0609825
ENSSSAG00000042658	0.0347171	0.758994	24	4	27.8635	872.745	45.0536	0.0516229
ENSSSAG00000046336	0.0347171	0.758994	24	8	50.2035	1407.47	54.3773	0.0386348
ENSSSAG00000053024	0.0347171	0.758994	20	14	1.8724	37.6624	4.34964	0.11549
ENSSSAG00000053466	0.0347171	0.758994	28	16	2.73411	13.6847	2.71884	0.198677
ENSSSAG00000054104	0.0347171	0.758994	24	22	32.9199	1036.33	37.6447	0.0363251
ENSSSAG00000060276	0.0347171	0.758994	20	8	23.5805	761.296	17.9363	0.0235602
ENSSSAG00000064783	0.0347171	0.758994	28	16	62.2165	2525.54	76.2977	0.0302105
ENSSSAG00000065097	0.0347171	0.758994	20	10	43.414	1430.44	41.1939	0.0287981
ENSSSAG00000066739	0.0347171	0.758994	24	12	9.36164	602.64	10.7686	0.017869
ENSSSAG00000069132	0.0347171	0.758994	28	18	2.60725	41.5445	7.17928	0.17281
ENSSSAG00000071319	0.0347171	0.758994	28	0	20.7815	218.557	15.1472	0.0693056
ENSSSAG00000073461	0.0347171	0.758994	28	2	83.6308	4165.94	173.081	0.0415467
ENSSSAG00000073553	0.0347171	0.758994	28	4	42.4832	911.775	39.5319	0.0433571
ENSSSAG00000073874	0.0347171	0.758994	24	4	15.6291	328.049	19.1081	0.0582477
ENSSSAG00000076268	0.0347171	0.758994	24	4	23.9839	958.532	31.4682	0.0328296
ENSSSAG00000076342	0.0347171	0.758994	28	26	8.26784	135.073	7.35416	0.0544457
ENSSSAG00000076960	0.0347171	0.758994	28	2	55.2786	2101.73	42.7512	0.0203409
ENSSSAG00000078769	0.0347171	0.758994	28	4	111.447	2401.44	112.339	0.0467797
ENSSSAG00000081000	0.0347171	0.758994	20	6	21.8444	978.138	31.0773	0.0317719
ENSSSAG00000081688	0.0347171	0.758994	28	4	21.2251	1186.14	26.6505	0.0224682
ENSSSAG00000084006	0.0347171	0.758994	28	6	4.85704	24.0614	3.9315	0.163395
ENSSSAG00000085847	0.0347171	0.758994	24	22	19.2928	584.839	21.1228	0.0361172
ENSSSAG00000086083	0.0347171	0.758994	28	2	27.6952	489.546	19.3463	0.0395187
ENSSSAG00000089895	0.0347171	0.758994	28	18	6.1199	241.514	10.3878	0.0430114
ENSSSAG00000090007	0.0347171	0.758994	28	18	45.8093	965.991	33.7271	0.0349145
ENSSSAG00000090575	0.0347171	0.758994	28	2	17.5107	406.807	16.9911	0.041767
ENSSSAG00000092940	0.0347171	0.758994	20	6	4.81402	82.9582	8.01948	0.096669
ENSSSAG00000097582	0.0347171	0.758994	28	4	41.6811	23422.6	782.451	0.0334058
ENSSSAG00000099810	0.0347171	0.758994	28	4	2.65543	77.9366	8.50463	0.109122
ENSSSAG00000102463	0.0347171	0.758994	28	18	5.31495	31.2969	4.48243	0.143223
ENSSSAG00000103408	0.0347171	0.758994	28	26	19.9136	1084.29	45.4184	0.0418877
ENSSSAG00000104075	0.0347171	0.758994	24	4	10.3545	164.959	13.745	0.083324
ENSSSAG00000104281	0.0347171	0.758994	24	0	3.2029	45.601	3.5421	0.077676
ENSSSAG00000104795	0.0347171	0.758994	24	18	17.2893	366.72	16.1551	0.0440529
ENSSSAG00000106178	0.0347171	0.758994	28	8	24.9816	406.252	15.7386	0.0387409
ENSSSAG00000109322	0.0347171	0.758994	24	18	12.4033	325.004	9.52692	0.0293132
ENSSSAG00000110566	0.0347171	0.758994	20	18	6.19834	55.5937	5.23577	0.0941792
ENSSSAG00000110636	0.0347171	0.758994	24	12	39.1378	1210.12	43.9908	0.0363523
ENSSSAG00000111890	0.0347171	0.758994	28	6	8.14651	30.0152	4.61254	0.153673
ENSSSAG00000113104	0.0347171	0.758994	24	4	47.3614	1183.38	81.9888	0.0692834
ENSSSAG00000116738	0.0347171	0.758994	24	2	22.3488	298.511	19.5581	0.0655188
ENSSSAG00000117906	0.0347171	0.758994	20	8	35.2686	714.381	38.5871	0.0540147
ENSSSAG00000121104	0.0347171	0.758994	28	16	10.1822	450.23	17.9056	0.0397699
ENSSSAG00000001496	0.0367133	0.772622	28	22	11.7127	353.033	19.7332	0.0558963
ENSSSAG00000002075	0.0367133	0.772622	28	22	8.28081	287.279	7.40175	0.025765
ENSSSAG00000003720	0.0367133	0.772622	28	4	20.8666	892.202	31.6156	0.0354355
ENSSSAG00000004699	0.0367133	0.772622	28	22	4.13302	927.026	22.6598	0.0244435
ENSSSAG00000007887	0.0367133	0.772622	28	4	7.09376	130.017	8.55843	0.0658253
ENSSSAG00000008094	0.0367133	0.772622	20	4	24.367	389.337	25.9005	0.0665246
ENSSSAG00000009298	0.0367133	0.772622	24	2	15.7159	474.116	20.4652	0.0431649
ENSSSAG00000011195	0.0367133	0.772622	20	2	2.46959	20.1329	2.94463	0.14626
ENSSSAG00000015918	0.0367133	0.772622	24	20	5.69743	52.851	5.30929	0.100458
ENSSSAG00000017632	0.0367133	0.772622	24	2	14.4574	452.755	16.3901	0.0362009
ENSSSAG00000036380	0.0367133	0.772622	28	6	6.46401	193.207	11.926	0.0617266
ENSSSAG00000039824	0.0367133	0.772622	28	22	12.0031	58.3878	6.82006	0.116806
ENSSSAG00000041925	0.0367133	0.772622	28	0	29.0773	753.193	27.2989	0.0362442
ENSSSAG00000041968	0.0367133	0.772622	20	2	13.4068	127.983	14.5658	0.11381
ENSSSAG00000042660	0.0367133	0.772622	28	12	13.8434	311.332	12.3758	0.0397511
ENSSSAG00000042756	0.0367133	0.772622	24	8	16.5469	437.371	18.6647	0.0426747
ENSSSAG00000043149	0.0367133	0.772622	28	6	11.7717	48.5793	7.10243	0.146203
ENSSSAG00000045521	0.0367133	0.772622	24	18	3.80127	51.6288	4.16794	0.080729
ENSSSAG00000050252	0.0367133	0.772622	28	0	12.6347	87.317	15.7436	0.180304
ENSSSAG00000053975	0.0367133	0.772622	28	16	14.8337	340.187	18.997	0.0558428
ENSSSAG00000055259	0.0367133	0.772622	20	0	3.69565	26.6151	8.17028	0.30698
ENSSSAG00000060025	0.0367133	0.772622	24	22	39.1174	2463.52	30.9637	0.0125689
ENSSSAG00000063404	0.0367133	0.772622	24	0	5.40848	76.5738	6.68257	0.0872697
ENSSSAG00000065397	0.0367133	0.772622	28	2	22.694	356.269	21.4769	0.0602828
ENSSSAG00000065524	0.0367133	0.772622	24	6	83.8574	3463.91	143.707	0.0414869
ENSSSAG00000069896	0.0367133	0.772622	28	2	118.555	2774.91	161.051	0.0580381
ENSSSAG00000070439	0.0367133	0.772622	28	2	13.2937	346.45	21.2756	0.0614102
ENSSSAG00000071000	0.0367133	0.772622	20	16	7.52874	316.609	17.0355	0.0538061
ENSSSAG00000071087	0.0367133	0.772622	20	18	15.1765	226.279	11.3805	0.0502939
ENSSSAG00000071204	0.0367133	0.772622	20	6	18.3887	570.902	32.4236	0.0567936
ENSSSAG00000071484	0.0367133	0.772622	20	18	21.294	594.455	25.9973	0.0437331
ENSSSAG00000071574	0.0367133	0.772622	24	6	3.4301	44.5077	6.28406	0.14119
ENSSSAG00000071617	0.0367133	0.772622	20	8	12.7961	270.976	12.3138	0.0454424
ENSSSAG00000072639	0.0367133	0.772622	28	4	85.6112	2948.43	120.528	0.0408789
ENSSSAG00000073683	0.0367133	0.772622	28	26	22.4119	644.792	24.2652	0.0376326
ENSSSAG00000074236	0.0367133	0.772622	24	12	6.20812	147.351	7.4349	0.050457
ENSSSAG00000074566	0.0367133	0.772622	20	18	11.4985	175.827	10.9322	0.062176
ENSSSAG00000074569	0.0367133	0.772622	24	16	19.6783	549.813	35.0392	0.0637293
ENSSSAG00000074968	0.0367133	0.772622	28	12	10.0864	213.613	11.1387	0.0521442
ENSSSAG00000074973	0.0367133	0.772622	28	12	17.6459	532.1	16.5983	0.031194
ENSSSAG00000077427	0.0367133	0.772622	24	12	59.8408	2829.09	70.3241	0.0248575
ENSSSAG00000078733	0.0367133	0.772622	24	4	14.7658	716.787	29.9285	0.0417536
ENSSSAG00000079390	0.0367133	0.772622	24	12	29.2599	1712.74	34.6701	0.0202425
ENSSSAG00000080651	0.0367133	0.772622	20	6	13.5744	319.929	18.942	0.0592071
ENSSSAG00000084528	0.0367133	0.772622	28	20	5.21176	26.1384	3.54063	0.135457
ENSSSAG00000085309	0.0367133	0.772622	24	2	28.7996	944.528	30.8595	0.0326718
ENSSSAG00000086180	0.0367133	0.772622	28	18	17.6276	595.923	39.9753	0.0670813
ENSSSAG00000087724	0.0367133	0.772622	20	2	17.4729	430.871	18.0488	0.0418892
ENSSSAG00000090681	0.0367133	0.772622	20	6	11.3986	144.006	9.42277	0.0654332
ENSSSAG00000091575	0.0367133	0.772622	28	4	8.199	550.541	17.8951	0.0325045
ENSSSAG00000094089	0.0367133	0.772622	24	16	12.0584	531.16	25.9192	0.0487974
ENSSSAG00000094384	0.0367133	0.772622	28	12	64.3181	964.534	54.2048	0.0561979
ENSSSAG00000095890	0.0367133	0.772622	28	6	9.43412	169.07	7.46261	0.0441393
ENSSSAG00000100291	0.0367133	0.772622	28	4	14.8278	349.628	21.9504	0.0627822
ENSSSAG00000101908	0.0367133	0.772622	24	20	14.1946	228.441	15.1645	0.0663827
ENSSSAG00000105516	0.0367133	0.772622	28	16	15.8689	458.042	20.9675	0.0457764
ENSSSAG00000106342	0.0367133	0.772622	20	0	2.73845	58.7272	3.48985	0.0594247
ENSSSAG00000110691	0.0367133	0.772622	28	14	3.38905	37.8757	4.45289	0.117566
ENSSSAG00000111856	0.0367133	0.772622	28	12	7.59449	27.7901	5.61492	0.202047
ENSSSAG00000115141	0.0367133	0.772622	24	18	9.07313	207.543	13.9615	0.0672704
ENSSSAG00000118424	0.0367133	0.772622	24	18	20.8473	603.289	34.3074	0.0568673
ENSSSAG00000121039	0.0367133	0.772622	24	22	13.0606	238.722	26.2563	0.109987
ENSSSAG00000002934	0.0388131	0.789525	28	2	11.6858	1029.77	30.874	0.0299814
ENSSSAG00000008203	0.0388131	0.789525	20	14	7.89282	275.806	10.1591	0.0368341
ENSSSAG00000008255	0.0388131	0.789525	28	0	15.6885	266.57	18.8702	0.0707886
ENSSSAG00000009016	0.0388131	0.789525	24	6	61.2592	2870.55	39.3015	0.0136913
ENSSSAG00000032982	0.0388131	0.789525	24	4	2.81457	13.4878	2.80224	0.207762
ENSSSAG00000040199	0.0388131	0.789525	20	0	47.3079	778.673	37.4939	0.048151
ENSSSAG00000043051	0.0388131	0.789525	24	14	10.9093	334.05	13.2883	0.0397795
ENSSSAG00000043665	0.0388131	0.789525	20	10	3.15862	26.444	3.39522	0.128393
ENSSSAG00000044004	0.0388131	0.789525	28	20	33.4013	638.706	36.8503	0.0576952
ENSSSAG00000044896	0.0388131	0.789525	28	0	19.7984	216.073	18.6897	0.0864971
ENSSSAG00000045733	0.0388131	0.789525	28	4	55.2369	1627.81	56.9597	0.0349916
ENSSSAG00000047191	0.0388131	0.789525	28	18	3.36379	108.068	7.96381	0.0736927
ENSSSAG00000047292	0.0388131	0.789525	28	18	12.13	328.493	15.3548	0.046743
ENSSSAG00000047405	0.0388131	0.789525	28	8	21.5971	1129.75	26.6035	0.023548
ENSSSAG00000048250	0.0388131	0.789525	28	22	1.12358	15.8539	3.00378	0.189466
ENSSSAG00000050774	0.0388131	0.789525	24	18	23.5246	630.206	30.1952	0.0479132
ENSSSAG00000053579	0.0388131	0.789525	20	4	12.0162	302.613	14.7551	0.0487589
ENSSSAG00000060240	0.0388131	0.789525	28	10	16.2433	715.535	22.3111	0.031181
ENSSSAG00000061591	0.0388131	0.789525	28	26	19.9461	349.158	26.269	0.0752353
ENSSSAG00000062653	0.0388131	0.789525	28	2	15.0438	986.167	22.4028	0.022717
ENSSSAG00000063609	0.0388131	0.789525	24	16	4.21781	80.1618	6.52361	0.0813805
ENSSSAG00000064134	0.0388131	0.789525	28	18	24.0396	896.786	27.0608	0.0301753
ENSSSAG00000064655	0.0388131	0.789525	24	4	4.72591	117.152	9.4093	0.0803173
ENSSSAG00000064895	0.0388131	0.789525	24	12	40.1474	2802.64	60.3381	0.021529
ENSSSAG00000065743	0.0388131	0.789525	28	18	0.247385	1564.44	66.6608	0.04261
ENSSSAG00000067238	0.0388131	0.789525	28	4	7.07538	294.561	23.7378	0.0805869
ENSSSAG00000068143	0.0388131	0.789525	24	0	2.09078	21.1246	2.11362	0.100055
ENSSSAG00000068557	0.0388131	0.789525	28	22	20.9661	988.062	32.9995	0.0333982
ENSSSAG00000070680	0.0388131	0.789525	28	2	18.5843	238.405	19.5967	0.0821994
ENSSSAG00000072259	0.0388131	0.789525	28	20	1.56004	74.0186	4.25312	0.0574601
ENSSSAG00000074026	0.0388131	0.789525	20	12	2.84482	70.842	4.76987	0.0673311
ENSSSAG00000074523	0.0388131	0.789525	20	18	2.49703	18.0394	2.65183	0.147002
ENSSSAG00000076052	0.0388131	0.789525	28	18	10.9816	147.734	9.62534	0.0651532
ENSSSAG00000076382	0.0388131	0.789525	24	8	35.6801	1042.23	33.7667	0.0323985
ENSSSAG00000076488	0.0388131	0.789525	24	18	11.4393	390.38	11.6003	0.0297154
ENSSSAG00000077493	0.0388131	0.789525	28	20	37.9657	330.247	23.7829	0.0720156
ENSSSAG00000079083	0.0388131	0.789525	28	22	4.73026	128.175	8.6122	0.067191
ENSSSAG00000080257	0.0388131	0.789525	24	8	11.1923	262.366	8.96068	0.0341533
ENSSSAG00000084824	0.0388131	0.789525	28	6	26.1336	94.6187	14.9042	0.157519
ENSSSAG00000084860	0.0388131	0.789525	24	8	2.7767	10.6643	2.28499	0.214265
ENSSSAG00000092078	0.0388131	0.789525	24	2	4.67871	72.7554	9.52639	0.130937
ENSSSAG00000093136	0.0388131	0.789525	28	14	16.2118	376.822	14.1886	0.0376532
ENSSSAG00000093310	0.0388131	0.789525	20	0	4.65479	14.2039	3.86989	0.272453
ENSSSAG00000096208	0.0388131	0.789525	20	16	8.81446	301.799	7.71881	0.025576
ENSSSAG00000098717	0.0388131	0.789525	28	16	8.20241	79.505	9.10618	0.114536
ENSSSAG00000104043	0.0388131	0.789525	28	4	15.8928	879.95	33.495	0.0380646
ENSSSAG00000104198	0.0388131	0.789525	24	4	9.47064	105.801	9.36742	0.0885379
ENSSSAG00000106076	0.0388131	0.789525	24	16	20.6173	939.551	30.625	0.0325954
ENSSSAG00000108389	0.0388131	0.789525	28	12	10.9727	247.27	15.2521	0.0616817
ENSSSAG00000110883	0.0388131	0.789525	28	10	1.53157	11.0179	2.61261	0.237123
ENSSSAG00000116367	0.0388131	0.789525	28	18	6.10907	49.1164	4.98453	0.101484
ENSSSAG00000116691	0.0388131	0.789525	28	2	13.3733	61.3822	8.98247	0.146337
ENSSSAG00000117463	0.0388131	0.789525	24	16	43.0511	1521.47	44.8685	0.0294902
ENSSSAG00000120540	0.0388131	0.789525	28	22	5.18305	48.4423	4.44657	0.0917909
ENSSSAG00000121972	0.0388131	0.789525	28	2	25.9714	375.62	25.0723	0.066749
ENSSSAG00000000719	0.0410212	0.804059	20	12	6.11718	49.6332	6.92185	0.13946
ENSSSAG00000004463	0.0410212	0.804059	28	2	37.4558	1663.55	71.2158	0.0428095
ENSSSAG00000005016	0.0410212	0.804059	24	0	11.3963	270.719	11.8048	0.0436055
ENSSSAG00000005587	0.0410212	0.804059	20	18	2.69265	27.9698	2.9582	0.105764
ENSSSAG00000006124	0.0410212	0.804059	20	6	21.0094	481.267	17.7123	0.0368036
ENSSSAG00000007258	0.0410212	0.804059	20	16	22.4044	525.425	24.5007	0.0466302
ENSSSAG00000008042	0.0410212	0.804059	28	26	5.81559	12.2731	7.25818	0.591391
ENSSSAG00000009538	0.0410212	0.804059	24	4	26.4338	764.879	41.5198	0.0542828
ENSSSAG00000039714	0.0410212	0.804059	20	4	9.87464	440.984	19.0957	0.0433025
ENSSSAG00000040539	0.0410212	0.804059	24	4	9.14431	375.143	15.3488	0.0409146
ENSSSAG00000041321	0.0410212	0.804059	28	16	10.5604	665.31	19.5485	0.0293826
ENSSSAG00000042702	0.0410212	0.804059	28	10	19.4336	368.745	15.6029	0.0423135
ENSSSAG00000043247	0.0410212	0.804059	28	4	7.0273	518.032	11.6171	0.0224255
ENSSSAG00000043662	0.0410212	0.804059	28	18	21.6294	572.07	21.9519	0.0383728
ENSSSAG00000045959	0.0410212	0.804059	28	24	26.2863	631.286	30.1055	0.0476892
ENSSSAG00000046009	0.0410212	0.804059	28	6	7.52784	28.1373	4.97203	0.176706
ENSSSAG00000046492	0.0410212	0.804059	24	0	31.3693	829.113	29.0145	0.0349947
ENSSSAG00000046831	0.0410212	0.804059	24	6	44.4477	1514.36	86.8239	0.0573336
ENSSSAG00000047244	0.0410212	0.804059	24	22	11.9685	99.1132	10.7655	0.108618
ENSSSAG00000049332	0.0410212	0.804059	24	14	13.083	304.794	12.1869	0.039984
ENSSSAG00000053276	0.0410212	0.804059	28	4	29.0172	2068	44.2931	0.0214183
ENSSSAG00000054941	0.0410212	0.804059	24	0	11.8333	400.522	14.4604	0.0361038
ENSSSAG00000055564	0.0410212	0.804059	20	18	10.9438	395.182	17.5632	0.0444433
ENSSSAG00000055585	0.0410212	0.804059	28	20	3.13356	26.6517	4.70446	0.176516
ENSSSAG00000055972	0.0410212	0.804059	20	2	87.0434	628.796	73.3942	0.116722
ENSSSAG00000056380	0.0410212	0.804059	24	16	77.4965	2139.7	79.4303	0.0371221
ENSSSAG00000056717	0.0410212	0.804059	28	14	32.2355	634.987	24.9301	0.0392608
ENSSSAG00000062758	0.0410212	0.804059	28	8	8.76503	131.402	8.28388	0.0630422
ENSSSAG00000063472	0.0410212	0.804059	28	24	25.7365	283.016	16.2454	0.0574011
ENSSSAG00000063795	0.0410212	0.804059	24	6	4.98113	217.348	10.9347	0.0503099
ENSSSAG00000064602	0.0410212	0.804059	24	0	2.86442	38.671	4.23038	0.109394
ENSSSAG00000067809	0.0410212	0.804059	28	2	129.93	1547.29	140.768	0.0909768
ENSSSAG00000068086	0.0410212	0.804059	24	20	2.46652	12.2221	2.22211	0.181811
ENSSSAG00000068110	0.0410212	0.804059	28	6	22.2184	1179.57	29.9759	0.0254125
ENSSSAG00000071199	0.0410212	0.804059	24	4	17.3949	833.695	26.7741	0.032115
ENSSSAG00000071217	0.0410212	0.804059	24	6	11.0327	182.167	8.82605	0.0484502
ENSSSAG00000071444	0.0410212	0.804059	20	18	3.64041	22.8641	2.98863	0.130713
ENSSSAG00000074062	0.0410212	0.804059	24	12	165.155	3336.41	123.884	0.037131
ENSSSAG00000074147	0.0410212	0.804059	20	16	2.20241	28.7157	2.53875	0.0884098
ENSSSAG00000074159	0.0410212	0.804059	28	8	17.0475	90.8155	17.6583	0.194442
ENSSSAG00000075302	0.0410212	0.804059	20	4	38.0995	1663.9	32.5418	0.0195575
ENSSSAG00000077463	0.0410212	0.804059	28	4	22.2736	2761.48	51.4867	0.0186446
ENSSSAG00000078718	0.0410212	0.804059	28	24	67.3413	2288.85	94.4419	0.0412617
ENSSSAG00000079874	0.0410212	0.804059	20	0	32.4082	746.205	25.456	0.0341139
ENSSSAG00000080810	0.0410212	0.804059	24	12	28.871	1377.41	28.8682	0.0209583
ENSSSAG00000082331	0.0410212	0.804059	24	0	3.07164	28.601	2.97395	0.103981
ENSSSAG00000082573	0.0410212	0.804059	24	2	4.1072	48.699	5.46723	0.112266
ENSSSAG00000082703	0.0410212	0.804059	24	12	5.60552	277.997	10.3426	0.0372041
ENSSSAG00000085725	0.0410212	0.804059	20	16	16.1907	217.828	17.142	0.0786954
ENSSSAG00000089600	0.0410212	0.804059	24	12	18.0178	616.397	25.4738	0.041327
ENSSSAG00000091275	0.0410212	0.804059	28	2	7.69104	41.2162	4.47944	0.108682
ENSSSAG00000092447	0.0410212	0.804059	24	4	18.4327	783.323	31.8598	0.0406727
ENSSSAG00000092450	0.0410212	0.804059	28	8	3.20936	12.714	2.75633	0.216795
ENSSSAG00000092987	0.0410212	0.804059	24	4	3.60993	24.1223	2.62251	0.108717
ENSSSAG00000095595	0.0410212	0.804059	24	20	4.10862	18.5135	4.56143	0.246384
ENSSSAG00000096180	0.0410212	0.804059	28	14	23.4827	768.018	15.416	0.0200725
ENSSSAG00000098654	0.0410212	0.804059	20	10	12.2732	176.084	9.22816	0.0524076
ENSSSAG00000101130	0.0410212	0.804059	28	16	21.4223	621.16	24.3171	0.0391479
ENSSSAG00000103562	0.0410212	0.804059	24	8	12.5299	213.243	10.7038	0.0501955
ENSSSAG00000105302	0.0410212	0.804059	28	2	5.10341	31.278	4.76524	0.152351
ENSSSAG00000109393	0.0410212	0.804059	28	16	21.6418	419.123	17.3827	0.0414741
ENSSSAG00000112058	0.0410212	0.804059	28	6	15.5366	148.26	11.1579	0.075259
ENSSSAG00000113779	0.0410212	0.804059	24	16	3.77891	209.279	7.32304	0.0349917
ENSSSAG00000117128	0.0410212	0.804059	20	6	2.27962	21.5571	2.04018	0.0946407
ENSSSAG00000118009	0.0410212	0.804059	20	0	15.1501	37.3871	13.6573	0.365295
ENSSSAG00000000255	0.0433425	0.821385	28	22	43.5555	936.654	42.6438	0.0455278
ENSSSAG00000000491	0.0433425	0.821385	24	22	8.73018	104.025	7.91289	0.076067
ENSSSAG00000001468	0.0433425	0.821385	28	4	4.90417	44.6635	5.49278	0.122981
ENSSSAG00000002428	0.0433425	0.821385	24	12	11.919	254.242	10.7768	0.0423877
ENSSSAG00000003313	0.0433425	0.821385	28	20	8.70813	234.071	11.4254	0.0488117
ENSSSAG00000004561	0.0433425	0.821385	20	18	11.5451	120.762	10.4465	0.0865047
ENSSSAG00000004742	0.0433425	0.821385	24	14	8.99057	259.628	12.5613	0.0483817
ENSSSAG00000008398	0.0433425	0.821385	24	18	11.539	289.668	12.3817	0.0427445
ENSSSAG00000009665	0.0433425	0.821385	24	16	45.513	1481.44	56.9031	0.0384107
ENSSSAG00000009831	0.0433425	0.821385	28	10	10.458	170.644	12.1514	0.0712089
ENSSSAG00000015747	0.0433425	0.821385	24	14	146.71	4415.49	112.882	0.0255651
ENSSSAG00000017225	0.0433425	0.821385	24	22	6.1666	59.1779	4.18501	0.0707192
ENSSSAG00000035308	0.0433425	0.821385	24	6	13.6415	285.951	16.215	0.0567055
ENSSSAG00000037100	0.0433425	0.821385	28	26	27.2919	371.306	18.7161	0.050406
ENSSSAG00000039494	0.0433425	0.821385	24	4	3.86811	61.1539	6.04511	0.0988507
ENSSSAG00000041329	0.0433425	0.821385	20	12	24.7474	735.427	27.2793	0.0370932
ENSSSAG00000043592	0.0433425	0.821385	24	2	13.7063	311.528	15.8568	0.0509002
ENSSSAG00000045195	0.0433425	0.821385	20	18	4.31556	15.6629	3.398	0.216945
ENSSSAG00000046769	0.0433425	0.821385	28	4	19.4074	2223.34	46.4919	0.0209108
ENSSSAG00000046918	0.0433425	0.821385	28	0	28.0818	550.782	20.7834	0.0377343
ENSSSAG00000047511	0.0433425	0.821385	24	12	14.1306	398.202	14.5512	0.0365423
ENSSSAG00000051122	0.0433425	0.821385	24	16	6.01096	61.4339	7.55204	0.122929
ENSSSAG00000053120	0.0433425	0.821385	24	4	54.2219	1610.46	70.0399	0.0434906
ENSSSAG00000053857	0.0433425	0.821385	20	2	11.5769	422.373	13.1939	0.0312375
ENSSSAG00000059599	0.0433425	0.821385	24	8	13.4134	377.517	13.5526	0.0358992
ENSSSAG00000062830	0.0433425	0.821385	28	10	93.5058	1820.2	74.0713	0.040694
ENSSSAG00000064912	0.0433425	0.821385	20	8	9.14898	92.0121	8.1609	0.0886938
ENSSSAG00000067190	0.0433425	0.821385	24	4	18.5672	354.046	29.0293	0.081993
ENSSSAG00000067689	0.0433425	0.821385	24	22	16.4699	221.199	14.7315	0.0665983
ENSSSAG00000068202	0.0433425	0.821385	24	6	29.4225	2327.09	59.2532	0.0254624
ENSSSAG00000072611	0.0433425	0.821385	20	18	8.89292	115.403	8.43701	0.0731091
ENSSSAG00000073501	0.0433425	0.821385	24	18	17.6623	527.972	36.2988	0.0687514
ENSSSAG00000074267	0.0433425	0.821385	28	4	17.219	1873.5	95.9409	0.0512094
ENSSSAG00000077084	0.0433425	0.821385	28	2	7.70408	773.842	25.6567	0.0331549
ENSSSAG00000078577	0.0433425	0.821385	28	8	13.6183	370.869	25.4793	0.0687015
ENSSSAG00000078936	0.0433425	0.821385	28	16	19.2922	724.112	17.0538	0.0235513
ENSSSAG00000081057	0.0433425	0.821385	24	2	8.90801	210.876	13.5821	0.0644082
ENSSSAG00000081974	0.0433425	0.821385	24	14	15.5737	470.755	20.0723	0.0426385
ENSSSAG00000084866	0.0433425	0.821385	20	8	6.08308	122.313	6.86036	0.0560887
ENSSSAG00000085766	0.0433425	0.821385	28	12	13.1246	356.741	16.1823	0.0453614
ENSSSAG00000086122	0.0433425	0.821385	28	10	11.1778	275.051	13.5633	0.0493118
ENSSSAG00000086641	0.0433425	0.821385	24	22	34.1846	980.012	30.7392	0.0313661
ENSSSAG00000086687	0.0433425	0.821385	28	24	3.63722	60.5404	6.02073	0.0994497
ENSSSAG00000091155	0.0433425	0.821385	20	16	7.47245	167.803	9.9212	0.0591241
ENSSSAG00000092645	0.0433425	0.821385	20	2	2.46004	42.7383	4.23149	0.0990095
ENSSSAG00000098095	0.0433425	0.821385	20	12	3.963	45.0071	3.78445	0.0840857
ENSSSAG00000101590	0.0433425	0.821385	28	16	4.70858	42.9189	8.50381	0.198137
ENSSSAG00000102865	0.0433425	0.821385	28	12	13.9421	255.243	15.2535	0.0597606
ENSSSAG00000103561	0.0433425	0.821385	24	8	7.02797	80.9511	7.09903	0.0876952
ENSSSAG00000104113	0.0433425	0.821385	28	8	8.93085	112.35	8.5597	0.076188
ENSSSAG00000104371	0.0433425	0.821385	28	26	1.75713	18.2493	2.39661	0.131327
ENSSSAG00000104437	0.0433425	0.821385	24	12	62.0775	1498.19	103.07	0.0687964
ENSSSAG00000104763	0.0433425	0.821385	24	2	26.3734	782.756	24.3056	0.0310513
ENSSSAG00000105271	0.0433425	0.821385	28	2	3.49824	42.7679	4.21693	0.0986003
ENSSSAG00000105594	0.0433425	0.821385	24	14	3.25068	86.9217	4.60266	0.0529518
ENSSSAG00000107361	0.0433425	0.821385	24	2	2.97557	26.3484	3.60418	0.136789
ENSSSAG00000109823	0.0433425	0.821385	28	18	15.6964	285.27	14.2328	0.0498923
ENSSSAG00000111689	0.0433425	0.821385	28	14	11.5678	144.745	9.06929	0.0626569
ENSSSAG00000114803	0.0433425	0.821385	24	16	18.6689	579.857	19.5667	0.033744
ENSSSAG00000115652	0.0433425	0.821385	24	4	4.53954	51.3273	6.25378	0.121841
ENSSSAG00000121093	0.0433425	0.821385	20	10	16.7166	340.585	12.292	0.0360908
ENSSSAG00000121518	0.0433425	0.821385	20	18	11.9934	197.278	11.0835	0.0561822
ENSSSAG00000001414	0.0457821	0.83894	20	14	12.0583	766.962	18.7213	0.0244097
ENSSSAG00000001507	0.0457821	0.83894	24	18	12.1896	245.078	16.6793	0.0680569
ENSSSAG00000001704	0.0457821	0.83894	24	12	19.3125	284.594	22.1506	0.0778322
ENSSSAG00000002322	0.0457821	0.83894	24	4	10.7235	338.813	14.0197	0.0413788
ENSSSAG00000002819	0.0457821	0.83894	20	14	21.7059	346.363	16.8477	0.0486419
ENSSSAG00000004989	0.0457821	0.83894	28	16	2.66682	36.5523	2.13639	0.0584475
ENSSSAG00000005098	0.0457821	0.83894	28	4	5.31068	119.408	8.10269	0.0678571
ENSSSAG00000005785	0.0457821	0.83894	24	22	6.21445	90.3616	6.57822	0.0727989
ENSSSAG00000006286	0.0457821	0.83894	24	18	1.92826	17.9146	3.28555	0.183401
ENSSSAG00000006364	0.0457821	0.83894	28	4	36.17	1793.47	90.6529	0.050546
ENSSSAG00000010836	0.0457821	0.83894	28	22	7.33083	61.8952	4.15459	0.067123
ENSSSAG00000032139	0.0457821	0.83894	28	4	112.8	7016.1	165.332	0.0235646
ENSSSAG00000039629	0.0457821	0.83894	24	8	6.1489	69.7945	7.03579	0.100807
ENSSSAG00000040074	0.0457821	0.83894	28	12	7.05696	65.8447	6.85919	0.104172
ENSSSAG00000040944	0.0457821	0.83894	24	14	2.08541	15.4273	2.29486	0.148753
ENSSSAG00000041395	0.0457821	0.83894	28	2	31.651	1839.53	60.2352	0.0327448
ENSSSAG00000041613	0.0457821	0.83894	28	16	3.13956	32.0798	2.29995	0.0716946
ENSSSAG00000042519	0.0457821	0.83894	24	0	13.8714	573.148	16.9312	0.0295407
ENSSSAG00000043651	0.0457821	0.83894	20	16	34.6381	1767.56	41.1534	0.0232826
ENSSSAG00000044087	0.0457821	0.83894	28	2	33.6031	1642.94	59.3745	0.0361392
ENSSSAG00000044169	0.0457821	0.83894	20	2	12.7175	594.656	23.1066	0.038857
ENSSSAG00000044930	0.0457821	0.83894	24	22	73.117	1214.78	115.215	0.0948445
ENSSSAG00000046731	0.0457821	0.83894	28	4	56.1164	5857.9	130.076	0.0222052
ENSSSAG00000050920	0.0457821	0.83894	24	0	4.38362	134.769	8.26911	0.0613578
ENSSSAG00000051531	0.0457821	0.83894	24	10	20.8748	401.852	20.6434	0.0513708
ENSSSAG00000056748	0.0457821	0.83894	28	4	22.5882	837.51	53.6454	0.0640535
ENSSSAG00000057336	0.0457821	0.83894	24	2	18.5585	603.756	20.0693	0.0332408
ENSSSAG00000058550	0.0457821	0.83894	28	24	3.43517	54.634	5.41664	0.0991442
ENSSSAG00000062931	0.0457821	0.83894	28	26	6.9996	30.5754	4.84647	0.158509
ENSSSAG00000063393	0.0457821	0.83894	28	8	38.6413	512.712	32.4904	0.0633697
ENSSSAG00000066547	0.0457821	0.83894	28	26	2.80223	31.896	4.63286	0.145249
ENSSSAG00000068292	0.0457821	0.83894	24	10	24.5138	670.736	33.6136	0.0501145
ENSSSAG00000071310	0.0457821	0.83894	28	18	20.7429	529.009	17.0851	0.0322965
ENSSSAG00000073316	0.0457821	0.83894	24	16	9.29854	238.13	16.3115	0.0684985
ENSSSAG00000074060	0.0457821	0.83894	20	6	12.9621	238.958	13.7741	0.0576426
ENSSSAG00000074856	0.0457821	0.83894	20	2	11.2599	129.103	12.177	0.0943198
ENSSSAG00000075308	0.0457821	0.83894	20	18	3.83319	39.3125	3.7855	0.0962926
ENSSSAG00000076829	0.0457821	0.83894	28	2	2.32589	305.177	7.94025	0.0260185
ENSSSAG00000078571	0.0457821	0.83894	24	10	9.58101	244.853	9.66833	0.0394862
ENSSSAG00000079704	0.0457821	0.83894	20	2	3.63254	21.2909	3.34095	0.156919
ENSSSAG00000080552	0.0457821	0.83894	24	0	9.51991	165.047	9.87425	0.0598268
ENSSSAG00000092331	0.0457821	0.83894	28	24	9.7181	215.592	14.7659	0.0684901
ENSSSAG00000093190	0.0457821	0.83894	28	12	15.2068	359.605	16.5889	0.046131
ENSSSAG00000093329	0.0457821	0.83894	28	20	2.09826	36.6986	4.04846	0.110317
ENSSSAG00000094592	0.0457821	0.83894	28	14	7.29251	462.475	25.9022	0.0560078
ENSSSAG00000096186	0.0457821	0.83894	24	22	12.6831	300.255	13.3524	0.0444702
ENSSSAG00000097816	0.0457821	0.83894	20	16	14.7661	264.039	12.48	0.047266
ENSSSAG00000098792	0.0457821	0.83894	20	14	69.1876	1876.42	70.2497	0.0374382
ENSSSAG00000100175	0.0457821	0.83894	24	0	5.25544	125.658	7.3344	0.0583682
ENSSSAG00000102161	0.0457821	0.83894	24	4	29.6917	1292.61	37.0699	0.0286785
ENSSSAG00000105747	0.0457821	0.83894	28	20	7.51719	44.6827	5.20652	0.116522
ENSSSAG00000107399	0.0457821	0.83894	20	6	111.82	1234.34	98.774	0.0800214
ENSSSAG00000107925	0.0457821	0.83894	24	16	18.7134	429.549	19.1817	0.0446554
ENSSSAG00000108711	0.0457821	0.83894	24	18	15.8456	961.916	31.9574	0.0332226
ENSSSAG00000110143	0.0457821	0.83894	24	10	47.8313	1799.94	52.9369	0.0294104
ENSSSAG00000112023	0.0457821	0.83894	28	10	7.41853	335.156	13.0549	0.0389516
ENSSSAG00000112517	0.0457821	0.83894	28	12	42.9954	944.025	37.6836	0.0399181
ENSSSAG00000113904	0.0457821	0.83894	28	18	16.2154	497.86	21.4167	0.0430176
ENSSSAG00000114816	0.0457821	0.83894	24	16	6.41794	67.7904	7.69971	0.113581
ENSSSAG00000118304	0.0457821	0.83894	24	22	9.29361	322.65	12.0418	0.0373215
ENSSSAG00000119709	0.0457821	0.83894	20	14	3.24028	14.915	2.37105	0.15897
ENSSSAG00000000789	0.0483452	0.856336	28	4	13.9221	409.308	18.6736	0.0456224
ENSSSAG00000002246	0.0483452	0.856336	20	8	13.7096	157.585	11.6083	0.0736639
ENSSSAG00000005299	0.0483452	0.856336	24	16	6.61368	441.754	17.2334	0.0390114
ENSSSAG00000007179	0.0483452	0.856336	28	4	1.52676	11.42	2.26646	0.198464
ENSSSAG00000007864	0.0483452	0.856336	24	4	3.22239	142.761	7.70136	0.053946
ENSSSAG00000013302	0.0483452	0.856336	28	10	11.2707	348.76	15.4058	0.0441732
ENSSSAG00000038213	0.0483452	0.856336	28	6	2.1053	17.3774	2.95505	0.170051
ENSSSAG00000039436	0.0483452	0.856336	28	2	19.1364	1816.85	50.6918	0.0279009
ENSSSAG00000040294	0.0483452	0.856336	24	8	118.743	2497.32	112.037	0.0448631
ENSSSAG00000040410	0.0483452	0.856336	28	4	16.3309	624.872	14.2675	0.0228327
ENSSSAG00000040669	0.0483452	0.856336	28	16	8.98579	145.109	9.88985	0.0681545
ENSSSAG00000041000	0.0483452	0.856336	24	4	18.3911	537.679	32.763	0.0609341
ENSSSAG00000041052	0.0483452	0.856336	24	20	10.2766	141.938	10.9524	0.0771632
ENSSSAG00000041199	0.0483452	0.856336	24	4	19.5737	467.019	16.8461	0.0360715
ENSSSAG00000042697	0.0483452	0.856336	24	2	15.8031	475.444	19.5579	0.0411361
ENSSSAG00000044049	0.0483452	0.856336	24	4	4.18318	43.7292	4.57057	0.10452
ENSSSAG00000045895	0.0483452	0.856336	20	14	5.80954	49.5629	5.47261	0.110417
ENSSSAG00000048567	0.0483452	0.856336	28	4	47.4765	1768.67	44.7641	0.0253095
ENSSSAG00000050759	0.0483452	0.856336	20	6	14.9229	199.198	12.5223	0.0628636
ENSSSAG00000052173	0.0483452	0.856336	20	6	49.3738	2617.94	81.759	0.0312302
ENSSSAG00000053282	0.0483452	0.856336	24	16	50.5746	1579.63	32.3187	0.0204597
ENSSSAG00000054520	0.0483452	0.856336	28	0	14.4929	129.641	12.0267	0.092769
ENSSSAG00000055179	0.0483452	0.856336	24	12	11.1512	207.157	10.1549	0.0490203
ENSSSAG00000055769	0.0483452	0.856336	28	22	9.0748	64.0922	5.32681	0.0831117
ENSSSAG00000056934	0.0483452	0.856336	24	4	11.9771	208.368	15.8962	0.0762892
ENSSSAG00000061847	0.0483452	0.856336	20	6	5.98363	104.53	6.6443	0.0635637
ENSSSAG00000062888	0.0483452	0.856336	28	6	5.2462	12.52	2.44757	0.195493
ENSSSAG00000065435	0.0483452	0.856336	28	2	63.6188	703.272	56.3214	0.0800849
ENSSSAG00000066134	0.0483452	0.856336	24	14	10.8137	323.571	13.5843	0.0419824
ENSSSAG00000066462	0.0483452	0.856336	24	2	20.2497	595.195	17.8832	0.0300459
ENSSSAG00000066721	0.0483452	0.856336	28	4	68.7967	3655.65	238.084	0.0651277
ENSSSAG00000070585	0.0483452	0.856336	28	4	19.1749	1052.11	33.559	0.0318968
ENSSSAG00000072123	0.0483452	0.856336	28	8	4.52779	110.895	7.2777	0.0656272
ENSSSAG00000072278	0.0483452	0.856336	28	16	17.6074	746.922	26.4586	0.0354235
ENSSSAG00000073457	0.0483452	0.856336	24	16	16.8442	1036.2	39.4786	0.0380996
ENSSSAG00000073997	0.0483452	0.856336	28	16	6.97225	279.471	15.7416	0.0563263
ENSSSAG00000075335	0.0483452	0.856336	28	0	49.138	1062.51	49.2578	0.0463597
ENSSSAG00000078896	0.0483452	0.856336	28	6	32.4089	1081.06	33.6025	0.031083
ENSSSAG00000079547	0.0483452	0.856336	20	16	9.55554	306.057	16.1999	0.0529309
ENSSSAG00000080502	0.0483452	0.856336	24	18	2.08907	11.6654	1.88705	0.161765
ENSSSAG00000081908	0.0483452	0.856336	24	8	20.4092	407.251	19.5972	0.0481206
ENSSSAG00000083748	0.0483452	0.856336	20	6	8.63289	83.9129	7.66734	0.0913726
ENSSSAG00000085676	0.0483452	0.856336	20	4	3.87171	23.8267	4.0712	0.170867
ENSSSAG00000085746	0.0483452	0.856336	28	4	8.33947	173.215	11.092	0.0640364
ENSSSAG00000085784	0.0483452	0.856336	24	20	44.2877	1036.34	40.3997	0.0389832
ENSSSAG00000090563	0.0483452	0.856336	28	16	5.15965	614.971	16.5262	0.0268732
ENSSSAG00000092997	0.0483452	0.856336	24	22	13.9064	211.647	14.8412	0.0701227
ENSSSAG00000094090	0.0483452	0.856336	28	24	11.2855	155.895	9.933	0.0637161
ENSSSAG00000094671	0.0483452	0.856336	28	20	1.2401	12.8284	1.49005	0.116153
ENSSSAG00000094829	0.0483452	0.856336	28	18	23.3644	923.432	44.8651	0.0485851
ENSSSAG00000096288	0.0483452	0.856336	28	6	3.96901	78.4888	5.35409	0.0682147
ENSSSAG00000097402	0.0483452	0.856336	24	0	8.88007	203.33	10.706	0.0526531
ENSSSAG00000098983	0.0483452	0.856336	24	22	63.1087	532.233	106.857	0.200771
ENSSSAG00000102600	0.0483452	0.856336	28	4	11.6487	702.279	26.6389	0.0379321
ENSSSAG00000106103	0.0483452	0.856336	28	4	3.60782	277.461	15.9074	0.0573321
ENSSSAG00000107164	0.0483452	0.856336	28	2	12.4426	278.961	12.3606	0.0443096
ENSSSAG00000109062	0.0483452	0.856336	28	16	74.8657	1201.85	90.7841	0.0755372
ENSSSAG00000109272	0.0483452	0.856336	28	24	66.3051	2014.34	120.975	0.0600569
ENSSSAG00000110908	0.0483452	0.856336	20	16	4.25305	39.1587	4.29478	0.109676
ENSSSAG00000112029	0.0483452	0.856336	24	20	12.7399	247.934	10.7011	0.0431612
ENSSSAG00000112160	0.0483452	0.856336	24	16	16.1796	936.999	25.2687	0.0269677
ENSSSAG00000115148	0.0483452	0.856336	24	18	29.9548	856.086	37.0268	0.0432512
ENSSSAG00000115955	0.0483452	0.856336	20	12	22.1948	718.406	21.4668	0.0298811
ENSSSAG00000116225	0.0483452	0.856336	24	16	3.23513	98.8588	6.10055	0.0617097
ENSSSAG00000118723	0.0483452	0.856336	28	24	11.289	253.701	8.52764	0.033613
ENSSSAG00000120586	0.0483452	0.856336	24	22	10.476	92.5947	7.85698	0.0848535
ENSSSAG00000120792	0.0483452	0.856336	24	12	12.897	345.741	14.1292	0.0408665
ENSSSAG00000121637	0.0483452	0.856336	24	4	7.26558	148.224	11.9705	0.0807599
ENSSSAG00000001391	0.0510374	0.879282	24	4	41.7615	1012.9	61.9853	0.0611959
ENSSSAG00000002501	0.0510374	0.879282	24	20	9.62351	149.264	8.26744	0.0553881
ENSSSAG00000003517	0.0510374	0.879282	28	4	30.1137	503.461	19.3341	0.0384023
ENSSSAG00000005070	0.0510374	0.879282	28	16	20.4302	709.819	37.8888	0.0533781
ENSSSAG00000007753	0.0510374	0.879282	28	8	24.4736	557.292	19.5706	0.0351174
ENSSSAG00000008160	0.0510374	0.879282	24	12	90.1896	4334.35	83.6833	0.019307
[truncated: 1,092 more rows]
