# Supplementary material for: Onset of circadian rhythmicity in the brain of Atlantic salmon is linked to exogenous feeding
Source: PLoS One. 2024 Nov 15;19(11):e0312911. doi: 10.1371/journal.pone.0312911 (PMC11567551; doi:10.1371/journal.pone.0312911)
Supplement: S6 Table — Ensembl GeneIDs after the update of assembly and gene set from ICSASG_v2 to Ssal_v3.1 for Atlantic salmon are provided. (XLSX) [file pone.0312911.s013.xlsx]

## Sheet: Sheet1
Clock genes	LOCID	Ensembl GeneID_v2	Chr_location_V2	EnsemblGeneID_v3	Chr_location_v3	Ss4R duplicate pair	Note
clock1a.1	LOC106584123	ENSSSAG00000056165	23:19987839-20018200	ENSSSAG00000056165	23:20371535-20437121	Ssclock1a_Ch10
clock1a.2	LOC106560272	ENSSSAG00000003979	10:31345809-31398321	ENSSSAG00000003979	10:33435760-33462757	Ssclock1a_Ch23
clock2a	LOC106567770	ENSSSAG00000072526	13:81971735-82044254	ENSSSAG00000072526	13:86662194-86704450	Ssclock2_Ch04
clock2b	LOC106603298	ENSSSAG00000063571	04:42639734-42675993	ENSSSAG00000063571	04:47944700-48038239	Ssclock2_Ch13
arntl1a.1	LOC106573213	ENSSSAG00000055510	16:12086304-12095636	ENSSSAG00000055510	16:12798081-12826322	Ssarntl1a_Ch10
arntl1a.2	LOC106561455	ENSSSAG00000063495	10:99088660-99104965	ENSSSAG00000063495	10:108183797-108224758	Ssarntl1a_Ch16
arntl1b.1	LOC106587199	ENSSSAG00000073101	26:18743473-18765117	ENSSSAG00000073101	26:18800713-18823134	Ssarntl1b_Ch11
arntl1b.2	LOC106562106	ENSSSAG00000068292	11:18402203-18411618	ENSSSAG00000068292	11:18468197-18485451	Ssarntl1b_Ch26
arntl2a	LOC106561420	ENSSSAG00000059155	10:94715917-94748435	ENSSSAG00000059155	10:103743359-103781288	-
arntl2b	LOC106576418	ENSSSAG00000008440	17:47744203-47759123	ENSSSAG00000008440	17:64963552-64985111	Ssarntl2_Ch7
arntl2c	LOC106609509	ENSSSAG00000009920	07:45552387-45568717	ENSSSAG00000009920	07:49145038-49163232	Ssarntl2_Ch17
cry1a.1	LOC106573292	ENSSSAG00000077590	16:15906400-15976136	ENSSSAG00000092438	16:16699085-16711259	Sscry1a_Ch10	Changed gene ID
cry1a.2	LOC106561407	ENSSSAG00000071693	10:95086446-95106453	ENSSSAG00000071693	10:104112797-104129599	Sscry1a_Ch16
cry2	LOC106561609	ENSSSAG00000073888	10:105488616-105553942	ENSSSAG00000073888	10:114298173-114334381	-
cry3b.1	LOC106565112	ENSSSAG00000081201	12:46213293-46226192	ENSSSAG00000081201	12:54025883-54036177	Sscry3b_Ch22
cry3b.2	LOC106583488	ENSSSAG00000081121	22:40956787-40966869	ENSSSAG00000121834	22:41359979-41379719	Sscry3b_Ch12	Changed gene ID
cry4	LOC106587781	ENSSSAG00000069768	26:36623393-36647646	ENSSSAG00000069768	26:44207725-44233134	-
cry5	LOC106568206	ENSSSAG00000079794	13:86762607-86774549	ENSSSAG00000079794	13:91348060-91357997	-
per1a.1	LOC106603198	ENSSSAG00000077896	04:38522751-38532432	ENSSSAG00000077896	04:43823493-43832551	Ssper1a_Ch11
per1a.2	LOC106563389	ENSSSAG00000063164	11:73693186-73705207	ENSSSAG00000063164	11:88968653-88980358	Ssper1a_Ch04
per1b	LOC106608520	ENSSSAG00000002804	07:4731276-4739498	ENSSSAG00000002804	07:7963421-7980123	-
per2a	LOC100301980	ENSSSAG00000076981	14:16742620-16769326	ENSSSAG00000076981	14:16918854-16946570	Ssper2_Ch03
per2b	LOC106599551	ENSSSAG00000001704	03:17486279-17517618	ENSSSAG00000001704	03:19201443-19230433	Ssper2_Ch14
per3	LOC106583133	ENSSSAG00000077674	22:25358497-25382546	ENSSSAG00000077674	22:26088894-26113789	-
nr1d1a	LOC106607496	ENSSSAG00000003153	06:40433770-40444554	ENSSSAG00000003153	06:43686190-43697906	Ssnr1d1_Ch03
nr1d1b	LOC106600825	ENSSSAG00000007825	03:57681841-57689097	ENSSSAG00000007825	03:58047466-58055271	Ssnr1d1_Ch06
nr1d2a.1	LOC106582110	ENSSSAG00000037545	02:25864163-25873212	ENSSSAG00000037545	02:37024712-37035708	Ssnr1d2a_Ch05
nr1d2a.2	LOC100136378	ENSSSAG00000005012	05:54986045-54995902	ENSSSAG00000005012	05:57589021-57599992	Ssnr1d2a_Ch02
nr1d2b.1	LOC106570286	ENSSSAG00000056065	14:68249965-68261020	ENSSSAG00000056065	14:74064320-74080576	Ssnr1d2b_Ch27
nr1d2b.2	LOC106588668	ENSSSAG00000054663	27:19843632-19851666	ENSSSAG00000054663	27:20268372-20281264	Ssnr1d2b_Ch14
nr1d4a.1	LOC106572653	ENSSSAG00000065806	15:88787769-88813331	ENSSSAG00000065806	15:93513564-93536453	Ssnr1d4a_Ch13
nr1d4a.2	LOC106567064	ENSSSAG00000077410	13:35389895-35404997	ENSSSAG00000077410	13:41565579-41584184	Ssnr1d4a_Ch15
nr1d4b.1	LOC106583303	ENSSSAG00000081117	22:32346247-32358789	ENSSSAG00000081117	22:33173918-33190191	Ssnr1d4b_Ch12
nr1d4b.2	LOC106565463	ENSSSAG00000067342	12:54465885-54474575	ENSSSAG00000067342	12:62355509-62371466	Ssnr1d4b_Ch22
roraa.1	LOC106573506	ENSSSAG00000066827	16:27588967-27706002	ENSSSAG00000066827	16:28087568-28354245	Ssroraa_Ch10
roraa.2	LOC106561150	ENSSSAG00000074849	10:82919138-82990987	ENSSSAG00000074849	10:90529497-90832290	Ssroraa_Ch16
rorb.1	LOC106580068	ENSSSAG00000069458	20:14747696-14776762	ENSSSAG00000069458	20:15799829-15832293	Ssrorb_Ch24
rorb.2	LOC106585703	ENSSSAG00000065430	24:30374236-30414448	ENSSSAG00000110247	24:29059781-29104861	Ssrorb_Ch20	Changed gene ID
rorca.1	LOC106584392	ENSSSAG00000073620	23:30486289-30543797	ENSSSAG00000073620	23:30973402-30978563	Ssrorca_Ch10
rorca.2	LOC106613816	ENSSSAG00000068177	10:21617008-21834653	ENSSSAG00000100554	10:23532406-23558751	Ssrorca_Ch23	Changed gene ID
rorcb.1	LOC106569518	ENSSSAG00000079594	14:38121993-38144650	ENSSSAG00000079594	14:38204945-38229577	Ssrorcb_Ch03
rorcb.2	LOC106600026	ENSSSAG00000080721	03:37981172-38001032	ENSSSAG00000080721	03:39325610-39345309	Ssrorcb_Ch14
csnk1db.1	LOC106589616	ENSSSAG00000068205	28:16447101-16461477	ENSSSAG00000068205	28:16823642-16840234	Sscsnk1db_Ch01
csnk1db.2	LOC106610228	ENSSSAG00000003495	01:77662396-77680525	ENSSSAG00000121830	01:91856622-91882346	Sscsnk1db_Ch28	Changed gene ID
csnk1ea	LOC106601228	ENSSSAG00000001530	03:65302128-65311565	-	-	Sscsnk1e_Ch06	Not found in v3
csnk1eb	LOC100195355	ENSSSAG00000068400	06:33906202-33916152	ENSSSAG00000114144	06:35325574-35335391	Sscsnk1e_Ch03	Changed gene ID
csnk1ec	LOC106589542	ENSSSAG00000015336	28:14144088-14151122	ENSSSAG00000111738	28:14344586-14376499	Sscsnk1e_Ch01	Changed gene ID
csnk1ed	LOC106609470	ENSSSAG00000003438	01:74533732-74548069	ENSSSAG00000105357	01:88615714-88626557	Sscsnk1e_Ch28	Changed gene ID
Circadian rhythm	LOCID	EnsemblGeneID_v3	Chr_location_v3	Ss4R duplicate pair	Note
creb1.1	LOC106574945	ENSSSAG00000116482	16:81936589-81954742	Sscreb1_Chr17
creb1.2	LOC106575835	ENSSSAG00000111085	17:29570347-29580301	Sscreb1_Chr16
creb1b.1	LOC106586339	ENSSSAG00000089906	25:20530250-20546968	Sscreb1b_Ch21
creb1b.2	LOC106582380	ENSSSAG00000112465	21:43505858-43530105	Sscreb1b_Ch25
nfil3	LOC100196797	ENSSSAG00000076675	1:165315827-165321930	-
dbpa.1	LOC106570004	ENSSSAG00000093297	14:63009752-63028076	Ssdbpa_Chr27
dbpa.2	LOC106588446	ENSSSAG00000100996	27:9023997-9036629	Ssdbpa_Chr14
dbpb.1	LOC106605774	ENSSSAG00000088104	5:73484257-73492931	Ssdbpb_Chr2
dbpb.2	LOC106605773	ENSSSAG00000005057	2:20704432-20713415	Ssdbpb_Chr5
dec1.1	LOC106565477	ENSSSAG00000069806	12:63210066-63213264	Ssdec1.2_Ch22
dec1.2	LOC106583167	ENSSSAG00000097244	22:32250858-32254735	Ssdec1.1_Ch12
dec1.3	LOC106565752	ENSSSAG00000052801	12:80026475-80030194	Ssdec1.4_Ch22
dec1.4	LOC106582864	ENSSSAG00000081153	22:15550611-15554527	Ssdec1.3_Ch12
dec2.1	LOC106573310	ENSSSAG00000087349	16:17603227-17608001	Ssdec2_Ch10
dec2.2	LOC100306850	ENSSSAG00000043542	10:103273805-103277588	Ssdec2_Ch16
prkaa1.1	LOC106568674	ENSSSAG00000078530	1:153442311-153461978	Ssprkaa1_Chr11	AMPK
prkaa1.2	LOC106562970	ENSSSAG00000070332	11:68130776-68144269	Ssprkaa1_Chr1	AMPK
prkaa2.2	LOC106560227	ENSSSAG00000065634	10:31387793-31409699	Ssprkaa2_Ch23	AMPK
prkaa2.3	LOC106584208	ENSSSAG00000108635	23:22536640-22556538	Ssprkaa2_Ch10	AMPK
prkab1.1	LOC100196330	ENSSSAG00000053591	24:24257588-24264375	-	AMPK
prkab1.2	LOC106565185	ENSSSAG00000002807	1:135843574-135861101	-	AMPK
prkab2.1	LOC106569689	ENSSSAG00000087964	14:39807266-39822558	Ssprkab2_Chr3	AMPK
prkab2.2	LOC106600564	ENSSSAG00000104897	3:44660746-44714828	Ssprkab2_Chr14	AMPK
prkag1.1	LOC106565531	ENSSSAG00000055564	12:66372296-66377277	Ssprkag1_Chr22	AMPK
prkag1.2	LOC100196740	ENSSSAG00000056447	22:29136035-29142228	Ssprkag1_Chr12	AMPK
prkag2.1	LOC106569190	ENSSSAG00000077870	14:27174335-27222943	Ssprkag2.2_Chr3	AMPK
prkag2.2	LOC106599250	ENSSSAG00000077147	3:28700012-28770877	Ssprkag2.1_Ch14	AMPK
prkag2.3	LOC106579597	ENSSSAG00000074052	19:73899845-74042666	Ssprkag2.4_Chr29	AMPK
prkag2.4	LOC106590432	ENSSSAG00000079550	29:23388275-23566849	Ssprkag2.3_Chr19	AMPK
prkag3.1	LOC106574322	ENSSSAG00000007632	16:63163577-63169727	Ssprkag3.2_Ch17	AMPK
prkag3.2	LOC106575098	ENSSSAG00000060198	17:9462714-9468060	Ssprkag3.1_Chr16	AMPK
prkag3.3	LOC106592041	ENSSSAG00000009945	21:55653024-55951283	-	AMPK
skp1.1	LOC100195936	ENSSSAG00000006816	4:73547739-73551438	Ssskp1Chr13	SCF
skp1.2	LOC106567526	ENSSSAG00000065756	13:60339360-60364429	Ssskp1_Chr4	SCF
cullin1.1	LOC106569218	ENSSSAG00000070396	14:25713556-25729497	Sscullin1.2_Chr3	SCF
cullin1.2	LOC106599302	ENSSSAG00000063329	3:27115499-27156333	Sscullin1.1_Chr14	SCF
cullin1.3	LOC106578388	ENSSSAG00000090758	19:8278158-8304452	-	SCF
rbx1	LOC100136424	ENSSSAG00000067418	6:35704269-35709166	-	SCF
fbxw11.1	LOC106568099	ENSSSAG00000077074	13:89994567-90019469	Ssfbxw11.2_Chr4	β-TrCP
fbxw11.2	LOC106603254	-	4:44920430-44931784	Ssfbxw11.1_Chr13	β-TrCP, Ensambl ID is not correct and not included
fbxw11.3	LOC106604789	ENSSSAG00000001992	5:37884348-37946627	Ssfbxw11.4_Chr9	β-TrCP
fbxw11.4	LOC106611815	ENSSSAG00000070242	9:72728130-72753643	Ssfbxw11.3_Chr5	β-TrCP
fbxl3	LOC106581621	ENSSSAG00000030663	21:641527-681783	-
fblx21	-	-	-	-	Annotated as pseudogene
PAR-bZip factors	LOCID	EnsemblGeneID_v3	Chr_location_v3	Ss4R duplicate pair	Note
hlf.1	LOC106612128	ENSSSAG00000119967	1:81582220-81627231	Sshlf.2_Ch28
hlf.2	LOC106589861	ENSSSAG00000066393	28:30172920-30183933	Sshlf.1_Ch01
hlf.3	LOC100380463	ENSSSAG00000001835	3:71063503-71076126	Sshlf.4_Ch06
hlf.4	LOC106606950	ENSSSAG00000002175	6:30773841-30786608	Sshlf.3_Ch03
tef.1	LOC100306859	ENSSSAG00000002242	1:88337307-88347961	Sstef.2_Ch28
tef.2	LOC106589531	ENSSSAG00000091389	28:14046531-14061203	Sstef.1_Ch01
tef.3	LOC106601241	ENSSSAG00000067764	3:66199356-66204580	Sstef.4_Ch06
tef.4	LOC106607162	ENSSSAG00000106448	6:35656476-35660465	Sstef.3_Ch03
Melatonin biosynthesis	LOCID	EnsemblGeneID_v3	Chr_location_v3	Ss4R duplicate pair	Note
tph1.1	LOC106587468	ENSSSAG00000093916	26:24569156-24580229	Sstph1_Ch11
tph1.2	LOC106562311	ENSSSAG00000110748	11:24193130-24200399	Sstph1_Ch26
tph2.1	LOC106584760	ENSSSAG00000102791	23:45941278-45953416	Sstph2_Ch10
tph2.2	LOC106561539	ENSSSAG00000058616	10:111394941-111405056	Sstph2_Ch23
ddc.1	LOC106579919	ENSSSAG00000039933	02:31409221-31434366	Ssddc_Ch05
ddc.2	LOC106605416	ENSSSAG00000004522	05:62896523-62927898	Ssddc_Ch02
aanat1a	LOC106588571	ENSSSAG00000084633	02:54844091-54850677	-
aanat1b.1	LOC106601410	ENSSSAG00000000964	03:69197765-69200715	Ssaanat1b_Ch06
aanat1b.2	LOC106607000	ENSSSAG00000004514	06:32544115-32547188	Ssaanat1b_Ch03
aanat2.1	LOC106601142	ENSSSAG00000045980	03:63958689-63960200	Ssaanat2_Ch06
aanat2.2	LOC106607367	ENSSSAG00000085086	06:37784145-37794343	Ssaanat2_Ch03
asmt.1	LOC106582195	ENSSSAG00000054086	21:33318263-33325972	Ssasmt.2_Ch25
asmt.2	LOC106586510	ENSSSAG00000080192	25:28692641-28699267	Ssasmt.1_Ch21
asmt2	LOC106611414	ENSSSAG00000102326	09:54688589-54775930	-
