# Supplementary material for: Onset of circadian rhythmicity in the brain of Atlantic salmon is linked to exogenous feeding
Source: PLoS One. 2024 Nov 15;19(11):e0312911. doi: 10.1371/journal.pone.0312911 (PMC11567551; doi:10.1371/journal.pone.0312911)
Supplement: S7 Table — The number of cycling genes at 720 dd and 920 dd analyzed by different p-values (p < 0.1, 0.05, 0.01, 0.001) and periods (20 h, 24 h, 28 h). (XLSX) [file pone.0312911.s014.xlsx]

## Sheet: Sheet1
	20 h	24 h	28 h
No of genes 720 dd p < 0.1	869	377	723
No of genes 720 dd p < 0.05	470	215	405
No of genes 720 dd p < 0.01	94	62	97
No of genes 720 dd p < 0.001	8	9	12
No of genes 920 dd p < 0.1	502	1287	1302
No of genes 920 dd p < 0.05	264	864	865
No of genes 920 dd p < 0.01	56	410	332
No of genes 920 dd p < 0.001	6	200	96
