# Supplementary material for: Onset of circadian rhythmicity in the brain of Atlantic salmon is linked to exogenous feeding
Source: PLoS One. 2024 Nov 15;19(11):e0312911. doi: 10.1371/journal.pone.0312911 (PMC11567551; doi:10.1371/journal.pone.0312911)
Supplement: S8 Table — The genes cycling with a period of 24 h according to MetaCycle are listed by Ensembl GeneIDs with their respective acrophase. (XLSX) [file pone.0312911.s015.xlsx]

## Sheet: Sheet1
720_12.00	720_14.00	720_16.00	720_18.00	720_20.00	720_22.00	720_00.00	720_02.00	720_04.00	720_06.00	720_08.00	720_10.00		920_12.00	920_14.00	920_16.00	920_18.00	920_20.00	920_22.00	920_00.00	920_02.00	920_04.00	920_06.00	920_08.00	920_10.00
ENSSSAG00000000802	ENSSSAG00000002619	ENSSSAG00000003648	ENSSSAG00000059820	ENSSSAG00000003153	ENSSSAG00000005289	ENSSSAG00000001571	ENSSSAG00000002130	ENSSSAG00000007286	ENSSSAG00000001079	ENSSSAG00000005365	ENSSSAG00000039769		ENSSSAG00000002530	ENSSSAG00000000141	ENSSSAG00000001009	ENSSSAG00000002402	ENSSSAG00000000581	ENSSSAG00000001904	ENSSSAG00000000385	ENSSSAG00000004742	ENSSSAG00000004384	ENSSSAG00000000703	ENSSSAG00000001651	ENSSSAG00000000491
ENSSSAG00000003636	ENSSSAG00000003442	ENSSSAG00000007929	ENSSSAG00000078149	ENSSSAG00000004551	ENSSSAG00000006679	ENSSSAG00000001835	ENSSSAG00000003055	ENSSSAG00000042337	ENSSSAG00000041844	ENSSSAG00000010828	ENSSSAG00000044820		ENSSSAG00000002795	ENSSSAG00000002943	ENSSSAG00000001546	ENSSSAG00000002504	ENSSSAG00000001576	ENSSSAG00000004489	ENSSSAG00000000887	ENSSSAG00000007883	ENSSSAG00000005299	ENSSSAG00000001507	ENSSSAG00000002406	ENSSSAG00000000897
ENSSSAG00000004520	ENSSSAG00000006563	ENSSSAG00000073629	ENSSSAG00000100984	ENSSSAG00000056166	ENSSSAG00000009827	ENSSSAG00000002125	ENSSSAG00000007552	ENSSSAG00000062746	ENSSSAG00000064674	ENSSSAG00000072218	ENSSSAG00000055727		ENSSSAG00000003072	ENSSSAG00000004537	ENSSSAG00000002322	ENSSSAG00000002906	ENSSSAG00000001812	ENSSSAG00000005455	ENSSSAG00000000911	ENSSSAG00000008025	ENSSSAG00000006390	ENSSSAG00000001538	ENSSSAG00000002804	ENSSSAG00000000991
ENSSSAG00000004660	ENSSSAG00000033074	ENSSSAG00000075509	ENSSSAG00000106445	ENSSSAG00000061254	ENSSSAG00000040303	ENSSSAG00000007948	ENSSSAG00000008350	ENSSSAG00000063760	ENSSSAG00000071189	ENSSSAG00000076052	ENSSSAG00000063280		ENSSSAG00000005016	ENSSSAG00000006898	ENSSSAG00000002566	ENSSSAG00000004121	ENSSSAG00000001835	ENSSSAG00000007512	ENSSSAG00000001704	ENSSSAG00000008096	ENSSSAG00000007031	ENSSSAG00000005057	ENSSSAG00000003647	ENSSSAG00000001588
ENSSSAG00000006944	ENSSSAG00000038402	ENSSSAG00000083090	ENSSSAG00000116986	ENSSSAG00000062896	ENSSSAG00000044909	ENSSSAG00000033888	ENSSSAG00000009933	ENSSSAG00000066773	ENSSSAG00000092408	ENSSSAG00000105103	ENSSSAG00000063329		ENSSSAG00000005446	ENSSSAG00000009245	ENSSSAG00000002660	ENSSSAG00000004638	ENSSSAG00000002479	ENSSSAG00000009754	ENSSSAG00000002428	ENSSSAG00000008624	ENSSSAG00000007669	ENSSSAG00000006286	ENSSSAG00000008891	ENSSSAG00000003288
ENSSSAG00000039783	ENSSSAG00000040944	ENSSSAG00000100309		ENSSSAG00000067708	ENSSSAG00000046478	ENSSSAG00000039247	ENSSSAG00000015905	ENSSSAG00000072298	ENSSSAG00000117485	ENSSSAG00000108195	ENSSSAG00000069314		ENSSSAG00000009764	ENSSSAG00000009298	ENSSSAG00000003961	ENSSSAG00000004726	ENSSSAG00000003222	ENSSSAG00000017022	ENSSSAG00000002730	ENSSSAG00000015747	ENSSSAG00000009665	ENSSSAG00000006471	ENSSSAG00000009766	ENSSSAG00000005785
ENSSSAG00000039804	ENSSSAG00000042245	ENSSSAG00000102556		ENSSSAG00000068277	ENSSSAG00000064681	ENSSSAG00000039467	ENSSSAG00000047362	ENSSSAG00000075337		ENSSSAG00000120673	ENSSSAG00000079234		ENSSSAG00000042041	ENSSSAG00000017632	ENSSSAG00000004132	ENSSSAG00000005289	ENSSSAG00000003474	ENSSSAG00000020900	ENSSSAG00000003038	ENSSSAG00000031558	ENSSSAG00000023910	ENSSSAG00000008398	ENSSSAG00000015918	ENSSSAG00000007417
ENSSSAG00000041497	ENSSSAG00000042412	ENSSSAG00000104584		ENSSSAG00000074513	ENSSSAG00000065332	ENSSSAG00000041638	ENSSSAG00000049310	ENSSSAG00000080896			ENSSSAG00000082295		ENSSSAG00000042519	ENSSSAG00000023958	ENSSSAG00000004251	ENSSSAG00000006766	ENSSSAG00000004308	ENSSSAG00000034928	ENSSSAG00000003653	ENSSSAG00000039616	ENSSSAG00000037956	ENSSSAG00000009920	ENSSSAG00000040895	ENSSSAG00000017225
ENSSSAG00000047533	ENSSSAG00000048752	ENSSSAG00000112506		ENSSSAG00000078953	ENSSSAG00000067134	ENSSSAG00000046399	ENSSSAG00000057994	ENSSSAG00000081455			ENSSSAG00000086810		ENSSSAG00000043119	ENSSSAG00000034160	ENSSSAG00000004583	ENSSSAG00000007158	ENSSSAG00000006070	ENSSSAG00000035178	ENSSSAG00000006161	ENSSSAG00000040944	ENSSSAG00000041933	ENSSSAG00000043542	ENSSSAG00000041052	ENSSSAG00000039783
ENSSSAG00000052330	ENSSSAG00000049500	ENSSSAG00000113403		ENSSSAG00000085679	ENSSSAG00000069896	ENSSSAG00000050382	ENSSSAG00000058065	ENSSSAG00000094599			ENSSSAG00000091128		ENSSSAG00000043756	ENSSSAG00000042697	ENSSSAG00000006763	ENSSSAG00000008179	ENSSSAG00000007946	ENSSSAG00000038024	ENSSSAG00000007106	ENSSSAG00000041511	ENSSSAG00000042879	ENSSSAG00000045521	ENSSSAG00000043113	ENSSSAG00000041283
ENSSSAG00000055391	ENSSSAG00000055011			ENSSSAG00000100825	ENSSSAG00000073187	ENSSSAG00000050948	ENSSSAG00000058557	ENSSSAG00000095799			ENSSSAG00000104117		ENSSSAG00000045696	ENSSSAG00000043023	ENSSSAG00000007089	ENSSSAG00000009016	ENSSSAG00000008551	ENSSSAG00000040987	ENSSSAG00000007344	ENSSSAG00000041859	ENSSSAG00000043619	ENSSSAG00000050774	ENSSSAG00000046330	ENSSSAG00000042736
ENSSSAG00000056747	ENSSSAG00000056033			ENSSSAG00000109356	ENSSSAG00000074364	ENSSSAG00000054299	ENSSSAG00000073100	ENSSSAG00000100689			ENSSSAG00000106312		ENSSSAG00000045867	ENSSSAG00000043126	ENSSSAG00000007864	ENSSSAG00000009332	ENSSSAG00000008629	ENSSSAG00000041902	ENSSSAG00000010093	ENSSSAG00000042875	ENSSSAG00000044949	ENSSSAG00000050899	ENSSSAG00000051976	ENSSSAG00000043522
ENSSSAG00000064739	ENSSSAG00000057645				ENSSSAG00000075253	ENSSSAG00000056840	ENSSSAG00000076556	ENSSSAG00000104505			ENSSSAG00000109465		ENSSSAG00000046492	ENSSSAG00000043592	ENSSSAG00000008484	ENSSSAG00000015626	ENSSSAG00000018866	ENSSSAG00000042602	ENSSSAG00000025639	ENSSSAG00000043051	ENSSSAG00000045586	ENSSSAG00000051568	ENSSSAG00000052632	ENSSSAG00000044930
ENSSSAG00000065436	ENSSSAG00000057772				ENSSSAG00000078067	ENSSSAG00000057501	ENSSSAG00000080551	ENSSSAG00000110041			ENSSSAG00000112525		ENSSSAG00000050920	ENSSSAG00000045102	ENSSSAG00000009220	ENSSSAG00000024550	ENSSSAG00000038288	ENSSSAG00000043336	ENSSSAG00000026650	ENSSSAG00000047533	ENSSSAG00000050773	ENSSSAG00000058121	ENSSSAG00000054056	ENSSSAG00000047244
ENSSSAG00000066040	ENSSSAG00000060037				ENSSSAG00000080588	ENSSSAG00000063960	ENSSSAG00000081611	ENSSSAG00000112640			ENSSSAG00000113363		ENSSSAG00000054260	ENSSSAG00000045995	ENSSSAG00000009331	ENSSSAG00000029270	ENSSSAG00000039629	ENSSSAG00000045177	ENSSSAG00000039327	ENSSSAG00000048122	ENSSSAG00000051122	ENSSSAG00000058469	ENSSSAG00000054808	ENSSSAG00000054104
ENSSSAG00000066998	ENSSSAG00000064154				ENSSSAG00000081117	ENSSSAG00000064573	ENSSSAG00000086907	ENSSSAG00000116896					ENSSSAG00000054941	ENSSSAG00000046145	ENSSSAG00000009538	ENSSSAG00000031099	ENSSSAG00000040294	ENSSSAG00000045271	ENSSSAG00000040911	ENSSSAG00000049332	ENSSSAG00000051310	ENSSSAG00000059573	ENSSSAG00000055397	ENSSSAG00000054381
ENSSSAG00000068189	ENSSSAG00000064319				ENSSSAG00000082229	ENSSSAG00000064969	ENSSSAG00000088038						ENSSSAG00000056810	ENSSSAG00000046223	ENSSSAG00000010119	ENSSSAG00000034358	ENSSSAG00000042756	ENSSSAG00000046173	ENSSSAG00000042593	ENSSSAG00000049881	ENSSSAG00000051574	ENSSSAG00000063164	ENSSSAG00000061352	ENSSSAG00000056495
ENSSSAG00000068733	ENSSSAG00000064458				ENSSSAG00000083983	ENSSSAG00000065785	ENSSSAG00000102432						ENSSSAG00000063404	ENSSSAG00000046242	ENSSSAG00000015746	ENSSSAG00000035308	ENSSSAG00000044748	ENSSSAG00000048724	ENSSSAG00000043853	ENSSSAG00000050683	ENSSSAG00000052187	ENSSSAG00000064584	ENSSSAG00000064664	ENSSSAG00000060025
ENSSSAG00000072428	ENSSSAG00000069298				ENSSSAG00000085280	ENSSSAG00000067012	ENSSSAG00000106214						ENSSSAG00000064290	ENSSSAG00000048069	ENSSSAG00000016022	ENSSSAG00000039778	ENSSSAG00000045834	ENSSSAG00000051531	ENSSSAG00000044739	ENSSSAG00000052180	ENSSSAG00000053282	ENSSSAG00000067016	ENSSSAG00000065669	ENSSSAG00000061598
ENSSSAG00000075900	ENSSSAG00000069544				ENSSSAG00000088323	ENSSSAG00000068297							ENSSSAG00000064602	ENSSSAG00000048105	ENSSSAG00000025431	ENSSSAG00000039897	ENSSSAG00000045856	ENSSSAG00000052138	ENSSSAG00000045722	ENSSSAG00000054288	ENSSSAG00000056380	ENSSSAG00000073501	ENSSSAG00000065797	ENSSSAG00000063577
ENSSSAG00000076637	ENSSSAG00000072848				ENSSSAG00000092927	ENSSSAG00000072915							ENSSSAG00000065606	ENSSSAG00000048744	ENSSSAG00000027885	ENSSSAG00000041186	ENSSSAG00000045972	ENSSSAG00000053419	ENSSSAG00000047511	ENSSSAG00000056349	ENSSSAG00000056462	ENSSSAG00000076488	ENSSSAG00000068086	ENSSSAG00000064151
ENSSSAG00000076899	ENSSSAG00000075709				ENSSSAG00000099524	ENSSSAG00000077041							ENSSSAG00000067404	ENSSSAG00000051635	ENSSSAG00000032982	ENSSSAG00000044322	ENSSSAG00000046017	ENSSSAG00000053472	ENSSSAG00000050655	ENSSSAG00000057693	ENSSSAG00000063609	ENSSSAG00000077896	ENSSSAG00000076605	ENSSSAG00000065601
ENSSSAG00000080960	ENSSSAG00000081424				ENSSSAG00000099793	ENSSSAG00000077458							ENSSSAG00000067465	ENSSSAG00000055547	ENSSSAG00000038988	ENSSSAG00000045674	ENSSSAG00000046108	ENSSSAG00000054326	ENSSSAG00000052259	ENSSSAG00000060507	ENSSSAG00000063855	ENSSSAG00000077955	ENSSSAG00000080172	ENSSSAG00000067689
ENSSSAG00000089876	ENSSSAG00000081866				ENSSSAG00000103787	ENSSSAG00000080297							ENSSSAG00000068143	ENSSSAG00000056524	ENSSSAG00000039329	ENSSSAG00000045698	ENSSSAG00000046314	ENSSSAG00000054706	ENSSSAG00000053535	ENSSSAG00000063096	ENSSSAG00000063977	ENSSSAG00000079667	ENSSSAG00000085784	ENSSSAG00000068477
ENSSSAG00000090057	ENSSSAG00000084288				ENSSSAG00000106012	ENSSSAG00000081119							ENSSSAG00000068285	ENSSSAG00000057336	ENSSSAG00000039494	ENSSSAG00000046064	ENSSSAG00000046336	ENSSSAG00000057147	ENSSSAG00000055179	ENSSSAG00000066134	ENSSSAG00000064551	ENSSSAG00000080502	ENSSSAG00000086114	ENSSSAG00000069768
ENSSSAG00000091143	ENSSSAG00000084736				ENSSSAG00000110045	ENSSSAG00000082404							ENSSSAG00000069390	ENSSSAG00000059706	ENSSSAG00000040539	ENSSSAG00000046831	ENSSSAG00000049310	ENSSSAG00000057551	ENSSSAG00000062666	ENSSSAG00000070236	ENSSSAG00000065449	ENSSSAG00000081662	ENSSSAG00000086963	ENSSSAG00000071267
ENSSSAG00000092716	ENSSSAG00000085999				ENSSSAG00000112880	ENSSSAG00000082495							ENSSSAG00000069583	ENSSSAG00000060269	ENSSSAG00000041000	ENSSSAG00000052003	ENSSSAG00000049896	ENSSSAG00000057994	ENSSSAG00000062982	ENSSSAG00000070516	ENSSSAG00000066711	ENSSSAG00000083221	ENSSSAG00000087269	ENSSSAG00000071303
ENSSSAG00000092771	ENSSSAG00000092812					ENSSSAG00000089126							ENSSSAG00000070231	ENSSSAG00000061123	ENSSSAG00000041199	ENSSSAG00000052551	ENSSSAG00000054921	ENSSSAG00000061889	ENSSSAG00000063571	ENSSSAG00000071047	ENSSSAG00000070257	ENSSSAG00000084788	ENSSSAG00000090864	ENSSSAG00000071775
ENSSSAG00000101439	ENSSSAG00000095953					ENSSSAG00000097582							ENSSSAG00000073065	ENSSSAG00000063333	ENSSSAG00000042623	ENSSSAG00000052793	ENSSSAG00000056032	ENSSSAG00000062928	ENSSSAG00000063939	ENSSSAG00000071721	ENSSSAG00000070861	ENSSSAG00000087318	ENSSSAG00000091063	ENSSSAG00000071949
ENSSSAG00000107335	ENSSSAG00000101338					ENSSSAG00000099802							ENSSSAG00000073168	ENSSSAG00000064581	ENSSSAG00000042658	ENSSSAG00000052956	ENSSSAG00000056089	ENSSSAG00000063495	ENSSSAG00000064586	ENSSSAG00000071982	ENSSSAG00000072689	ENSSSAG00000087349	ENSSSAG00000091339	ENSSSAG00000077572
ENSSSAG00000109201	ENSSSAG00000120062					ENSSSAG00000104116							ENSSSAG00000079514	ENSSSAG00000066462	ENSSSAG00000042805	ENSSSAG00000055490	ENSSSAG00000056503	ENSSSAG00000065261	ENSSSAG00000064781	ENSSSAG00000074770	ENSSSAG00000073316	ENSSSAG00000088848	ENSSSAG00000091541	ENSSSAG00000078262
						ENSSSAG00000105318							ENSSSAG00000080552	ENSSSAG00000068634	ENSSSAG00000044049	ENSSSAG00000057295	ENSSSAG00000059599	ENSSSAG00000065308	ENSSSAG00000064895	ENSSSAG00000076230	ENSSSAG00000073369	ENSSSAG00000092023	ENSSSAG00000093792	ENSSSAG00000078480
						ENSSSAG00000107528							ENSSSAG00000080785	ENSSSAG00000072007	ENSSSAG00000044157	ENSSSAG00000058660	ENSSSAG00000061461	ENSSSAG00000065440	ENSSSAG00000065651	ENSSSAG00000077875	ENSSSAG00000073457	ENSSSAG00000095242	ENSSSAG00000093853	ENSSSAG00000079623
						ENSSSAG00000107853							ENSSSAG00000082331	ENSSSAG00000072182	ENSSSAG00000044478	ENSSSAG00000058679	ENSSSAG00000061763	ENSSSAG00000065750	ENSSSAG00000066739	ENSSSAG00000079369	ENSSSAG00000073792	ENSSSAG00000095267	ENSSSAG00000094947	ENSSSAG00000081775
						ENSSSAG00000114546							ENSSSAG00000091830	ENSSSAG00000072775	ENSSSAG00000044638	ENSSSAG00000063602	ENSSSAG00000066235	ENSSSAG00000065850	ENSSSAG00000066834	ENSSSAG00000081974	ENSSSAG00000074345	ENSSSAG00000096440	ENSSSAG00000095526	ENSSSAG00000085207
						ENSSSAG00000119807							ENSSSAG00000094670	ENSSSAG00000072781	ENSSSAG00000046644	ENSSSAG00000063795	ENSSSAG00000067324	ENSSSAG00000067342	ENSSSAG00000068010	ENSSSAG00000083441	ENSSSAG00000074569	ENSSSAG00000099525	ENSSSAG00000095595	ENSSSAG00000085847
													ENSSSAG00000095132	ENSSSAG00000073625	ENSSSAG00000046984	ENSSSAG00000064259	ENSSSAG00000068003	ENSSSAG00000067858	ENSSSAG00000068117	ENSSSAG00000085419	ENSSSAG00000076202	ENSSSAG00000100996	ENSSSAG00000098046	ENSSSAG00000086641
													ENSSSAG00000097402	ENSSSAG00000073822	ENSSSAG00000047429	ENSSSAG00000064590	ENSSSAG00000068246	ENSSSAG00000068292	ENSSSAG00000068434	ENSSSAG00000087822	ENSSSAG00000076713	ENSSSAG00000101001	ENSSSAG00000098675	ENSSSAG00000087172
													ENSSSAG00000099015	ENSSSAG00000077452	ENSSSAG00000050163	ENSSSAG00000064865	ENSSSAG00000069442	ENSSSAG00000069525	ENSSSAG00000068456	ENSSSAG00000088324	ENSSSAG00000077410	ENSSSAG00000101428	ENSSSAG00000101908	ENSSSAG00000088295
													ENSSSAG00000100175	ENSSSAG00000077674	ENSSSAG00000052872	ENSSSAG00000065410	ENSSSAG00000071083	ENSSSAG00000070396	ENSSSAG00000070991	ENSSSAG00000089912	ENSSSAG00000077996	ENSSSAG00000104795	ENSSSAG00000101917	ENSSSAG00000088599
													ENSSSAG00000100915	ENSSSAG00000079545	ENSSSAG00000053120	ENSSSAG00000065524	ENSSSAG00000071829	ENSSSAG00000070419	ENSSSAG00000072904	ENSSSAG00000091180	ENSSSAG00000078993	ENSSSAG00000108711	ENSSSAG00000105866	ENSSSAG00000090524
													ENSSSAG00000101004	ENSSSAG00000081057	ENSSSAG00000053453	ENSSSAG00000066132	ENSSSAG00000072079	ENSSSAG00000071693	ENSSSAG00000072923	ENSSSAG00000092168	ENSSSAG00000079771	ENSSSAG00000109322	ENSSSAG00000107161	ENSSSAG00000091210
													ENSSSAG00000104261	ENSSSAG00000082573	ENSSSAG00000054396	ENSSSAG00000066222	ENSSSAG00000072274	ENSSSAG00000073101	ENSSSAG00000074062	ENSSSAG00000092877	ENSSSAG00000080110	ENSSSAG00000110717	ENSSSAG00000107330	ENSSSAG00000092997
													ENSSSAG00000104281	ENSSSAG00000085048	ENSSSAG00000054962	ENSSSAG00000066877	ENSSSAG00000074448	ENSSSAG00000073776	ENSSSAG00000074236	ENSSSAG00000096828	ENSSSAG00000081101	ENSSSAG00000114280	ENSSSAG00000111110	ENSSSAG00000093297
													ENSSSAG00000107370	ENSSSAG00000085309	ENSSSAG00000055139	ENSSSAG00000067089	ENSSSAG00000074899	ENSSSAG00000075572	ENSSSAG00000074709	ENSSSAG00000096886	ENSSSAG00000081507	ENSSSAG00000115141	ENSSSAG00000112029	ENSSSAG00000096186
													ENSSSAG00000108276	ENSSSAG00000086036	ENSSSAG00000056727	ENSSSAG00000068202	ENSSSAG00000076354	ENSSSAG00000076381	ENSSSAG00000076484	ENSSSAG00000096948	ENSSSAG00000084655	ENSSSAG00000115148	ENSSSAG00000120002	ENSSSAG00000096877
													ENSSSAG00000108887	ENSSSAG00000087715	ENSSSAG00000056934	ENSSSAG00000068802	ENSSSAG00000076382	ENSSSAG00000076480	ENSSSAG00000077358	ENSSSAG00000098405	ENSSSAG00000084943	ENSSSAG00000117349		ENSSSAG00000098194
													ENSSSAG00000110637	ENSSSAG00000092078	ENSSSAG00000057212	ENSSSAG00000069499	ENSSSAG00000076675	ENSSSAG00000076981	ENSSSAG00000077427	ENSSSAG00000100696	ENSSSAG00000085873	ENSSSAG00000118424		ENSSSAG00000098983
													ENSSSAG00000111587	ENSSSAG00000092927	ENSSSAG00000061821	ENSSSAG00000069806	ENSSSAG00000077077	ENSSSAG00000078571	ENSSSAG00000079181	ENSSSAG00000102159	ENSSSAG00000088104	ENSSSAG00000118656		ENSSSAG00000099028
													ENSSSAG00000112091	ENSSSAG00000099457	ENSSSAG00000062647	ENSSSAG00000071217	ENSSSAG00000078995	ENSSSAG00000079397	ENSSSAG00000079390	ENSSSAG00000105594	ENSSSAG00000088504	ENSSSAG00000119324		ENSSSAG00000100464
														ENSSSAG00000104445	ENSSSAG00000063057	ENSSSAG00000071480	ENSSSAG00000079172	ENSSSAG00000079594	ENSSSAG00000079410	ENSSSAG00000109003	ENSSSAG00000089349	ENSSSAG00000120649		ENSSSAG00000101806
														ENSSSAG00000104763	ENSSSAG00000063533	ENSSSAG00000071574	ENSSSAG00000079689	ENSSSAG00000080721	ENSSSAG00000080810	ENSSSAG00000112667	ENSSSAG00000091262	ENSSSAG00000121002		ENSSSAG00000101866
														ENSSSAG00000105180	ENSSSAG00000063537	ENSSSAG00000072986	ENSSSAG00000080257	ENSSSAG00000081085	ENSSSAG00000081117	ENSSSAG00000119856	ENSSSAG00000091270			ENSSSAG00000102885
														ENSSSAG00000106324	ENSSSAG00000064568	ENSSSAG00000073127	ENSSSAG00000080588	ENSSSAG00000081488	ENSSSAG00000081335		ENSSSAG00000092183			ENSSSAG00000104949
														ENSSSAG00000106504	ENSSSAG00000064655	ENSSSAG00000073669	ENSSSAG00000081908	ENSSSAG00000081596	ENSSSAG00000082446		ENSSSAG00000092466			ENSSSAG00000108137
														ENSSSAG00000106524	ENSSSAG00000065380	ENSSSAG00000074005	ENSSSAG00000082005	ENSSSAG00000082593	ENSSSAG00000082703		ENSSSAG00000092630			ENSSSAG00000111663
														ENSSSAG00000107361	ENSSSAG00000065447	ENSSSAG00000074765	ENSSSAG00000082504	ENSSSAG00000083095	ENSSSAG00000083013		ENSSSAG00000093866			ENSSSAG00000118304
														ENSSSAG00000116738	ENSSSAG00000067134	ENSSSAG00000074792	ENSSSAG00000083798	ENSSSAG00000084228	ENSSSAG00000086577		ENSSSAG00000093946			ENSSSAG00000119750
														ENSSSAG00000120633	ENSSSAG00000067190	ENSSSAG00000074993	ENSSSAG00000084860	ENSSSAG00000085793	ENSSSAG00000086672		ENSSSAG00000094089			ENSSSAG00000120586
															ENSSSAG00000067672	ENSSSAG00000076437	ENSSSAG00000085176	ENSSSAG00000086740	ENSSSAG00000086677		ENSSSAG00000095704			ENSSSAG00000121039
															ENSSSAG00000069406	ENSSSAG00000077671	ENSSSAG00000087159	ENSSSAG00000087114	ENSSSAG00000088252		ENSSSAG00000096429			ENSSSAG00000122112
															ENSSSAG00000071199	ENSSSAG00000077715	ENSSSAG00000087732	ENSSSAG00000087296	ENSSSAG00000089600		ENSSSAG00000099148
															ENSSSAG00000072637	ENSSSAG00000078633	ENSSSAG00000092355	ENSSSAG00000089491	ENSSSAG00000091836		ENSSSAG00000101014
															ENSSSAG00000073874	ENSSSAG00000078926	ENSSSAG00000093931	ENSSSAG00000089531	ENSSSAG00000093060		ENSSSAG00000102558
															ENSSSAG00000074157	ENSSSAG00000079037	ENSSSAG00000093937	ENSSSAG00000089946	ENSSSAG00000095622		ENSSSAG00000103725
															ENSSSAG00000074627	ENSSSAG00000079897	ENSSSAG00000095585	ENSSSAG00000091792	ENSSSAG00000097592		ENSSSAG00000106076
															ENSSSAG00000075724	ENSSSAG00000080358	ENSSSAG00000096424	ENSSSAG00000093126	ENSSSAG00000100266		ENSSSAG00000107925
															ENSSSAG00000075877	ENSSSAG00000080551	ENSSSAG00000096709	ENSSSAG00000095442	ENSSSAG00000104274		ENSSSAG00000109017
															ENSSSAG00000076160	ENSSSAG00000080612	ENSSSAG00000099048	ENSSSAG00000097433	ENSSSAG00000104437		ENSSSAG00000109191
															ENSSSAG00000076268	ENSSSAG00000080749	ENSSSAG00000099499	ENSSSAG00000100035	ENSSSAG00000110636		ENSSSAG00000110882
															ENSSSAG00000078032	ENSSSAG00000081216	ENSSSAG00000099524	ENSSSAG00000100276	ENSSSAG00000111728		ENSSSAG00000111513
															ENSSSAG00000078324	ENSSSAG00000082224	ENSSSAG00000101656	ENSSSAG00000100554	ENSSSAG00000113117		ENSSSAG00000111834
															ENSSSAG00000078733	ENSSSAG00000082404	ENSSSAG00000102604	ENSSSAG00000101935	ENSSSAG00000113436		ENSSSAG00000112133
															ENSSSAG00000079969	ENSSSAG00000083741	ENSSSAG00000103561	ENSSSAG00000102929	ENSSSAG00000118698		ENSSSAG00000112160
															ENSSSAG00000080169	ENSSSAG00000087426	ENSSSAG00000103562	ENSSSAG00000110143	ENSSSAG00000118777		ENSSSAG00000113402
															ENSSSAG00000080283	ENSSSAG00000088323	ENSSSAG00000104116	ENSSSAG00000110482	ENSSSAG00000120792		ENSSSAG00000113779
															ENSSSAG00000080954	ENSSSAG00000095103	ENSSSAG00000104356	ENSSSAG00000110532			ENSSSAG00000114672
															ENSSSAG00000081302	ENSSSAG00000096455	ENSSSAG00000104479	ENSSSAG00000111251			ENSSSAG00000114803
															ENSSSAG00000081347	ENSSSAG00000097729	ENSSSAG00000106485	ENSSSAG00000111746			ENSSSAG00000114806
															ENSSSAG00000084562	ENSSSAG00000098033	ENSSSAG00000106670	ENSSSAG00000112661			ENSSSAG00000114816
															ENSSSAG00000087536	ENSSSAG00000098674	ENSSSAG00000109190	ENSSSAG00000116339			ENSSSAG00000115473
															ENSSSAG00000089238	ENSSSAG00000099510	ENSSSAG00000111017	ENSSSAG00000116676			ENSSSAG00000116225
															ENSSSAG00000090431	ENSSSAG00000100825	ENSSSAG00000116812	ENSSSAG00000117229			ENSSSAG00000117298
															ENSSSAG00000092323	ENSSSAG00000103437	ENSSSAG00000117086	ENSSSAG00000119018			ENSSSAG00000117463
															ENSSSAG00000092447	ENSSSAG00000103544	ENSSSAG00000119141	ENSSSAG00000119608			ENSSSAG00000120622
															ENSSSAG00000092987	ENSSSAG00000104087	ENSSSAG00000121476	ENSSSAG00000119914
															ENSSSAG00000093647	ENSSSAG00000104700	ENSSSAG00000121542	ENSSSAG00000121834
															ENSSSAG00000094011	ENSSSAG00000107267	ENSSSAG00000121780
															ENSSSAG00000094042	ENSSSAG00000110029
															ENSSSAG00000095568	ENSSSAG00000112785
															ENSSSAG00000095591	ENSSSAG00000115011
															ENSSSAG00000097267	ENSSSAG00000115526
															ENSSSAG00000099184	ENSSSAG00000117113
															ENSSSAG00000099673	ENSSSAG00000119360
															ENSSSAG00000102161	ENSSSAG00000122151
															ENSSSAG00000102772
															ENSSSAG00000104075
															ENSSSAG00000104198
															ENSSSAG00000106943
															ENSSSAG00000109305
															ENSSSAG00000109807
															ENSSSAG00000109933
															ENSSSAG00000111048
															ENSSSAG00000113104
															ENSSSAG00000115652
															ENSSSAG00000116529
															ENSSSAG00000116899
															ENSSSAG00000117611
															ENSSSAG00000119631
															ENSSSAG00000120737
															ENSSSAG00000121637
															ENSSSAG00000121844
