# Supplementary material for: Onset of circadian rhythmicity in the brain of Atlantic salmon is linked to exogenous feeding
Source: PLoS One. 2024 Nov 15;19(11):e0312911. doi: 10.1371/journal.pone.0312911 (PMC11567551; doi:10.1371/journal.pone.0312911)
Supplement: S9 Table — The number of DEGs was few within a time point both at 720 dd and 920 dd, except from time point 12:00 at 720 dd. (XLSX) [file pone.0312911.s016.xlsx]

## Sheet: Sheet1
	720 dd No of DEGs	920 dd No of DEGs
12:00 TP2 vs 12:00 TP1	461	35
12:00 TP3 vs 12:00 TP1	8	36
12:00 TP3 vs 12:00 TP2	747	35
16:00 TP2 vs 16:00 TP1	17	38
20:00 TP2 vs 20:00 TP1	9	12
00:00 TP2 vs 00:00 TP1	9	12
04:00 TP2 vs 04:00 TP1	14	9
08:00 TP2 vs 08:00 TP1	13	15
