# Supplementary material for: Onset of circadian rhythmicity in the brain of Atlantic salmon is linked to exogenous feeding
Source: PLoS One. 2024 Nov 15;19(11):e0312911. doi: 10.1371/journal.pone.0312911 (PMC11567551; doi:10.1371/journal.pone.0312911)
Supplement: S10 Table — The Ensembl GeneIDs for the comparisons are listed, including annotations. (XLSX) [file pone.0312911.s017.xlsx]

## Sheet: Sheet1
Comparison	Gene ID	Annotation
720dd 16:00 vs 12:00	ENSSSAG00000048246
	ENSSSAG00000057300
	ENSSSAG00000067470
	ENSSSAG00000069241
	ENSSSAG00000087361
	ENSSSAG00000090909
	ENSSSAG00000092244
	ENSSSAG00000103893
	ENSSSAG00000111798
720dd 20:00 vs 12:00	ENSSSAG00000037821
	ENSSSAG00000064959
720dd 00:00 vs 12:00	-
720dd 04:00 vs 12:00	-
720dd 08:00 vs 12:00	-
720dd 20:00 vs 16:00	ENSSSAG00000048246
	ENSSSAG00000057719
	ENSSSAG00000092658
	ENSSSAG00000112440	14-3-3 protein beta/alpha-A-like
720dd 00:00 vs 16:00	ENSSSAG00000000885
	ENSSSAG00000005971
	ENSSSAG00000041645
	ENSSSAG00000045892
	ENSSSAG00000061388
	ENSSSAG00000066773
	ENSSSAG00000073473
	ENSSSAG00000093953
	ENSSSAG00000121881
720dd 04:00 vs 16:00	-
720dd 08:00 vs 16:00	ENSSSAG00000048246
	ENSSSAG00000058660
720dd 00:00 vs 20:00	ENSSSAG00000009599
	ENSSSAG00000028869
	ENSSSAG00000037821
	ENSSSAG00000067584
	ENSSSAG00000093953
720dd 04:00 vs 20:00	ENSSSAG00000057210
720dd 08:00 vs 20:00	-
720dd 04:00 vs 00:00	ENSSSAG00000009599
	ENSSSAG00000028869
	ENSSSAG00000093953
	ENSSSAG00000098420
720dd 08:00 vs 00:00	ENSSSAG00000113017
720dd 08:00 vs 04:00	-
920dd 16:00 vs 12:00	ENSSSAG00000002660
	ENSSSAG00000005057	dbpb.2
	ENSSSAG00000008312
	ENSSSAG00000015756
	ENSSSAG00000041478
	ENSSSAG00000041746
	ENSSSAG00000042837
	ENSSSAG00000045856
	ENSSSAG00000046066
	ENSSSAG00000050553
	ENSSSAG00000052792
	ENSSSAG00000054919
	ENSSSAG00000063571	clock2b
	ENSSSAG00000064270
	ENSSSAG00000064290
	ENSSSAG00000064768
	ENSSSAG00000069525
	ENSSSAG00000070635
	ENSSSAG00000071127
	ENSSSAG00000071720
	ENSSSAG00000071949
	ENSSSAG00000072781
	ENSSSAG00000073776
	ENSSSAG00000077772
	ENSSSAG00000079397
	ENSSSAG00000080540
	ENSSSAG00000082970
	ENSSSAG00000084562
	ENSSSAG00000085793
	ENSSSAG00000088702
	ENSSSAG00000088918
	ENSSSAG00000090192
	ENSSSAG00000090328
	ENSSSAG00000091393
	ENSSSAG00000092390
	ENSSSAG00000092927
	ENSSSAG00000096632
	ENSSSAG00000098566
	ENSSSAG00000106660
	ENSSSAG00000107330
	ENSSSAG00000109807
920dd 20:00 vs 12:00	ENSSSAG00000001687
	ENSSSAG00000002660
	ENSSSAG00000003038
	ENSSSAG00000004583
	ENSSSAG00000007512
	ENSSSAG00000008042
	ENSSSAG00000008312
	ENSSSAG00000041511
	ENSSSAG00000045468
	ENSSSAG00000045980	aanat2.1
	ENSSSAG00000046644
	ENSSSAG00000046984
	ENSSSAG00000047890
	ENSSSAG00000053535
	ENSSSAG00000054919
	ENSSSAG00000056030
	ENSSSAG00000057147
	ENSSSAG00000057994
	ENSSSAG00000058412
	ENSSSAG00000059447
	ENSSSAG00000062666
	ENSSSAG00000063571
	ENSSSAG00000063939
	ENSSSAG00000064270
	ENSSSAG00000064290
	ENSSSAG00000067134	clock2b
	ENSSSAG00000068246
	ENSSSAG00000069406
	ENSSSAG00000069525
	ENSSSAG00000069973
	ENSSSAG00000070952
	ENSSSAG00000072315
	ENSSSAG00000072781
	ENSSSAG00000073776
	ENSSSAG00000074385
	ENSSSAG00000075728
	ENSSSAG00000076381
	ENSSSAG00000076664
	ENSSSAG00000079397
	ENSSSAG00000079545	rorcb.1
	ENSSSAG00000079594
	ENSSSAG00000080169
	ENSSSAG00000080470
	ENSSSAG00000081347
	ENSSSAG00000081525
	ENSSSAG00000082446
	ENSSSAG00000083937
	ENSSSAG00000084228
	ENSSSAG00000084562
	ENSSSAG00000085793
	ENSSSAG00000086740
	ENSSSAG00000090431
	ENSSSAG00000091636
	ENSSSAG00000092927
	ENSSSAG00000093647
	ENSSSAG00000097267
	ENSSSAG00000097657
	ENSSSAG00000098997
	ENSSSAG00000100825
	ENSSSAG00000104700
	ENSSSAG00000109807
	ENSSSAG00000110532
	ENSSSAG00000111663
	ENSSSAG00000112186
	ENSSSAG00000113303
	ENSSSAG00000116676
	ENSSSAG00000121834	cry3b.2
920 00:00 vs 12:00	ENSSSAG00000001687
	ENSSSAG00000002530
	ENSSSAG00000002660
	ENSSSAG00000003153	nr1d1a
	ENSSSAG00000004583
	ENSSSAG00000005455
	ENSSSAG00000006898
	ENSSSAG00000008312
	ENSSSAG00000034358
	ENSSSAG00000041511
	ENSSSAG00000041544
	ENSSSAG00000044739
	ENSSSAG00000045980	aanat2.1
	ENSSSAG00000046984
	ENSSSAG00000048069
	ENSSSAG00000053472
	ENSSSAG00000053535
	ENSSSAG00000054706
	ENSSSAG00000056030
	ENSSSAG00000056810
	ENSSSAG00000057147
	ENSSSAG00000057994
	ENSSSAG00000058412
	ENSSSAG00000058949
	ENSSSAG00000059310
	ENSSSAG00000059317
	ENSSSAG00000062666
	ENSSSAG00000063571	clock2b
	ENSSSAG00000063939
	ENSSSAG00000064270
	ENSSSAG00000064290
	ENSSSAG00000064420
	ENSSSAG00000064568
	ENSSSAG00000064586
	ENSSSAG00000065806	nr1d4a.1
	ENSSSAG00000066834
	ENSSSAG00000067134
	ENSSSAG00000067342	nr1d4b.2
	ENSSSAG00000069525
	ENSSSAG00000069973
	ENSSSAG00000070635
	ENSSSAG00000072781
	ENSSSAG00000072904
	ENSSSAG00000073776
	ENSSSAG00000077434
	ENSSSAG00000078324
	ENSSSAG00000078993
	ENSSSAG00000079397
	ENSSSAG00000079545
	ENSSSAG00000079594	rorcb.1
	ENSSSAG00000081117	nr1d4b.1
	ENSSSAG00000081335
	ENSSSAG00000082224
	ENSSSAG00000082446
	ENSSSAG00000083937
	ENSSSAG00000084562
	ENSSSAG00000085793
	ENSSSAG00000086672
	ENSSSAG00000086740
	ENSSSAG00000089600
	ENSSSAG00000091180
	ENSSSAG00000091836
	ENSSSAG00000092927
	ENSSSAG00000093060
	ENSSSAG00000093647
	ENSSSAG00000096455
	ENSSSAG00000097657
	ENSSSAG00000099636
	ENSSSAG00000100266
	ENSSSAG00000100825
	ENSSSAG00000101039
	ENSSSAG00000102929
	ENSSSAG00000104261
	ENSSSAG00000104479
	ENSSSAG00000104700
	ENSSSAG00000109807
	ENSSSAG00000110532
	ENSSSAG00000115315
	ENSSSAG00000116772
	ENSSSAG00000118662
	ENSSSAG00000121834	cry3b.2
920dd 04:00 vs 12:00	ENSSSAG00000001232
	ENSSSAG00000001631
	ENSSSAG00000001687
	ENSSSAG00000002660
	ENSSSAG00000002943
	ENSSSAG00000003038
	ENSSSAG00000004251
	ENSSSAG00000004583
	ENSSSAG00000005012	nr1d2a.2
	ENSSSAG00000005057	dbpb.2
	ENSSSAG00000005289
	ENSSSAG00000005589
	ENSSSAG00000006975
	ENSSSAG00000007089
	ENSSSAG00000008255
	ENSSSAG00000008312
	ENSSSAG00000009220
	ENSSSAG00000009538
	ENSSSAG00000009920	arntl2c
	ENSSSAG00000023910
	ENSSSAG00000027885
	ENSSSAG00000031099
	ENSSSAG00000034358
	ENSSSAG00000038500
	ENSSSAG00000040196
	ENSSSAG00000040820
	ENSSSAG00000040843
	ENSSSAG00000041197
	ENSSSAG00000041511
	ENSSSAG00000041541
	ENSSSAG00000041640
	ENSSSAG00000042623
	ENSSSAG00000043542	dec2.2
	ENSSSAG00000044748
	ENSSSAG00000044896
	ENSSSAG00000045468
	ENSSSAG00000045856
	ENSSSAG00000045952
	ENSSSAG00000046064
	ENSSSAG00000046108
	ENSSSAG00000046223
	ENSSSAG00000046399
	ENSSSAG00000046644
	ENSSSAG00000046984
	ENSSSAG00000048586
	ENSSSAG00000052180
	ENSSSAG00000052927
	ENSSSAG00000052956
	ENSSSAG00000053535
	ENSSSAG00000055190
	ENSSSAG00000055885
	ENSSSAG00000056089
	ENSSSAG00000056503
	ENSSSAG00000056934
	ENSSSAG00000057994
	ENSSSAG00000058121
	ENSSSAG00000058412
	ENSSSAG00000058660
	ENSSSAG00000058949
	ENSSSAG00000062666
	ENSSSAG00000063533
	ENSSSAG00000063537
	ENSSSAG00000063571	clock2b
	ENSSSAG00000063939
	ENSSSAG00000064259
	ENSSSAG00000064568
	ENSSSAG00000065449
	ENSSSAG00000066222
	ENSSSAG00000067134
	ENSSSAG00000069406
	ENSSSAG00000069973
	ENSSSAG00000070236
	ENSSSAG00000070635
	ENSSSAG00000071357
	ENSSSAG00000071982
	ENSSSAG00000072007
	ENSSSAG00000072315
	ENSSSAG00000072781
	ENSSSAG00000073369
	ENSSSAG00000073669
	ENSSSAG00000073776
	ENSSSAG00000074932
	ENSSSAG00000076465
	ENSSSAG00000076664
	ENSSSAG00000077410	nr1d4a.2
	ENSSSAG00000077452
	ENSSSAG00000077470
	ENSSSAG00000078324
	ENSSSAG00000078993
	ENSSSAG00000079419
	ENSSSAG00000080169
	ENSSSAG00000080283
	ENSSSAG00000080407
	ENSSSAG00000080551
	ENSSSAG00000080749
	ENSSSAG00000081347
	ENSSSAG00000081990
	ENSSSAG00000082224
	ENSSSAG00000082404
	ENSSSAG00000083013
	ENSSSAG00000083221
	ENSSSAG00000083937
	ENSSSAG00000084114
	ENSSSAG00000084128
	ENSSSAG00000084562
	ENSSSAG00000085048
	ENSSSAG00000087176
	ENSSSAG00000087349	dec2.1
	ENSSSAG00000088104	dbpb.1
	ENSSSAG00000088323
	ENSSSAG00000088918
	ENSSSAG00000090431
	ENSSSAG00000091565
	ENSSSAG00000092927
	ENSSSAG00000093060
	ENSSSAG00000093106
	ENSSSAG00000093647
	ENSSSAG00000093866
	ENSSSAG00000095568
	ENSSSAG00000096455
	ENSSSAG00000096948
	ENSSSAG00000097267
	ENSSSAG00000097657
	ENSSSAG00000097942
	ENSSSAG00000098997
	ENSSSAG00000099184
	ENSSSAG00000100825
	ENSSSAG00000100910
	ENSSSAG00000101296
	ENSSSAG00000101428
	ENSSSAG00000102100
	ENSSSAG00000102114
	ENSSSAG00000102657
	ENSSSAG00000102772
	ENSSSAG00000103437
	ENSSSAG00000104116
	ENSSSAG00000104483
	ENSSSAG00000104700
	ENSSSAG00000106238
	ENSSSAG00000106396
	ENSSSAG00000106660
	ENSSSAG00000107267
	ENSSSAG00000108563
	ENSSSAG00000109002
	ENSSSAG00000109190
	ENSSSAG00000109807
	ENSSSAG00000109933
	ENSSSAG00000111017
	ENSSSAG00000113438
	ENSSSAG00000115011
	ENSSSAG00000115473
	ENSSSAG00000116529
	ENSSSAG00000116772
	ENSSSAG00000117113
	ENSSSAG00000117618
	ENSSSAG00000119141
	ENSSSAG00000119360
	ENSSSAG00000120633
	ENSSSAG00000120737
	ENSSSAG00000121834	cry3b.2
920dd 08:00 vs 12:00	ENSSSAG00000000097
	ENSSSAG00000000163
	ENSSSAG00000000716
	ENSSSAG00000002220
	ENSSSAG00000002479
	ENSSSAG00000002660
	ENSSSAG00000002671
	ENSSSAG00000003517
	ENSSSAG00000004088
	ENSSSAG00000004251
	ENSSSAG00000004308
	ENSSSAG00000004583
	ENSSSAG00000005289
	ENSSSAG00000005742
	ENSSSAG00000005822
	ENSSSAG00000006269
	ENSSSAG00000006501
	ENSSSAG00000006959
	ENSSSAG00000006975
	ENSSSAG00000007089
	ENSSSAG00000007363
	ENSSSAG00000007512
	ENSSSAG00000007775
	ENSSSAG00000008312
	ENSSSAG00000009220
	ENSSSAG00000009599
	ENSSSAG00000010284
	ENSSSAG00000015626
	ENSSSAG00000015756
	ENSSSAG00000018866
	ENSSSAG00000020178
	ENSSSAG00000027885
	ENSSSAG00000028869
	ENSSSAG00000031099
	ENSSSAG00000034358
	ENSSSAG00000035898
	ENSSSAG00000039321
	ENSSSAG00000039701
	ENSSSAG00000040524
	ENSSSAG00000040797
	ENSSSAG00000041541
	ENSSSAG00000041681
	ENSSSAG00000041746
	ENSSSAG00000041909
	ENSSSAG00000041957
	ENSSSAG00000042074
	ENSSSAG00000042972
	ENSSSAG00000043542	dec2.2
	ENSSSAG00000044138
	ENSSSAG00000044748
	ENSSSAG00000044930
	ENSSSAG00000045468
	ENSSSAG00000045560
	ENSSSAG00000045755
	ENSSSAG00000045856
	ENSSSAG00000046064
	ENSSSAG00000046108
	ENSSSAG00000046399
	ENSSSAG00000046644
	ENSSSAG00000046984
	ENSSSAG00000048246
	ENSSSAG00000048689
	ENSSSAG00000048702
	ENSSSAG00000049729
	ENSSSAG00000050082
	ENSSSAG00000050553
	ENSSSAG00000050676
	ENSSSAG00000051551
	ENSSSAG00000051650
	ENSSSAG00000052321
	ENSSSAG00000052927
	ENSSSAG00000052956
	ENSSSAG00000054056
	ENSSSAG00000054183
	ENSSSAG00000054919
	ENSSSAG00000055190
	ENSSSAG00000055546
	ENSSSAG00000055945
	ENSSSAG00000056089
	ENSSSAG00000056503
	ENSSSAG00000056722
	ENSSSAG00000057994
	ENSSSAG00000058519
	ENSSSAG00000058660
	ENSSSAG00000058949
	ENSSSAG00000059317
	ENSSSAG00000059507
	ENSSSAG00000061461
	ENSSSAG00000063533
	ENSSSAG00000064259
	ENSSSAG00000064568
	ENSSSAG00000064599
	ENSSSAG00000064768
	ENSSSAG00000065308
	ENSSSAG00000065410
	ENSSSAG00000065850
	ENSSSAG00000065930
	ENSSSAG00000066222
	ENSSSAG00000066287
	ENSSSAG00000066730
	ENSSSAG00000067134
	ENSSSAG00000067584
	ENSSSAG00000067869
	ENSSSAG00000068003
	ENSSSAG00000068297
	ENSSSAG00000068892
	ENSSSAG00000069241
	ENSSSAG00000069406
	ENSSSAG00000069730
	ENSSSAG00000069806	dec1.1
	ENSSSAG00000070635
	ENSSSAG00000071127
	ENSSSAG00000071715
	ENSSSAG00000071720
	ENSSSAG00000071829
	ENSSSAG00000072155
	ENSSSAG00000072781
	ENSSSAG00000073061
	ENSSSAG00000073198
	ENSSSAG00000073304
	ENSSSAG00000073359
	ENSSSAG00000073669
	ENSSSAG00000075205
	ENSSSAG00000075728
	ENSSSAG00000075746
	ENSSSAG00000076354
	ENSSSAG00000077077
	ENSSSAG00000077470
	ENSSSAG00000077772
	ENSSSAG00000078313
	ENSSSAG00000078324
	ENSSSAG00000078771
	ENSSSAG00000079528
	ENSSSAG00000080169
	ENSSSAG00000080551
	ENSSSAG00000080749
	ENSSSAG00000081001
	ENSSSAG00000081085
	ENSSSAG00000081223
	ENSSSAG00000081228
	ENSSSAG00000081775
	ENSSSAG00000081862
	ENSSSAG00000081970
	ENSSSAG00000081990
	ENSSSAG00000082005
	ENSSSAG00000082145
	ENSSSAG00000082180
	ENSSSAG00000082224
	ENSSSAG00000082279
	ENSSSAG00000082404
	ENSSSAG00000082590
	ENSSSAG00000082811
	ENSSSAG00000082886
	ENSSSAG00000083473
	ENSSSAG00000083546
	ENSSSAG00000084114
	ENSSSAG00000084549
	ENSSSAG00000084562
	ENSSSAG00000084706
	ENSSSAG00000085814
	ENSSSAG00000086280
	ENSSSAG00000086358
	ENSSSAG00000086434
	ENSSSAG00000088323
	ENSSSAG00000088702
	ENSSSAG00000088918
	ENSSSAG00000089296
	ENSSSAG00000089585
	ENSSSAG00000090368
	ENSSSAG00000090431
	ENSSSAG00000090580
	ENSSSAG00000091803
	ENSSSAG00000092244
	ENSSSAG00000092554
	ENSSSAG00000092625
	ENSSSAG00000092927
	ENSSSAG00000092952
	ENSSSAG00000093060
	ENSSSAG00000093106
	ENSSSAG00000093647
	ENSSSAG00000093937
	ENSSSAG00000094060
	ENSSSAG00000094659
	ENSSSAG00000094814
	ENSSSAG00000095568
	ENSSSAG00000095992
	ENSSSAG00000096305
	ENSSSAG00000096455
	ENSSSAG00000097267
	ENSSSAG00000097433
	ENSSSAG00000097942
	ENSSSAG00000097944
	ENSSSAG00000098543
	ENSSSAG00000098566
	ENSSSAG00000098815
	ENSSSAG00000099048
	ENSSSAG00000099184
	ENSSSAG00000099510
	ENSSSAG00000099524
	ENSSSAG00000099565
	ENSSSAG00000100154
	ENSSSAG00000100341
	ENSSSAG00000100446
	ENSSSAG00000100482
	ENSSSAG00000100825
	ENSSSAG00000100867
	ENSSSAG00000100910
	ENSSSAG00000101116
	ENSSSAG00000101364
	ENSSSAG00000101428
	ENSSSAG00000102190
	ENSSSAG00000102363
	ENSSSAG00000102772
	ENSSSAG00000103286
	ENSSSAG00000103437
	ENSSSAG00000103893
	ENSSSAG00000103992
	ENSSSAG00000104116
	ENSSSAG00000104479
	ENSSSAG00000104700
	ENSSSAG00000104869
	ENSSSAG00000105771
	ENSSSAG00000106238
	ENSSSAG00000106396
	ENSSSAG00000106660
	ENSSSAG00000107267
	ENSSSAG00000107376
	ENSSSAG00000107406
	ENSSSAG00000107452
	ENSSSAG00000108058
	ENSSSAG00000108318
	ENSSSAG00000108563
	ENSSSAG00000108639
	ENSSSAG00000109002
	ENSSSAG00000109544
	ENSSSAG00000109617
	ENSSSAG00000109739
	ENSSSAG00000109757
	ENSSSAG00000109807
	ENSSSAG00000109933
	ENSSSAG00000111017
	ENSSSAG00000111220
	ENSSSAG00000112067
	ENSSSAG00000112690
	ENSSSAG00000113224
	ENSSSAG00000113587
	ENSSSAG00000114541
	ENSSSAG00000115011
	ENSSSAG00000115526
	ENSSSAG00000115809
	ENSSSAG00000116092
	ENSSSAG00000116529
	ENSSSAG00000116691
	ENSSSAG00000116772
	ENSSSAG00000117113
	ENSSSAG00000117383
	ENSSSAG00000117618
	ENSSSAG00000117802
	ENSSSAG00000118041
	ENSSSAG00000118095
	ENSSSAG00000118327
	ENSSSAG00000119141
	ENSSSAG00000119360
	ENSSSAG00000120889
	ENSSSAG00000121036
	ENSSSAG00000121542
	ENSSSAG00000121972
920dd 20:00 vs 16:00	-
920dd 00:00 vs 16:00	ENSSSAG00000001920
	ENSSSAG00000003153	nr1d1a
	ENSSSAG00000005057	dbpb.2
	ENSSSAG00000043542	dec2.2
	ENSSSAG00000063164	per1a.2
	ENSSSAG00000067134
	ENSSSAG00000067342	nr1d4b.2
	ENSSSAG00000077896	per1a.1
	ENSSSAG00000081117	nr1d4b.1
	ENSSSAG00000087349	dec2.1
	ENSSSAG00000088104	dbpb.1
	ENSSSAG00000096632
920dd 04:00 vs 16:00	ENSSSAG00000000328
	ENSSSAG00000001391
	ENSSSAG00000001546
	ENSSSAG00000001667	serine/threonine-protein phosphatase 2A, epsilon isoform, pp2ae
	ENSSSAG00000001835	hlf.3
	ENSSSAG00000001877
	ENSSSAG00000002660
	ENSSSAG00000002846
	ENSSSAG00000003153	nr1d1a
	ENSSSAG00000003702
	ENSSSAG00000004251
	ENSSSAG00000004371
	ENSSSAG00000004566
	ENSSSAG00000004583
	ENSSSAG00000004638
	ENSSSAG00000005012	nr1d2a.2
	ENSSSAG00000005057	dbpb.2
	ENSSSAG00000005289
	ENSSSAG00000005718
	ENSSSAG00000005881
	ENSSSAG00000006643
	ENSSSAG00000007089
	ENSSSAG00000007200
	ENSSSAG00000007431
	ENSSSAG00000008076
	ENSSSAG00000008179
	ENSSSAG00000008255
	ENSSSAG00000009220
	ENSSSAG00000009332
	ENSSSAG00000009920	arntl2c
	ENSSSAG00000010119
	ENSSSAG00000015684
	ENSSSAG00000016311
	ENSSSAG00000023910
	ENSSSAG00000024824
	ENSSSAG00000027885
	ENSSSAG00000031099
	ENSSSAG00000034358
	ENSSSAG00000040145
	ENSSSAG00000040196
	ENSSSAG00000041000
	ENSSSAG00000041483
	ENSSSAG00000041541
	ENSSSAG00000041793
	ENSSSAG00000042306
	ENSSSAG00000042366
	ENSSSAG00000042532
	ENSSSAG00000043542	dec2.2
	ENSSSAG00000044679
	ENSSSAG00000045050
	ENSSSAG00000045290
	ENSSSAG00000045834
	ENSSSAG00000045952
	ENSSSAG00000046064
	ENSSSAG00000046108
	ENSSSAG00000046212
	ENSSSAG00000046354
	ENSSSAG00000046399
	ENSSSAG00000046984
	ENSSSAG00000047303
	ENSSSAG00000048567
	ENSSSAG00000049653
	ENSSSAG00000051437
	ENSSSAG00000052003
	ENSSSAG00000052793
	ENSSSAG00000053535
	ENSSSAG00000053799
	ENSSSAG00000054056
	ENSSSAG00000054661
	ENSSSAG00000054868
	ENSSSAG00000054962
	ENSSSAG00000055190
	ENSSSAG00000055220
	ENSSSAG00000055483
	ENSSSAG00000055509
	ENSSSAG00000056089
	ENSSSAG00000056178
	ENSSSAG00000058121
	ENSSSAG00000058719
	ENSSSAG00000058949
	ENSSSAG00000061461
	ENSSSAG00000061606	serine/threonine-protein phosphatase 2A, beta isoform, pp2ab
	ENSSSAG00000062736
	ENSSSAG00000062950
	ENSSSAG00000063164	per1a.2
	ENSSSAG00000063533
	ENSSSAG00000063602
	ENSSSAG00000063935
	ENSSSAG00000063993
	ENSSSAG00000064259
	ENSSSAG00000064568
	ENSSSAG00000064777
	ENSSSAG00000064783
	ENSSSAG00000064979
	ENSSSAG00000067089
	ENSSSAG00000067134
	ENSSSAG00000067761
	ENSSSAG00000068003
	ENSSSAG00000069406
	ENSSSAG00000069654	wee1
	ENSSSAG00000069958
	ENSSSAG00000070023
	ENSSSAG00000070356
	ENSSSAG00000071829
	ENSSSAG00000071864
	ENSSSAG00000071970
	ENSSSAG00000072315
	ENSSSAG00000072637
	ENSSSAG00000072781
	ENSSSAG00000073106
	ENSSSAG00000073127
	ENSSSAG00000073501
	ENSSSAG00000073669
	ENSSSAG00000074067
	ENSSSAG00000074237
	ENSSSAG00000074569
	ENSSSAG00000074899
	ENSSSAG00000074993
	ENSSSAG00000075227
	ENSSSAG00000075335
	ENSSSAG00000075563
	ENSSSAG00000076448
	ENSSSAG00000077200
	ENSSSAG00000077303
	ENSSSAG00000077410	nr1d4a.2
	ENSSSAG00000077896	per1a.1
	ENSSSAG00000078282
	ENSSSAG00000078873
	ENSSSAG00000078993
	ENSSSAG00000079082
	ENSSSAG00000079189	mitotic checkpoint serine/threonine-protein kinase BUB1-like
	ENSSSAG00000079239
	ENSSSAG00000079771
	ENSSSAG00000079897
	ENSSSAG00000079955
	ENSSSAG00000080169
	ENSSSAG00000080358
	ENSSSAG00000080551
	ENSSSAG00000080651
	ENSSSAG00000080749
	ENSSSAG00000081201	cry3b.1
	ENSSSAG00000081347
	ENSSSAG00000081673
	ENSSSAG00000081969
	ENSSSAG00000081990
	ENSSSAG00000082398
	ENSSSAG00000082404
	ENSSSAG00000082868
	ENSSSAG00000084531
	ENSSSAG00000084562
	ENSSSAG00000084943
	ENSSSAG00000085097
	ENSSSAG00000085388
	ENSSSAG00000085873
	ENSSSAG00000087349	dec2.1
	ENSSSAG00000088104	dbpb.1
	ENSSSAG00000088635
	ENSSSAG00000089260
	ENSSSAG00000089396
	ENSSSAG00000090922
	ENSSSAG00000091565
	ENSSSAG00000092390
	ENSSSAG00000093332
	ENSSSAG00000093647
	ENSSSAG00000093866
	ENSSSAG00000094146
	ENSSSAG00000095568
	ENSSSAG00000095889
	ENSSSAG00000097045
	ENSSSAG00000097267
	ENSSSAG00000097657
	ENSSSAG00000097988
	ENSSSAG00000099184
	ENSSSAG00000099215
	ENSSSAG00000099524
	ENSSSAG00000099673
	ENSSSAG00000101001
	ENSSSAG00000101428
	ENSSSAG00000101961
	ENSSSAG00000102384
	ENSSSAG00000102432
	ENSSSAG00000102446
	ENSSSAG00000102975
	ENSSSAG00000103095
	ENSSSAG00000103437
	ENSSSAG00000104116
	ENSSSAG00000104479
	ENSSSAG00000104700
	ENSSSAG00000105516
	ENSSSAG00000107267
	ENSSSAG00000107330
	ENSSSAG00000107853
	ENSSSAG00000109190
	ENSSSAG00000109322
	ENSSSAG00000109792
	ENSSSAG00000109933
	ENSSSAG00000111017
	ENSSSAG00000111520
	ENSSSAG00000111567
	ENSSSAG00000111819
	ENSSSAG00000112221
	ENSSSAG00000112349
	ENSSSAG00000112461
	ENSSSAG00000112515
	ENSSSAG00000115011
	ENSSSAG00000115473
	ENSSSAG00000117113
	ENSSSAG00000117241
	ENSSSAG00000117686
	ENSSSAG00000118903
	ENSSSAG00000120737
	ENSSSAG00000121776
920dd 08:00 vs 16:00	ENSSSAG00000000097
	ENSSSAG00000000163
	ENSSSAG00000000716
	ENSSSAG00000000844
	ENSSSAG00000000885
	ENSSSAG00000001403
	ENSSSAG00000001835	hlf.3
	ENSSSAG00000001877
	ENSSSAG00000001904
	ENSSSAG00000002479
	ENSSSAG00000002660
	ENSSSAG00000002804	per1b
	ENSSSAG00000002888
	ENSSSAG00000003153	nr1d1a
	ENSSSAG00000003517
	ENSSSAG00000003866
	ENSSSAG00000004251
	ENSSSAG00000004308
	ENSSSAG00000004471
	ENSSSAG00000004490
	ENSSSAG00000004583
	ENSSSAG00000005057	dbpb.2
	ENSSSAG00000005119
	ENSSSAG00000005289
	ENSSSAG00000005732
	ENSSSAG00000005971
	ENSSSAG00000005981
	ENSSSAG00000006934
	ENSSSAG00000007089
	ENSSSAG00000007158
	ENSSSAG00000007512
	ENSSSAG00000007721
	ENSSSAG00000009220
	ENSSSAG00000009332
	ENSSSAG00000009623
	ENSSSAG00000009920	arntl2c
	ENSSSAG00000010230
	ENSSSAG00000015626
	ENSSSAG00000015684
	ENSSSAG00000027885
	ENSSSAG00000028016
	ENSSSAG00000031099
	ENSSSAG00000034358
	ENSSSAG00000039897
	ENSSSAG00000040987
	ENSSSAG00000041541
	ENSSSAG00000041656
	ENSSSAG00000042762
	ENSSSAG00000043373
	ENSSSAG00000043542	dec2.2
	ENSSSAG00000044748
	ENSSSAG00000045065
	ENSSSAG00000045173
	ENSSSAG00000045468
	ENSSSAG00000045834
	ENSSSAG00000045856
	ENSSSAG00000045892
	ENSSSAG00000046064
	ENSSSAG00000046108
	ENSSSAG00000046644
	ENSSSAG00000046777
	ENSSSAG00000046984
	ENSSSAG00000047869
	ENSSSAG00000047890
	ENSSSAG00000048702
	ENSSSAG00000049823
	ENSSSAG00000049896
	ENSSSAG00000050579
	ENSSSAG00000051601
	ENSSSAG00000052777
	ENSSSAG00000053472
	ENSSSAG00000053501
	ENSSSAG00000054056
	ENSSSAG00000054661
	ENSSSAG00000054893
	ENSSSAG00000054921
	ENSSSAG00000055190
	ENSSSAG00000056040
	ENSSSAG00000056089
	ENSSSAG00000056503
	ENSSSAG00000056542
	ENSSSAG00000056748
	ENSSSAG00000057147
	ENSSSAG00000057994
	ENSSSAG00000058574
	ENSSSAG00000058660
	ENSSSAG00000058949
	ENSSSAG00000059310
	ENSSSAG00000061234
	ENSSSAG00000061388
	ENSSSAG00000061461
	ENSSSAG00000062647
	ENSSSAG00000062861
	ENSSSAG00000063164	per1a.2
	ENSSSAG00000063533
	ENSSSAG00000063571	clock2b
	ENSSSAG00000064270
	ENSSSAG00000064568
	ENSSSAG00000064834
	ENSSSAG00000064865
	ENSSSAG00000065261
	ENSSSAG00000065308
	ENSSSAG00000065524
	ENSSSAG00000065782
	ENSSSAG00000065850
	ENSSSAG00000066222
	ENSSSAG00000066721
	ENSSSAG00000066773
	ENSSSAG00000066778
	ENSSSAG00000067134
	ENSSSAG00000067436
	ENSSSAG00000067563
	ENSSSAG00000068003
	ENSSSAG00000068768
	ENSSSAG00000069406
	ENSSSAG00000069442
	ENSSSAG00000069499
	ENSSSAG00000069525
	ENSSSAG00000069806	dec1.1
	ENSSSAG00000070390
	ENSSSAG00000071083
	ENSSSAG00000071829
	ENSSSAG00000071949
	ENSSSAG00000072079
	ENSSSAG00000072151
	ENSSSAG00000072274
	ENSSSAG00000072781
	ENSSSAG00000072980
	ENSSSAG00000073106
	ENSSSAG00000073127
	ENSSSAG00000073669
	ENSSSAG00000073776
	ENSSSAG00000074290
	ENSSSAG00000074899
	ENSSSAG00000074993
	ENSSSAG00000076354
	ENSSSAG00000076381
	ENSSSAG00000076542
	ENSSSAG00000076664
	ENSSSAG00000077077
	ENSSSAG00000077484
	ENSSSAG00000077896	per1a.1
	ENSSSAG00000078312
	ENSSSAG00000078324
	ENSSSAG00000078330
	ENSSSAG00000079397
	ENSSSAG00000080169
	ENSSSAG00000080431
	ENSSSAG00000080551
	ENSSSAG00000080749
	ENSSSAG00000081201	cry3b.1
	ENSSSAG00000081990
	ENSSSAG00000082224
	ENSSSAG00000082404
	ENSSSAG00000083435
	ENSSSAG00000084117
	ENSSSAG00000084562
	ENSSSAG00000084824
	ENSSSAG00000085097
	ENSSSAG00000085406
	ENSSSAG00000085793
	ENSSSAG00000086358
	ENSSSAG00000086434
	ENSSSAG00000086481
	ENSSSAG00000086740
	ENSSSAG00000087159
	ENSSSAG00000087349	dec2.1
	ENSSSAG00000088104	dbpb.1
	ENSSSAG00000088599
	ENSSSAG00000089410
	ENSSSAG00000090594
	ENSSSAG00000091393
	ENSSSAG00000092355
	ENSSSAG00000092390
	ENSSSAG00000092927
	ENSSSAG00000093297	dbpa.1
	ENSSSAG00000093647
	ENSSSAG00000093912
	ENSSSAG00000093937
	ENSSSAG00000094585
	ENSSSAG00000095442
	ENSSSAG00000095568
	ENSSSAG00000095592
	ENSSSAG00000095697
	ENSSSAG00000096455
	ENSSSAG00000096866
	ENSSSAG00000097244	dec1.2
	ENSSSAG00000097267
	ENSSSAG00000097433
	ENSSSAG00000097942
	ENSSSAG00000098284
	ENSSSAG00000098888
	ENSSSAG00000099048
	ENSSSAG00000099184
	ENSSSAG00000099524
	ENSSSAG00000100154
	ENSSSAG00000100606
	ENSSSAG00000100825
	ENSSSAG00000100910
	ENSSSAG00000100996	dbpa.2
	ENSSSAG00000101001
	ENSSSAG00000101039
	ENSSSAG00000101428
	ENSSSAG00000102772
	ENSSSAG00000103437
	ENSSSAG00000103537
	ENSSSAG00000103632
	ENSSSAG00000103823
	ENSSSAG00000104116
	ENSSSAG00000104479
	ENSSSAG00000104700
	ENSSSAG00000104904
	ENSSSAG00000106101
	ENSSSAG00000106396
	ENSSSAG00000106879
	ENSSSAG00000107164
	ENSSSAG00000107267
	ENSSSAG00000107330
	ENSSSAG00000107452
	ENSSSAG00000109002
	ENSSSAG00000109190
	ENSSSAG00000109404
	ENSSSAG00000109617
	ENSSSAG00000109757
	ENSSSAG00000109807
	ENSSSAG00000109933
	ENSSSAG00000110882
	ENSSSAG00000110939
	ENSSSAG00000111017
	ENSSSAG00000114622
	ENSSSAG00000115011
	ENSSSAG00000115756
	ENSSSAG00000116092
	ENSSSAG00000116164
	ENSSSAG00000116772
	ENSSSAG00000117113
	ENSSSAG00000117802
	ENSSSAG00000118506
	ENSSSAG00000118957
	ENSSSAG00000119141
	ENSSSAG00000119360
	ENSSSAG00000120002
	ENSSSAG00000121194
	ENSSSAG00000121322
	ENSSSAG00000121415
	ENSSSAG00000121542
	ENSSSAG00000121834	cry3b.2
920dd 00:00 vs 20:00	ENSSSAG00000003153	nr1d1a
	ENSSSAG00000005046
	ENSSSAG00000029895
	ENSSSAG00000041806
	ENSSSAG00000041828
	ENSSSAG00000046758
	ENSSSAG00000064431
	ENSSSAG00000065439
	ENSSSAG00000065806	nr1d4a.1
	ENSSSAG00000069414
	ENSSSAG00000069718
	ENSSSAG00000072115
	ENSSSAG00000073783
	ENSSSAG00000074405
	ENSSSAG00000074809
	ENSSSAG00000076064
	ENSSSAG00000077530
	ENSSSAG00000077826
	ENSSSAG00000077896	per1a.1
	ENSSSAG00000080164
	ENSSSAG00000081050
	ENSSSAG00000081743
	ENSSSAG00000085593
	ENSSSAG00000087349	dec2.1
	ENSSSAG00000089327
	ENSSSAG00000091180
	ENSSSAG00000093911
	ENSSSAG00000097030
	ENSSSAG00000099636
	ENSSSAG00000100660
	ENSSSAG00000101411
	ENSSSAG00000103353
	ENSSSAG00000105525
	ENSSSAG00000111159
	ENSSSAG00000111350
	ENSSSAG00000115825	mitotic checkpoint protein BUB3
	ENSSSAG00000119433
920dd 04:00 vs 20:00	ENSSSAG00000001651
	ENSSSAG00000001835	hlf.3
	ENSSSAG00000001877
	ENSSSAG00000002175	hlf.4
	ENSSSAG00000002479
	ENSSSAG00000002660
	ENSSSAG00000002846
	ENSSSAG00000004251
	ENSSSAG00000004638
	ENSSSAG00000005057	dbpb.2
	ENSSSAG00000005163
	ENSSSAG00000005289
	ENSSSAG00000006643
	ENSSSAG00000007512
	ENSSSAG00000007690
	ENSSSAG00000009220
	ENSSSAG00000009920	arntl2c
	ENSSSAG00000015360
	ENSSSAG00000027885
	ENSSSAG00000031099
	ENSSSAG00000034358
	ENSSSAG00000041541
	ENSSSAG00000041634
	ENSSSAG00000043158
	ENSSSAG00000043542	dec2.2
	ENSSSAG00000044748
	ENSSSAG00000045856
	ENSSSAG00000046064
	ENSSSAG00000046108
	ENSSSAG00000046399
	ENSSSAG00000046984
	ENSSSAG00000047322
	ENSSSAG00000047890
	ENSSSAG00000049310
	ENSSSAG00000054056
	ENSSSAG00000055126
	ENSSSAG00000055203
	ENSSSAG00000056089
	ENSSSAG00000056178
	ENSSSAG00000056503
	ENSSSAG00000057721
	ENSSSAG00000057994
	ENSSSAG00000058660
	ENSSSAG00000058949
	ENSSSAG00000061677
	ENSSSAG00000062181
	ENSSSAG00000063164	per1a.2
	ENSSSAG00000063533
	ENSSSAG00000064083
	ENSSSAG00000064259
	ENSSSAG00000064568
	ENSSSAG00000067134
	ENSSSAG00000068003
	ENSSSAG00000068246
	ENSSSAG00000069406
	ENSSSAG00000072781
	ENSSSAG00000073669
	ENSSSAG00000074899
	ENSSSAG00000075922
	ENSSSAG00000077494
	ENSSSAG00000077883
	ENSSSAG00000077896	per1a.1
	ENSSSAG00000078324
	ENSSSAG00000080551
	ENSSSAG00000080558
	ENSSSAG00000080578
	ENSSSAG00000080588
	ENSSSAG00000080749
	ENSSSAG00000081201	cry3b.1
	ENSSSAG00000081990
	ENSSSAG00000082224
	ENSSSAG00000082404
	ENSSSAG00000083221
	ENSSSAG00000084128
	ENSSSAG00000084562
	ENSSSAG00000087159
	ENSSSAG00000087349	dec2.1
	ENSSSAG00000087426
	ENSSSAG00000088371
	ENSSSAG00000095568
	ENSSSAG00000096455
	ENSSSAG00000096683
	ENSSSAG00000097433
	ENSSSAG00000097725
	ENSSSAG00000098269
	ENSSSAG00000100825
	ENSSSAG00000101428
	ENSSSAG00000103095
	ENSSSAG00000104116
	ENSSSAG00000104479
	ENSSSAG00000104700
	ENSSSAG00000107267
	ENSSSAG00000109807
	ENSSSAG00000109933
	ENSSSAG00000110532
	ENSSSAG00000111017
	ENSSSAG00000111663
	ENSSSAG00000114464
	ENSSSAG00000116529
	ENSSSAG00000116772
	ENSSSAG00000117113
	ENSSSAG00000119075
	ENSSSAG00000119141
	ENSSSAG00000119360
	ENSSSAG00000120163
	ENSSSAG00000120848
920dd 08:00 vs 20:00	ENSSSAG00000000716
	ENSSSAG00000000885
	ENSSSAG00000000991
	ENSSSAG00000001651
	ENSSSAG00000001687
	ENSSSAG00000001812
	ENSSSAG00000001835	hlf.3
	ENSSSAG00000002479
	ENSSSAG00000002660
	ENSSSAG00000002804	per1b
	ENSSSAG00000003288
	ENSSSAG00000003486
	ENSSSAG00000004251
	ENSSSAG00000004308
	ENSSSAG00000004471
	ENSSSAG00000004490
	ENSSSAG00000004583
	ENSSSAG00000005046
	ENSSSAG00000005289
	ENSSSAG00000005695
	ENSSSAG00000005971
	ENSSSAG00000005981
	ENSSSAG00000007089
	ENSSSAG00000007266
	ENSSSAG00000007512
	ENSSSAG00000007775
	ENSSSAG00000007798
	ENSSSAG00000008312
	ENSSSAG00000008452
	ENSSSAG00000009220
	ENSSSAG00000015626
	ENSSSAG00000015698
	ENSSSAG00000016122
	ENSSSAG00000027885
	ENSSSAG00000029895
	ENSSSAG00000031099
	ENSSSAG00000034358
	ENSSSAG00000038024
	ENSSSAG00000039636
	ENSSSAG00000039701
	ENSSSAG00000039963
	ENSSSAG00000040099
	ENSSSAG00000040987
	ENSSSAG00000041398
	ENSSSAG00000041541
	ENSSSAG00000041656
	ENSSSAG00000042367
	ENSSSAG00000043542	dec2.2
	ENSSSAG00000044004
	ENSSSAG00000044748
	ENSSSAG00000045177
	ENSSSAG00000045637
	ENSSSAG00000045755
	ENSSSAG00000045856
	ENSSSAG00000045892
	ENSSSAG00000046064
	ENSSSAG00000046108
	ENSSSAG00000046173
	ENSSSAG00000046399
	ENSSSAG00000046644
	ENSSSAG00000046984
	ENSSSAG00000047890
	ENSSSAG00000049310
	ENSSSAG00000049896
	ENSSSAG00000052321
	ENSSSAG00000052956
	ENSSSAG00000053472
	ENSSSAG00000053535
	ENSSSAG00000054056
	ENSSSAG00000054183
	ENSSSAG00000054706
	ENSSSAG00000054921
	ENSSSAG00000055190
	ENSSSAG00000056089
	ENSSSAG00000056503
	ENSSSAG00000057147
	ENSSSAG00000057210
	ENSSSAG00000057994
	ENSSSAG00000058412
	ENSSSAG00000058660
	ENSSSAG00000058949
	ENSSSAG00000059447
	ENSSSAG00000059507
	ENSSSAG00000059684
	ENSSSAG00000061388
	ENSSSAG00000061461
	ENSSSAG00000061763
	ENSSSAG00000062993
	ENSSSAG00000063164	per1a.2
	ENSSSAG00000063495	arntl1a.2
	ENSSSAG00000063533
	ENSSSAG00000063571	clock2b
	ENSSSAG00000063939
	ENSSSAG00000064259
	ENSSSAG00000064270
	ENSSSAG00000064568
	ENSSSAG00000064651
	ENSSSAG00000065223
	ENSSSAG00000065308
	ENSSSAG00000065357
	ENSSSAG00000065409
	ENSSSAG00000065410
	ENSSSAG00000065777
	ENSSSAG00000065782
	ENSSSAG00000065850
	ENSSSAG00000065930
	ENSSSAG00000066222
	ENSSSAG00000066235
	ENSSSAG00000066287
	ENSSSAG00000066718
	ENSSSAG00000066773
	ENSSSAG00000066778
	ENSSSAG00000067134
	ENSSSAG00000067241
	ENSSSAG00000067342	nr1d4b.2
	ENSSSAG00000067539
	ENSSSAG00000068003
	ENSSSAG00000068317
	ENSSSAG00000068654
	ENSSSAG00000069406
	ENSSSAG00000069442
	ENSSSAG00000069525
	ENSSSAG00000069730
	ENSSSAG00000070390
	ENSSSAG00000070952
	ENSSSAG00000071083
	ENSSSAG00000072079
	ENSSSAG00000072274
	ENSSSAG00000072781
	ENSSSAG00000073020
	ENSSSAG00000073669
	ENSSSAG00000073776
	ENSSSAG00000074899
	ENSSSAG00000076023
	ENSSSAG00000076354
	ENSSSAG00000076381
	ENSSSAG00000076480
	ENSSSAG00000076981	per2a
	ENSSSAG00000077077
	ENSSSAG00000077245
	ENSSSAG00000077484
	ENSSSAG00000077896	per1a.1
	ENSSSAG00000078324
	ENSSSAG00000078714
	ENSSSAG00000078995
	ENSSSAG00000079397
	ENSSSAG00000079594	rorcb.1
	ENSSSAG00000080169
	ENSSSAG00000080203
	ENSSSAG00000080247
	ENSSSAG00000080431
	ENSSSAG00000080551
	ENSSSAG00000080721	rorcb.2
	ENSSSAG00000080749
	ENSSSAG00000081201	cry3b.1
	ENSSSAG00000081990
	ENSSSAG00000082005
	ENSSSAG00000082224
	ENSSSAG00000082404
	ENSSSAG00000082446
	ENSSSAG00000082867
	ENSSSAG00000082947
	ENSSSAG00000084128
	ENSSSAG00000084167
	ENSSSAG00000084206
	ENSSSAG00000084228
	ENSSSAG00000084471
	ENSSSAG00000084562
	ENSSSAG00000085032
	ENSSSAG00000085593
	ENSSSAG00000085793
	ENSSSAG00000086207
	ENSSSAG00000086481
	ENSSSAG00000086740
	ENSSSAG00000087159
	ENSSSAG00000087349	dec2.1
	ENSSSAG00000087426
	ENSSSAG00000087517
	ENSSSAG00000087641
	ENSSSAG00000087659
	ENSSSAG00000087941
	ENSSSAG00000088599
	ENSSSAG00000089149
	ENSSSAG00000089308
	ENSSSAG00000089531
	ENSSSAG00000091531
	ENSSSAG00000092390
	ENSSSAG00000092927
	ENSSSAG00000092935
	ENSSSAG00000093053
	ENSSSAG00000093126
	ENSSSAG00000093297	dbpa.1
	ENSSSAG00000093647
	ENSSSAG00000093880	14-3-3 protein gamma-1-like
	ENSSSAG00000093937
	ENSSSAG00000094585
	ENSSSAG00000094659
	ENSSSAG00000095442
	ENSSSAG00000095541
	ENSSSAG00000095568
	ENSSSAG00000095697
	ENSSSAG00000095913
	ENSSSAG00000096137
	ENSSSAG00000096305
	ENSSSAG00000096455
	ENSSSAG00000097267
	ENSSSAG00000097433
	ENSSSAG00000097942
	ENSSSAG00000098566
	ENSSSAG00000098678
	ENSSSAG00000098983
	ENSSSAG00000098997
	ENSSSAG00000099048
	ENSSSAG00000099463
	ENSSSAG00000099524
	ENSSSAG00000099788
	ENSSSAG00000100554	rorca.2
	ENSSSAG00000100606
	ENSSSAG00000100825
	ENSSSAG00000100910
	ENSSSAG00000101039
	ENSSSAG00000101428
	ENSSSAG00000101656
	ENSSSAG00000102363
	ENSSSAG00000102604
	ENSSSAG00000103124
	ENSSSAG00000103353
	ENSSSAG00000103992
	ENSSSAG00000104116
	ENSSSAG00000104364
	ENSSSAG00000104479
	ENSSSAG00000104700
	ENSSSAG00000104904
	ENSSSAG00000105771
	ENSSSAG00000106238
	ENSSSAG00000106396
	ENSSSAG00000107092
	ENSSSAG00000107267
	ENSSSAG00000107268
	ENSSSAG00000107330
	ENSSSAG00000108318
	ENSSSAG00000109002
	ENSSSAG00000109404
	ENSSSAG00000109757
	ENSSSAG00000109807
	ENSSSAG00000109933
	ENSSSAG00000110532
	ENSSSAG00000110847
	ENSSSAG00000111017
	ENSSSAG00000111220
	ENSSSAG00000111470
	ENSSSAG00000111663
	ENSSSAG00000113195
	ENSSSAG00000113224
	ENSSSAG00000113785
	ENSSSAG00000114340
	ENSSSAG00000114622
	ENSSSAG00000115011
	ENSSSAG00000116032
	ENSSSAG00000116035
	ENSSSAG00000116092
	ENSSSAG00000116223
	ENSSSAG00000116772
	ENSSSAG00000116904
	ENSSSAG00000117113
	ENSSSAG00000117229
	ENSSSAG00000117383
	ENSSSAG00000117505
	ENSSSAG00000117889
	ENSSSAG00000119141
	ENSSSAG00000119360
	ENSSSAG00000119608
	ENSSSAG00000119895
	ENSSSAG00000120431
	ENSSSAG00000120580
	ENSSSAG00000121036
	ENSSSAG00000121039
	ENSSSAG00000121194
	ENSSSAG00000121322
	ENSSSAG00000121542
	ENSSSAG00000121834	cry3b.2
	ENSSSAG00000122112
	ENSSSAG00000122278
920dd 04:00 vs 00:00	ENSSSAG00000000387
	ENSSSAG00000000499
	ENSSSAG00000000600
	ENSSSAG00000000986
	ENSSSAG00000001253
	ENSSSAG00000001491
	ENSSSAG00000001631
	ENSSSAG00000001835	hlf.3
	ENSSSAG00000001846
	ENSSSAG00000002175	hlf.4
	ENSSSAG00000002660
	ENSSSAG00000002846
	ENSSSAG00000002860
	ENSSSAG00000003054
	ENSSSAG00000003202
	ENSSSAG00000004251
	ENSSSAG00000004583
	ENSSSAG00000005289
	ENSSSAG00000005718
	ENSSSAG00000005930
	ENSSSAG00000006479
	ENSSSAG00000006643
	ENSSSAG00000006683
	ENSSSAG00000007000
	ENSSSAG00000007719
	ENSSSAG00000008072
	ENSSSAG00000008255
	ENSSSAG00000008891
	ENSSSAG00000009220
	ENSSSAG00000009456
	ENSSSAG00000009471
	ENSSSAG00000009802
	ENSSSAG00000009920	arntl2c
	ENSSSAG00000010034
	ENSSSAG00000015360
	ENSSSAG00000017625
	ENSSSAG00000024626
	ENSSSAG00000027885
	ENSSSAG00000031099
	ENSSSAG00000031287
	ENSSSAG00000038024
	ENSSSAG00000039237
	ENSSSAG00000039326
	ENSSSAG00000040013
	ENSSSAG00000040050
	ENSSSAG00000040196
	ENSSSAG00000040472
	ENSSSAG00000040862
	ENSSSAG00000041544
	ENSSSAG00000041588
	ENSSSAG00000041828
	ENSSSAG00000042366
	ENSSSAG00000042764
	ENSSSAG00000042964
	ENSSSAG00000043158
	ENSSSAG00000043542	dec2.2
	ENSSSAG00000044267
	ENSSSAG00000044820
	ENSSSAG00000045461
	ENSSSAG00000045468
	ENSSSAG00000045834
	ENSSSAG00000045856
	ENSSSAG00000045952
	ENSSSAG00000046064
	ENSSSAG00000046108
	ENSSSAG00000046644
	ENSSSAG00000046758
	ENSSSAG00000046831
	ENSSSAG00000046861
	ENSSSAG00000046984
	ENSSSAG00000047322
	ENSSSAG00000047323
	ENSSSAG00000047879
	ENSSSAG00000048443
	ENSSSAG00000048702
	ENSSSAG00000048732
	ENSSSAG00000049393
	ENSSSAG00000049719
	ENSSSAG00000050355
	ENSSSAG00000050874
	ENSSSAG00000051349
	ENSSSAG00000052790
	ENSSSAG00000053472
	ENSSSAG00000053792
	ENSSSAG00000053804
	ENSSSAG00000053919
	ENSSSAG00000054004
	ENSSSAG00000054056
	ENSSSAG00000054070
	ENSSSAG00000054552
	ENSSSAG00000054579
	ENSSSAG00000054661
	ENSSSAG00000055126
	ENSSSAG00000055190
	ENSSSAG00000055483
	ENSSSAG00000056089
	ENSSSAG00000056178
	ENSSSAG00000057994
	ENSSSAG00000058279
	ENSSSAG00000058438
	ENSSSAG00000058606
	ENSSSAG00000059310
	ENSSSAG00000061461
	ENSSSAG00000061606	serine/threonine-protein phosphatase 2A, beta isoform, pp2ab
	ENSSSAG00000061677
	ENSSSAG00000062181
	ENSSSAG00000062628
	ENSSSAG00000062950
	ENSSSAG00000063272
	ENSSSAG00000063533
	ENSSSAG00000063844
	ENSSSAG00000063904
	ENSSSAG00000063954
	ENSSSAG00000064079
	ENSSSAG00000064083
	ENSSSAG00000064259
	ENSSSAG00000064482
	ENSSSAG00000064568
	ENSSSAG00000064945
	ENSSSAG00000065232
	ENSSSAG00000065261
	ENSSSAG00000065600
	ENSSSAG00000065850
	ENSSSAG00000066103
	ENSSSAG00000066661
	ENSSSAG00000067038
	ENSSSAG00000067134
	ENSSSAG00000067415
	ENSSSAG00000067500
	ENSSSAG00000067561
	ENSSSAG00000067619
	ENSSSAG00000068003
	ENSSSAG00000068056
	ENSSSAG00000068667
	ENSSSAG00000068811
	ENSSSAG00000069095
	ENSSSAG00000069109
	ENSSSAG00000069203
	ENSSSAG00000069285
	ENSSSAG00000069406
	ENSSSAG00000069718
	ENSSSAG00000070337
	ENSSSAG00000070643
	ENSSSAG00000071295
	ENSSSAG00000071775
	ENSSSAG00000071829
	ENSSSAG00000072497
	ENSSSAG00000073669
	ENSSSAG00000073863
	ENSSSAG00000073944
	ENSSSAG00000073978
	ENSSSAG00000074067
	ENSSSAG00000074572
	ENSSSAG00000074899
	ENSSSAG00000075227
	ENSSSAG00000075316
	ENSSSAG00000075486
	ENSSSAG00000075914
	ENSSSAG00000075922
	ENSSSAG00000076005
	ENSSSAG00000076022
	ENSSSAG00000076397
	ENSSSAG00000076465
	ENSSSAG00000076484
	ENSSSAG00000076764
	ENSSSAG00000077883
	ENSSSAG00000078118
	ENSSSAG00000078634
	ENSSSAG00000078843
	ENSSSAG00000078948
	ENSSSAG00000079059
	ENSSSAG00000079419
	ENSSSAG00000079687
	ENSSSAG00000079955
	ENSSSAG00000080169
	ENSSSAG00000080297
	ENSSSAG00000080551
	ENSSSAG00000080558
	ENSSSAG00000080578
	ENSSSAG00000080749
	ENSSSAG00000080939
	ENSSSAG00000080968
	ENSSSAG00000081050
	ENSSSAG00000081069
	ENSSSAG00000081347
	ENSSSAG00000081705
	ENSSSAG00000081990
	ENSSSAG00000082398
	ENSSSAG00000082404
	ENSSSAG00000082668
	ENSSSAG00000082787
	ENSSSAG00000083221
	ENSSSAG00000083891
	ENSSSAG00000083966
	ENSSSAG00000083983
	ENSSSAG00000084562
	ENSSSAG00000084769
	ENSSSAG00000085388
	ENSSSAG00000087159
	ENSSSAG00000088151
	ENSSSAG00000088697
	ENSSSAG00000088714
	ENSSSAG00000089396
	ENSSSAG00000090480
	ENSSSAG00000091414
	ENSSSAG00000092217
	ENSSSAG00000093647
	ENSSSAG00000093701
	ENSSSAG00000093937
	ENSSSAG00000094277
	ENSSSAG00000095525
	ENSSSAG00000095568
	ENSSSAG00000096197
	ENSSSAG00000096200
	ENSSSAG00000096683
	ENSSSAG00000096808
	ENSSSAG00000097267
	ENSSSAG00000097433
	ENSSSAG00000097582
	ENSSSAG00000098188
	ENSSSAG00000098200
	ENSSSAG00000098269
	ENSSSAG00000099048
	ENSSSAG00000099506
	ENSSSAG00000099566
	ENSSSAG00000099903
	ENSSSAG00000100079
	ENSSSAG00000100366
	ENSSSAG00000100660
	ENSSSAG00000100825
	ENSSSAG00000100827
	ENSSSAG00000101335
	ENSSSAG00000102114
	ENSSSAG00000102432
	ENSSSAG00000102629
	ENSSSAG00000102697
	ENSSSAG00000103063
	ENSSSAG00000103095
	ENSSSAG00000104116
	ENSSSAG00000104155
	ENSSSAG00000104479
	ENSSSAG00000104700
	ENSSSAG00000105876
	ENSSSAG00000106562
	ENSSSAG00000107267
	ENSSSAG00000109002
	ENSSSAG00000109190
	ENSSSAG00000109807
	ENSSSAG00000109933
	ENSSSAG00000109935
	ENSSSAG00000110532
	ENSSSAG00000111017
	ENSSSAG00000111159
	ENSSSAG00000111507
	ENSSSAG00000113260
	ENSSSAG00000114059
	ENSSSAG00000114224
	ENSSSAG00000114541
	ENSSSAG00000115315
	ENSSSAG00000115429
	ENSSSAG00000116292
	ENSSSAG00000116615
	ENSSSAG00000117113
	ENSSSAG00000117686
	ENSSSAG00000118027
	ENSSSAG00000118060
	ENSSSAG00000118166
	ENSSSAG00000118662
	ENSSSAG00000118903
	ENSSSAG00000119075
	ENSSSAG00000119433
	ENSSSAG00000120163
	ENSSSAG00000120848
	ENSSSAG00000121432
	ENSSSAG00000121992
920dd 08:00 vs 00:00	ENSSSAG00000000097
	ENSSSAG00000000205
	ENSSSAG00000000242
	ENSSSAG00000000691
	ENSSSAG00000000716
	ENSSSAG00000000844
	ENSSSAG00000000881
	ENSSSAG00000000885
	ENSSSAG00000000897
	ENSSSAG00000000976
	ENSSSAG00000001222
	ENSSSAG00000001473
	ENSSSAG00000001491
	ENSSSAG00000001558
	ENSSSAG00000001563
	ENSSSAG00000001614
	ENSSSAG00000001687
	ENSSSAG00000001739
	ENSSSAG00000001835	hlf.3
	ENSSSAG00000001846
	ENSSSAG00000001855
	ENSSSAG00000001914
	ENSSSAG00000001920
	ENSSSAG00000002175	hlf.4
	ENSSSAG00000002265
	ENSSSAG00000002291
	ENSSSAG00000002315
	ENSSSAG00000002479
	ENSSSAG00000002610
	ENSSSAG00000002660
	ENSSSAG00000002671
	ENSSSAG00000002698
	ENSSSAG00000002699
	ENSSSAG00000002804	per1b
	ENSSSAG00000002956
	ENSSSAG00000003153	nr1d1a
	ENSSSAG00000003352
	ENSSSAG00000003866
	ENSSSAG00000004251
	ENSSSAG00000004308
	ENSSSAG00000004449
	ENSSSAG00000004471
	ENSSSAG00000004574
	ENSSSAG00000004583
	ENSSSAG00000004587
	ENSSSAG00000005289
	ENSSSAG00000005455
	ENSSSAG00000005971
	ENSSSAG00000006006
	ENSSSAG00000006023
	ENSSSAG00000006070
	ENSSSAG00000006430
	ENSSSAG00000006479
	ENSSSAG00000006683
	ENSSSAG00000006885
	ENSSSAG00000007003
	ENSSSAG00000007047
	ENSSSAG00000007512
	ENSSSAG00000007687
	ENSSSAG00000007744
	ENSSSAG00000007888
	ENSSSAG00000007969
	ENSSSAG00000008209
	ENSSSAG00000008256
	ENSSSAG00000008424
	ENSSSAG00000008498
	ENSSSAG00000008598
	ENSSSAG00000009220
	ENSSSAG00000009241
	ENSSSAG00000009332
	ENSSSAG00000009462
	ENSSSAG00000009623
	ENSSSAG00000009933
	ENSSSAG00000010230
	ENSSSAG00000010373
	ENSSSAG00000010802
	ENSSSAG00000017975
	ENSSSAG00000020900
	ENSSSAG00000023386
	ENSSSAG00000024626
	ENSSSAG00000026891
	ENSSSAG00000027885
	ENSSSAG00000031099
	ENSSSAG00000035097
	ENSSSAG00000038024
	ENSSSAG00000038288
	ENSSSAG00000040013
	ENSSSAG00000040045
	ENSSSAG00000040050
	ENSSSAG00000040294
	ENSSSAG00000040356
	ENSSSAG00000040524
	ENSSSAG00000040602
	ENSSSAG00000040959
	ENSSSAG00000040987
	ENSSSAG00000040993
	ENSSSAG00000040996
	ENSSSAG00000040997
	ENSSSAG00000041206
	ENSSSAG00000041322
	ENSSSAG00000041337
	ENSSSAG00000041675
	ENSSSAG00000041902
	ENSSSAG00000041948
	ENSSSAG00000042611
	ENSSSAG00000042832
	ENSSSAG00000043255
	ENSSSAG00000043542	dec2.2
	ENSSSAG00000043615
	ENSSSAG00000043633
	ENSSSAG00000043688
	ENSSSAG00000043938
	ENSSSAG00000043940
	ENSSSAG00000044057
	ENSSSAG00000044210
	ENSSSAG00000044748
	ENSSSAG00000044827
	ENSSSAG00000044924
	ENSSSAG00000044930
	ENSSSAG00000044953
	ENSSSAG00000045173
	ENSSSAG00000045177
	ENSSSAG00000045560
	ENSSSAG00000045892
	ENSSSAG00000046064
	ENSSSAG00000046108
	ENSSSAG00000046173
	ENSSSAG00000046777
	ENSSSAG00000046984
	ENSSSAG00000047776
	ENSSSAG00000047786
	ENSSSAG00000048246
	ENSSSAG00000048702
	ENSSSAG00000048877
	ENSSSAG00000048882
	ENSSSAG00000049729
	ENSSSAG00000049896
	ENSSSAG00000049935
	ENSSSAG00000051601
	ENSSSAG00000052244
	ENSSSAG00000052259
	ENSSSAG00000052777
	ENSSSAG00000053182
	ENSSSAG00000053472
	ENSSSAG00000053535
	ENSSSAG00000054056
	ENSSSAG00000054104
	ENSSSAG00000054552
	ENSSSAG00000054661
	ENSSSAG00000054706
	ENSSSAG00000054893
	ENSSSAG00000054921
	ENSSSAG00000054937
	ENSSSAG00000055190
	ENSSSAG00000055483
	ENSSSAG00000056032
	ENSSSAG00000056089
	ENSSSAG00000056139
	ENSSSAG00000056160
	ENSSSAG00000056346
	ENSSSAG00000056503
	ENSSSAG00000056633
	ENSSSAG00000056748
	ENSSSAG00000057028
	ENSSSAG00000057147
	ENSSSAG00000057150
	ENSSSAG00000057551
[truncated: 653 more rows]
