# Supplementary material for: Onset of circadian rhythmicity in the brain of Atlantic salmon is linked to exogenous feeding
Source: PLoS One. 2024 Nov 15;19(11):e0312911. doi: 10.1371/journal.pone.0312911 (PMC11567551; doi:10.1371/journal.pone.0312911)
Supplement: S11 Table — GO terms sorted by up- and downregulation within the classes of biological process, molecular function, and cellular component. The comparisons are divided by the conditions All samples together (720 dd vs 920 dd), Light samples (720 dd vs 920 dd) and Dark samples (720 dd vs 920 dd). (XLSX) [file pone.0312911.s018.xlsx]

## Sheet: Sheet1
Condition, All samples togheter (720 vs 920 dd)	ID	Description	GeneRatio	BgRatio	pvalue	p.adjust	qvalue	geneID	Count		Condition, Light samples (720 vs 920 dd)	ID	Description	GeneRatio	BgRatio	pvalue	p.adjust	qvalue	geneID	Count		Condition, Dark samples (720 vs 920 dd)	ID	Description	GeneRatio	BgRatio	pvalue	p.adjust	qvalue	geneID	Count
Up at 920 dd Biological process	GO:0006091	generation of precursor metabolites and energy	162/6458	219/17392	7.52839209524547e-29	1.17819336290592e-25	9.62841725865605e-26	ENSSSAG00000000909/ENSSSAG00000001006/ENSSSAG00000001433/ENSSSAG00000001563/ENSSSAG00000001906/ENSSSAG00000001960/ENSSSAG00000002315/ENSSSAG00000002459/ENSSSAG00000003591/ENSSSAG00000005073/ENSSSAG00000006051/ENSSSAG00000006514/ENSSSAG00000006683/ENSSSAG00000007455/ENSSSAG00000007618/ENSSSAG00000007744/ENSSSAG00000007758/ENSSSAG00000007961/ENSSSAG00000008141/ENSSSAG00000008143/ENSSSAG00000008206/…	162		Up at 920 dd Biological process	GO:0006091	generation of precursor metabolites and energy	159/6147	219/17394	1.48065926373328e-29	2.31575108847884e-26	1.90927115586659e-26	ENSSSAG00000000909/ENSSSAG00000001006/ENSSSAG00000001563/ENSSSAG00000001906/ENSSSAG00000001960/ENSSSAG00000002315/ENSSSAG00000002459/ENSSSAG00000003591/ENSSSAG00000005073/ENSSSAG00000006051/ENSSSAG00000006514/ENSSSAG00000006683/ENSSSAG00000007455/ENSSSAG00000007618/ENSSSAG00000007744/ENSSSAG00000007758/ENSSSAG00000007961/ENSSSAG00000008141/ENSSSAG00000008143/ENSSSAG00000008206/ENSSSAG00000009477/…	159		Up at 920 dd Biological process	GO:0006091	generation of precursor metabolites and energy	137/4475	220/17401	1.66018627178785e-30	1.66345696859784e-27	1.3733613232697e-27	ENSSSAG00000001006/ENSSSAG00000001433/ENSSSAG00000001563/ENSSSAG00000001906/ENSSSAG00000001960/ENSSSAG00000002315/ENSSSAG00000002459/ENSSSAG00000003591/ENSSSAG00000005073/ENSSSAG00000006514/ENSSSAG00000006683/ENSSSAG00000007455/ENSSSAG00000007618/ENSSSAG00000007961/ENSSSAG00000008141/ENSSSAG00000008143/ENSSSAG00000008206/ENSSSAG00000009477/ENSSSAG00000009506/ENSSSAG00000010173/ENSSSAG00000010302/…	137
	GO:0045333	cellular respiration	92/6458	104/17392	1.31203493004925e-27	9.16942486610667e-25	7.49342607184772e-25	ENSSSAG00000000909/ENSSSAG00000001433/ENSSSAG00000001906/ENSSSAG00000002315/ENSSSAG00000003591/ENSSSAG00000007455/ENSSSAG00000007961/ENSSSAG00000008143/ENSSSAG00000009477/ENSSSAG00000009506/ENSSSAG00000010173/ENSSSAG00000010302/ENSSSAG00000024596/ENSSSAG00000028652/ENSSSAG00000038397/ENSSSAG00000038671/ENSSSAG00000038885/ENSSSAG00000039596/ENSSSAG00000039712/ENSSSAG00000040757/ENSSSAG00000040855/…	92			GO:0045333	cellular respiration	89/6147	104/17394	3.35851685370876e-26	2.62636017960025e-23	2.16535955041749e-23	ENSSSAG00000000909/ENSSSAG00000001906/ENSSSAG00000002315/ENSSSAG00000003591/ENSSSAG00000007455/ENSSSAG00000007961/ENSSSAG00000008143/ENSSSAG00000009477/ENSSSAG00000009506/ENSSSAG00000010173/ENSSSAG00000010302/ENSSSAG00000024596/ENSSSAG00000028652/ENSSSAG00000038397/ENSSSAG00000038671/ENSSSAG00000038885/ENSSSAG00000039596/ENSSSAG00000039712/ENSSSAG00000040855/ENSSSAG00000041206/ENSSSAG00000041369/…	89			GO:0046034	ATP metabolic process	104/4475	147/17401	2.15473700595576e-30	1.66345696859784e-27	1.3733613232697e-27	ENSSSAG00000000691/ENSSSAG00000001006/ENSSSAG00000001433/ENSSSAG00000001563/ENSSSAG00000001960/ENSSSAG00000002887/ENSSSAG00000006683/ENSSSAG00000006812/ENSSSAG00000007100/ENSSSAG00000007320/ENSSSAG00000007618/ENSSSAG00000008206/ENSSSAG00000009477/ENSSSAG00000009506/ENSSSAG00000024596/ENSSSAG00000028652/ENSSSAG00000038397/ENSSSAG00000038629/ENSSSAG00000039718/ENSSSAG00000040415/ENSSSAG00000040855/…	104
	GO:0015980	energy derivation by oxidation of organic compounds	109/6458	131/17392	1.75771722672971e-27	9.16942486610667e-25	7.49342607184772e-25	ENSSSAG00000000909/ENSSSAG00000001433/ENSSSAG00000001906/ENSSSAG00000002315/ENSSSAG00000002459/ENSSSAG00000003591/ENSSSAG00000005073/ENSSSAG00000007455/ENSSSAG00000007961/ENSSSAG00000008141/ENSSSAG00000008143/ENSSSAG00000009477/ENSSSAG00000009506/ENSSSAG00000010173/ENSSSAG00000010302/ENSSSAG00000024596/ENSSSAG00000028652/ENSSSAG00000038397/ENSSSAG00000038671/ENSSSAG00000038885/ENSSSAG00000039596/…	109			GO:0015980	energy derivation by oxidation of organic compounds	105/6147	131/17394	6.40145685891912e-26	3.33729284244983e-23	2.75150338672839e-23	ENSSSAG00000000909/ENSSSAG00000001906/ENSSSAG00000002315/ENSSSAG00000002459/ENSSSAG00000003591/ENSSSAG00000005073/ENSSSAG00000007455/ENSSSAG00000007961/ENSSSAG00000008141/ENSSSAG00000008143/ENSSSAG00000009477/ENSSSAG00000009506/ENSSSAG00000010173/ENSSSAG00000010302/ENSSSAG00000024596/ENSSSAG00000028652/ENSSSAG00000038397/ENSSSAG00000038671/ENSSSAG00000038885/ENSSSAG00000039596/ENSSSAG00000039712/…	105			GO:0015980	energy derivation by oxidation of organic compounds	94/4475	132/17401	5.97876072925445e-28	3.07706885532295e-25	2.54044885723759e-25	ENSSSAG00000001433/ENSSSAG00000001906/ENSSSAG00000002315/ENSSSAG00000002459/ENSSSAG00000003591/ENSSSAG00000005073/ENSSSAG00000007455/ENSSSAG00000007961/ENSSSAG00000008141/ENSSSAG00000008143/ENSSSAG00000009477/ENSSSAG00000009506/ENSSSAG00000010173/ENSSSAG00000010302/ENSSSAG00000024596/ENSSSAG00000028652/ENSSSAG00000038397/ENSSSAG00000038671/ENSSSAG00000038885/ENSSSAG00000039596/ENSSSAG00000040855/…	94
	GO:0046034	ATP metabolic process	116/6458	147/17392	3.19866826177312e-25	1.25147895741873e-22	1.02273208896167e-22	ENSSSAG00000000691/ENSSSAG00000001006/ENSSSAG00000001433/ENSSSAG00000001563/ENSSSAG00000001960/ENSSSAG00000002781/ENSSSAG00000002887/ENSSSAG00000004542/ENSSSAG00000006683/ENSSSAG00000006812/ENSSSAG00000007100/ENSSSAG00000007320/ENSSSAG00000007618/ENSSSAG00000007744/ENSSSAG00000008206/ENSSSAG00000009477/ENSSSAG00000009506/ENSSSAG00000024596/ENSSSAG00000028652/ENSSSAG00000038397/ENSSSAG00000038629/…	116			GO:0046034	ATP metabolic process	114/6147	147/17394	1.02087932552411e-25	3.99163816279928e-23	3.29099256254483e-23	ENSSSAG00000000691/ENSSSAG00000001006/ENSSSAG00000001563/ENSSSAG00000001960/ENSSSAG00000002781/ENSSSAG00000002887/ENSSSAG00000004542/ENSSSAG00000006683/ENSSSAG00000006812/ENSSSAG00000007100/ENSSSAG00000007320/ENSSSAG00000007618/ENSSSAG00000007744/ENSSSAG00000008206/ENSSSAG00000009477/ENSSSAG00000009506/ENSSSAG00000011384/ENSSSAG00000024596/ENSSSAG00000028652/ENSSSAG00000038397/ENSSSAG00000038629/…	114			GO:0045333	cellular respiration	79/4475	104/17401	8.35043726014723e-27	3.22326878241683e-24	2.66115250579955e-24	ENSSSAG00000001433/ENSSSAG00000001906/ENSSSAG00000002315/ENSSSAG00000003591/ENSSSAG00000007455/ENSSSAG00000007961/ENSSSAG00000008143/ENSSSAG00000009477/ENSSSAG00000009506/ENSSSAG00000010173/ENSSSAG00000010302/ENSSSAG00000024596/ENSSSAG00000028652/ENSSSAG00000038397/ENSSSAG00000038671/ENSSSAG00000038885/ENSSSAG00000039596/ENSSSAG00000040855/ENSSSAG00000041206/ENSSSAG00000041369/ENSSSAG00000042889/…	79
	GO:0009060	aerobic respiration	82/6458	93/17392	1.59359944060815e-24	4.98796624910351e-22	4.07625962176611e-22	ENSSSAG00000000909/ENSSSAG00000001433/ENSSSAG00000001906/ENSSSAG00000002315/ENSSSAG00000003591/ENSSSAG00000007455/ENSSSAG00000008143/ENSSSAG00000009477/ENSSSAG00000009506/ENSSSAG00000010173/ENSSSAG00000010302/ENSSSAG00000024596/ENSSSAG00000028652/ENSSSAG00000038397/ENSSSAG00000038671/ENSSSAG00000039596/ENSSSAG00000039712/ENSSSAG00000040757/ENSSSAG00000040855/ENSSSAG00000041206/ENSSSAG00000041369/…	82			GO:0009060	aerobic respiration	80/6147	93/17394	5.40031571631146e-24	1.68921875606222e-21	1.39271300052243e-21	ENSSSAG00000000909/ENSSSAG00000001906/ENSSSAG00000002315/ENSSSAG00000003591/ENSSSAG00000007455/ENSSSAG00000008143/ENSSSAG00000009477/ENSSSAG00000009506/ENSSSAG00000010173/ENSSSAG00000010302/ENSSSAG00000024596/ENSSSAG00000028652/ENSSSAG00000038397/ENSSSAG00000038671/ENSSSAG00000039596/ENSSSAG00000039712/ENSSSAG00000040855/ENSSSAG00000041206/ENSSSAG00000041369/ENSSSAG00000042889/ENSSSAG00000043068/…	80			GO:0009060	aerobic respiration	73/4475	93/17401	1.88990331683464e-26	5.83602144238538e-24	4.81825877197211e-24	ENSSSAG00000001433/ENSSSAG00000001906/ENSSSAG00000002315/ENSSSAG00000003591/ENSSSAG00000007455/ENSSSAG00000008143/ENSSSAG00000009477/ENSSSAG00000009506/ENSSSAG00000010173/ENSSSAG00000010302/ENSSSAG00000024596/ENSSSAG00000028652/ENSSSAG00000038397/ENSSSAG00000038671/ENSSSAG00000039596/ENSSSAG00000040855/ENSSSAG00000041206/ENSSSAG00000041369/ENSSSAG00000042889/ENSSSAG00000043068/ENSSSAG00000043149/…	73
	GO:0022900	electron transport chain	64/6458	72/17392	7.73192569838629e-20	2.01674395299576e-17	1.64812100412971e-17	ENSSSAG00000001433/ENSSSAG00000006051/ENSSSAG00000009477/ENSSSAG00000009506/ENSSSAG00000024596/ENSSSAG00000028652/ENSSSAG00000038397/ENSSSAG00000039712/ENSSSAG00000040164/ENSSSAG00000040757/ENSSSAG00000040855/ENSSSAG00000041206/ENSSSAG00000041369/ENSSSAG00000042889/ENSSSAG00000044349/ENSSSAG00000044798/ENSSSAG00000045165/ENSSSAG00000047957/ENSSSAG00000047999/ENSSSAG00000049919/ENSSSAG00000050131/…	64			GO:0022900	electron transport chain	61/6147	72/17394	6.55945783211831e-18	1.70983200823884e-15	1.40970804286753e-15	ENSSSAG00000006051/ENSSSAG00000009477/ENSSSAG00000009506/ENSSSAG00000024596/ENSSSAG00000028652/ENSSSAG00000038397/ENSSSAG00000039712/ENSSSAG00000040164/ENSSSAG00000040855/ENSSSAG00000041206/ENSSSAG00000041369/ENSSSAG00000042889/ENSSSAG00000044349/ENSSSAG00000044798/ENSSSAG00000045165/ENSSSAG00000047957/ENSSSAG00000047999/ENSSSAG00000049919/ENSSSAG00000050131/ENSSSAG00000050777/ENSSSAG00000051373/…	61			GO:0022900	electron transport chain	57/4475	72/17401	2.83979441757824e-21	7.30773763456799e-19	6.03331761348639e-19	ENSSSAG00000001433/ENSSSAG00000009477/ENSSSAG00000009506/ENSSSAG00000024596/ENSSSAG00000028652/ENSSSAG00000038397/ENSSSAG00000040164/ENSSSAG00000040855/ENSSSAG00000041206/ENSSSAG00000041369/ENSSSAG00000042889/ENSSSAG00000044349/ENSSSAG00000044798/ENSSSAG00000045165/ENSSSAG00000047957/ENSSSAG00000047999/ENSSSAG00000049919/ENSSSAG00000050131/ENSSSAG00000050777/ENSSSAG00000051373/ENSSSAG00000051568/…	57
	GO:0022904	respiratory electron transport chain	48/6458	52/17392	8.95484948596961e-17	2.00204849222035e-14	1.63611159781249e-14	ENSSSAG00000001433/ENSSSAG00000009477/ENSSSAG00000009506/ENSSSAG00000024596/ENSSSAG00000028652/ENSSSAG00000038397/ENSSSAG00000039712/ENSSSAG00000040757/ENSSSAG00000040855/ENSSSAG00000041206/ENSSSAG00000042889/ENSSSAG00000044349/ENSSSAG00000044798/ENSSSAG00000045165/ENSSSAG00000047957/ENSSSAG00000047999/ENSSSAG00000049919/ENSSSAG00000050131/ENSSSAG00000050777/ENSSSAG00000051373/ENSSSAG00000052502/…	48			GO:0009150	purine ribonucleotide metabolic process	133/6147	215/17394	1.59787173260455e-15	3.57010198541932e-13	2.94344792848207e-13	ENSSSAG00000000891/ENSSSAG00000001006/ENSSSAG00000001368/ENSSSAG00000001563/ENSSSAG00000001783/ENSSSAG00000001960/ENSSSAG00000002150/ENSSSAG00000002610/ENSSSAG00000002781/ENSSSAG00000002887/ENSSSAG00000003104/ENSSSAG00000003683/ENSSSAG00000003782/ENSSSAG00000004542/ENSSSAG00000004802/ENSSSAG00000005859/ENSSSAG00000006683/ENSSSAG00000006812/ENSSSAG00000007100/ENSSSAG00000007317/ENSSSAG00000007320/…	133			GO:0006119	oxidative phosphorylation	43/4475	50/17401	5.02646426066062e-19	1.10869440263714e-16	9.15345596941356e-17	ENSSSAG00000001433/ENSSSAG00000009477/ENSSSAG00000009506/ENSSSAG00000024596/ENSSSAG00000028652/ENSSSAG00000038397/ENSSSAG00000040855/ENSSSAG00000041206/ENSSSAG00000041369/ENSSSAG00000042889/ENSSSAG00000044349/ENSSSAG00000044798/ENSSSAG00000045165/ENSSSAG00000047957/ENSSSAG00000047999/ENSSSAG00000049919/ENSSSAG00000050131/ENSSSAG00000050777/ENSSSAG00000051373/ENSSSAG00000052502/ENSSSAG00000053624/…	43
	GO:0006119	oxidative phosphorylation	46/6458	50/17392	5.58455753454227e-16	1.09247906769483e-13	8.92794395324849e-14	ENSSSAG00000001433/ENSSSAG00000009477/ENSSSAG00000009506/ENSSSAG00000024596/ENSSSAG00000028652/ENSSSAG00000038397/ENSSSAG00000039712/ENSSSAG00000040757/ENSSSAG00000040855/ENSSSAG00000041206/ENSSSAG00000041369/ENSSSAG00000042889/ENSSSAG00000044349/ENSSSAG00000044798/ENSSSAG00000045165/ENSSSAG00000047957/ENSSSAG00000047999/ENSSSAG00000049919/ENSSSAG00000050131/ENSSSAG00000050777/ENSSSAG00000051373/…	46			GO:0009259	ribonucleotide metabolic process	136/6147	225/17394	1.09994162714428e-14	2.15038588106706e-12	1.77293222796282e-12	ENSSSAG00000000891/ENSSSAG00000001006/ENSSSAG00000001368/ENSSSAG00000001563/ENSSSAG00000001783/ENSSSAG00000001960/ENSSSAG00000002150/ENSSSAG00000002610/ENSSSAG00000002781/ENSSSAG00000002887/ENSSSAG00000003104/ENSSSAG00000003683/ENSSSAG00000003782/ENSSSAG00000004542/ENSSSAG00000004802/ENSSSAG00000005859/ENSSSAG00000006683/ENSSSAG00000006812/ENSSSAG00000007100/ENSSSAG00000007317/ENSSSAG00000007320/…	136			GO:0042773	ATP synthesis coupled electron transport	41/4475	48/17401	5.69150571291083e-18	1.09846060259179e-15	9.06896502412502e-16	ENSSSAG00000001433/ENSSSAG00000009477/ENSSSAG00000009506/ENSSSAG00000024596/ENSSSAG00000028652/ENSSSAG00000038397/ENSSSAG00000040855/ENSSSAG00000041206/ENSSSAG00000042889/ENSSSAG00000044349/ENSSSAG00000044798/ENSSSAG00000045165/ENSSSAG00000047957/ENSSSAG00000047999/ENSSSAG00000049919/ENSSSAG00000050131/ENSSSAG00000050777/ENSSSAG00000051373/ENSSSAG00000052502/ENSSSAG00000057888/ENSSSAG00000059829/…	41
	GO:0042773	ATP synthesis coupled electron transport	44/6458	48/17392	3.45835026225246e-15	6.01368684491677e-13	4.9144977410956e-13	ENSSSAG00000001433/ENSSSAG00000009477/ENSSSAG00000009506/ENSSSAG00000024596/ENSSSAG00000028652/ENSSSAG00000038397/ENSSSAG00000039712/ENSSSAG00000040757/ENSSSAG00000040855/ENSSSAG00000041206/ENSSSAG00000042889/ENSSSAG00000044349/ENSSSAG00000044798/ENSSSAG00000045165/ENSSSAG00000047957/ENSSSAG00000047999/ENSSSAG00000049919/ENSSSAG00000050131/ENSSSAG00000050777/ENSSSAG00000051373/ENSSSAG00000052502/…	44			GO:0006119	oxidative phosphorylation	44/6147	50/17394	1.52675955804989e-14	2.56752301501692e-12	2.11684997536393e-12	ENSSSAG00000009477/ENSSSAG00000009506/ENSSSAG00000024596/ENSSSAG00000028652/ENSSSAG00000038397/ENSSSAG00000039712/ENSSSAG00000040855/ENSSSAG00000041206/ENSSSAG00000041369/ENSSSAG00000042889/ENSSSAG00000044349/ENSSSAG00000044798/ENSSSAG00000045165/ENSSSAG00000047957/ENSSSAG00000047999/ENSSSAG00000049919/ENSSSAG00000050131/ENSSSAG00000050777/ENSSSAG00000051373/ENSSSAG00000052502/ENSSSAG00000053624/…	44			GO:0022904	respiratory electron transport chain	43/4475	52/17401	1.04338384424798e-17	1.78998295057653e-15	1.47782202968924e-15	ENSSSAG00000001433/ENSSSAG00000009477/ENSSSAG00000009506/ENSSSAG00000024596/ENSSSAG00000028652/ENSSSAG00000038397/ENSSSAG00000040855/ENSSSAG00000041206/ENSSSAG00000042889/ENSSSAG00000044349/ENSSSAG00000044798/ENSSSAG00000045165/ENSSSAG00000047957/ENSSSAG00000047999/ENSSSAG00000049919/ENSSSAG00000050131/ENSSSAG00000050777/ENSSSAG00000051373/ENSSSAG00000052502/ENSSSAG00000057888/ENSSSAG00000059829/…	43
	GO:0009150	purine ribonucleotide metabolic process	135/6458	215/17392	1.5513326997618e-14	2.4019949602973e-12	1.96295535682611e-12	ENSSSAG00000000891/ENSSSAG00000001006/ENSSSAG00000001368/ENSSSAG00000001563/ENSSSAG00000001783/ENSSSAG00000001960/ENSSSAG00000002150/ENSSSAG00000002610/ENSSSAG00000002781/ENSSSAG00000002887/ENSSSAG00000003104/ENSSSAG00000003683/ENSSSAG00000003782/ENSSSAG00000004542/ENSSSAG00000004802/ENSSSAG00000005859/ENSSSAG00000006683/ENSSSAG00000006812/ENSSSAG00000007100/ENSSSAG00000007317/ENSSSAG00000007320/…	135			GO:0006163	purine nucleotide metabolic process	137/6147	228/17394	1.70933373366385e-14	2.56752301501692e-12	2.11684997536393e-12	ENSSSAG00000000891/ENSSSAG00000001006/ENSSSAG00000001368/ENSSSAG00000001563/ENSSSAG00000001783/ENSSSAG00000001960/ENSSSAG00000002150/ENSSSAG00000002610/ENSSSAG00000002781/ENSSSAG00000002887/ENSSSAG00000003104/ENSSSAG00000003683/ENSSSAG00000003782/ENSSSAG00000004542/ENSSSAG00000004802/ENSSSAG00000005859/ENSSSAG00000006683/ENSSSAG00000006812/ENSSSAG00000007100/ENSSSAG00000007317/ENSSSAG00000007320/…	137			GO:0019646	aerobic electron transport chain	37/4475	43/17401	1.47811205078648e-16	2.07473182401302e-14	1.71291262536117e-14	ENSSSAG00000001433/ENSSSAG00000009477/ENSSSAG00000009506/ENSSSAG00000024596/ENSSSAG00000028652/ENSSSAG00000038397/ENSSSAG00000040855/ENSSSAG00000044798/ENSSSAG00000045165/ENSSSAG00000047957/ENSSSAG00000047999/ENSSSAG00000049919/ENSSSAG00000050131/ENSSSAG00000050777/ENSSSAG00000051373/ENSSSAG00000052502/ENSSSAG00000057888/ENSSSAG00000059829/ENSSSAG00000064179/ENSSSAG00000064607/ENSSSAG00000067928/…	37
	GO:0019646	aerobic electron transport chain	40/6458	43/17392	1.84178527307142e-14	2.4019949602973e-12	1.96295535682611e-12	ENSSSAG00000001433/ENSSSAG00000009477/ENSSSAG00000009506/ENSSSAG00000024596/ENSSSAG00000028652/ENSSSAG00000038397/ENSSSAG00000039712/ENSSSAG00000040757/ENSSSAG00000040855/ENSSSAG00000044798/ENSSSAG00000045165/ENSSSAG00000047957/ENSSSAG00000047999/ENSSSAG00000049919/ENSSSAG00000050131/ENSSSAG00000050777/ENSSSAG00000051373/ENSSSAG00000052502/ENSSSAG00000057888/ENSSSAG00000059829/ENSSSAG00000064179/…	40			GO:0019693	ribose phosphate metabolic process	136/6147	226/17394	1.80580263204515e-14	2.56752301501692e-12	2.11684997536393e-12	ENSSSAG00000000891/ENSSSAG00000001006/ENSSSAG00000001368/ENSSSAG00000001563/ENSSSAG00000001783/ENSSSAG00000001960/ENSSSAG00000002150/ENSSSAG00000002610/ENSSSAG00000002781/ENSSSAG00000002887/ENSSSAG00000003104/ENSSSAG00000003683/ENSSSAG00000003782/ENSSSAG00000004542/ENSSSAG00000004802/ENSSSAG00000005859/ENSSSAG00000006683/ENSSSAG00000006812/ENSSSAG00000007100/ENSSSAG00000007317/ENSSSAG00000007320/…	136			GO:0042775	mitochondrial ATP synthesis coupled electron transport	37/4475	43/17401	1.47811205078648e-16	2.07473182401302e-14	1.71291262536117e-14	ENSSSAG00000001433/ENSSSAG00000009477/ENSSSAG00000009506/ENSSSAG00000024596/ENSSSAG00000028652/ENSSSAG00000038397/ENSSSAG00000040855/ENSSSAG00000044798/ENSSSAG00000045165/ENSSSAG00000047957/ENSSSAG00000047999/ENSSSAG00000049919/ENSSSAG00000050131/ENSSSAG00000050777/ENSSSAG00000051373/ENSSSAG00000052502/ENSSSAG00000057888/ENSSSAG00000059829/ENSSSAG00000064179/ENSSSAG00000064607/ENSSSAG00000067928/…	37
	GO:0042775	mitochondrial ATP synthesis coupled electron transport	40/6458	43/17392	1.84178527307142e-14	2.4019949602973e-12	1.96295535682611e-12	ENSSSAG00000001433/ENSSSAG00000009477/ENSSSAG00000009506/ENSSSAG00000024596/ENSSSAG00000028652/ENSSSAG00000038397/ENSSSAG00000039712/ENSSSAG00000040757/ENSSSAG00000040855/ENSSSAG00000044798/ENSSSAG00000045165/ENSSSAG00000047957/ENSSSAG00000047999/ENSSSAG00000049919/ENSSSAG00000050131/ENSSSAG00000050777/ENSSSAG00000051373/ENSSSAG00000052502/ENSSSAG00000057888/ENSSSAG00000059829/ENSSSAG00000064179/…	40			GO:0022904	respiratory electron transport chain	45/6147	52/17394	2.96377361358451e-14	3.86278494303848e-12	3.18475673389564e-12	ENSSSAG00000009477/ENSSSAG00000009506/ENSSSAG00000024596/ENSSSAG00000028652/ENSSSAG00000038397/ENSSSAG00000039712/ENSSSAG00000040855/ENSSSAG00000041206/ENSSSAG00000042889/ENSSSAG00000044349/ENSSSAG00000044798/ENSSSAG00000045165/ENSSSAG00000047957/ENSSSAG00000047999/ENSSSAG00000049919/ENSSSAG00000050131/ENSSSAG00000050777/ENSSSAG00000051373/ENSSSAG00000052502/ENSSSAG00000057888/ENSSSAG00000059829/…	45			GO:0009117	nucleotide metabolic process	148/4475	315/17401	1.95833527277655e-16	2.51972471763915e-14	2.08030176783544e-14	ENSSSAG00000000891/ENSSSAG00000001006/ENSSSAG00000001106/ENSSSAG00000001563/ENSSSAG00000001783/ENSSSAG00000001960/ENSSSAG00000002150/ENSSSAG00000002610/ENSSSAG00000002887/ENSSSAG00000003104/ENSSSAG00000003683/ENSSSAG00000003782/ENSSSAG00000004700/ENSSSAG00000004802/ENSSSAG00000005859/ENSSSAG00000006683/ENSSSAG00000006812/ENSSSAG00000007100/ENSSSAG00000007317/ENSSSAG00000007320/ENSSSAG00000007618/…	148
	GO:0009117	nucleotide metabolic process	183/6458	315/17392	2.17141324486174e-14	2.61404748323740e-12	2.13624865790042e-12	ENSSSAG00000000891/ENSSSAG00000001006/ENSSSAG00000001106/ENSSSAG00000001368/ENSSSAG00000001563/ENSSSAG00000001783/ENSSSAG00000001960/ENSSSAG00000002150/ENSSSAG00000002610/ENSSSAG00000002781/ENSSSAG00000002887/ENSSSAG00000003104/ENSSSAG00000003683/ENSSSAG00000003782/ENSSSAG00000004542/ENSSSAG00000004700/ENSSSAG00000004802/ENSSSAG00000005859/ENSSSAG00000006683/ENSSSAG00000006812/ENSSSAG00000007100/…	183			GO:0042773	ATP synthesis coupled electron transport	42/6147	48/17394	9.55299223909686e-14	1.14929845091904e-11	9.47564007521754e-12	ENSSSAG00000009477/ENSSSAG00000009506/ENSSSAG00000024596/ENSSSAG00000028652/ENSSSAG00000038397/ENSSSAG00000039712/ENSSSAG00000040855/ENSSSAG00000041206/ENSSSAG00000042889/ENSSSAG00000044349/ENSSSAG00000044798/ENSSSAG00000045165/ENSSSAG00000047957/ENSSSAG00000047999/ENSSSAG00000049919/ENSSSAG00000050131/ENSSSAG00000050777/ENSSSAG00000051373/ENSSSAG00000052502/ENSSSAG00000057888/ENSSSAG00000059829/…	42			GO:0006753	nucleoside phosphate metabolic process	150/4475	324/17401	6.09446288986997e-16	7.23834669381479e-14	5.97602798350812e-14	ENSSSAG00000000891/ENSSSAG00000001006/ENSSSAG00000001106/ENSSSAG00000001563/ENSSSAG00000001783/ENSSSAG00000001960/ENSSSAG00000002150/ENSSSAG00000002610/ENSSSAG00000002887/ENSSSAG00000003104/ENSSSAG00000003683/ENSSSAG00000003782/ENSSSAG00000004700/ENSSSAG00000004802/ENSSSAG00000005859/ENSSSAG00000006683/ENSSSAG00000006812/ENSSSAG00000007100/ENSSSAG00000007317/ENSSSAG00000007320/ENSSSAG00000007618/…	150
	GO:0006753	nucleoside phosphate metabolic process	187/6458	324/17392	2.68688008310419e-14	3.00354809289861e-12	2.45455586539217e-12	ENSSSAG00000000891/ENSSSAG00000001006/ENSSSAG00000001106/ENSSSAG00000001368/ENSSSAG00000001563/ENSSSAG00000001783/ENSSSAG00000001960/ENSSSAG00000002150/ENSSSAG00000002610/ENSSSAG00000002781/ENSSSAG00000002887/ENSSSAG00000003104/ENSSSAG00000003683/ENSSSAG00000003782/ENSSSAG00000004542/ENSSSAG00000004700/ENSSSAG00000004802/ENSSSAG00000005859/ENSSSAG00000006683/ENSSSAG00000006812/ENSSSAG00000007100/…	187			GO:0009117	nucleotide metabolic process	175/6147	315/17394	1.22207997841818e-13	1.32601034634854e-11	1.09325795818883e-11	ENSSSAG00000000891/ENSSSAG00000001006/ENSSSAG00000001106/ENSSSAG00000001368/ENSSSAG00000001563/ENSSSAG00000001783/ENSSSAG00000001960/ENSSSAG00000002150/ENSSSAG00000002610/ENSSSAG00000002781/ENSSSAG00000002887/ENSSSAG00000003104/ENSSSAG00000003683/ENSSSAG00000003782/ENSSSAG00000004542/ENSSSAG00000004700/ENSSSAG00000004802/ENSSSAG00000005859/ENSSSAG00000006683/ENSSSAG00000006812/ENSSSAG00000007100/…	175			GO:0009150	purine ribonucleotide metabolic process	110/4475	215/17401	9.37656343635739e-16	1.03410099612399e-13	8.53760776047278e-14	ENSSSAG00000000891/ENSSSAG00000001006/ENSSSAG00000001563/ENSSSAG00000001783/ENSSSAG00000001960/ENSSSAG00000002150/ENSSSAG00000002610/ENSSSAG00000002887/ENSSSAG00000003104/ENSSSAG00000003683/ENSSSAG00000003782/ENSSSAG00000004802/ENSSSAG00000005859/ENSSSAG00000006683/ENSSSAG00000006812/ENSSSAG00000007100/ENSSSAG00000007317/ENSSSAG00000007320/ENSSSAG00000007618/ENSSSAG00000008206/ENSSSAG00000009542/…	110
	GO:0006163	purine nucleotide metabolic process	140/6458	228/17392	6.73870996103336e-14	7.03072072601147e-12	5.74563691414423e-12	ENSSSAG00000000891/ENSSSAG00000001006/ENSSSAG00000001368/ENSSSAG00000001563/ENSSSAG00000001783/ENSSSAG00000001960/ENSSSAG00000002150/ENSSSAG00000002610/ENSSSAG00000002781/ENSSSAG00000002887/ENSSSAG00000003104/ENSSSAG00000003683/ENSSSAG00000003782/ENSSSAG00000004542/ENSSSAG00000004802/ENSSSAG00000005859/ENSSSAG00000006683/ENSSSAG00000006812/ENSSSAG00000007100/ENSSSAG00000007317/ENSSSAG00000007320/…	140			GO:0006753	nucleoside phosphate metabolic process	179/6147	324/17394	1.27174905340333e-13	1.32601034634854e-11	1.09325795818883e-11	ENSSSAG00000000891/ENSSSAG00000001006/ENSSSAG00000001106/ENSSSAG00000001368/ENSSSAG00000001563/ENSSSAG00000001783/ENSSSAG00000001960/ENSSSAG00000002150/ENSSSAG00000002610/ENSSSAG00000002781/ENSSSAG00000002887/ENSSSAG00000003104/ENSSSAG00000003683/ENSSSAG00000003782/ENSSSAG00000004542/ENSSSAG00000004700/ENSSSAG00000004802/ENSSSAG00000005859/ENSSSAG00000006683/ENSSSAG00000006812/ENSSSAG00000007100/…	179			GO:0009259	ribonucleotide metabolic process	113/4475	225/17401	2.12979235664638e-15	2.19226626577467e-13	1.80994985536755e-13	ENSSSAG00000000891/ENSSSAG00000001006/ENSSSAG00000001563/ENSSSAG00000001783/ENSSSAG00000001960/ENSSSAG00000002150/ENSSSAG00000002610/ENSSSAG00000002887/ENSSSAG00000003104/ENSSSAG00000003683/ENSSSAG00000003782/ENSSSAG00000004802/ENSSSAG00000005859/ENSSSAG00000006683/ENSSSAG00000006812/ENSSSAG00000007100/ENSSSAG00000007317/ENSSSAG00000007320/ENSSSAG00000007618/ENSSSAG00000008206/ENSSSAG00000009542/…	113
	GO:0009259	ribonucleotide metabolic process	138/6458	225/17392	1.15392504226691e-13	1.12868293196732e-11	9.2238087260151e-12	ENSSSAG00000000891/ENSSSAG00000001006/ENSSSAG00000001368/ENSSSAG00000001563/ENSSSAG00000001783/ENSSSAG00000001960/ENSSSAG00000002150/ENSSSAG00000002610/ENSSSAG00000002781/ENSSSAG00000002887/ENSSSAG00000003104/ENSSSAG00000003683/ENSSSAG00000003782/ENSSSAG00000004542/ENSSSAG00000004802/ENSSSAG00000005859/ENSSSAG00000006683/ENSSSAG00000006812/ENSSSAG00000007100/ENSSSAG00000007317/ENSSSAG00000007320/…	138			GO:0072521	purine-containing compound metabolic process	141/6147	241/17394	1.40443142602583e-13	1.37283171894025e-11	1.13186085321161e-11	ENSSSAG00000000891/ENSSSAG00000001006/ENSSSAG00000001368/ENSSSAG00000001563/ENSSSAG00000001783/ENSSSAG00000001960/ENSSSAG00000002150/ENSSSAG00000002610/ENSSSAG00000002781/ENSSSAG00000002881/ENSSSAG00000002887/ENSSSAG00000003104/ENSSSAG00000003683/ENSSSAG00000003782/ENSSSAG00000004542/ENSSSAG00000004802/ENSSSAG00000005859/ENSSSAG00000006683/ENSSSAG00000006812/ENSSSAG00000007100/ENSSSAG00000007317/…	141			GO:0006163	purine nucleotide metabolic process	114/4475	228/17401	2.40866683155471e-15	2.3243634924503e-13	1.91901021908734e-13	ENSSSAG00000000891/ENSSSAG00000001006/ENSSSAG00000001563/ENSSSAG00000001783/ENSSSAG00000001960/ENSSSAG00000002150/ENSSSAG00000002610/ENSSSAG00000002887/ENSSSAG00000003104/ENSSSAG00000003683/ENSSSAG00000003782/ENSSSAG00000004802/ENSSSAG00000005859/ENSSSAG00000006683/ENSSSAG00000006812/ENSSSAG00000007100/ENSSSAG00000007317/ENSSSAG00000007320/ENSSSAG00000007618/ENSSSAG00000007869/ENSSSAG00000008206/…	114
	GO:0019693	ribose phosphate metabolic process	138/6458	226/17392	1.88469657376925e-13	1.73502949291111e-11	1.41789866076139e-11	ENSSSAG00000000891/ENSSSAG00000001006/ENSSSAG00000001368/ENSSSAG00000001563/ENSSSAG00000001783/ENSSSAG00000001960/ENSSSAG00000002150/ENSSSAG00000002610/ENSSSAG00000002781/ENSSSAG00000002887/ENSSSAG00000003104/ENSSSAG00000003683/ENSSSAG00000003782/ENSSSAG00000004542/ENSSSAG00000004802/ENSSSAG00000005859/ENSSSAG00000006683/ENSSSAG00000006812/ENSSSAG00000007100/ENSSSAG00000007317/ENSSSAG00000007320/…	138			GO:0019646	aerobic electron transport chain	38/6147	43/17394	7.48006038746391e-13	6.49934135888530e-11	5.35852279218906e-11	ENSSSAG00000009477/ENSSSAG00000009506/ENSSSAG00000024596/ENSSSAG00000028652/ENSSSAG00000038397/ENSSSAG00000039712/ENSSSAG00000040855/ENSSSAG00000044798/ENSSSAG00000045165/ENSSSAG00000047957/ENSSSAG00000047999/ENSSSAG00000049919/ENSSSAG00000050131/ENSSSAG00000050777/ENSSSAG00000051373/ENSSSAG00000052502/ENSSSAG00000057888/ENSSSAG00000059829/ENSSSAG00000064179/ENSSSAG00000064607/ENSSSAG00000067928/…	38			GO:0019693	ribose phosphate metabolic process	113/4475	226/17401	3.19196124663868e-15	2.89905186165301e-13	2.39347682333092e-13	ENSSSAG00000000891/ENSSSAG00000001006/ENSSSAG00000001563/ENSSSAG00000001783/ENSSSAG00000001960/ENSSSAG00000002150/ENSSSAG00000002610/ENSSSAG00000002887/ENSSSAG00000003104/ENSSSAG00000003683/ENSSSAG00000003782/ENSSSAG00000004802/ENSSSAG00000005859/ENSSSAG00000006683/ENSSSAG00000006812/ENSSSAG00000007100/ENSSSAG00000007317/ENSSSAG00000007320/ENSSSAG00000007618/ENSSSAG00000008206/ENSSSAG00000009542/…	113
	GO:0072521	purine-containing compound metabolic process	145/6458	241/17392	2.48596629769345e-13	2.1614095866057e-11	1.76634447467693e-11	ENSSSAG00000000891/ENSSSAG00000001006/ENSSSAG00000001368/ENSSSAG00000001563/ENSSSAG00000001783/ENSSSAG00000001960/ENSSSAG00000002150/ENSSSAG00000002610/ENSSSAG00000002781/ENSSSAG00000002881/ENSSSAG00000002887/ENSSSAG00000003104/ENSSSAG00000003683/ENSSSAG00000003782/ENSSSAG00000004542/ENSSSAG00000004802/ENSSSAG00000005859/ENSSSAG00000006683/ENSSSAG00000006812/ENSSSAG00000007100/ENSSSAG00000007317/…	145			GO:0042775	mitochondrial ATP synthesis coupled electron transport	38/6147	43/17394	7.48006038746391e-13	6.49934135888530e-11	5.35852279218906e-11	ENSSSAG00000009477/ENSSSAG00000009506/ENSSSAG00000024596/ENSSSAG00000028652/ENSSSAG00000038397/ENSSSAG00000039712/ENSSSAG00000040855/ENSSSAG00000044798/ENSSSAG00000045165/ENSSSAG00000047957/ENSSSAG00000047999/ENSSSAG00000049919/ENSSSAG00000050131/ENSSSAG00000050777/ENSSSAG00000051373/ENSSSAG00000052502/ENSSSAG00000057888/ENSSSAG00000059829/ENSSSAG00000064179/ENSSSAG00000064607/ENSSSAG00000067928/…	38			GO:0055086	nucleobase-containing small molecule metabolic process	167/4475	379/17401	3.98866825411817e-15	3.42139099131026e-13	2.82472354136673e-13	ENSSSAG00000000820/ENSSSAG00000000891/ENSSSAG00000001006/ENSSSAG00000001106/ENSSSAG00000001563/ENSSSAG00000001783/ENSSSAG00000001960/ENSSSAG00000002150/ENSSSAG00000002513/ENSSSAG00000002610/ENSSSAG00000002881/ENSSSAG00000002887/ENSSSAG00000003104/ENSSSAG00000003683/ENSSSAG00000003782/ENSSSAG00000004700/ENSSSAG00000004802/ENSSSAG00000005073/ENSSSAG00000005859/ENSSSAG00000006683/ENSSSAG00000006812/…	167
	GO:0055086	nucleobase-containing small molecule metabolic process	209/6458	379/17392	4.62542682758413e-13	3.80989104482588e-11	3.11351445734887e-11	ENSSSAG00000000820/ENSSSAG00000000891/ENSSSAG00000001006/ENSSSAG00000001106/ENSSSAG00000001368/ENSSSAG00000001563/ENSSSAG00000001783/ENSSSAG00000001960/ENSSSAG00000002150/ENSSSAG00000002513/ENSSSAG00000002610/ENSSSAG00000002781/ENSSSAG00000002881/ENSSSAG00000002887/ENSSSAG00000003104/ENSSSAG00000003683/ENSSSAG00000003782/ENSSSAG00000004542/ENSSSAG00000004700/ENSSSAG00000004802/ENSSSAG00000005073/…	209			GO:0055086	nucleobase-containing small molecule metabolic process	201/6147	379/17394	8.39080112402047e-13	6.90695418840422e-11	5.69458802045710e-11	ENSSSAG00000000820/ENSSSAG00000000891/ENSSSAG00000001006/ENSSSAG00000001106/ENSSSAG00000001368/ENSSSAG00000001563/ENSSSAG00000001783/ENSSSAG00000001960/ENSSSAG00000002150/ENSSSAG00000002513/ENSSSAG00000002610/ENSSSAG00000002781/ENSSSAG00000002881/ENSSSAG00000002887/ENSSSAG00000003104/ENSSSAG00000003683/ENSSSAG00000003782/ENSSSAG00000004542/ENSSSAG00000004700/ENSSSAG00000004802/ENSSSAG00000005073/…	201			GO:0006813	potassium ion transport	124/4475	260/17401	1.36983376883939e-14	1.11317017846737e-12	9.19040827736563e-13	ENSSSAG00000000236/ENSSSAG00000000735/ENSSSAG00000001010/ENSSSAG00000002000/ENSSSAG00000002283/ENSSSAG00000004704/ENSSSAG00000004867/ENSSSAG00000004920/ENSSSAG00000005881/ENSSSAG00000006223/ENSSSAG00000006713/ENSSSAG00000007036/ENSSSAG00000008002/ENSSSAG00000008116/ENSSSAG00000008258/ENSSSAG00000008339/ENSSSAG00000008620/ENSSSAG00000012970/ENSSSAG00000034116/ENSSSAG00000039570/ENSSSAG00000039944/…	124
	GO:0006813	potassium ion transport	153/6458	260/17392	7.05563317448936e-13	5.52103295903793e-11	4.51189174052873e-11	ENSSSAG00000000236/ENSSSAG00000000735/ENSSSAG00000001010/ENSSSAG00000002000/ENSSSAG00000002283/ENSSSAG00000003434/ENSSSAG00000004704/ENSSSAG00000004867/ENSSSAG00000004920/ENSSSAG00000005881/ENSSSAG00000006223/ENSSSAG00000006245/ENSSSAG00000006713/ENSSSAG00000007036/ENSSSAG00000008002/ENSSSAG00000008116/ENSSSAG00000008258/ENSSSAG00000008339/ENSSSAG00000008620/ENSSSAG00000012970/ENSSSAG00000039570/…	153			GO:0006813	potassium ion transport	148/6147	261/17394	1.10978311411197e-12	8.67850395235559e-11	7.15518060414295e-11	ENSSSAG00000000236/ENSSSAG00000000735/ENSSSAG00000001010/ENSSSAG00000002000/ENSSSAG00000002283/ENSSSAG00000003434/ENSSSAG00000004704/ENSSSAG00000004867/ENSSSAG00000004920/ENSSSAG00000005881/ENSSSAG00000006223/ENSSSAG00000006245/ENSSSAG00000006713/ENSSSAG00000007036/ENSSSAG00000008002/ENSSSAG00000008116/ENSSSAG00000008258/ENSSSAG00000008339/ENSSSAG00000008620/ENSSSAG00000008640/ENSSSAG00000012970/…	148			GO:0072521	purine-containing compound metabolic process	117/4475	241/17401	1.56500408905915e-14	1.20818315675366e-12	9.9748418518454e-13	ENSSSAG00000000891/ENSSSAG00000001006/ENSSSAG00000001563/ENSSSAG00000001783/ENSSSAG00000001960/ENSSSAG00000002150/ENSSSAG00000002610/ENSSSAG00000002881/ENSSSAG00000002887/ENSSSAG00000003104/ENSSSAG00000003683/ENSSSAG00000003782/ENSSSAG00000004802/ENSSSAG00000005859/ENSSSAG00000006683/ENSSSAG00000006812/ENSSSAG00000007100/ENSSSAG00000007317/ENSSSAG00000007320/ENSSSAG00000007618/ENSSSAG00000007869/…	117
	GO:0098660	inorganic ion transmembrane transport	194/6458	352/17392	3.42304747925295e-12	2.55098538334803e-10	2.08471312646232e-10	ENSSSAG00000000236/ENSSSAG00000000691/ENSSSAG00000001899/ENSSSAG00000002737/ENSSSAG00000002781/ENSSSAG00000003110/ENSSSAG00000003652/ENSSSAG00000004542/ENSSSAG00000004704/ENSSSAG00000005321/ENSSSAG00000005522/ENSSSAG00000005785/ENSSSAG00000005843/ENSSSAG00000005881/ENSSSAG00000005989/ENSSSAG00000006130/ENSSSAG00000006181/ENSSSAG00000006223/ENSSSAG00000006245/ENSSSAG00000006374/ENSSSAG00000006812/…	194			GO:0098660	inorganic ion transmembrane transport	185/6147	353/17394	2.61430490143713e-11	1.9470346980227e-09	1.60527493947894e-09	ENSSSAG00000000236/ENSSSAG00000000691/ENSSSAG00000001899/ENSSSAG00000002737/ENSSSAG00000002781/ENSSSAG00000003110/ENSSSAG00000003652/ENSSSAG00000004542/ENSSSAG00000004704/ENSSSAG00000005321/ENSSSAG00000005522/ENSSSAG00000005785/ENSSSAG00000005843/ENSSSAG00000005881/ENSSSAG00000005989/ENSSSAG00000006130/ENSSSAG00000006181/ENSSSAG00000006223/ENSSSAG00000006245/ENSSSAG00000006374/ENSSSAG00000006812/…	185			GO:0098660	inorganic ion transmembrane transport	151/4475	351/17401	8.69789289206246e-13	6.39502220254497e-11	5.27977358009406e-11	ENSSSAG00000000236/ENSSSAG00000000691/ENSSSAG00000001899/ENSSSAG00000002737/ENSSSAG00000003110/ENSSSAG00000003652/ENSSSAG00000004704/ENSSSAG00000005522/ENSSSAG00000005785/ENSSSAG00000005843/ENSSSAG00000005881/ENSSSAG00000005989/ENSSSAG00000006130/ENSSSAG00000006223/ENSSSAG00000006374/ENSSSAG00000006812/ENSSSAG00000006850/ENSSSAG00000006995/ENSSSAG00000007100/ENSSSAG00000007320/ENSSSAG00000007463/…	151
	GO:0032940	secretion by cell	93/6458	143/17392	1.05528296553472e-11	7.50689927755382e-10	6.13477896231908e-10	ENSSSAG00000000250/ENSSSAG00000000429/ENSSSAG00000000774/ENSSSAG00000001557/ENSSSAG00000002276/ENSSSAG00000002298/ENSSSAG00000002736/ENSSSAG00000003181/ENSSSAG00000003440/ENSSSAG00000003488/ENSSSAG00000006181/ENSSSAG00000006392/ENSSSAG00000006570/ENSSSAG00000008160/ENSSSAG00000009084/ENSSSAG00000009192/ENSSSAG00000009445/ENSSSAG00000010477/ENSSSAG00000012320/ENSSSAG00000020439/ENSSSAG00000038561/…	93			GO:0098662	inorganic cation transmembrane transport	166/6147	313/17394	8.14158780897315e-11	5.30787305866498e-09	4.37619093879701e-09	ENSSSAG00000000236/ENSSSAG00000000691/ENSSSAG00000001899/ENSSSAG00000002737/ENSSSAG00000002781/ENSSSAG00000003110/ENSSSAG00000003652/ENSSSAG00000004542/ENSSSAG00000004704/ENSSSAG00000005321/ENSSSAG00000005522/ENSSSAG00000005785/ENSSSAG00000005843/ENSSSAG00000005881/ENSSSAG00000005989/ENSSSAG00000006130/ENSSSAG00000006223/ENSSSAG00000006245/ENSSSAG00000006374/ENSSSAG00000006812/ENSSSAG00000006850/…	166			GO:0098662	inorganic cation transmembrane transport	134/4475	311/17401	1.46455646206146e-11	1.02785235337405e-09	8.48601854333222e-10	ENSSSAG00000000236/ENSSSAG00000000691/ENSSSAG00000001899/ENSSSAG00000002737/ENSSSAG00000003110/ENSSSAG00000003652/ENSSSAG00000004704/ENSSSAG00000005522/ENSSSAG00000005785/ENSSSAG00000005843/ENSSSAG00000005881/ENSSSAG00000005989/ENSSSAG00000006130/ENSSSAG00000006223/ENSSSAG00000006374/ENSSSAG00000006812/ENSSSAG00000006850/ENSSSAG00000006995/ENSSSAG00000007100/ENSSSAG00000007320/ENSSSAG00000007463/…	134
	GO:0140352	export from cell	95/6458	148/17392	1.94026349692619e-11	1.32022277073456e-09	1.07891082323356e-09	ENSSSAG00000000250/ENSSSAG00000000429/ENSSSAG00000000774/ENSSSAG00000001557/ENSSSAG00000002276/ENSSSAG00000002298/ENSSSAG00000002736/ENSSSAG00000003181/ENSSSAG00000003440/ENSSSAG00000003488/ENSSSAG00000006181/ENSSSAG00000006392/ENSSSAG00000006570/ENSSSAG00000008160/ENSSSAG00000009084/ENSSSAG00000009192/ENSSSAG00000009445/ENSSSAG00000010477/ENSSSAG00000012320/ENSSSAG00000020439/ENSSSAG00000038561/…	95			GO:0006099	tricarboxylic acid cycle	36/6147	43/17394	8.78062746741821e-11	5.30787305866498e-09	4.37619093879701e-09	ENSSSAG00000000909/ENSSSAG00000001906/ENSSSAG00000002315/ENSSSAG00000003591/ENSSSAG00000007455/ENSSSAG00000008143/ENSSSAG00000010173/ENSSSAG00000010302/ENSSSAG00000038671/ENSSSAG00000039596/ENSSSAG00000043068/ENSSSAG00000043149/ENSSSAG00000045777/ENSSSAG00000050560/ENSSSAG00000050787/ENSSSAG00000053426/ENSSSAG00000054986/ENSSSAG00000055262/ENSSSAG00000055813/ENSSSAG00000063839/ENSSSAG00000064004/…	36			GO:0098655	cation transmembrane transport	144/4475	350/17401	1.47372973887987e-10	9.89321181230661e-09	8.16790258024496e-09	ENSSSAG00000000236/ENSSSAG00000000691/ENSSSAG00000001558/ENSSSAG00000001899/ENSSSAG00000002737/ENSSSAG00000003110/ENSSSAG00000003652/ENSSSAG00000004704/ENSSSAG00000005522/ENSSSAG00000005785/ENSSSAG00000005843/ENSSSAG00000005881/ENSSSAG00000005989/ENSSSAG00000006130/ENSSSAG00000006223/ENSSSAG00000006374/ENSSSAG00000006812/ENSSSAG00000006850/ENSSSAG00000006995/ENSSSAG00000007100/ENSSSAG00000007320/…	144
	GO:0098662	inorganic cation transmembrane transport	172/6458	312/17392	5.57682203067804e-11	3.63655269917131e-09	2.97185910845343e-09	ENSSSAG00000000236/ENSSSAG00000000691/ENSSSAG00000001899/ENSSSAG00000002737/ENSSSAG00000002781/ENSSSAG00000003110/ENSSSAG00000003652/ENSSSAG00000004542/ENSSSAG00000004704/ENSSSAG00000005321/ENSSSAG00000005522/ENSSSAG00000005785/ENSSSAG00000005843/ENSSSAG00000005881/ENSSSAG00000005989/ENSSSAG00000006130/ENSSSAG00000006223/ENSSSAG00000006245/ENSSSAG00000006374/ENSSSAG00000006812/ENSSSAG00000006850/…	172			GO:0007268	chemical synaptic transmission	86/6147	138/17394	8.82382989292132e-11	5.30787305866498e-09	4.37619093879701e-09	ENSSSAG00000003488/ENSSSAG00000003618/ENSSSAG00000005365/ENSSSAG00000007246/ENSSSAG00000007474/ENSSSAG00000008160/ENSSSAG00000009545/ENSSSAG00000010477/ENSSSAG00000011273/ENSSSAG00000015187/ENSSSAG00000020439/ENSSSAG00000035346/ENSSSAG00000038561/ENSSSAG00000039501/ENSSSAG00000042731/ENSSSAG00000045928/ENSSSAG00000049648/ENSSSAG00000053340/ENSSSAG00000053560/ENSSSAG00000054255/ENSSSAG00000055298/…	86			GO:0007268	chemical synaptic transmission	71/4475	140/17401	1.88441334116871e-10	1.1104555799073e-08	9.16799636806479e-09	ENSSSAG00000003488/ENSSSAG00000003618/ENSSSAG00000005365/ENSSSAG00000007246/ENSSSAG00000007474/ENSSSAG00000008160/ENSSSAG00000009545/ENSSSAG00000010477/ENSSSAG00000011273/ENSSSAG00000015187/ENSSSAG00000020439/ENSSSAG00000038561/ENSSSAG00000039501/ENSSSAG00000045928/ENSSSAG00000049648/ENSSSAG00000053340/ENSSSAG00000053560/ENSSSAG00000054255/ENSSSAG00000055298/ENSSSAG00000056712/ENSSSAG00000059333/…	71
	GO:0046903	secretion	98/6458	156/17392	5.84760729129331e-11	3.66060216434961e-09	2.99151278270374e-09	ENSSSAG00000000250/ENSSSAG00000000429/ENSSSAG00000000774/ENSSSAG00000001557/ENSSSAG00000002276/ENSSSAG00000002298/ENSSSAG00000002736/ENSSSAG00000003181/ENSSSAG00000003440/ENSSSAG00000003488/ENSSSAG00000006181/ENSSSAG00000006392/ENSSSAG00000006570/ENSSSAG00000008160/ENSSSAG00000009084/ENSSSAG00000009192/ENSSSAG00000009445/ENSSSAG00000010477/ENSSSAG00000012320/ENSSSAG00000020439/ENSSSAG00000038561/…	98			GO:0098916	anterograde trans-synaptic signaling	86/6147	138/17394	8.82382989292132e-11	5.30787305866498e-09	4.37619093879701e-09	ENSSSAG00000003488/ENSSSAG00000003618/ENSSSAG00000005365/ENSSSAG00000007246/ENSSSAG00000007474/ENSSSAG00000008160/ENSSSAG00000009545/ENSSSAG00000010477/ENSSSAG00000011273/ENSSSAG00000015187/ENSSSAG00000020439/ENSSSAG00000035346/ENSSSAG00000038561/ENSSSAG00000039501/ENSSSAG00000042731/ENSSSAG00000045928/ENSSSAG00000049648/ENSSSAG00000053340/ENSSSAG00000053560/ENSSSAG00000054255/ENSSSAG00000055298/…	86			GO:0098916	anterograde trans-synaptic signaling	71/4475	140/17401	1.88441334116871e-10	1.1104555799073e-08	9.16799636806479e-09	ENSSSAG00000003488/ENSSSAG00000003618/ENSSSAG00000005365/ENSSSAG00000007246/ENSSSAG00000007474/ENSSSAG00000008160/ENSSSAG00000009545/ENSSSAG00000010477/ENSSSAG00000011273/ENSSSAG00000015187/ENSSSAG00000020439/ENSSSAG00000038561/ENSSSAG00000039501/ENSSSAG00000045928/ENSSSAG00000049648/ENSSSAG00000053340/ENSSSAG00000053560/ENSSSAG00000054255/ENSSSAG00000055298/ENSSSAG00000056712/ENSSSAG00000059333/…	71
	GO:0098655	cation transmembrane transport	188/6458	350/17392	1.40047826324472e-10	8.42980185376148e-09	6.88899226656815e-09	ENSSSAG00000000236/ENSSSAG00000000691/ENSSSAG00000001367/ENSSSAG00000001558/ENSSSAG00000001899/ENSSSAG00000002737/ENSSSAG00000002781/ENSSSAG00000003110/ENSSSAG00000003652/ENSSSAG00000003858/ENSSSAG00000004542/ENSSSAG00000004704/ENSSSAG00000005321/ENSSSAG00000005522/ENSSSAG00000005785/ENSSSAG00000005843/ENSSSAG00000005881/ENSSSAG00000005989/ENSSSAG00000006130/ENSSSAG00000006223/ENSSSAG00000006245/…	188			GO:0099537	trans-synaptic signaling	86/6147	138/17394	8.82382989292132e-11	5.30787305866498e-09	4.37619093879701e-09	ENSSSAG00000003488/ENSSSAG00000003618/ENSSSAG00000005365/ENSSSAG00000007246/ENSSSAG00000007474/ENSSSAG00000008160/ENSSSAG00000009545/ENSSSAG00000010477/ENSSSAG00000011273/ENSSSAG00000015187/ENSSSAG00000020439/ENSSSAG00000035346/ENSSSAG00000038561/ENSSSAG00000039501/ENSSSAG00000042731/ENSSSAG00000045928/ENSSSAG00000049648/ENSSSAG00000053340/ENSSSAG00000053560/ENSSSAG00000054255/ENSSSAG00000055298/…	86			GO:0099537	trans-synaptic signaling	71/4475	140/17401	1.88441334116871e-10	1.1104555799073e-08	9.16799636806479e-09	ENSSSAG00000003488/ENSSSAG00000003618/ENSSSAG00000005365/ENSSSAG00000007246/ENSSSAG00000007474/ENSSSAG00000008160/ENSSSAG00000009545/ENSSSAG00000010477/ENSSSAG00000011273/ENSSSAG00000015187/ENSSSAG00000020439/ENSSSAG00000038561/ENSSSAG00000039501/ENSSSAG00000045928/ENSSSAG00000049648/ENSSSAG00000053340/ENSSSAG00000053560/ENSSSAG00000054255/ENSSSAG00000055298/ENSSSAG00000056712/ENSSSAG00000059333/…	71
	GO:0006754	ATP biosynthetic process	28/6458	30/17392	1.55338182571538e-10	8.68229484730204e-09	7.09533427911349e-09	ENSSSAG00000002781/ENSSSAG00000002887/ENSSSAG00000004542/ENSSSAG00000006812/ENSSSAG00000007100/ENSSSAG00000007320/ENSSSAG00000038629/ENSSSAG00000039718/ENSSSAG00000040415/ENSSSAG00000041559/ENSSSAG00000043976/ENSSSAG00000046603/ENSSSAG00000055558/ENSSSAG00000056066/ENSSSAG00000059523/ENSSSAG00000062841/ENSSSAG00000064265/ENSSSAG00000065070/ENSSSAG00000066161/ENSSSAG00000074520/ENSSSAG00000074629/…	28			GO:0099536	synaptic signaling	88/6147	143/17394	1.39656598925661e-10	8.08973780443456e-09	6.6697595978142e-09	ENSSSAG00000003488/ENSSSAG00000003618/ENSSSAG00000005365/ENSSSAG00000007246/ENSSSAG00000007474/ENSSSAG00000008160/ENSSSAG00000009545/ENSSSAG00000010477/ENSSSAG00000011273/ENSSSAG00000015187/ENSSSAG00000020439/ENSSSAG00000035346/ENSSSAG00000038561/ENSSSAG00000039501/ENSSSAG00000042731/ENSSSAG00000044049/ENSSSAG00000045928/ENSSSAG00000049648/ENSSSAG00000053340/ENSSSAG00000053560/ENSSSAG00000054255/…	88			GO:0046903	secretion	78/4475	159/17401	1.94185885087417e-10	1.1104555799073e-08	9.16799636806479e-09	ENSSSAG00000000250/ENSSSAG00000001557/ENSSSAG00000002276/ENSSSAG00000002736/ENSSSAG00000003181/ENSSSAG00000003440/ENSSSAG00000003488/ENSSSAG00000005035/ENSSSAG00000006392/ENSSSAG00000006570/ENSSSAG00000008160/ENSSSAG00000009084/ENSSSAG00000009192/ENSSSAG00000009445/ENSSSAG00000010477/ENSSSAG00000020439/ENSSSAG00000038561/ENSSSAG00000041930/ENSSSAG00000043408/ENSSSAG00000043947/ENSSSAG00000045457/…	78
	GO:0015986	proton motive force-driven ATP synthesis	28/6458	30/17392	1.55338182571538e-10	8.68229484730204e-09	7.09533427911349e-09	ENSSSAG00000002781/ENSSSAG00000002887/ENSSSAG00000004542/ENSSSAG00000006812/ENSSSAG00000007100/ENSSSAG00000007320/ENSSSAG00000038629/ENSSSAG00000039718/ENSSSAG00000040415/ENSSSAG00000041559/ENSSSAG00000043976/ENSSSAG00000046603/ENSSSAG00000055558/ENSSSAG00000056066/ENSSSAG00000059523/ENSSSAG00000062841/ENSSSAG00000064265/ENSSSAG00000065070/ENSSSAG00000066161/ENSSSAG00000074520/ENSSSAG00000074629/…	28			GO:0032940	secretion by cell	88/6147	144/17394	2.35074435033825e-10	1.30257333219308e-08	1.0739348041032e-08	ENSSSAG00000000250/ENSSSAG00000000429/ENSSSAG00000000774/ENSSSAG00000001557/ENSSSAG00000002276/ENSSSAG00000002298/ENSSSAG00000002736/ENSSSAG00000003181/ENSSSAG00000003440/ENSSSAG00000003488/ENSSSAG00000006181/ENSSSAG00000006392/ENSSSAG00000006570/ENSSSAG00000008160/ENSSSAG00000009084/ENSSSAG00000009192/ENSSSAG00000009445/ENSSSAG00000010477/ENSSSAG00000012320/ENSSSAG00000020439/ENSSSAG00000038561/…	88			GO:0140352	export from cell	75/4475	151/17401	2.06865590665099e-10	1.14071597138183e-08	9.41782820659529e-09	ENSSSAG00000000250/ENSSSAG00000001557/ENSSSAG00000002276/ENSSSAG00000002736/ENSSSAG00000003181/ENSSSAG00000003440/ENSSSAG00000003488/ENSSSAG00000006392/ENSSSAG00000006570/ENSSSAG00000008160/ENSSSAG00000009084/ENSSSAG00000009192/ENSSSAG00000009445/ENSSSAG00000010477/ENSSSAG00000020439/ENSSSAG00000038561/ENSSSAG00000041930/ENSSSAG00000043408/ENSSSAG00000043947/ENSSSAG00000045457/ENSSSAG00000046109/…	75
	GO:0006099	tricarboxylic acid cycle	36/6458	43/17392	4.34048498543384e-10	2.34236517317378e-08	1.91422477579024e-08	ENSSSAG00000000909/ENSSSAG00000001906/ENSSSAG00000002315/ENSSSAG00000003591/ENSSSAG00000007455/ENSSSAG00000008143/ENSSSAG00000010173/ENSSSAG00000010302/ENSSSAG00000038671/ENSSSAG00000039596/ENSSSAG00000043068/ENSSSAG00000043149/ENSSSAG00000045777/ENSSSAG00000050560/ENSSSAG00000050787/ENSSSAG00000053426/ENSSSAG00000054986/ENSSSAG00000055262/ENSSSAG00000055813/ENSSSAG00000063839/ENSSSAG00000064004/…	36			GO:0098655	cation transmembrane transport	181/6147	351/17394	2.41525745739127e-10	1.30257333219308e-08	1.0739348041032e-08	ENSSSAG00000000236/ENSSSAG00000000691/ENSSSAG00000001367/ENSSSAG00000001558/ENSSSAG00000001899/ENSSSAG00000002737/ENSSSAG00000002781/ENSSSAG00000003110/ENSSSAG00000003652/ENSSSAG00000003858/ENSSSAG00000004542/ENSSSAG00000004704/ENSSSAG00000005321/ENSSSAG00000005522/ENSSSAG00000005785/ENSSSAG00000005843/ENSSSAG00000005881/ENSSSAG00000005989/ENSSSAG00000006130/ENSSSAG00000006223/ENSSSAG00000006245/…	181			GO:0032940	secretion by cell	73/4475	146/17401	2.43495733185534e-10	1.29640486909815e-08	1.07032062754149e-08	ENSSSAG00000000250/ENSSSAG00000001557/ENSSSAG00000002276/ENSSSAG00000002736/ENSSSAG00000003181/ENSSSAG00000003440/ENSSSAG00000003488/ENSSSAG00000006392/ENSSSAG00000006570/ENSSSAG00000008160/ENSSSAG00000009084/ENSSSAG00000009192/ENSSSAG00000009445/ENSSSAG00000010477/ENSSSAG00000020439/ENSSSAG00000038561/ENSSSAG00000041930/ENSSSAG00000043408/ENSSSAG00000043947/ENSSSAG00000045457/ENSSSAG00000046109/…	73
	GO:0009145	purine nucleoside triphosphate biosynthetic process	33/6458	39/17392	1.36368639685468e-09	6.88441680992767e-08	5.62607460841575e-08	ENSSSAG00000002150/ENSSSAG00000002781/ENSSSAG00000002887/ENSSSAG00000004542/ENSSSAG00000006812/ENSSSAG00000007100/ENSSSAG00000007320/ENSSSAG00000009542/ENSSSAG00000038629/ENSSSAG00000039718/ENSSSAG00000040415/ENSSSAG00000041559/ENSSSAG00000043976/ENSSSAG00000046603/ENSSSAG00000055558/ENSSSAG00000055739/ENSSSAG00000056066/ENSSSAG00000059523/ENSSSAG00000062841/ENSSSAG00000064265/ENSSSAG00000065070/…	33			GO:0140352	export from cell	90/6147	149/17394	3.53289747997751e-10	1.84181721956161e-08	1.5185261098149e-08	ENSSSAG00000000250/ENSSSAG00000000429/ENSSSAG00000000774/ENSSSAG00000001557/ENSSSAG00000002276/ENSSSAG00000002298/ENSSSAG00000002736/ENSSSAG00000003181/ENSSSAG00000003440/ENSSSAG00000003488/ENSSSAG00000006181/ENSSSAG00000006392/ENSSSAG00000006570/ENSSSAG00000008160/ENSSSAG00000009084/ENSSSAG00000009192/ENSSSAG00000009445/ENSSSAG00000010477/ENSSSAG00000012320/ENSSSAG00000020439/ENSSSAG00000038561/…	90			GO:0099536	synaptic signaling	72/4475	145/17401	4.80409338351832e-10	2.47250672805076e-08	2.04131827629498e-08	ENSSSAG00000003488/ENSSSAG00000003618/ENSSSAG00000005365/ENSSSAG00000007246/ENSSSAG00000007474/ENSSSAG00000008160/ENSSSAG00000009545/ENSSSAG00000010477/ENSSSAG00000011273/ENSSSAG00000015187/ENSSSAG00000020439/ENSSSAG00000038561/ENSSSAG00000039501/ENSSSAG00000045928/ENSSSAG00000049648/ENSSSAG00000053340/ENSSSAG00000053560/ENSSSAG00000054255/ENSSSAG00000055298/ENSSSAG00000056712/ENSSSAG00000059333/…	72
	GO:0009206	purine ribonucleoside triphosphate biosynthetic process	33/6458	39/17392	1.36368639685468e-09	6.88441680992767e-08	5.62607460841575e-08	ENSSSAG00000002150/ENSSSAG00000002781/ENSSSAG00000002887/ENSSSAG00000004542/ENSSSAG00000006812/ENSSSAG00000007100/ENSSSAG00000007320/ENSSSAG00000009542/ENSSSAG00000038629/ENSSSAG00000039718/ENSSSAG00000040415/ENSSSAG00000041559/ENSSSAG00000043976/ENSSSAG00000046603/ENSSSAG00000055558/ENSSSAG00000055739/ENSSSAG00000056066/ENSSSAG00000059523/ENSSSAG00000062841/ENSSSAG00000064265/ENSSSAG00000065070/…	33			GO:0006754	ATP biosynthetic process	27/6147	30/17394	7.16147935405052e-10	3.50017303429219e-08	2.88579348970786e-08	ENSSSAG00000002781/ENSSSAG00000002887/ENSSSAG00000004542/ENSSSAG00000006812/ENSSSAG00000007100/ENSSSAG00000007320/ENSSSAG00000038629/ENSSSAG00000039718/ENSSSAG00000040415/ENSSSAG00000041559/ENSSSAG00000043976/ENSSSAG00000046603/ENSSSAG00000055558/ENSSSAG00000056066/ENSSSAG00000059523/ENSSSAG00000062841/ENSSSAG00000065070/ENSSSAG00000066161/ENSSSAG00000074520/ENSSSAG00000074629/ENSSSAG00000075790/…	27			GO:0006754	ATP biosynthetic process	24/4475	30/17401	7.32055853193174e-10	3.53216949165707e-08	2.91618302045044e-08	ENSSSAG00000002887/ENSSSAG00000006812/ENSSSAG00000007100/ENSSSAG00000007320/ENSSSAG00000038629/ENSSSAG00000039718/ENSSSAG00000040415/ENSSSAG00000041559/ENSSSAG00000043976/ENSSSAG00000046603/ENSSSAG00000055558/ENSSSAG00000056066/ENSSSAG00000059523/ENSSSAG00000062841/ENSSSAG00000065070/ENSSSAG00000066161/ENSSSAG00000074520/ENSSSAG00000074629/ENSSSAG00000075790/ENSSSAG00000077151/ENSSSAG00000077672/…	24
	GO:0007268	chemical synaptic transmission	86/6458	138/17392	1.53530968925867e-09	7.066940187323e-08	5.77523613761389e-08	ENSSSAG00000003488/ENSSSAG00000003618/ENSSSAG00000005365/ENSSSAG00000007246/ENSSSAG00000007474/ENSSSAG00000008160/ENSSSAG00000009545/ENSSSAG00000010477/ENSSSAG00000011273/ENSSSAG00000015187/ENSSSAG00000020439/ENSSSAG00000035346/ENSSSAG00000038561/ENSSSAG00000039501/ENSSSAG00000042731/ENSSSAG00000045172/ENSSSAG00000045928/ENSSSAG00000049648/ENSSSAG00000053340/ENSSSAG00000053560/ENSSSAG00000054255/…	86			GO:0015986	proton motive force-driven ATP synthesis	27/6147	30/17394	7.16147935405052e-10	3.50017303429219e-08	2.88579348970786e-08	ENSSSAG00000002781/ENSSSAG00000002887/ENSSSAG00000004542/ENSSSAG00000006812/ENSSSAG00000007100/ENSSSAG00000007320/ENSSSAG00000038629/ENSSSAG00000039718/ENSSSAG00000040415/ENSSSAG00000041559/ENSSSAG00000043976/ENSSSAG00000046603/ENSSSAG00000055558/ENSSSAG00000056066/ENSSSAG00000059523/ENSSSAG00000062841/ENSSSAG00000065070/ENSSSAG00000066161/ENSSSAG00000074520/ENSSSAG00000074629/ENSSSAG00000075790/…	27			GO:0015986	proton motive force-driven ATP synthesis	24/4475	30/17401	7.32055853193174e-10	3.53216949165707e-08	2.91618302045044e-08	ENSSSAG00000002887/ENSSSAG00000006812/ENSSSAG00000007100/ENSSSAG00000007320/ENSSSAG00000038629/ENSSSAG00000039718/ENSSSAG00000040415/ENSSSAG00000041559/ENSSSAG00000043976/ENSSSAG00000046603/ENSSSAG00000055558/ENSSSAG00000056066/ENSSSAG00000059523/ENSSSAG00000062841/ENSSSAG00000065070/ENSSSAG00000066161/ENSSSAG00000074520/ENSSSAG00000074629/ENSSSAG00000075790/ENSSSAG00000077151/ENSSSAG00000077672/…	24
	GO:0098916	anterograde trans-synaptic signaling	86/6458	138/17392	1.53530968925867e-09	7.066940187323e-08	5.77523613761389e-08	ENSSSAG00000003488/ENSSSAG00000003618/ENSSSAG00000005365/ENSSSAG00000007246/ENSSSAG00000007474/ENSSSAG00000008160/ENSSSAG00000009545/ENSSSAG00000010477/ENSSSAG00000011273/ENSSSAG00000015187/ENSSSAG00000020439/ENSSSAG00000035346/ENSSSAG00000038561/ENSSSAG00000039501/ENSSSAG00000042731/ENSSSAG00000045172/ENSSSAG00000045928/ENSSSAG00000049648/ENSSSAG00000053340/ENSSSAG00000053560/ENSSSAG00000054255/…	86			GO:0046903	secretion	93/6147	157/17394	7.81353502121482e-10	3.70314205247878e-08	3.05313569409511e-08	ENSSSAG00000000250/ENSSSAG00000000429/ENSSSAG00000000774/ENSSSAG00000001557/ENSSSAG00000002276/ENSSSAG00000002298/ENSSSAG00000002736/ENSSSAG00000003181/ENSSSAG00000003440/ENSSSAG00000003488/ENSSSAG00000006181/ENSSSAG00000006392/ENSSSAG00000006570/ENSSSAG00000008160/ENSSSAG00000009084/ENSSSAG00000009192/ENSSSAG00000009445/ENSSSAG00000010477/ENSSSAG00000012320/ENSSSAG00000020439/ENSSSAG00000038561/…	93			GO:0006099	tricarboxylic acid cycle	30/4475	43/17401	1.71956091905552e-09	8.04546078491433e-08	6.64238683564989e-08	ENSSSAG00000001906/ENSSSAG00000002315/ENSSSAG00000003591/ENSSSAG00000007455/ENSSSAG00000008143/ENSSSAG00000010173/ENSSSAG00000010302/ENSSSAG00000038671/ENSSSAG00000039596/ENSSSAG00000043068/ENSSSAG00000043149/ENSSSAG00000050560/ENSSSAG00000053426/ENSSSAG00000054986/ENSSSAG00000055813/ENSSSAG00000063839/ENSSSAG00000064004/ENSSSAG00000067693/ENSSSAG00000067775/ENSSSAG00000077509/ENSSSAG00000079929/…	30
	GO:0099537	trans-synaptic signaling	86/6458	138/17392	1.53530968925867e-09	7.066940187323e-08	5.77523613761389e-08	ENSSSAG00000003488/ENSSSAG00000003618/ENSSSAG00000005365/ENSSSAG00000007246/ENSSSAG00000007474/ENSSSAG00000008160/ENSSSAG00000009545/ENSSSAG00000010477/ENSSSAG00000011273/ENSSSAG00000015187/ENSSSAG00000020439/ENSSSAG00000035346/ENSSSAG00000038561/ENSSSAG00000039501/ENSSSAG00000042731/ENSSSAG00000045172/ENSSSAG00000045928/ENSSSAG00000049648/ENSSSAG00000053340/ENSSSAG00000053560/ENSSSAG00000054255/…	86			GO:0006082	organic acid metabolic process	216/6147	438/17394	8.67659958772553e-10	3.76950048755631e-08	3.10784634355666e-08	ENSSSAG00000000891/ENSSSAG00000000909/ENSSSAG00000001006/ENSSSAG00000001106/ENSSSAG00000001220/ENSSSAG00000001452/ENSSSAG00000001473/ENSSSAG00000001563/ENSSSAG00000001779/ENSSSAG00000001887/ENSSSAG00000001960/ENSSSAG00000002610/ENSSSAG00000003591/ENSSSAG00000004511/ENSSSAG00000004522/ENSSSAG00000004638/ENSSSAG00000004922/ENSSSAG00000005275/ENSSSAG00000005851/ENSSSAG00000006209/ENSSSAG00000006380/…	216			GO:0009145	purine nucleoside triphosphate biosynthetic process	28/4475	39/17401	2.13673088659691e-09	9.4260356825875e-08	7.78219880802663e-08	ENSSSAG00000002150/ENSSSAG00000002887/ENSSSAG00000006812/ENSSSAG00000007100/ENSSSAG00000007320/ENSSSAG00000009542/ENSSSAG00000038629/ENSSSAG00000039718/ENSSSAG00000040415/ENSSSAG00000041559/ENSSSAG00000043976/ENSSSAG00000046603/ENSSSAG00000055558/ENSSSAG00000055739/ENSSSAG00000056066/ENSSSAG00000059523/ENSSSAG00000062841/ENSSSAG00000065070/ENSSSAG00000066161/ENSSSAG00000074520/ENSSSAG00000074629/…	28
	GO:0099536	synaptic signaling	88/6458	143/17392	2.47295664198271e-09	1.10576489848656e-07	9.03651825566615e-08	ENSSSAG00000003488/ENSSSAG00000003618/ENSSSAG00000005365/ENSSSAG00000007246/ENSSSAG00000007474/ENSSSAG00000008160/ENSSSAG00000009545/ENSSSAG00000010477/ENSSSAG00000011273/ENSSSAG00000015187/ENSSSAG00000020439/ENSSSAG00000035346/ENSSSAG00000038561/ENSSSAG00000039501/ENSSSAG00000042731/ENSSSAG00000044049/ENSSSAG00000045172/ENSSSAG00000045928/ENSSSAG00000049648/ENSSSAG00000053340/ENSSSAG00000053560/…	88			GO:0019752	carboxylic acid metabolic process	216/6147	438/17394	8.67659958772553e-10	3.76950048755631e-08	3.10784634355666e-08	ENSSSAG00000000891/ENSSSAG00000000909/ENSSSAG00000001006/ENSSSAG00000001106/ENSSSAG00000001220/ENSSSAG00000001452/ENSSSAG00000001473/ENSSSAG00000001563/ENSSSAG00000001779/ENSSSAG00000001887/ENSSSAG00000001960/ENSSSAG00000002610/ENSSSAG00000003591/ENSSSAG00000004511/ENSSSAG00000004522/ENSSSAG00000004638/ENSSSAG00000004922/ENSSSAG00000005275/ENSSSAG00000005851/ENSSSAG00000006209/ENSSSAG00000006380/…	216			GO:0009206	purine ribonucleoside triphosphate biosynthetic process	28/4475	39/17401	2.13673088659691e-09	9.4260356825875e-08	7.78219880802663e-08	ENSSSAG00000002150/ENSSSAG00000002887/ENSSSAG00000006812/ENSSSAG00000007100/ENSSSAG00000007320/ENSSSAG00000009542/ENSSSAG00000038629/ENSSSAG00000039718/ENSSSAG00000040415/ENSSSAG00000041559/ENSSSAG00000043976/ENSSSAG00000046603/ENSSSAG00000055558/ENSSSAG00000055739/ENSSSAG00000056066/ENSSSAG00000059523/ENSSSAG00000062841/ENSSSAG00000065070/ENSSSAG00000066161/ENSSSAG00000074520/ENSSSAG00000074629/…	28
	GO:0007264	small GTPase mediated signal transduction	190/6458	366/17392	4.26801279130633e-09	1.85540000510956e-07	1.51626770217462e-07	ENSSSAG00000000252/ENSSSAG00000000533/ENSSSAG00000000766/ENSSSAG00000000928/ENSSSAG00000001101/ENSSSAG00000001219/ENSSSAG00000001304/ENSSSAG00000001776/ENSSSAG00000002334/ENSSSAG00000002740/ENSSSAG00000003117/ENSSSAG00000003718/ENSSSAG00000004411/ENSSSAG00000004620/ENSSSAG00000004654/ENSSSAG00000004664/ENSSSAG00000005133/ENSSSAG00000005185/ENSSSAG00000005842/ENSSSAG00000005857/ENSSSAG00000006182/…	190			GO:0043436	oxoacid metabolic process	216/6147	438/17394	8.67659958772553e-10	3.76950048755631e-08	3.10784634355666e-08	ENSSSAG00000000891/ENSSSAG00000000909/ENSSSAG00000001006/ENSSSAG00000001106/ENSSSAG00000001220/ENSSSAG00000001452/ENSSSAG00000001473/ENSSSAG00000001563/ENSSSAG00000001779/ENSSSAG00000001887/ENSSSAG00000001960/ENSSSAG00000002610/ENSSSAG00000003591/ENSSSAG00000004511/ENSSSAG00000004522/ENSSSAG00000004638/ENSSSAG00000004922/ENSSSAG00000005275/ENSSSAG00000005851/ENSSSAG00000006209/ENSSSAG00000006380/…	216			GO:1902600	proton transmembrane transport	41/4475	69/17401	3.20364594864846e-09	1.37400815130923e-07	1.13439042216763e-07	ENSSSAG00000000691/ENSSSAG00000006374/ENSSSAG00000006812/ENSSSAG00000007100/ENSSSAG00000007320/ENSSSAG00000035106/ENSSSAG00000038629/ENSSSAG00000039035/ENSSSAG00000040214/ENSSSAG00000041144/ENSSSAG00000041369/ENSSSAG00000041559/ENSSSAG00000041968/ENSSSAG00000043463/ENSSSAG00000047230/ENSSSAG00000048063/ENSSSAG00000053624/ENSSSAG00000055042/ENSSSAG00000055558/ENSSSAG00000056066/ENSSSAG00000056160/…	41
	GO:0009144	purine nucleoside triphosphate metabolic process	33/6458	40/17392	5.00100332280628e-09	2.05962373689259e-07	1.68316316820212e-07	ENSSSAG00000002150/ENSSSAG00000002781/ENSSSAG00000002887/ENSSSAG00000004542/ENSSSAG00000006812/ENSSSAG00000007100/ENSSSAG00000007320/ENSSSAG00000009542/ENSSSAG00000038629/ENSSSAG00000039718/ENSSSAG00000040415/ENSSSAG00000041559/ENSSSAG00000043976/ENSSSAG00000046603/ENSSSAG00000055558/ENSSSAG00000055739/ENSSSAG00000056066/ENSSSAG00000059523/ENSSSAG00000062841/ENSSSAG00000064265/ENSSSAG00000065070/…	33			GO:0007264	small GTPase mediated signal transduction	184/6147	366/17394	2.35435658143632e-09	9.95192890099028e-08	8.20508339191889e-08	ENSSSAG00000000252/ENSSSAG00000000533/ENSSSAG00000000766/ENSSSAG00000000928/ENSSSAG00000001101/ENSSSAG00000001304/ENSSSAG00000001776/ENSSSAG00000002334/ENSSSAG00000002740/ENSSSAG00000003117/ENSSSAG00000003718/ENSSSAG00000004411/ENSSSAG00000004620/ENSSSAG00000004654/ENSSSAG00000004664/ENSSSAG00000005133/ENSSSAG00000005185/ENSSSAG00000005842/ENSSSAG00000005857/ENSSSAG00000006182/ENSSSAG00000007059/…	184			GO:0090407	organophosphate biosynthetic process	148/4475	377/17401	3.96386136041886e-09	1.65410863256398e-07	1.36564327381714e-07	ENSSSAG00000000174/ENSSSAG00000000721/ENSSSAG00000000891/ENSSSAG00000001068/ENSSSAG00000001106/ENSSSAG00000001783/ENSSSAG00000002150/ENSSSAG00000002610/ENSSSAG00000002658/ENSSSAG00000002887/ENSSSAG00000003104/ENSSSAG00000003309/ENSSSAG00000003466/ENSSSAG00000003583/ENSSSAG00000003683/ENSSSAG00000003782/ENSSSAG00000004700/ENSSSAG00000004802/ENSSSAG00000005859/ENSSSAG00000006375/ENSSSAG00000006397/…	148
	GO:0009205	purine ribonucleoside triphosphate metabolic process	33/6458	40/17392	5.00100332280628e-09	2.05962373689259e-07	1.68316316820212e-07	ENSSSAG00000002150/ENSSSAG00000002781/ENSSSAG00000002887/ENSSSAG00000004542/ENSSSAG00000006812/ENSSSAG00000007100/ENSSSAG00000007320/ENSSSAG00000009542/ENSSSAG00000038629/ENSSSAG00000039718/ENSSSAG00000040415/ENSSSAG00000041559/ENSSSAG00000043976/ENSSSAG00000046603/ENSSSAG00000055558/ENSSSAG00000055739/ENSSSAG00000056066/ENSSSAG00000059523/ENSSSAG00000062841/ENSSSAG00000064265/ENSSSAG00000065070/…	33			GO:0009152	purine ribonucleotide biosynthetic process	80/6147	135/17394	1.14146038023548e-08	4.69801061760078e-07	3.87337663653315e-07	ENSSSAG00000000891/ENSSSAG00000001368/ENSSSAG00000001783/ENSSSAG00000002150/ENSSSAG00000002610/ENSSSAG00000002781/ENSSSAG00000002887/ENSSSAG00000003104/ENSSSAG00000003683/ENSSSAG00000003782/ENSSSAG00000004542/ENSSSAG00000004802/ENSSSAG00000005859/ENSSSAG00000006812/ENSSSAG00000007100/ENSSSAG00000007317/ENSSSAG00000007320/ENSSSAG00000009542/ENSSSAG00000010309/ENSSSAG00000010339/ENSSSAG00000010411/…	80			GO:0009144	purine nucleoside triphosphate metabolic process	28/4475	40/17401	5.36950898403551e-09	2.1257748388079e-07	1.75505408358084e-07	ENSSSAG00000002150/ENSSSAG00000002887/ENSSSAG00000006812/ENSSSAG00000007100/ENSSSAG00000007320/ENSSSAG00000009542/ENSSSAG00000038629/ENSSSAG00000039718/ENSSSAG00000040415/ENSSSAG00000041559/ENSSSAG00000043976/ENSSSAG00000046603/ENSSSAG00000055558/ENSSSAG00000055739/ENSSSAG00000056066/ENSSSAG00000059523/ENSSSAG00000062841/ENSSSAG00000065070/ENSSSAG00000066161/ENSSSAG00000074520/ENSSSAG00000074629/…	28
	GO:0009152	purine ribonucleotide biosynthetic process	83/6458	135/17392	7.41195771767218e-09	2.97428559696332e-07	2.43064200458076e-07	ENSSSAG00000000891/ENSSSAG00000001368/ENSSSAG00000001783/ENSSSAG00000002150/ENSSSAG00000002610/ENSSSAG00000002781/ENSSSAG00000002887/ENSSSAG00000003104/ENSSSAG00000003683/ENSSSAG00000003782/ENSSSAG00000004542/ENSSSAG00000004802/ENSSSAG00000005859/ENSSSAG00000006812/ENSSSAG00000007100/ENSSSAG00000007317/ENSSSAG00000007320/ENSSSAG00000009542/ENSSSAG00000010309/ENSSSAG00000010339/ENSSSAG00000010411/…	83			GO:0032787	monocarboxylic acid metabolic process	101/6147	181/17394	1.31646241789477e-08	5.27935185022414e-07	4.35267601058324e-07	ENSSSAG00000000891/ENSSSAG00000001006/ENSSSAG00000001220/ENSSSAG00000001452/ENSSSAG00000001563/ENSSSAG00000001779/ENSSSAG00000001887/ENSSSAG00000001960/ENSSSAG00000005275/ENSSSAG00000006209/ENSSSAG00000006380/ENSSSAG00000006683/ENSSSAG00000007146/ENSSSAG00000007618/ENSSSAG00000007680/ENSSSAG00000007744/ENSSSAG00000008206/ENSSSAG00000009605/ENSSSAG00000011384/ENSSSAG00000013940/ENSSSAG00000017625/…	101			GO:0009205	purine ribonucleoside triphosphate metabolic process	28/4475	40/17401	5.36950898403551e-09	2.1257748388079e-07	1.75505408358084e-07	ENSSSAG00000002150/ENSSSAG00000002887/ENSSSAG00000006812/ENSSSAG00000007100/ENSSSAG00000007320/ENSSSAG00000009542/ENSSSAG00000038629/ENSSSAG00000039718/ENSSSAG00000040415/ENSSSAG00000041559/ENSSSAG00000043976/ENSSSAG00000046603/ENSSSAG00000055558/ENSSSAG00000055739/ENSSSAG00000056066/ENSSSAG00000059523/ENSSSAG00000062841/ENSSSAG00000065070/ENSSSAG00000066161/ENSSSAG00000074520/ENSSSAG00000074629/…	28
	GO:0006082	organic acid metabolic process	219/6458	439/17392	2.33087192405742e-08	8.68527276464254e-07	7.09776788904704e-07	ENSSSAG00000000891/ENSSSAG00000000909/ENSSSAG00000001006/ENSSSAG00000001106/ENSSSAG00000001220/ENSSSAG00000001452/ENSSSAG00000001473/ENSSSAG00000001563/ENSSSAG00000001779/ENSSSAG00000001887/ENSSSAG00000001960/ENSSSAG00000002610/ENSSSAG00000003591/ENSSSAG00000004511/ENSSSAG00000004522/ENSSSAG00000004638/ENSSSAG00000004922/ENSSSAG00000005275/ENSSSAG00000005851/ENSSSAG00000006209/ENSSSAG00000006380/…	219			GO:0009145	purine nucleoside triphosphate biosynthetic process	31/6147	39/17394	2.07399553092913e-08	7.91153417164186e-07	6.5228357519594e-07	ENSSSAG00000002150/ENSSSAG00000002781/ENSSSAG00000002887/ENSSSAG00000004542/ENSSSAG00000006812/ENSSSAG00000007100/ENSSSAG00000007320/ENSSSAG00000009542/ENSSSAG00000038629/ENSSSAG00000039718/ENSSSAG00000040415/ENSSSAG00000041559/ENSSSAG00000043976/ENSSSAG00000046603/ENSSSAG00000055558/ENSSSAG00000055739/ENSSSAG00000056066/ENSSSAG00000059523/ENSSSAG00000062841/ENSSSAG00000065070/ENSSSAG00000066161/…	31			GO:0009152	purine ribonucleotide biosynthetic process	66/4475	135/17401	5.62731937741872e-09	2.17214527968363e-07	1.79333783317212e-07	ENSSSAG00000000891/ENSSSAG00000001783/ENSSSAG00000002150/ENSSSAG00000002610/ENSSSAG00000002887/ENSSSAG00000003104/ENSSSAG00000003683/ENSSSAG00000003782/ENSSSAG00000004802/ENSSSAG00000005859/ENSSSAG00000006812/ENSSSAG00000007100/ENSSSAG00000007317/ENSSSAG00000007320/ENSSSAG00000009542/ENSSSAG00000010309/ENSSSAG00000013940/ENSSSAG00000016162/ENSSSAG00000024733/ENSSSAG00000038629/ENSSSAG00000038683/…	66
	GO:0019752	carboxylic acid metabolic process	219/6458	439/17392	2.33087192405742e-08	8.68527276464254e-07	7.09776788904704e-07	ENSSSAG00000000891/ENSSSAG00000000909/ENSSSAG00000001006/ENSSSAG00000001106/ENSSSAG00000001220/ENSSSAG00000001452/ENSSSAG00000001473/ENSSSAG00000001563/ENSSSAG00000001779/ENSSSAG00000001887/ENSSSAG00000001960/ENSSSAG00000002610/ENSSSAG00000003591/ENSSSAG00000004511/ENSSSAG00000004522/ENSSSAG00000004638/ENSSSAG00000004922/ENSSSAG00000005275/ENSSSAG00000005851/ENSSSAG00000006209/ENSSSAG00000006380/…	219			GO:0009206	purine ribonucleoside triphosphate biosynthetic process	31/6147	39/17394	2.07399553092913e-08	7.91153417164186e-07	6.5228357519594e-07	ENSSSAG00000002150/ENSSSAG00000002781/ENSSSAG00000002887/ENSSSAG00000004542/ENSSSAG00000006812/ENSSSAG00000007100/ENSSSAG00000007320/ENSSSAG00000009542/ENSSSAG00000038629/ENSSSAG00000039718/ENSSSAG00000040415/ENSSSAG00000041559/ENSSSAG00000043976/ENSSSAG00000046603/ENSSSAG00000055558/ENSSSAG00000055739/ENSSSAG00000056066/ENSSSAG00000059523/ENSSSAG00000062841/ENSSSAG00000065070/ENSSSAG00000066161/…	31			GO:0009142	nucleoside triphosphate biosynthetic process	31/4475	47/17401	7.69470428079721e-09	2.89771302671973e-07	2.39237147215544e-07	ENSSSAG00000002150/ENSSSAG00000002887/ENSSSAG00000006812/ENSSSAG00000007100/ENSSSAG00000007320/ENSSSAG00000009542/ENSSSAG00000038629/ENSSSAG00000039718/ENSSSAG00000040415/ENSSSAG00000041559/ENSSSAG00000043976/ENSSSAG00000046603/ENSSSAG00000048630/ENSSSAG00000055558/ENSSSAG00000055636/ENSSSAG00000055739/ENSSSAG00000056066/ENSSSAG00000059523/ENSSSAG00000062841/ENSSSAG00000065070/ENSSSAG00000066161/…	31
	GO:0043436	oxoacid metabolic process	219/6458	439/17392	2.33087192405742e-08	8.68527276464254e-07	7.09776788904704e-07	ENSSSAG00000000891/ENSSSAG00000000909/ENSSSAG00000001006/ENSSSAG00000001106/ENSSSAG00000001220/ENSSSAG00000001452/ENSSSAG00000001473/ENSSSAG00000001563/ENSSSAG00000001779/ENSSSAG00000001887/ENSSSAG00000001960/ENSSSAG00000002610/ENSSSAG00000003591/ENSSSAG00000004511/ENSSSAG00000004522/ENSSSAG00000004638/ENSSSAG00000004922/ENSSSAG00000005275/ENSSSAG00000005851/ENSSSAG00000006209/ENSSSAG00000006380/…	219			GO:0009260	ribonucleotide biosynthetic process	83/6147	145/17394	5.50484068716916e-08	2.04989781779347e-06	1.69008266711334e-06	ENSSSAG00000000891/ENSSSAG00000001368/ENSSSAG00000001783/ENSSSAG00000002150/ENSSSAG00000002610/ENSSSAG00000002781/ENSSSAG00000002887/ENSSSAG00000003104/ENSSSAG00000003683/ENSSSAG00000003782/ENSSSAG00000004542/ENSSSAG00000004802/ENSSSAG00000005859/ENSSSAG00000006812/ENSSSAG00000007100/ENSSSAG00000007317/ENSSSAG00000007320/ENSSSAG00000009542/ENSSSAG00000010309/ENSSSAG00000010339/ENSSSAG00000010411/…	83			GO:0009260	ribonucleotide biosynthetic process	69/4475	145/17401	1.05798945630423e-08	3.88937076317557e-07	3.21109080597601e-07	ENSSSAG00000000891/ENSSSAG00000001783/ENSSSAG00000002150/ENSSSAG00000002610/ENSSSAG00000002887/ENSSSAG00000003104/ENSSSAG00000003683/ENSSSAG00000003782/ENSSSAG00000004802/ENSSSAG00000005859/ENSSSAG00000006812/ENSSSAG00000007100/ENSSSAG00000007317/ENSSSAG00000007320/ENSSSAG00000009542/ENSSSAG00000010309/ENSSSAG00000013940/ENSSSAG00000016162/ENSSSAG00000024733/ENSSSAG00000038629/ENSSSAG00000038683/…	69
	GO:0009142	nucleoside triphosphate biosynthetic process	36/6458	47/17392	3.96611378502182e-08	1.44348094733934e-06	1.17963971818886e-06	ENSSSAG00000002150/ENSSSAG00000002781/ENSSSAG00000002887/ENSSSAG00000004542/ENSSSAG00000006812/ENSSSAG00000007100/ENSSSAG00000007320/ENSSSAG00000009542/ENSSSAG00000038629/ENSSSAG00000039718/ENSSSAG00000040415/ENSSSAG00000041559/ENSSSAG00000043976/ENSSSAG00000046603/ENSSSAG00000048630/ENSSSAG00000055558/ENSSSAG00000055636/ENSSSAG00000055739/ENSSSAG00000056066/ENSSSAG00000059523/ENSSSAG00000062841/…	36			GO:0009144	purine nucleoside triphosphate metabolic process	31/6147	40/17394	6.08511123434003e-08	2.16298044784268e-06	1.78331609140348e-06	ENSSSAG00000002150/ENSSSAG00000002781/ENSSSAG00000002887/ENSSSAG00000004542/ENSSSAG00000006812/ENSSSAG00000007100/ENSSSAG00000007320/ENSSSAG00000009542/ENSSSAG00000038629/ENSSSAG00000039718/ENSSSAG00000040415/ENSSSAG00000041559/ENSSSAG00000043976/ENSSSAG00000046603/ENSSSAG00000055558/ENSSSAG00000055739/ENSSSAG00000056066/ENSSSAG00000059523/ENSSSAG00000062841/ENSSSAG00000065070/ENSSSAG00000066161/…	31			GO:0006082	organic acid metabolic process	166/4475	440/17401	1.31747902146832e-08	4.52041690921575e-07	3.73208677192547e-07	ENSSSAG00000000891/ENSSSAG00000001006/ENSSSAG00000001106/ENSSSAG00000001220/ENSSSAG00000001452/ENSSSAG00000001473/ENSSSAG00000001563/ENSSSAG00000001779/ENSSSAG00000001887/ENSSSAG00000001960/ENSSSAG00000002610/ENSSSAG00000003591/ENSSSAG00000004922/ENSSSAG00000005851/ENSSSAG00000006209/ENSSSAG00000006683/ENSSSAG00000006715/ENSSSAG00000007146/ENSSSAG00000007618/ENSSSAG00000008143/ENSSSAG00000008206/…	166
	GO:0006887	exocytosis	64/6458	100/17392	4.2937524234513e-08	1.49860332429446e-06	1.22468675905012e-06	ENSSSAG00000000250/ENSSSAG00000000429/ENSSSAG00000000774/ENSSSAG00000001557/ENSSSAG00000002276/ENSSSAG00000002298/ENSSSAG00000002736/ENSSSAG00000003440/ENSSSAG00000003488/ENSSSAG00000006392/ENSSSAG00000006570/ENSSSAG00000009192/ENSSSAG00000010477/ENSSSAG00000012320/ENSSSAG00000041930/ENSSSAG00000042366/ENSSSAG00000043947/ENSSSAG00000046109/ENSSSAG00000050155/ENSSSAG00000051056/ENSSSAG00000052786/…	64			GO:0009205	purine ribonucleoside triphosphate metabolic process	31/6147	40/17394	6.08511123434003e-08	2.16298044784268e-06	1.78331609140348e-06	ENSSSAG00000002150/ENSSSAG00000002781/ENSSSAG00000002887/ENSSSAG00000004542/ENSSSAG00000006812/ENSSSAG00000007100/ENSSSAG00000007320/ENSSSAG00000009542/ENSSSAG00000038629/ENSSSAG00000039718/ENSSSAG00000040415/ENSSSAG00000041559/ENSSSAG00000043976/ENSSSAG00000046603/ENSSSAG00000055558/ENSSSAG00000055739/ENSSSAG00000056066/ENSSSAG00000059523/ENSSSAG00000062841/ENSSSAG00000065070/ENSSSAG00000066161/…	31			GO:0019752	carboxylic acid metabolic process	166/4475	440/17401	1.31747902146832e-08	4.52041690921575e-07	3.73208677192547e-07	ENSSSAG00000000891/ENSSSAG00000001006/ENSSSAG00000001106/ENSSSAG00000001220/ENSSSAG00000001452/ENSSSAG00000001473/ENSSSAG00000001563/ENSSSAG00000001779/ENSSSAG00000001887/ENSSSAG00000001960/ENSSSAG00000002610/ENSSSAG00000003591/ENSSSAG00000004922/ENSSSAG00000005851/ENSSSAG00000006209/ENSSSAG00000006683/ENSSSAG00000006715/ENSSSAG00000007146/ENSSSAG00000007618/ENSSSAG00000008143/ENSSSAG00000008206/…	166
	GO:0090407	organophosphate biosynthetic process	191/6458	377/17392	4.30908304110229e-08	1.49860332429446e-06	1.22468675905012e-06	ENSSSAG00000000174/ENSSSAG00000000721/ENSSSAG00000000891/ENSSSAG00000001068/ENSSSAG00000001106/ENSSSAG00000001368/ENSSSAG00000001783/ENSSSAG00000001810/ENSSSAG00000002150/ENSSSAG00000002610/ENSSSAG00000002658/ENSSSAG00000002781/ENSSSAG00000002887/ENSSSAG00000003104/ENSSSAG00000003309/ENSSSAG00000003466/ENSSSAG00000003583/ENSSSAG00000003683/ENSSSAG00000003782/ENSSSAG00000004542/ENSSSAG00000004700/…	191			GO:0046390	ribose phosphate biosynthetic process	83/6147	146/17394	8.35862018229645e-08	2.90508488113592e-06	2.39516016919606e-06	ENSSSAG00000000891/ENSSSAG00000001368/ENSSSAG00000001783/ENSSSAG00000002150/ENSSSAG00000002610/ENSSSAG00000002781/ENSSSAG00000002887/ENSSSAG00000003104/ENSSSAG00000003683/ENSSSAG00000003782/ENSSSAG00000004542/ENSSSAG00000004802/ENSSSAG00000005859/ENSSSAG00000006812/ENSSSAG00000007100/ENSSSAG00000007317/ENSSSAG00000007320/ENSSSAG00000009542/ENSSSAG00000010309/ENSSSAG00000010339/ENSSSAG00000010411/…	83			GO:0043436	oxoacid metabolic process	166/4475	440/17401	1.31747902146832e-08	4.52041690921575e-07	3.73208677192547e-07	ENSSSAG00000000891/ENSSSAG00000001006/ENSSSAG00000001106/ENSSSAG00000001220/ENSSSAG00000001452/ENSSSAG00000001473/ENSSSAG00000001563/ENSSSAG00000001779/ENSSSAG00000001887/ENSSSAG00000001960/ENSSSAG00000002610/ENSSSAG00000003591/ENSSSAG00000004922/ENSSSAG00000005851/ENSSSAG00000006209/ENSSSAG00000006683/ENSSSAG00000006715/ENSSSAG00000007146/ENSSSAG00000007618/ENSSSAG00000008143/ENSSSAG00000008206/…	166
	GO:0009260	ribonucleotide biosynthetic process	86/6458	145/17392	4.43071384102147e-08	1.50740590460839e-06	1.23188039286981e-06	ENSSSAG00000000891/ENSSSAG00000001368/ENSSSAG00000001783/ENSSSAG00000002150/ENSSSAG00000002610/ENSSSAG00000002781/ENSSSAG00000002887/ENSSSAG00000003104/ENSSSAG00000003683/ENSSSAG00000003782/ENSSSAG00000004542/ENSSSAG00000004802/ENSSSAG00000005859/ENSSSAG00000006812/ENSSSAG00000007100/ENSSSAG00000007317/ENSSSAG00000007320/ENSSSAG00000009542/ENSSSAG00000010309/ENSSSAG00000010339/ENSSSAG00000010411/…	86			GO:0006816	calcium ion transport	97/6147	178/17394	1.20840393720255e-07	4.10857338648865e-06	3.38740234112842e-06	ENSSSAG00000001870/ENSSSAG00000001899/ENSSSAG00000002737/ENSSSAG00000003110/ENSSSAG00000003652/ENSSSAG00000005522/ENSSSAG00000005785/ENSSSAG00000005843/ENSSSAG00000005989/ENSSSAG00000006130/ENSSSAG00000006850/ENSSSAG00000006995/ENSSSAG00000007463/ENSSSAG00000007534/ENSSSAG00000007622/ENSSSAG00000007943/ENSSSAG00000020579/ENSSSAG00000020900/ENSSSAG00000039238/ENSSSAG00000039682/ENSSSAG00000040294/…	97			GO:0006836	neurotransmitter transport	35/4475	57/17401	1.36344418361962e-08	4.5764300424102e-07	3.77833159350883e-07	ENSSSAG00000003488/ENSSSAG00000008160/ENSSSAG00000010477/ENSSSAG00000020439/ENSSSAG00000038561/ENSSSAG00000039620/ENSSSAG00000049648/ENSSSAG00000059333/ENSSSAG00000061721/ENSSSAG00000062833/ENSSSAG00000063275/ENSSSAG00000063754/ENSSSAG00000067141/ENSSSAG00000067640/ENSSSAG00000068263/ENSSSAG00000068534/ENSSSAG00000069804/ENSSSAG00000074129/ENSSSAG00000074525/ENSSSAG00000075099/ENSSSAG00000076633/…	35
	GO:1901293	nucleoside phosphate biosynthetic process	117/6458	212/17392	5.86031493054116e-08	1.95136018431849e-06	1.59468816139026e-06	ENSSSAG00000000891/ENSSSAG00000001106/ENSSSAG00000001368/ENSSSAG00000001783/ENSSSAG00000002150/ENSSSAG00000002610/ENSSSAG00000002781/ENSSSAG00000002887/ENSSSAG00000003104/ENSSSAG00000003683/ENSSSAG00000003782/ENSSSAG00000004542/ENSSSAG00000004700/ENSSSAG00000004802/ENSSSAG00000005859/ENSSSAG00000006812/ENSSSAG00000007100/ENSSSAG00000007317/ENSSSAG00000007320/ENSSSAG00000007869/ENSSSAG00000009542/…	117			GO:0006164	purine nucleotide biosynthetic process	81/6147	143/17394	1.47415645145203e-07	4.90549082993823e-06	4.04443819267353e-06	ENSSSAG00000000891/ENSSSAG00000001368/ENSSSAG00000001783/ENSSSAG00000002150/ENSSSAG00000002610/ENSSSAG00000002781/ENSSSAG00000002887/ENSSSAG00000003104/ENSSSAG00000003683/ENSSSAG00000003782/ENSSSAG00000004542/ENSSSAG00000004802/ENSSSAG00000005859/ENSSSAG00000006812/ENSSSAG00000007100/ENSSSAG00000007317/ENSSSAG00000007320/ENSSSAG00000007869/ENSSSAG00000009542/ENSSSAG00000010309/ENSSSAG00000010339/…	81			GO:1901293	nucleoside phosphate biosynthetic process	92/4475	212/17401	1.44865778885148e-08	4.75899494890785e-07	3.92905841500368e-07	ENSSSAG00000000891/ENSSSAG00000001106/ENSSSAG00000001783/ENSSSAG00000002150/ENSSSAG00000002610/ENSSSAG00000002887/ENSSSAG00000003104/ENSSSAG00000003683/ENSSSAG00000003782/ENSSSAG00000004700/ENSSSAG00000004802/ENSSSAG00000005859/ENSSSAG00000006812/ENSSSAG00000007100/ENSSSAG00000007317/ENSSSAG00000007320/ENSSSAG00000007869/ENSSSAG00000009542/ENSSSAG00000010309/ENSSSAG00000013940/ENSSSAG00000016162/…	92
	GO:0009201	ribonucleoside triphosphate biosynthetic process	34/6458	44/17392	6.4905854740202e-08	2.116201305592e-06	1.72939941906459e-06	ENSSSAG00000002150/ENSSSAG00000002781/ENSSSAG00000002887/ENSSSAG00000004542/ENSSSAG00000006812/ENSSSAG00000007100/ENSSSAG00000007320/ENSSSAG00000009542/ENSSSAG00000038629/ENSSSAG00000039718/ENSSSAG00000040415/ENSSSAG00000041559/ENSSSAG00000043976/ENSSSAG00000046603/ENSSSAG00000048630/ENSSSAG00000055558/ENSSSAG00000055739/ENSSSAG00000056066/ENSSSAG00000059523/ENSSSAG00000062841/ENSSSAG00000064265/…	34			GO:0006836	neurotransmitter transport	39/6147	56/17394	1.76307757096065e-07	5.74469441871345e-06	4.73633777286578e-06	ENSSSAG00000003488/ENSSSAG00000004290/ENSSSAG00000008160/ENSSSAG00000010477/ENSSSAG00000020439/ENSSSAG00000038561/ENSSSAG00000039620/ENSSSAG00000049648/ENSSSAG00000058908/ENSSSAG00000059333/ENSSSAG00000061721/ENSSSAG00000062833/ENSSSAG00000063275/ENSSSAG00000063754/ENSSSAG00000067141/ENSSSAG00000067640/ENSSSAG00000068263/ENSSSAG00000068534/ENSSSAG00000069804/ENSSSAG00000074129/ENSSSAG00000074525/…	39			GO:0046390	ribose phosphate biosynthetic process	69/4475	146/17401	1.50519144804467e-08	4.84169915787702e-07	3.99733956925898e-07	ENSSSAG00000000891/ENSSSAG00000001783/ENSSSAG00000002150/ENSSSAG00000002610/ENSSSAG00000002887/ENSSSAG00000003104/ENSSSAG00000003683/ENSSSAG00000003782/ENSSSAG00000004802/ENSSSAG00000005859/ENSSSAG00000006812/ENSSSAG00000007100/ENSSSAG00000007317/ENSSSAG00000007320/ENSSSAG00000009542/ENSSSAG00000010309/ENSSSAG00000013940/ENSSSAG00000016162/ENSSSAG00000024733/ENSSSAG00000038629/ENSSSAG00000038683/…	69
	GO:0046390	ribose phosphate biosynthetic process	86/6458	146/17392	6.87183638965468e-08	2.19478039792032e-06	1.79361572791202e-06	ENSSSAG00000000891/ENSSSAG00000001368/ENSSSAG00000001783/ENSSSAG00000002150/ENSSSAG00000002610/ENSSSAG00000002781/ENSSSAG00000002887/ENSSSAG00000003104/ENSSSAG00000003683/ENSSSAG00000003782/ENSSSAG00000004542/ENSSSAG00000004802/ENSSSAG00000005859/ENSSSAG00000006812/ENSSSAG00000007100/ENSSSAG00000007317/ENSSSAG00000007320/ENSSSAG00000009542/ENSSSAG00000010309/ENSSSAG00000010339/ENSSSAG00000010411/…	86			GO:0009142	nucleoside triphosphate biosynthetic process	34/6147	47/17394	2.55362639033992e-07	8.15075851937069e-06	6.72006944826295e-06	ENSSSAG00000002150/ENSSSAG00000002781/ENSSSAG00000002887/ENSSSAG00000004542/ENSSSAG00000006812/ENSSSAG00000007100/ENSSSAG00000007320/ENSSSAG00000009542/ENSSSAG00000038629/ENSSSAG00000039718/ENSSSAG00000040415/ENSSSAG00000041559/ENSSSAG00000043976/ENSSSAG00000046603/ENSSSAG00000048630/ENSSSAG00000055558/ENSSSAG00000055636/ENSSSAG00000055739/ENSSSAG00000056066/ENSSSAG00000059523/ENSSSAG00000062841/…	34			GO:0009165	nucleotide biosynthetic process	90/4475	207/17401	1.85570538786068e-08	5.84736554868752e-07	4.8276245428556e-07	ENSSSAG00000000891/ENSSSAG00000001106/ENSSSAG00000001783/ENSSSAG00000002150/ENSSSAG00000002610/ENSSSAG00000002887/ENSSSAG00000003104/ENSSSAG00000003683/ENSSSAG00000003782/ENSSSAG00000004700/ENSSSAG00000004802/ENSSSAG00000005859/ENSSSAG00000006812/ENSSSAG00000007100/ENSSSAG00000007317/ENSSSAG00000007320/ENSSSAG00000007869/ENSSSAG00000009542/ENSSSAG00000010309/ENSSSAG00000013940/ENSSSAG00000016162/…	90
	GO:0006164	purine nucleotide biosynthetic process	84/6458	143/17392	1.1530781971332e-07	3.60913475702693e-06	2.94945265161441e-06	ENSSSAG00000000891/ENSSSAG00000001368/ENSSSAG00000001783/ENSSSAG00000002150/ENSSSAG00000002610/ENSSSAG00000002781/ENSSSAG00000002887/ENSSSAG00000003104/ENSSSAG00000003683/ENSSSAG00000003782/ENSSSAG00000004542/ENSSSAG00000004802/ENSSSAG00000005859/ENSSSAG00000006812/ENSSSAG00000007100/ENSSSAG00000007317/ENSSSAG00000007320/ENSSSAG00000007869/ENSSSAG00000009542/ENSSSAG00000010309/ENSSSAG00000010339/…	84			GO:0072522	purine-containing compound biosynthetic process	84/6147	152/17394	3.7416408569053e-07	1.17038526003998e-05	9.64949484149263e-06	ENSSSAG00000000891/ENSSSAG00000001368/ENSSSAG00000001783/ENSSSAG00000002150/ENSSSAG00000002610/ENSSSAG00000002781/ENSSSAG00000002887/ENSSSAG00000003104/ENSSSAG00000003683/ENSSSAG00000003782/ENSSSAG00000004542/ENSSSAG00000004802/ENSSSAG00000005859/ENSSSAG00000006812/ENSSSAG00000007100/ENSSSAG00000007317/ENSSSAG00000007320/ENSSSAG00000007869/ENSSSAG00000009542/ENSSSAG00000010309/ENSSSAG00000010339/…	84			GO:0034330	cell junction organization	40/4475	70/17401	2.35301661707545e-08	7.26611531352899e-07	5.99895394374394e-07	ENSSSAG00000015455/ENSSSAG00000038393/ENSSSAG00000039470/ENSSSAG00000040555/ENSSSAG00000042428/ENSSSAG00000042656/ENSSSAG00000044870/ENSSSAG00000048774/ENSSSAG00000052518/ENSSSAG00000055759/ENSSSAG00000060866/ENSSSAG00000060876/ENSSSAG00000064922/ENSSSAG00000065365/ENSSSAG00000066129/ENSSSAG00000067129/ENSSSAG00000071052/ENSSSAG00000071089/ENSSSAG00000072108/ENSSSAG00000073238/ENSSSAG00000075804/…	40
	GO:0072522	purine-containing compound biosynthetic process	88/6458	152/17392	1.4582484089767e-07	4.47482109813439e-06	3.65690777483322e-06	ENSSSAG00000000891/ENSSSAG00000001368/ENSSSAG00000001783/ENSSSAG00000002150/ENSSSAG00000002610/ENSSSAG00000002781/ENSSSAG00000002887/ENSSSAG00000003104/ENSSSAG00000003683/ENSSSAG00000003782/ENSSSAG00000004542/ENSSSAG00000004802/ENSSSAG00000005859/ENSSSAG00000006812/ENSSSAG00000007100/ENSSSAG00000007317/ENSSSAG00000007320/ENSSSAG00000007869/ENSSSAG00000009542/ENSSSAG00000010309/ENSSSAG00000010339/…	88			GO:1902600	proton transmembrane transport	45/6147	69/17394	4.06242032581791e-07	1.21302670711553e-05	1.00010614902175e-05	ENSSSAG00000000691/ENSSSAG00000002781/ENSSSAG00000004542/ENSSSAG00000005321/ENSSSAG00000006374/ENSSSAG00000006812/ENSSSAG00000007100/ENSSSAG00000007320/ENSSSAG00000035106/ENSSSAG00000038629/ENSSSAG00000039035/ENSSSAG00000040214/ENSSSAG00000041144/ENSSSAG00000041369/ENSSSAG00000041559/ENSSSAG00000041968/ENSSSAG00000043463/ENSSSAG00000047230/ENSSSAG00000048063/ENSSSAG00000053624/ENSSSAG00000055042/…	45			GO:0009201	ribonucleoside triphosphate biosynthetic process	29/4475	44/17401	2.41106007601473e-08	7.29936619091518e-07	6.02640609299038e-07	ENSSSAG00000002150/ENSSSAG00000002887/ENSSSAG00000006812/ENSSSAG00000007100/ENSSSAG00000007320/ENSSSAG00000009542/ENSSSAG00000038629/ENSSSAG00000039718/ENSSSAG00000040415/ENSSSAG00000041559/ENSSSAG00000043976/ENSSSAG00000046603/ENSSSAG00000048630/ENSSSAG00000055558/ENSSSAG00000055739/ENSSSAG00000056066/ENSSSAG00000059523/ENSSSAG00000062841/ENSSSAG00000065070/ENSSSAG00000066161/ENSSSAG00000074520/…	29
	GO:0006816	calcium ion transport	100/6458	178/17392	1.65560669639546e-07	4.93198727047354e-06	4.03051254994139e-06	ENSSSAG00000001870/ENSSSAG00000001899/ENSSSAG00000002737/ENSSSAG00000003110/ENSSSAG00000003652/ENSSSAG00000005522/ENSSSAG00000005785/ENSSSAG00000005843/ENSSSAG00000005989/ENSSSAG00000006130/ENSSSAG00000006850/ENSSSAG00000006995/ENSSSAG00000007463/ENSSSAG00000007534/ENSSSAG00000007622/ENSSSAG00000007943/ENSSSAG00000020579/ENSSSAG00000020900/ENSSSAG00000039238/ENSSSAG00000039682/ENSSSAG00000040294/…	100			GO:0016052	carbohydrate catabolic process	44/6147	67/17394	4.06620431088562e-07	1.21302670711553e-05	1.00010614902175e-05	ENSSSAG00000001006/ENSSSAG00000001563/ENSSSAG00000001960/ENSSSAG00000004348/ENSSSAG00000006683/ENSSSAG00000007618/ENSSSAG00000007744/ENSSSAG00000008141/ENSSSAG00000008206/ENSSSAG00000009414/ENSSSAG00000011384/ENSSSAG00000041512/ENSSSAG00000045102/ENSSSAG00000045972/ENSSSAG00000046596/ENSSSAG00000046798/ENSSSAG00000050952/ENSSSAG00000053928/ENSSSAG00000055699/ENSSSAG00000056636/ENSSSAG00000058638/…	44			GO:0006164	purine nucleotide biosynthetic process	67/4475	143/17401	3.70693265385215e-08	1.10067384952841e-06	9.08723774051609e-07	ENSSSAG00000000891/ENSSSAG00000001783/ENSSSAG00000002150/ENSSSAG00000002610/ENSSSAG00000002887/ENSSSAG00000003104/ENSSSAG00000003683/ENSSSAG00000003782/ENSSSAG00000004802/ENSSSAG00000005859/ENSSSAG00000006812/ENSSSAG00000007100/ENSSSAG00000007317/ENSSSAG00000007320/ENSSSAG00000007869/ENSSSAG00000009542/ENSSSAG00000010309/ENSSSAG00000013940/ENSSSAG00000016162/ENSSSAG00000024733/ENSSSAG00000038629/…	67
	GO:1902600	proton transmembrane transport	47/6458	69/17392	1.67025766987283e-07	4.93198727047354e-06	4.03051254994139e-06	ENSSSAG00000000691/ENSSSAG00000002781/ENSSSAG00000004542/ENSSSAG00000005321/ENSSSAG00000006374/ENSSSAG00000006812/ENSSSAG00000007100/ENSSSAG00000007320/ENSSSAG00000035106/ENSSSAG00000038629/ENSSSAG00000039035/ENSSSAG00000040214/ENSSSAG00000041144/ENSSSAG00000041369/ENSSSAG00000041559/ENSSSAG00000041968/ENSSSAG00000043385/ENSSSAG00000043463/ENSSSAG00000047230/ENSSSAG00000048063/ENSSSAG00000053624/…	47			GO:0006887	exocytosis	60/6147	100/17394	4.11064037577513e-07	1.21302670711553e-05	1.00010614902175e-05	ENSSSAG00000000250/ENSSSAG00000000429/ENSSSAG00000000774/ENSSSAG00000001557/ENSSSAG00000002276/ENSSSAG00000002298/ENSSSAG00000002736/ENSSSAG00000003440/ENSSSAG00000003488/ENSSSAG00000006392/ENSSSAG00000006570/ENSSSAG00000009192/ENSSSAG00000010477/ENSSSAG00000012320/ENSSSAG00000041930/ENSSSAG00000042366/ENSSSAG00000043947/ENSSSAG00000046109/ENSSSAG00000050155/ENSSSAG00000051056/ENSSSAG00000052786/…	60			GO:0009199	ribonucleoside triphosphate metabolic process	29/4475	45/17401	5.11274349235809e-08	1.48944829286809e-06	1.22969858376279e-06	ENSSSAG00000002150/ENSSSAG00000002887/ENSSSAG00000006812/ENSSSAG00000007100/ENSSSAG00000007320/ENSSSAG00000009542/ENSSSAG00000038629/ENSSSAG00000039718/ENSSSAG00000040415/ENSSSAG00000041559/ENSSSAG00000043976/ENSSSAG00000046603/ENSSSAG00000048630/ENSSSAG00000055558/ENSSSAG00000055739/ENSSSAG00000056066/ENSSSAG00000059523/ENSSSAG00000062841/ENSSSAG00000065070/ENSSSAG00000066161/ENSSSAG00000074520/…	29
	GO:0009199	ribonucleoside triphosphate metabolic process	34/6458	45/17392	1.70513974989552e-07	4.94174760849351e-06	4.0384888813315e-06	ENSSSAG00000002150/ENSSSAG00000002781/ENSSSAG00000002887/ENSSSAG00000004542/ENSSSAG00000006812/ENSSSAG00000007100/ENSSSAG00000007320/ENSSSAG00000009542/ENSSSAG00000038629/ENSSSAG00000039718/ENSSSAG00000040415/ENSSSAG00000041559/ENSSSAG00000043976/ENSSSAG00000046603/ENSSSAG00000048630/ENSSSAG00000055558/ENSSSAG00000055739/ENSSSAG00000056066/ENSSSAG00000059523/ENSSSAG00000062841/ENSSSAG00000064265/…	34			GO:0009201	ribonucleoside triphosphate biosynthetic process	32/6147	44/17394	4.73402690502922e-07	1.37111445916032e-05	1.13044502118144e-05	ENSSSAG00000002150/ENSSSAG00000002781/ENSSSAG00000002887/ENSSSAG00000004542/ENSSSAG00000006812/ENSSSAG00000007100/ENSSSAG00000007320/ENSSSAG00000009542/ENSSSAG00000038629/ENSSSAG00000039718/ENSSSAG00000040415/ENSSSAG00000041559/ENSSSAG00000043976/ENSSSAG00000046603/ENSSSAG00000048630/ENSSSAG00000055558/ENSSSAG00000055739/ENSSSAG00000056066/ENSSSAG00000059523/ENSSSAG00000062841/ENSSSAG00000065070/…	32			GO:0050808	synapse organization	30/4475	48/17401	8.35454232854999e-08	2.388780250978e-06	1.97219313057973e-06	ENSSSAG00000015455/ENSSSAG00000038393/ENSSSAG00000042428/ENSSSAG00000042656/ENSSSAG00000044870/ENSSSAG00000055759/ENSSSAG00000060866/ENSSSAG00000060876/ENSSSAG00000064922/ENSSSAG00000066129/ENSSSAG00000071052/ENSSSAG00000071089/ENSSSAG00000072108/ENSSSAG00000073238/ENSSSAG00000075804/ENSSSAG00000076356/ENSSSAG00000077066/ENSSSAG00000081622/ENSSSAG00000083043/ENSSSAG00000094929/ENSSSAG00000097615/…	30
	GO:0006836	neurotransmitter transport	40/6458	56/17392	1.88671553608109e-07	5.36856329812165e-06	4.38729067241823e-06	ENSSSAG00000003488/ENSSSAG00000004290/ENSSSAG00000008160/ENSSSAG00000010477/ENSSSAG00000020439/ENSSSAG00000038561/ENSSSAG00000039620/ENSSSAG00000049648/ENSSSAG00000058908/ENSSSAG00000059333/ENSSSAG00000061721/ENSSSAG00000062833/ENSSSAG00000063275/ENSSSAG00000063754/ENSSSAG00000067141/ENSSSAG00000067640/ENSSSAG00000068263/ENSSSAG00000068534/ENSSSAG00000069804/ENSSSAG00000074129/ENSSSAG00000074525/…	40			GO:1901293	nucleoside phosphate biosynthetic process	110/6147	212/17394	5.15430588041749e-07	1.46569716308599e-05	1.20842578057635e-05	ENSSSAG00000000891/ENSSSAG00000001106/ENSSSAG00000001368/ENSSSAG00000001783/ENSSSAG00000002150/ENSSSAG00000002610/ENSSSAG00000002781/ENSSSAG00000002887/ENSSSAG00000003104/ENSSSAG00000003683/ENSSSAG00000003782/ENSSSAG00000004542/ENSSSAG00000004700/ENSSSAG00000004802/ENSSSAG00000005859/ENSSSAG00000006812/ENSSSAG00000007100/ENSSSAG00000007317/ENSSSAG00000007320/ENSSSAG00000007869/ENSSSAG00000009542/…	110			GO:0006090	pyruvate metabolic process	39/4475	70/17401	8.9983822785727e-08	2.52609131602114e-06	2.08555807451704e-06	ENSSSAG00000000891/ENSSSAG00000001006/ENSSSAG00000001452/ENSSSAG00000001563/ENSSSAG00000001960/ENSSSAG00000006683/ENSSSAG00000007618/ENSSSAG00000008206/ENSSSAG00000017625/ENSSSAG00000041512/ENSSSAG00000046596/ENSSSAG00000046798/ENSSSAG00000050952/ENSSSAG00000053928/ENSSSAG00000055699/ENSSSAG00000056636/ENSSSAG00000058638/ENSSSAG00000059449/ENSSSAG00000060153/ENSSSAG00000061136/ENSSSAG00000062061/…	39
	GO:0009165	nucleotide biosynthetic process	113/6458	207/17392	2.11337717022287e-07	5.90613441321214e-06	4.82660387560299e-06	ENSSSAG00000000891/ENSSSAG00000001106/ENSSSAG00000001368/ENSSSAG00000001783/ENSSSAG00000002150/ENSSSAG00000002610/ENSSSAG00000002781/ENSSSAG00000002887/ENSSSAG00000003104/ENSSSAG00000003683/ENSSSAG00000003782/ENSSSAG00000004542/ENSSSAG00000004700/ENSSSAG00000004802/ENSSSAG00000005859/ENSSSAG00000006812/ENSSSAG00000007100/ENSSSAG00000007317/ENSSSAG00000007320/ENSSSAG00000007869/ENSSSAG00000009542/…	113			GO:0090407	organophosphate biosynthetic process	179/6147	377/17394	6.46443894870204e-07	1.80542544924464e-05	1.48852212634586e-05	ENSSSAG00000000174/ENSSSAG00000000721/ENSSSAG00000000891/ENSSSAG00000001068/ENSSSAG00000001106/ENSSSAG00000001368/ENSSSAG00000001783/ENSSSAG00000002150/ENSSSAG00000002610/ENSSSAG00000002658/ENSSSAG00000002781/ENSSSAG00000002887/ENSSSAG00000003104/ENSSSAG00000003309/ENSSSAG00000003466/ENSSSAG00000003583/ENSSSAG00000003683/ENSSSAG00000003782/ENSSSAG00000004542/ENSSSAG00000004700/ENSSSAG00000004802/…	179			GO:0072522	purine-containing compound biosynthetic process	69/4475	152/17401	1.10380241934512e-07	3.04334095619441e-06	2.51260287561456e-06	ENSSSAG00000000891/ENSSSAG00000001783/ENSSSAG00000002150/ENSSSAG00000002610/ENSSSAG00000002887/ENSSSAG00000003104/ENSSSAG00000003683/ENSSSAG00000003782/ENSSSAG00000004802/ENSSSAG00000005859/ENSSSAG00000006812/ENSSSAG00000007100/ENSSSAG00000007317/ENSSSAG00000007320/ENSSSAG00000007869/ENSSSAG00000009542/ENSSSAG00000010309/ENSSSAG00000013940/ENSSSAG00000016162/ENSSSAG00000024733/ENSSSAG00000038629/…	69
	GO:0032787	monocarboxylic acid metabolic process	101/6458	181/17392	2.24996321689307e-07	6.17753058673272e-06	5.04839392156062e-06	ENSSSAG00000000891/ENSSSAG00000001006/ENSSSAG00000001220/ENSSSAG00000001452/ENSSSAG00000001563/ENSSSAG00000001779/ENSSSAG00000001887/ENSSSAG00000001960/ENSSSAG00000005275/ENSSSAG00000006209/ENSSSAG00000006380/ENSSSAG00000006683/ENSSSAG00000007146/ENSSSAG00000007618/ENSSSAG00000007680/ENSSSAG00000007744/ENSSSAG00000008206/ENSSSAG00000009605/ENSSSAG00000013940/ENSSSAG00000017625/ENSSSAG00000018145/…	101			GO:0006090	pyruvate metabolic process	45/6147	70/17394	7.48641157378787e-07	2.05416626340425e-05	1.69360187957343e-05	ENSSSAG00000000891/ENSSSAG00000001006/ENSSSAG00000001452/ENSSSAG00000001563/ENSSSAG00000001960/ENSSSAG00000006683/ENSSSAG00000007618/ENSSSAG00000007744/ENSSSAG00000008206/ENSSSAG00000011384/ENSSSAG00000017625/ENSSSAG00000041512/ENSSSAG00000046596/ENSSSAG00000046798/ENSSSAG00000050952/ENSSSAG00000053928/ENSSSAG00000055699/ENSSSAG00000056636/ENSSSAG00000058638/ENSSSAG00000059449/ENSSSAG00000060153/…	45			GO:0007264	small GTPase mediated signal transduction	139/4475	368/17401	1.8155487605047e-07	4.84393646322364e-06	3.99918670368409e-06	ENSSSAG00000000252/ENSSSAG00000000533/ENSSSAG00000001101/ENSSSAG00000001304/ENSSSAG00000001776/ENSSSAG00000002334/ENSSSAG00000003117/ENSSSAG00000004411/ENSSSAG00000004620/ENSSSAG00000004654/ENSSSAG00000004664/ENSSSAG00000005842/ENSSSAG00000005857/ENSSSAG00000006182/ENSSSAG00000007059/ENSSSAG00000007164/ENSSSAG00000007667/ENSSSAG00000007875/ENSSSAG00000007891/ENSSSAG00000008086/ENSSSAG00000008877/…	139
	GO:0030036	actin cytoskeleton organization	186/6458	375/17392	4.32614726110259e-07	1.16731387303889e-05	9.53950802584329e-06	ENSSSAG00000000059/ENSSSAG00000000385/ENSSSAG00000000860/ENSSSAG00000000905/ENSSSAG00000000928/ENSSSAG00000001588/ENSSSAG00000001903/ENSSSAG00000002358/ENSSSAG00000002372/ENSSSAG00000002558/ENSSSAG00000002740/ENSSSAG00000002960/ENSSSAG00000005175/ENSSSAG00000005185/ENSSSAG00000005436/ENSSSAG00000005879/ENSSSAG00000006572/ENSSSAG00000006706/ENSSSAG00000006847/ENSSSAG00000006951/ENSSSAG00000007490/…	186			GO:0009199	ribonucleoside triphosphate metabolic process	32/6147	45/17394	1.08244082661457e-06	2.9188576772848e-05	2.40651544936995e-05	ENSSSAG00000002150/ENSSSAG00000002781/ENSSSAG00000002887/ENSSSAG00000004542/ENSSSAG00000006812/ENSSSAG00000007100/ENSSSAG00000007320/ENSSSAG00000009542/ENSSSAG00000038629/ENSSSAG00000039718/ENSSSAG00000040415/ENSSSAG00000041559/ENSSSAG00000043976/ENSSSAG00000046603/ENSSSAG00000048630/ENSSSAG00000055558/ENSSSAG00000055739/ENSSSAG00000056066/ENSSSAG00000059523/ENSSSAG00000062841/ENSSSAG00000065070/…	32			GO:0007416	synapse assembly	21/4475	29/17401	1.81961343825758e-07	4.84393646322364e-06	3.99918670368409e-06	ENSSSAG00000015455/ENSSSAG00000038393/ENSSSAG00000042428/ENSSSAG00000042656/ENSSSAG00000044870/ENSSSAG00000055759/ENSSSAG00000060866/ENSSSAG00000060876/ENSSSAG00000071089/ENSSSAG00000073238/ENSSSAG00000075804/ENSSSAG00000077066/ENSSSAG00000083043/ENSSSAG00000094929/ENSSSAG00000101613/ENSSSAG00000106508/ENSSSAG00000112869/ENSSSAG00000113429/ENSSSAG00000117061/ENSSSAG00000119723/ENSSSAG00000121218	21
	GO:0006123	mitochondrial electron transport, cytochrome c to oxygen	21/6458	24/17392	4.9441094441273e-07	1.31144597967105e-05	1.07173826487327e-05	ENSSSAG00000001433/ENSSSAG00000009477/ENSSSAG00000009506/ENSSSAG00000039712/ENSSSAG00000040757/ENSSSAG00000040855/ENSSSAG00000047999/ENSSSAG00000049919/ENSSSAG00000050777/ENSSSAG00000051373/ENSSSAG00000052502/ENSSSAG00000064179/ENSSSAG00000071321/ENSSSAG00000072577/ENSSSAG00000072903/ENSSSAG00000073175/ENSSSAG00000075382/ENSSSAG00000075764/ENSSSAG00000084909/ENSSSAG00000101524/ENSSSAG00000117776	21			GO:0007416	synapse assembly	23/6147	29/17394	1.59900069161429e-06	4.23870691810974e-05	3.4946937506289e-05	ENSSSAG00000015455/ENSSSAG00000038393/ENSSSAG00000042428/ENSSSAG00000042656/ENSSSAG00000044870/ENSSSAG00000055759/ENSSSAG00000060866/ENSSSAG00000060876/ENSSSAG00000064346/ENSSSAG00000071089/ENSSSAG00000073238/ENSSSAG00000075804/ENSSSAG00000077066/ENSSSAG00000083043/ENSSSAG00000092241/ENSSSAG00000094929/ENSSSAG00000101613/ENSSSAG00000106508/ENSSSAG00000112869/ENSSSAG00000113429/ENSSSAG00000117061/…	23			GO:0016052	carbohydrate catabolic process	37/4475	67/17401	2.59750069139152e-07	6.79752723306528e-06	5.61208445544181e-06	ENSSSAG00000001006/ENSSSAG00000001563/ENSSSAG00000001960/ENSSSAG00000004348/ENSSSAG00000006683/ENSSSAG00000007618/ENSSSAG00000008141/ENSSSAG00000008206/ENSSSAG00000009414/ENSSSAG00000041512/ENSSSAG00000045102/ENSSSAG00000046596/ENSSSAG00000046798/ENSSSAG00000050952/ENSSSAG00000053928/ENSSSAG00000055699/ENSSSAG00000056636/ENSSSAG00000058638/ENSSSAG00000059449/ENSSSAG00000060153/ENSSSAG00000062061/…	37
	GO:0030029	actin filament-based process	189/6458	383/17392	5.47395037567637e-07	1.42778872298892e-05	1.16681573797312e-05	ENSSSAG00000000059/ENSSSAG00000000385/ENSSSAG00000000860/ENSSSAG00000000905/ENSSSAG00000000928/ENSSSAG00000001588/ENSSSAG00000001903/ENSSSAG00000002358/ENSSSAG00000002372/ENSSSAG00000002558/ENSSSAG00000002740/ENSSSAG00000002960/ENSSSAG00000005175/ENSSSAG00000005185/ENSSSAG00000005436/ENSSSAG00000005879/ENSSSAG00000006572/ENSSSAG00000006706/ENSSSAG00000006847/ENSSSAG00000006951/ENSSSAG00000007490/…	189			GO:0009165	nucleotide biosynthetic process	106/6147	207/17394	1.84984201205041e-06	4.82192151141141e-05	3.97553765747677e-05	ENSSSAG00000000891/ENSSSAG00000001106/ENSSSAG00000001368/ENSSSAG00000001783/ENSSSAG00000002150/ENSSSAG00000002610/ENSSSAG00000002781/ENSSSAG00000002887/ENSSSAG00000003104/ENSSSAG00000003683/ENSSSAG00000003782/ENSSSAG00000004542/ENSSSAG00000004700/ENSSSAG00000004802/ENSSSAG00000005859/ENSSSAG00000006812/ENSSSAG00000007100/ENSSSAG00000007317/ENSSSAG00000007320/ENSSSAG00000007869/ENSSSAG00000009542/…	106			GO:0006120	mitochondrial electron transport, NADH to ubiquinone	11/4475	11/17401	3.22432083046523e-07	8.2972522703972e-06	6.85026758893579e-06	ENSSSAG00000024596/ENSSSAG00000028652/ENSSSAG00000038397/ENSSSAG00000045165/ENSSSAG00000050131/ENSSSAG00000059829/ENSSSAG00000064607/ENSSSAG00000067928/ENSSSAG00000074843/ENSSSAG00000081486/ENSSSAG00000111137	11
	GO:0097435	supramolecular fiber organization	145/6458	285/17392	1.29191420704297e-06	3.31450120331515e-05	2.70867258249733e-05	ENSSSAG00000000059/ENSSSAG00000000385/ENSSSAG00000000860/ENSSSAG00000001588/ENSSSAG00000002358/ENSSSAG00000002372/ENSSSAG00000002558/ENSSSAG00000005175/ENSSSAG00000005879/ENSSSAG00000006572/ENSSSAG00000006706/ENSSSAG00000006951/ENSSSAG00000007347/ENSSSAG00000007490/ENSSSAG00000007498/ENSSSAG00000007843/ENSSSAG00000007849/ENSSSAG00000007931/ENSSSAG00000007967/ENSSSAG00000008261/ENSSSAG00000008329/…	145			GO:0005975	carbohydrate metabolic process	163/6147	343/17394	1.88365731793387e-06	4.8295738446698e-05	3.98184678942018e-05	ENSSSAG00000000049/ENSSSAG00000000519/ENSSSAG00000000724/ENSSSAG00000001006/ENSSSAG00000001563/ENSSSAG00000001865/ENSSSAG00000001960/ENSSSAG00000002459/ENSSSAG00000003915/ENSSSAG00000004049/ENSSSAG00000004218/ENSSSAG00000004348/ENSSSAG00000004800/ENSSSAG00000004837/ENSSSAG00000005073/ENSSSAG00000005319/ENSSSAG00000006476/ENSSSAG00000006683/ENSSSAG00000007221/ENSSSAG00000007618/ENSSSAG00000007744/…	163			GO:0009141	nucleoside triphosphate metabolic process	31/4475	53/17401	4.3387528752216e-07	1.09820236710527e-05	9.0668330144838e-06	ENSSSAG00000002150/ENSSSAG00000002887/ENSSSAG00000006812/ENSSSAG00000007100/ENSSSAG00000007320/ENSSSAG00000009542/ENSSSAG00000038629/ENSSSAG00000039718/ENSSSAG00000040415/ENSSSAG00000041559/ENSSSAG00000043976/ENSSSAG00000046603/ENSSSAG00000048630/ENSSSAG00000055558/ENSSSAG00000055636/ENSSSAG00000055739/ENSSSAG00000056066/ENSSSAG00000059523/ENSSSAG00000062841/ENSSSAG00000065070/ENSSSAG00000066161/…	31
	GO:0009141	nucleoside triphosphate metabolic process	37/6458	53/17392	1.35440365935143e-06	3.41877697884676e-05	2.79388870307638e-05	ENSSSAG00000002150/ENSSSAG00000002781/ENSSSAG00000002887/ENSSSAG00000004542/ENSSSAG00000006812/ENSSSAG00000007100/ENSSSAG00000007320/ENSSSAG00000009542/ENSSSAG00000038629/ENSSSAG00000039278/ENSSSAG00000039718/ENSSSAG00000040415/ENSSSAG00000041559/ENSSSAG00000043976/ENSSSAG00000046603/ENSSSAG00000048630/ENSSSAG00000055558/ENSSSAG00000055636/ENSSSAG00000055739/ENSSSAG00000056066/ENSSSAG00000059523/…	37			GO:0006096	glycolytic process	38/6147	58/17394	2.72386732792708e-06	6.76210873155231e-05	5.57516704546479e-05	ENSSSAG00000001006/ENSSSAG00000001563/ENSSSAG00000001960/ENSSSAG00000006683/ENSSSAG00000007618/ENSSSAG00000007744/ENSSSAG00000008206/ENSSSAG00000011384/ENSSSAG00000041512/ENSSSAG00000046596/ENSSSAG00000046798/ENSSSAG00000050952/ENSSSAG00000053928/ENSSSAG00000055699/ENSSSAG00000056636/ENSSSAG00000058638/ENSSSAG00000059449/ENSSSAG00000060153/ENSSSAG00000062061/ENSSSAG00000062197/ENSSSAG00000064365/…	38			GO:0032787	monocarboxylic acid metabolic process	77/4475	181/17401	5.57687315199344e-07	1.3888213139803e-05	1.1466202694506e-05	ENSSSAG00000000891/ENSSSAG00000001006/ENSSSAG00000001220/ENSSSAG00000001452/ENSSSAG00000001563/ENSSSAG00000001779/ENSSSAG00000001887/ENSSSAG00000001960/ENSSSAG00000006209/ENSSSAG00000006683/ENSSSAG00000007146/ENSSSAG00000007618/ENSSSAG00000008206/ENSSSAG00000009605/ENSSSAG00000013940/ENSSSAG00000017625/ENSSSAG00000018145/ENSSSAG00000039945/ENSSSAG00000041512/ENSSSAG00000041801/ENSSSAG00000041811/…	77
	GO:0023061	signal release	37/6458	54/17392	2.76307882098733e-06	6.86383865848441e-05	5.60925775689158e-05	ENSSSAG00000003181/ENSSSAG00000003488/ENSSSAG00000006181/ENSSSAG00000008160/ENSSSAG00000009084/ENSSSAG00000010477/ENSSSAG00000020439/ENSSSAG00000038561/ENSSSAG00000043408/ENSSSAG00000045457/ENSSSAG00000049648/ENSSSAG00000049798/ENSSSAG00000059333/ENSSSAG00000061721/ENSSSAG00000063275/ENSSSAG00000063754/ENSSSAG00000067141/ENSSSAG00000070900/ENSSSAG00000073606/ENSSSAG00000074129/ENSSSAG00000075099/…	37			GO:0006757	ATP generation from ADP	38/6147	58/17394	2.72386732792708e-06	6.76210873155231e-05	5.57516704546479e-05	ENSSSAG00000001006/ENSSSAG00000001563/ENSSSAG00000001960/ENSSSAG00000006683/ENSSSAG00000007618/ENSSSAG00000007744/ENSSSAG00000008206/ENSSSAG00000011384/ENSSSAG00000041512/ENSSSAG00000046596/ENSSSAG00000046798/ENSSSAG00000050952/ENSSSAG00000053928/ENSSSAG00000055699/ENSSSAG00000056636/ENSSSAG00000058638/ENSSSAG00000059449/ENSSSAG00000060153/ENSSSAG00000062061/ENSSSAG00000062197/ENSSSAG00000064365/…	38			GO:0006123	mitochondrial electron transport, cytochrome c to oxygen	18/4475	24/17401	6.00685872249243e-07	1.46247197901705e-05	1.20742675660597e-05	ENSSSAG00000001433/ENSSSAG00000009477/ENSSSAG00000009506/ENSSSAG00000040855/ENSSSAG00000047999/ENSSSAG00000049919/ENSSSAG00000050777/ENSSSAG00000051373/ENSSSAG00000052502/ENSSSAG00000064179/ENSSSAG00000071321/ENSSSAG00000072577/ENSSSAG00000073175/ENSSSAG00000075382/ENSSSAG00000075764/ENSSSAG00000084909/ENSSSAG00000101524/ENSSSAG00000117776	18
	GO:0043254	regulation of protein-containing complex assembly	58/6458	96/17392	2.93228929946295e-06	7.17036367759299e-05	5.85975575468336e-05	ENSSSAG00000000860/ENSSSAG00000002372/ENSSSAG00000002558/ENSSSAG00000006572/ENSSSAG00000007677/ENSSSAG00000007843/ENSSSAG00000007849/ENSSSAG00000009103/ENSSSAG00000009820/ENSSSAG00000010145/ENSSSAG00000015374/ENSSSAG00000015924/ENSSSAG00000030191/ENSSSAG00000033358/ENSSSAG00000042305/ENSSSAG00000042832/ENSSSAG00000044127/ENSSSAG00000045617/ENSSSAG00000047533/ENSSSAG00000054326/ENSSSAG00000055968/…	58			GO:0006814	sodium ion transport	47/6147	77/17394	3.69556034961695e-06	9.03102560437643e-05	7.44582471756705e-05	ENSSSAG00000000236/ENSSSAG00000002283/ENSSSAG00000004867/ENSSSAG00000008394/ENSSSAG00000008620/ENSSSAG00000017046/ENSSSAG00000040203/ENSSSAG00000041222/ENSSSAG00000042789/ENSSSAG00000042912/ENSSSAG00000044419/ENSSSAG00000045322/ENSSSAG00000049640/ENSSSAG00000051134/ENSSSAG00000053729/ENSSSAG00000053816/ENSSSAG00000053842/ENSSSAG00000055297/ENSSSAG00000063494/ENSSSAG00000063576/ENSSSAG00000066077/…	47			GO:0007269	neurotransmitter secretion	24/4475	37/17401	6.15677970441114e-07	1.46247197901705e-05	1.20742675660597e-05	ENSSSAG00000003488/ENSSSAG00000008160/ENSSSAG00000010477/ENSSSAG00000020439/ENSSSAG00000038561/ENSSSAG00000049648/ENSSSAG00000059333/ENSSSAG00000061721/ENSSSAG00000063275/ENSSSAG00000063754/ENSSSAG00000067141/ENSSSAG00000074129/ENSSSAG00000075099/ENSSSAG00000076633/ENSSSAG00000080968/ENSSSAG00000080996/ENSSSAG00000087971/ENSSSAG00000089458/ENSSSAG00000092375/ENSSSAG00000110375/ENSSSAG00000111107/…	24
	GO:0007416	synapse assembly	23/6458	29/17392	4.27360464724111e-06	0.000102895250352805	8.40879294963231e-05	ENSSSAG00000015455/ENSSSAG00000038393/ENSSSAG00000042428/ENSSSAG00000042656/ENSSSAG00000044870/ENSSSAG00000055759/ENSSSAG00000060866/ENSSSAG00000060876/ENSSSAG00000064346/ENSSSAG00000071089/ENSSSAG00000073238/ENSSSAG00000075804/ENSSSAG00000077066/ENSSSAG00000083043/ENSSSAG00000092241/ENSSSAG00000094929/ENSSSAG00000101613/ENSSSAG00000106508/ENSSSAG00000112869/ENSSSAG00000113429/ENSSSAG00000117061/…	23			GO:0006165	nucleoside diphosphate phosphorylation	42/6147	67/17394	4.56275674193744e-06	0.000108123508248336	8.91447688815528e-05	ENSSSAG00000001006/ENSSSAG00000001563/ENSSSAG00000001960/ENSSSAG00000002150/ENSSSAG00000006683/ENSSSAG00000007618/ENSSSAG00000007744/ENSSSAG00000008206/ENSSSAG00000009542/ENSSSAG00000011384/ENSSSAG00000041512/ENSSSAG00000046596/ENSSSAG00000046798/ENSSSAG00000050952/ENSSSAG00000053928/ENSSSAG00000055699/ENSSSAG00000055739/ENSSSAG00000056636/ENSSSAG00000058638/ENSSSAG00000059449/ENSSSAG00000060153/…	42			GO:0099643	signal release from synapse	24/4475	37/17401	6.15677970441114e-07	1.46247197901705e-05	1.20742675660597e-05	ENSSSAG00000003488/ENSSSAG00000008160/ENSSSAG00000010477/ENSSSAG00000020439/ENSSSAG00000038561/ENSSSAG00000049648/ENSSSAG00000059333/ENSSSAG00000061721/ENSSSAG00000063275/ENSSSAG00000063754/ENSSSAG00000067141/ENSSSAG00000074129/ENSSSAG00000075099/ENSSSAG00000076633/ENSSSAG00000080968/ENSSSAG00000080996/ENSSSAG00000087971/ENSSSAG00000089458/ENSSSAG00000092375/ENSSSAG00000110375/ENSSSAG00000111107/…	24
	GO:0016052	carbohydrate catabolic process	43/6458	67/17392	6.24377563049972e-06	0.000148053164571698	0.000120991824418774	ENSSSAG00000001006/ENSSSAG00000001563/ENSSSAG00000001960/ENSSSAG00000004348/ENSSSAG00000006683/ENSSSAG00000007618/ENSSSAG00000007744/ENSSSAG00000008141/ENSSSAG00000008206/ENSSSAG00000009414/ENSSSAG00000041512/ENSSSAG00000045102/ENSSSAG00000045972/ENSSSAG00000046596/ENSSSAG00000046798/ENSSSAG00000050952/ENSSSAG00000053928/ENSSSAG00000055699/ENSSSAG00000056636/ENSSSAG00000058638/ENSSSAG00000059449/…	43			GO:0046939	nucleotide phosphorylation	42/6147	67/17394	4.56275674193744e-06	0.000108123508248336	8.91447688815528e-05	ENSSSAG00000001006/ENSSSAG00000001563/ENSSSAG00000001960/ENSSSAG00000002150/ENSSSAG00000006683/ENSSSAG00000007618/ENSSSAG00000007744/ENSSSAG00000008206/ENSSSAG00000009542/ENSSSAG00000011384/ENSSSAG00000041512/ENSSSAG00000046596/ENSSSAG00000046798/ENSSSAG00000050952/ENSSSAG00000053928/ENSSSAG00000055699/ENSSSAG00000055739/ENSSSAG00000056636/ENSSSAG00000058638/ENSSSAG00000059449/ENSSSAG00000060153/…	42			GO:0034329	cell junction assembly	27/4475	44/17401	6.33654688488625e-07	1.48236793791884e-05	1.2238529948321e-05	ENSSSAG00000015455/ENSSSAG00000038393/ENSSSAG00000040555/ENSSSAG00000042428/ENSSSAG00000042656/ENSSSAG00000044870/ENSSSAG00000048774/ENSSSAG00000052518/ENSSSAG00000055759/ENSSSAG00000060866/ENSSSAG00000060876/ENSSSAG00000065365/ENSSSAG00000071089/ENSSSAG00000073238/ENSSSAG00000075804/ENSSSAG00000076769/ENSSSAG00000077066/ENSSSAG00000083043/ENSSSAG00000086557/ENSSSAG00000094929/ENSSSAG00000101613/…	27
	GO:0048878	chemical homeostasis	69/6458	121/17392	6.46946813878039e-06	0.000151115188614796	0.000123494167928015	ENSSSAG00000000557/ENSSSAG00000001038/ENSSSAG00000001468/ENSSSAG00000001902/ENSSSAG00000002120/ENSSSAG00000002187/ENSSSAG00000003066/ENSSSAG00000003110/ENSSSAG00000003833/ENSSSAG00000005843/ENSSSAG00000005989/ENSSSAG00000006130/ENSSSAG00000006181/ENSSSAG00000007744/ENSSSAG00000008263/ENSSSAG00000008311/ENSSSAG00000009084/ENSSSAG00000017046/ENSSSAG00000033629/ENSSSAG00000035592/ENSSSAG00000041222/…	69			GO:0009135	purine nucleoside diphosphate metabolic process	38/6147	59/17394	5.04863813898316e-06	0.000112801000705281	9.30012288760056e-05	ENSSSAG00000001006/ENSSSAG00000001563/ENSSSAG00000001960/ENSSSAG00000006683/ENSSSAG00000007618/ENSSSAG00000007744/ENSSSAG00000008206/ENSSSAG00000011384/ENSSSAG00000041512/ENSSSAG00000046596/ENSSSAG00000046798/ENSSSAG00000050952/ENSSSAG00000053928/ENSSSAG00000055699/ENSSSAG00000056636/ENSSSAG00000058638/ENSSSAG00000059449/ENSSSAG00000060153/ENSSSAG00000062061/ENSSSAG00000062197/ENSSSAG00000064365/…	38			GO:0006165	nucleoside diphosphate phosphorylation	36/4475	67/17401	9.20705393214045e-07	2.09054283400365e-05	1.72596630213964e-05	ENSSSAG00000001006/ENSSSAG00000001563/ENSSSAG00000001960/ENSSSAG00000002150/ENSSSAG00000006683/ENSSSAG00000007618/ENSSSAG00000008206/ENSSSAG00000009542/ENSSSAG00000041512/ENSSSAG00000046596/ENSSSAG00000046798/ENSSSAG00000050952/ENSSSAG00000053928/ENSSSAG00000055699/ENSSSAG00000055739/ENSSSAG00000056636/ENSSSAG00000058638/ENSSSAG00000059449/ENSSSAG00000060153/ENSSSAG00000062061/ENSSSAG00000062197/…	36
	GO:0044087	regulation of cellular component biogenesis	80/6458	145/17392	7.00782986553286e-06	0.000161283143228808	0.000131803611248025	ENSSSAG00000000860/ENSSSAG00000002372/ENSSSAG00000002558/ENSSSAG00000006572/ENSSSAG00000007677/ENSSSAG00000007843/ENSSSAG00000007849/ENSSSAG00000009103/ENSSSAG00000009820/ENSSSAG00000010145/ENSSSAG00000015374/ENSSSAG00000015924/ENSSSAG00000030191/ENSSSAG00000033358/ENSSSAG00000042305/ENSSSAG00000042832/ENSSSAG00000044127/ENSSSAG00000044870/ENSSSAG00000045617/ENSSSAG00000047533/ENSSSAG00000054326/…	80			GO:0009179	purine ribonucleoside diphosphate metabolic process	38/6147	59/17394	5.04863813898316e-06	0.000112801000705281	9.30012288760056e-05	ENSSSAG00000001006/ENSSSAG00000001563/ENSSSAG00000001960/ENSSSAG00000006683/ENSSSAG00000007618/ENSSSAG00000007744/ENSSSAG00000008206/ENSSSAG00000011384/ENSSSAG00000041512/ENSSSAG00000046596/ENSSSAG00000046798/ENSSSAG00000050952/ENSSSAG00000053928/ENSSSAG00000055699/ENSSSAG00000056636/ENSSSAG00000058638/ENSSSAG00000059449/ENSSSAG00000060153/ENSSSAG00000062061/ENSSSAG00000062197/ENSSSAG00000064365/…	38			GO:0046939	nucleotide phosphorylation	36/4475	67/17401	9.20705393214045e-07	2.09054283400365e-05	1.72596630213964e-05	ENSSSAG00000001006/ENSSSAG00000001563/ENSSSAG00000001960/ENSSSAG00000002150/ENSSSAG00000006683/ENSSSAG00000007618/ENSSSAG00000008206/ENSSSAG00000009542/ENSSSAG00000041512/ENSSSAG00000046596/ENSSSAG00000046798/ENSSSAG00000050952/ENSSSAG00000053928/ENSSSAG00000055699/ENSSSAG00000055739/ENSSSAG00000056636/ENSSSAG00000058638/ENSSSAG00000059449/ENSSSAG00000060153/ENSSSAG00000062061/ENSSSAG00000062197/…	36
	GO:0090066	regulation of anatomical structure size	89/6458	166/17392	1.03916110261321e-05	0.000235693786317345	0.000192613385152564	ENSSSAG00000000693/ENSSSAG00000000860/ENSSSAG00000001367/ENSSSAG00000002372/ENSSSAG00000002558/ENSSSAG00000003350/ENSSSAG00000003368/ENSSSAG00000005418/ENSSSAG00000006572/ENSSSAG00000006682/ENSSSAG00000006702/ENSSSAG00000007021/ENSSSAG00000007843/ENSSSAG00000007849/ENSSSAG00000009103/ENSSSAG00000009820/ENSSSAG00000010145/ENSSSAG00000010698/ENSSSAG00000015374/ENSSSAG00000015924/ENSSSAG00000030191/…	89			GO:0009185	ribonucleoside diphosphate metabolic process	38/6147	59/17394	5.04863813898316e-06	0.000112801000705281	9.30012288760056e-05	ENSSSAG00000001006/ENSSSAG00000001563/ENSSSAG00000001960/ENSSSAG00000006683/ENSSSAG00000007618/ENSSSAG00000007744/ENSSSAG00000008206/ENSSSAG00000011384/ENSSSAG00000041512/ENSSSAG00000046596/ENSSSAG00000046798/ENSSSAG00000050952/ENSSSAG00000053928/ENSSSAG00000055699/ENSSSAG00000056636/ENSSSAG00000058638/ENSSSAG00000059449/ENSSSAG00000060153/ENSSSAG00000062061/ENSSSAG00000062197/ENSSSAG00000064365/…	38			GO:0023061	signal release	32/4475	57/17401	1.01293834987422e-06	2.26663306116782e-05	1.87134758458838e-05	ENSSSAG00000003181/ENSSSAG00000003488/ENSSSAG00000008160/ENSSSAG00000009084/ENSSSAG00000010477/ENSSSAG00000020439/ENSSSAG00000038561/ENSSSAG00000043408/ENSSSAG00000045457/ENSSSAG00000049648/ENSSSAG00000049798/ENSSSAG00000051492/ENSSSAG00000059333/ENSSSAG00000061721/ENSSSAG00000063275/ENSSSAG00000063754/ENSSSAG00000067141/ENSSSAG00000074129/ENSSSAG00000075099/ENSSSAG00000076633/ENSSSAG00000079761/…	32
	GO:0006090	pyruvate metabolic process	44/6458	70/17392	1.08168064247506e-05	0.000241832886496209	0.000197630373023638	ENSSSAG00000000891/ENSSSAG00000001006/ENSSSAG00000001452/ENSSSAG00000001563/ENSSSAG00000001960/ENSSSAG00000006683/ENSSSAG00000007618/ENSSSAG00000007744/ENSSSAG00000008206/ENSSSAG00000017625/ENSSSAG00000041512/ENSSSAG00000046596/ENSSSAG00000046798/ENSSSAG00000050952/ENSSSAG00000053928/ENSSSAG00000055699/ENSSSAG00000056636/ENSSSAG00000058638/ENSSSAG00000059449/ENSSSAG00000060153/ENSSSAG00000061136/…	44			GO:0046031	ADP metabolic process	38/6147	59/17394	5.04863813898316e-06	0.000112801000705281	9.30012288760056e-05	ENSSSAG00000001006/ENSSSAG00000001563/ENSSSAG00000001960/ENSSSAG00000006683/ENSSSAG00000007618/ENSSSAG00000007744/ENSSSAG00000008206/ENSSSAG00000011384/ENSSSAG00000041512/ENSSSAG00000046596/ENSSSAG00000046798/ENSSSAG00000050952/ENSSSAG00000053928/ENSSSAG00000055699/ENSSSAG00000056636/ENSSSAG00000058638/ENSSSAG00000059449/ENSSSAG00000060153/ENSSSAG00000062061/ENSSSAG00000062197/ENSSSAG00000064365/…	38			GO:0006887	exocytosis	48/4475	100/17401	1.28101485896306e-06	2.70157303626695e-05	2.23043696953864e-05	ENSSSAG00000000250/ENSSSAG00000001557/ENSSSAG00000002276/ENSSSAG00000002736/ENSSSAG00000003440/ENSSSAG00000003488/ENSSSAG00000006392/ENSSSAG00000006570/ENSSSAG00000009192/ENSSSAG00000010477/ENSSSAG00000041930/ENSSSAG00000043947/ENSSSAG00000046109/ENSSSAG00000050155/ENSSSAG00000052786/ENSSSAG00000055370/ENSSSAG00000056045/ENSSSAG00000056137/ENSSSAG00000056840/ENSSSAG00000056914/ENSSSAG00000061721/…	48
	GO:0007015	actin filament organization	116/6458	227/17392	1.09778575558492e-05	0.000241976719364846	0.000197747915943022	ENSSSAG00000000385/ENSSSAG00000000860/ENSSSAG00000001588/ENSSSAG00000002358/ENSSSAG00000002372/ENSSSAG00000002558/ENSSSAG00000005175/ENSSSAG00000005879/ENSSSAG00000006572/ENSSSAG00000006706/ENSSSAG00000006951/ENSSSAG00000007490/ENSSSAG00000007498/ENSSSAG00000007843/ENSSSAG00000007849/ENSSSAG00000007931/ENSSSAG00000008261/ENSSSAG00000008329/ENSSSAG00000009103/ENSSSAG00000009820/ENSSSAG00000010145/…	116			GO:0009141	nucleoside triphosphate metabolic process	35/6147	53/17394	5.13953283976888e-06	0.000113214498047867	9.33421457185601e-05	ENSSSAG00000002150/ENSSSAG00000002781/ENSSSAG00000002887/ENSSSAG00000004542/ENSSSAG00000006812/ENSSSAG00000007100/ENSSSAG00000007320/ENSSSAG00000009542/ENSSSAG00000038629/ENSSSAG00000039278/ENSSSAG00000039718/ENSSSAG00000040415/ENSSSAG00000041559/ENSSSAG00000043976/ENSSSAG00000046603/ENSSSAG00000048630/ENSSSAG00000055558/ENSSSAG00000055636/ENSSSAG00000055739/ENSSSAG00000056066/ENSSSAG00000059523/…	35			GO:0099054	presynapse assembly	13/4475	15/17401	1.29479536712276e-06	2.70157303626695e-05	2.23043696953864e-05	ENSSSAG00000044870/ENSSSAG00000055759/ENSSSAG00000060866/ENSSSAG00000060876/ENSSSAG00000071089/ENSSSAG00000075804/ENSSSAG00000083043/ENSSSAG00000101613/ENSSSAG00000106508/ENSSSAG00000112869/ENSSSAG00000117061/ENSSSAG00000119723/ENSSSAG00000121218	13
	GO:0070588	calcium ion transmembrane transport	77/6458	140/17392	1.20243399613637e-05	0.000261362389437976	0.000213590249313698	ENSSSAG00000001899/ENSSSAG00000002737/ENSSSAG00000003110/ENSSSAG00000003652/ENSSSAG00000005522/ENSSSAG00000005785/ENSSSAG00000005843/ENSSSAG00000005989/ENSSSAG00000006130/ENSSSAG00000006850/ENSSSAG00000006995/ENSSSAG00000007463/ENSSSAG00000007534/ENSSSAG00000007622/ENSSSAG00000007943/ENSSSAG00000020579/ENSSSAG00000039238/ENSSSAG00000039682/ENSSSAG00000040958/ENSSSAG00000041066/ENSSSAG00000042492/…	77			GO:0097435	supramolecular fiber organization	137/6147	285/17394	5.7561093002623e-06	0.000125035485355698	0.000103088214807329	ENSSSAG00000000059/ENSSSAG00000000385/ENSSSAG00000000860/ENSSSAG00000001588/ENSSSAG00000002358/ENSSSAG00000002372/ENSSSAG00000002558/ENSSSAG00000005175/ENSSSAG00000005879/ENSSSAG00000006572/ENSSSAG00000006706/ENSSSAG00000006951/ENSSSAG00000007347/ENSSSAG00000007490/ENSSSAG00000007498/ENSSSAG00000007843/ENSSSAG00000007849/ENSSSAG00000007967/ENSSSAG00000008261/ENSSSAG00000008329/ENSSSAG00000009103/…	137			GO:0099172	presynapse organization	13/4475	15/17401	1.29479536712276e-06	2.70157303626695e-05	2.23043696953864e-05	ENSSSAG00000044870/ENSSSAG00000055759/ENSSSAG00000060866/ENSSSAG00000060876/ENSSSAG00000071089/ENSSSAG00000075804/ENSSSAG00000083043/ENSSSAG00000101613/ENSSSAG00000106508/ENSSSAG00000112869/ENSSSAG00000117061/ENSSSAG00000119723/ENSSSAG00000121218	13
	GO:0030833	regulation of actin filament polymerization	55/6458	93/17392	1.28801539255786e-05	0.000272397849912574	0.000222608634702389	ENSSSAG00000000860/ENSSSAG00000002372/ENSSSAG00000002558/ENSSSAG00000006572/ENSSSAG00000007843/ENSSSAG00000007849/ENSSSAG00000009103/ENSSSAG00000009820/ENSSSAG00000010145/ENSSSAG00000015374/ENSSSAG00000015924/ENSSSAG00000030191/ENSSSAG00000033358/ENSSSAG00000042305/ENSSSAG00000042832/ENSSSAG00000044127/ENSSSAG00000045617/ENSSSAG00000047533/ENSSSAG00000054326/ENSSSAG00000055968/ENSSSAG00000056139/…	55			GO:0048878	chemical homeostasis	67/6147	122/17394	7.27147468604709e-06	0.000155788854917502	0.00012844349661727	ENSSSAG00000000557/ENSSSAG00000001038/ENSSSAG00000001468/ENSSSAG00000001902/ENSSSAG00000002120/ENSSSAG00000002187/ENSSSAG00000003066/ENSSSAG00000003110/ENSSSAG00000003833/ENSSSAG00000005843/ENSSSAG00000005989/ENSSSAG00000006130/ENSSSAG00000006181/ENSSSAG00000007744/ENSSSAG00000008263/ENSSSAG00000008311/ENSSSAG00000009084/ENSSSAG00000017046/ENSSSAG00000033629/ENSSSAG00000035592/ENSSSAG00000041222/…	67			GO:0099174	regulation of presynapse organization	13/4475	15/17401	1.29479536712276e-06	2.70157303626695e-05	2.23043696953864e-05	ENSSSAG00000044870/ENSSSAG00000055759/ENSSSAG00000060866/ENSSSAG00000060876/ENSSSAG00000071089/ENSSSAG00000075804/ENSSSAG00000083043/ENSSSAG00000101613/ENSSSAG00000106508/ENSSSAG00000112869/ENSSSAG00000117061/ENSSSAG00000119723/ENSSSAG00000121218	13
	GO:0032271	regulation of protein polymerization	55/6458	93/17392	1.28801539255786e-05	0.000272397849912574	0.000222608634702389	ENSSSAG00000000860/ENSSSAG00000002372/ENSSSAG00000002558/ENSSSAG00000006572/ENSSSAG00000007843/ENSSSAG00000007849/ENSSSAG00000009103/ENSSSAG00000009820/ENSSSAG00000010145/ENSSSAG00000015374/ENSSSAG00000015924/ENSSSAG00000030191/ENSSSAG00000033358/ENSSSAG00000042305/ENSSSAG00000042832/ENSSSAG00000044127/ENSSSAG00000045617/ENSSSAG00000047533/ENSSSAG00000054326/ENSSSAG00000055968/ENSSSAG00000056139/…	55			GO:0034330	cell junction organization	43/6147	70/17394	7.52166846663486e-06	0.000158971479484012	0.000131067480392997	ENSSSAG00000015455/ENSSSAG00000038393/ENSSSAG00000039470/ENSSSAG00000040555/ENSSSAG00000042428/ENSSSAG00000042656/ENSSSAG00000044870/ENSSSAG00000048774/ENSSSAG00000052518/ENSSSAG00000055759/ENSSSAG00000060866/ENSSSAG00000060876/ENSSSAG00000064346/ENSSSAG00000064922/ENSSSAG00000065365/ENSSSAG00000066129/ENSSSAG00000067129/ENSSSAG00000071052/ENSSSAG00000071089/ENSSSAG00000072108/ENSSSAG00000073238/…	43			GO:1905606	regulation of presynapse assembly	13/4475	15/17401	1.29479536712276e-06	2.70157303626695e-05	2.23043696953864e-05	ENSSSAG00000044870/ENSSSAG00000055759/ENSSSAG00000060866/ENSSSAG00000060876/ENSSSAG00000071089/ENSSSAG00000075804/ENSSSAG00000083043/ENSSSAG00000101613/ENSSSAG00000106508/ENSSSAG00000112869/ENSSSAG00000117061/ENSSSAG00000119723/ENSSSAG00000121218	13
	GO:0006749	glutathione metabolic process	32/6458	47/17392	1.59989173307127e-05	0.000333844074967538	0.000272823642902679	ENSSSAG00000002585/ENSSSAG00000003260/ENSSSAG00000003414/ENSSSAG00000003722/ENSSSAG00000004211/ENSSSAG00000004511/ENSSSAG00000007099/ENSSSAG00000008434/ENSSSAG00000015608/ENSSSAG00000040133/ENSSSAG00000043336/ENSSSAG00000046703/ENSSSAG00000056150/ENSSSAG00000063809/ENSSSAG00000064228/ENSSSAG00000064478/ENSSSAG00000066455/ENSSSAG00000068115/ENSSSAG00000073807/ENSSSAG00000075456/ENSSSAG00000076223/…	32			GO:0009132	nucleoside diphosphate metabolic process	42/6147	68/17394	7.866223732132e-06	0.000164036985560726	0.00013524384662262	ENSSSAG00000001006/ENSSSAG00000001563/ENSSSAG00000001960/ENSSSAG00000002150/ENSSSAG00000006683/ENSSSAG00000007618/ENSSSAG00000007744/ENSSSAG00000008206/ENSSSAG00000009542/ENSSSAG00000011384/ENSSSAG00000041512/ENSSSAG00000046596/ENSSSAG00000046798/ENSSSAG00000050952/ENSSSAG00000053928/ENSSSAG00000055699/ENSSSAG00000055739/ENSSSAG00000056636/ENSSSAG00000058638/ENSSSAG00000059449/ENSSSAG00000060153/…	42			GO:0009132	nucleoside diphosphate metabolic process	36/4475	68/17401	1.47386082571312e-06	3.0341881532014e-05	2.50504625956293e-05	ENSSSAG00000001006/ENSSSAG00000001563/ENSSSAG00000001960/ENSSSAG00000002150/ENSSSAG00000006683/ENSSSAG00000007618/ENSSSAG00000008206/ENSSSAG00000009542/ENSSSAG00000041512/ENSSSAG00000046596/ENSSSAG00000046798/ENSSSAG00000050952/ENSSSAG00000053928/ENSSSAG00000055699/ENSSSAG00000055739/ENSSSAG00000056636/ENSSSAG00000058638/ENSSSAG00000059449/ENSSSAG00000060153/ENSSSAG00000062061/ENSSSAG00000062197/…	36
	GO:0006814	sodium ion transport	47/6458	77/17392	1.70441710673383e-05	0.0003509753647419	0.000286823654388034	ENSSSAG00000000236/ENSSSAG00000002283/ENSSSAG00000004867/ENSSSAG00000008394/ENSSSAG00000008620/ENSSSAG00000017046/ENSSSAG00000040203/ENSSSAG00000041222/ENSSSAG00000042789/ENSSSAG00000042912/ENSSSAG00000044419/ENSSSAG00000045322/ENSSSAG00000049640/ENSSSAG00000051134/ENSSSAG00000051649/ENSSSAG00000053729/ENSSSAG00000053816/ENSSSAG00000053842/ENSSSAG00000055297/ENSSSAG00000063494/ENSSSAG00000063576/…	47			GO:0030036	actin cytoskeleton organization	173/6147	375/17394	8.7938572006979e-06	0.000180968324498573	0.000149203255829016	ENSSSAG00000000059/ENSSSAG00000000385/ENSSSAG00000000860/ENSSSAG00000000905/ENSSSAG00000000928/ENSSSAG00000001588/ENSSSAG00000001903/ENSSSAG00000002358/ENSSSAG00000002372/ENSSSAG00000002558/ENSSSAG00000002740/ENSSSAG00000002960/ENSSSAG00000005175/ENSSSAG00000005185/ENSSSAG00000005436/ENSSSAG00000005879/ENSSSAG00000006572/ENSSSAG00000006706/ENSSSAG00000006847/ENSSSAG00000006951/ENSSSAG00000007490/…	173			GO:0006096	glycolytic process	32/4475	58/17401	1.70376446143394e-06	3.41637964734287e-05	2.82058614189543e-05	ENSSSAG00000001006/ENSSSAG00000001563/ENSSSAG00000001960/ENSSSAG00000006683/ENSSSAG00000007618/ENSSSAG00000008206/ENSSSAG00000041512/ENSSSAG00000046596/ENSSSAG00000046798/ENSSSAG00000050952/ENSSSAG00000053928/ENSSSAG00000055699/ENSSSAG00000056636/ENSSSAG00000058638/ENSSSAG00000059449/ENSSSAG00000060153/ENSSSAG00000062061/ENSSSAG00000062197/ENSSSAG00000064365/ENSSSAG00000067619/ENSSSAG00000070432/…	32
	GO:0042592	homeostatic process	86/6458	161/17392	1.75109215750717e-05	0.000355903795649185	0.000290851260611239	ENSSSAG00000000557/ENSSSAG00000000693/ENSSSAG00000001038/ENSSSAG00000001468/ENSSSAG00000001902/ENSSSAG00000002120/ENSSSAG00000002187/ENSSSAG00000003066/ENSSSAG00000003110/ENSSSAG00000003833/ENSSSAG00000005240/ENSSSAG00000005843/ENSSSAG00000005989/ENSSSAG00000006130/ENSSSAG00000006181/ENSSSAG00000007250/ENSSSAG00000007744/ENSSSAG00000007961/ENSSSAG00000008263/ENSSSAG00000008311/ENSSSAG00000009084/…	86			GO:0034329	cell junction assembly	30/6147	44/17394	9.22710184282407e-06	0.000187418016651647	0.000154520844257819	ENSSSAG00000015455/ENSSSAG00000038393/ENSSSAG00000040555/ENSSSAG00000042428/ENSSSAG00000042656/ENSSSAG00000044870/ENSSSAG00000048774/ENSSSAG00000052518/ENSSSAG00000055759/ENSSSAG00000060866/ENSSSAG00000060876/ENSSSAG00000064346/ENSSSAG00000065365/ENSSSAG00000071089/ENSSSAG00000073238/ENSSSAG00000075804/ENSSSAG00000076769/ENSSSAG00000077066/ENSSSAG00000083043/ENSSSAG00000086557/ENSSSAG00000092241/…	30			GO:0006757	ATP generation from ADP	32/4475	58/17401	1.70376446143394e-06	3.41637964734287e-05	2.82058614189543e-05	ENSSSAG00000001006/ENSSSAG00000001563/ENSSSAG00000001960/ENSSSAG00000006683/ENSSSAG00000007618/ENSSSAG00000008206/ENSSSAG00000041512/ENSSSAG00000046596/ENSSSAG00000046798/ENSSSAG00000050952/ENSSSAG00000053928/ENSSSAG00000055699/ENSSSAG00000056636/ENSSSAG00000058638/ENSSSAG00000059449/ENSSSAG00000060153/ENSSSAG00000062061/ENSSSAG00000062197/ENSSSAG00000064365/ENSSSAG00000067619/ENSSSAG00000070432/…	32
	GO:0006120	mitochondrial electron transport, NADH to ubiquinone	11/6458	11/17392	1.8403762760831e-05	0.000367929311203661	0.000300678737590347	ENSSSAG00000024596/ENSSSAG00000028652/ENSSSAG00000038397/ENSSSAG00000045165/ENSSSAG00000050131/ENSSSAG00000059829/ENSSSAG00000064607/ENSSSAG00000067928/ENSSSAG00000074843/ENSSSAG00000081486/ENSSSAG00000111137	11			GO:0050808	synapse organization	32/6147	48/17394	9.65470879897073e-06	0.000193589289251157	0.0001596088836537	ENSSSAG00000015455/ENSSSAG00000038393/ENSSSAG00000042428/ENSSSAG00000042656/ENSSSAG00000044870/ENSSSAG00000055759/ENSSSAG00000060866/ENSSSAG00000060876/ENSSSAG00000064346/ENSSSAG00000064922/ENSSSAG00000066129/ENSSSAG00000071052/ENSSSAG00000071089/ENSSSAG00000072108/ENSSSAG00000073238/ENSSSAG00000075804/ENSSSAG00000076356/ENSSSAG00000077066/ENSSSAG00000081622/ENSSSAG00000083043/ENSSSAG00000092241/…	32			GO:0006816	calcium ion transport	74/4475	178/17401	2.59956477400903e-06	5.14580514239736e-05	4.2484115267543e-05	ENSSSAG00000001870/ENSSSAG00000001899/ENSSSAG00000002737/ENSSSAG00000003110/ENSSSAG00000003652/ENSSSAG00000005522/ENSSSAG00000005785/ENSSSAG00000005843/ENSSSAG00000005989/ENSSSAG00000006130/ENSSSAG00000006850/ENSSSAG00000006995/ENSSSAG00000007463/ENSSSAG00000007534/ENSSSAG00000007622/ENSSSAG00000007943/ENSSSAG00000014558/ENSSSAG00000020900/ENSSSAG00000039238/ENSSSAG00000039682/ENSSSAG00000040294/…	74
	GO:0006165	nucleoside diphosphate phosphorylation	42/6458	67/17392	1.88078881126472e-05	0.000367929311203661	0.000300678737590347	ENSSSAG00000001006/ENSSSAG00000001563/ENSSSAG00000001960/ENSSSAG00000002150/ENSSSAG00000006683/ENSSSAG00000007618/ENSSSAG00000007744/ENSSSAG00000008206/ENSSSAG00000009542/ENSSSAG00000041512/ENSSSAG00000046596/ENSSSAG00000046798/ENSSSAG00000050952/ENSSSAG00000053928/ENSSSAG00000055699/ENSSSAG00000055739/ENSSSAG00000056636/ENSSSAG00000058638/ENSSSAG00000059449/ENSSSAG00000060153/ENSSSAG00000062061/…	42			GO:0030029	actin filament-based process	176/6147	383/17394	9.82724749922218e-06	0.000194554621377006	0.00016040477263887	ENSSSAG00000000059/ENSSSAG00000000385/ENSSSAG00000000860/ENSSSAG00000000905/ENSSSAG00000000928/ENSSSAG00000001588/ENSSSAG00000001903/ENSSSAG00000002358/ENSSSAG00000002372/ENSSSAG00000002558/ENSSSAG00000002740/ENSSSAG00000002960/ENSSSAG00000005175/ENSSSAG00000005185/ENSSSAG00000005436/ENSSSAG00000005879/ENSSSAG00000006572/ENSSSAG00000006706/ENSSSAG00000006847/ENSSSAG00000006951/ENSSSAG00000007490/…	176			GO:0009135	purine nucleoside diphosphate metabolic process	32/4475	59/17401	2.80758497321905e-06	5.28647707152465e-05	4.36455122280908e-05	ENSSSAG00000001006/ENSSSAG00000001563/ENSSSAG00000001960/ENSSSAG00000006683/ENSSSAG00000007618/ENSSSAG00000008206/ENSSSAG00000041512/ENSSSAG00000046596/ENSSSAG00000046798/ENSSSAG00000050952/ENSSSAG00000053928/ENSSSAG00000055699/ENSSSAG00000056636/ENSSSAG00000058638/ENSSSAG00000059449/ENSSSAG00000060153/ENSSSAG00000062061/ENSSSAG00000062197/ENSSSAG00000064365/ENSSSAG00000067619/ENSSSAG00000070432/…	32
	GO:0046939	nucleotide phosphorylation	42/6458	67/17392	1.88078881126472e-05	0.000367929311203661	0.000300678737590347	ENSSSAG00000001006/ENSSSAG00000001563/ENSSSAG00000001960/ENSSSAG00000002150/ENSSSAG00000006683/ENSSSAG00000007618/ENSSSAG00000007744/ENSSSAG00000008206/ENSSSAG00000009542/ENSSSAG00000041512/ENSSSAG00000046596/ENSSSAG00000046798/ENSSSAG00000050952/ENSSSAG00000053928/ENSSSAG00000055699/ENSSSAG00000055739/ENSSSAG00000056636/ENSSSAG00000058638/ENSSSAG00000059449/ENSSSAG00000060153/ENSSSAG00000062061/…	42			GO:0006120	mitochondrial electron transport, NADH to ubiquinone	11/6147	11/17394	1.06754624360221e-05	0.000208705290624232	0.000172071598475356	ENSSSAG00000024596/ENSSSAG00000028652/ENSSSAG00000038397/ENSSSAG00000045165/ENSSSAG00000050131/ENSSSAG00000059829/ENSSSAG00000064607/ENSSSAG00000067928/ENSSSAG00000074843/ENSSSAG00000081486/ENSSSAG00000111137	11			GO:0009179	purine ribonucleoside diphosphate metabolic process	32/4475	59/17401	2.80758497321905e-06	5.28647707152465e-05	4.36455122280908e-05	ENSSSAG00000001006/ENSSSAG00000001563/ENSSSAG00000001960/ENSSSAG00000006683/ENSSSAG00000007618/ENSSSAG00000008206/ENSSSAG00000041512/ENSSSAG00000046596/ENSSSAG00000046798/ENSSSAG00000050952/ENSSSAG00000053928/ENSSSAG00000055699/ENSSSAG00000056636/ENSSSAG00000058638/ENSSSAG00000059449/ENSSSAG00000060153/ENSSSAG00000062061/ENSSSAG00000062197/ENSSSAG00000064365/ENSSSAG00000067619/ENSSSAG00000070432/…	32
	GO:0015914	phospholipid transport	40/6458	63/17392	1.90875186512257e-05	0.000368789712211954	0.000301381873440406	ENSSSAG00000000688/ENSSSAG00000001416/ENSSSAG00000005678/ENSSSAG00000006882/ENSSSAG00000009491/ENSSSAG00000009764/ENSSSAG00000017632/ENSSSAG00000018631/ENSSSAG00000027979/ENSSSAG00000035678/ENSSSAG00000038552/ENSSSAG00000041025/ENSSSAG00000042205/ENSSSAG00000044847/ENSSSAG00000048777/ENSSSAG00000049554/ENSSSAG00000050161/ENSSSAG00000053461/ENSSSAG00000055816/ENSSSAG00000057699/ENSSSAG00000058717/…	40			GO:0006123	mitochondrial electron transport, cytochrome c to oxygen	19/6147	24/17394	1.42662019217587e-05	0.000275460985254699	0.000227109777181993	ENSSSAG00000009477/ENSSSAG00000009506/ENSSSAG00000039712/ENSSSAG00000040855/ENSSSAG00000047999/ENSSSAG00000049919/ENSSSAG00000050777/ENSSSAG00000051373/ENSSSAG00000052502/ENSSSAG00000064179/ENSSSAG00000071321/ENSSSAG00000072577/ENSSSAG00000072903/ENSSSAG00000073175/ENSSSAG00000075382/ENSSSAG00000075764/ENSSSAG00000084909/ENSSSAG00000101524/ENSSSAG00000117776	19			GO:0009185	ribonucleoside diphosphate metabolic process	32/4475	59/17401	2.80758497321905e-06	5.28647707152465e-05	4.36455122280908e-05	ENSSSAG00000001006/ENSSSAG00000001563/ENSSSAG00000001960/ENSSSAG00000006683/ENSSSAG00000007618/ENSSSAG00000008206/ENSSSAG00000041512/ENSSSAG00000046596/ENSSSAG00000046798/ENSSSAG00000050952/ENSSSAG00000053928/ENSSSAG00000055699/ENSSSAG00000056636/ENSSSAG00000058638/ENSSSAG00000059449/ENSSSAG00000060153/ENSSSAG00000062061/ENSSSAG00000062197/ENSSSAG00000064365/ENSSSAG00000067619/ENSSSAG00000070432/…	32
	GO:0007269	neurotransmitter secretion	26/6458	36/17392	1.98503848133861e-05	0.000374287376300594	0.000305874667701511	ENSSSAG00000003488/ENSSSAG00000008160/ENSSSAG00000010477/ENSSSAG00000020439/ENSSSAG00000038561/ENSSSAG00000049648/ENSSSAG00000059333/ENSSSAG00000061721/ENSSSAG00000063275/ENSSSAG00000063754/ENSSSAG00000067141/ENSSSAG00000074129/ENSSSAG00000075099/ENSSSAG00000076633/ENSSSAG00000078300/ENSSSAG00000080968/ENSSSAG00000080996/ENSSSAG00000083332/ENSSSAG00000087971/ENSSSAG00000089458/ENSSSAG00000092375/…	26			GO:0045103	intermediate filament-based process	25/6147	35/17394	1.46930377659322e-05	0.000276866398384554	0.000228268500485313	ENSSSAG00000001173/ENSSSAG00000002545/ENSSSAG00000003101/ENSSSAG00000003146/ENSSSAG00000011290/ENSSSAG00000012590/ENSSSAG00000038733/ENSSSAG00000042730/ENSSSAG00000045559/ENSSSAG00000048370/ENSSSAG00000054832/ENSSSAG00000063310/ENSSSAG00000064922/ENSSSAG00000065227/ENSSSAG00000067563/ENSSSAG00000074364/ENSSSAG00000077926/ENSSSAG00000078744/ENSSSAG00000081265/ENSSSAG00000081465/ENSSSAG00000085621/…	25			GO:0046031	ADP metabolic process	32/4475	59/17401	2.80758497321905e-06	5.28647707152465e-05	4.36455122280908e-05	ENSSSAG00000001006/ENSSSAG00000001563/ENSSSAG00000001960/ENSSSAG00000006683/ENSSSAG00000007618/ENSSSAG00000008206/ENSSSAG00000041512/ENSSSAG00000046596/ENSSSAG00000046798/ENSSSAG00000050952/ENSSSAG00000053928/ENSSSAG00000055699/ENSSSAG00000056636/ENSSSAG00000058638/ENSSSAG00000059449/ENSSSAG00000060153/ENSSSAG00000062061/ENSSSAG00000062197/ENSSSAG00000064365/ENSSSAG00000067619/ENSSSAG00000070432/…	32
	GO:0099643	signal release from synapse	26/6458	36/17392	1.98503848133861e-05	0.000374287376300594	0.000305874667701511	ENSSSAG00000003488/ENSSSAG00000008160/ENSSSAG00000010477/ENSSSAG00000020439/ENSSSAG00000038561/ENSSSAG00000049648/ENSSSAG00000059333/ENSSSAG00000061721/ENSSSAG00000063275/ENSSSAG00000063754/ENSSSAG00000067141/ENSSSAG00000074129/ENSSSAG00000075099/ENSSSAG00000076633/ENSSSAG00000078300/ENSSSAG00000080968/ENSSSAG00000080996/ENSSSAG00000083332/ENSSSAG00000087971/ENSSSAG00000089458/ENSSSAG00000092375/…	26			GO:0045104	intermediate filament cytoskeleton organization	25/6147	35/17394	1.46930377659322e-05	0.000276866398384554	0.000228268500485313	ENSSSAG00000001173/ENSSSAG00000002545/ENSSSAG00000003101/ENSSSAG00000003146/ENSSSAG00000011290/ENSSSAG00000012590/ENSSSAG00000038733/ENSSSAG00000042730/ENSSSAG00000045559/ENSSSAG00000048370/ENSSSAG00000054832/ENSSSAG00000063310/ENSSSAG00000064922/ENSSSAG00000065227/ENSSSAG00000067563/ENSSSAG00000074364/ENSSSAG00000077926/ENSSSAG00000078744/ENSSSAG00000081265/ENSSSAG00000081465/ENSSSAG00000085621/…	25			GO:0001505	regulation of neurotransmitter levels	26/4475	45/17401	5.06038104838819e-06	9.41352811892935e-05	7.77187247888154e-05	ENSSSAG00000003488/ENSSSAG00000008160/ENSSSAG00000010477/ENSSSAG00000020439/ENSSSAG00000038561/ENSSSAG00000049648/ENSSSAG00000059333/ENSSSAG00000061721/ENSSSAG00000063275/ENSSSAG00000063754/ENSSSAG00000067141/ENSSSAG00000069389/ENSSSAG00000074129/ENSSSAG00000075099/ENSSSAG00000076633/ENSSSAG00000080968/ENSSSAG00000080996/ENSSSAG00000087971/ENSSSAG00000089458/ENSSSAG00000092375/ENSSSAG00000103213/…	26
	GO:0030041	actin filament polymerization	58/6458	101/17392	2.58833491741181e-05	0.000482231445922557	0.000394088587049543	ENSSSAG00000000860/ENSSSAG00000002372/ENSSSAG00000002558/ENSSSAG00000005879/ENSSSAG00000006572/ENSSSAG00000007843/ENSSSAG00000007849/ENSSSAG00000009103/ENSSSAG00000009820/ENSSSAG00000010145/ENSSSAG00000015374/ENSSSAG00000015924/ENSSSAG00000030191/ENSSSAG00000033358/ENSSSAG00000042305/ENSSSAG00000042832/ENSSSAG00000044127/ENSSSAG00000045617/ENSSSAG00000047533/ENSSSAG00000054326/ENSSSAG00000055968/…	58			GO:0070588	calcium ion transmembrane transport	74/6147	140/17394	1.54650612991023e-05	0.000287944712759476	0.000237402256784465	ENSSSAG00000001899/ENSSSAG00000002737/ENSSSAG00000003110/ENSSSAG00000003652/ENSSSAG00000005522/ENSSSAG00000005785/ENSSSAG00000005843/ENSSSAG00000005989/ENSSSAG00000006130/ENSSSAG00000006850/ENSSSAG00000006995/ENSSSAG00000007463/ENSSSAG00000007534/ENSSSAG00000007622/ENSSSAG00000007943/ENSSSAG00000020579/ENSSSAG00000039238/ENSSSAG00000039682/ENSSSAG00000040958/ENSSSAG00000041066/ENSSSAG00000042492/…	74			GO:0006814	sodium ion transport	38/4475	77/17401	6.98962668350258e-06	0.000128475995230095	0.00010607065054789	ENSSSAG00000000236/ENSSSAG00000002283/ENSSSAG00000004771/ENSSSAG00000004867/ENSSSAG00000008394/ENSSSAG00000008620/ENSSSAG00000017046/ENSSSAG00000041222/ENSSSAG00000042789/ENSSSAG00000042912/ENSSSAG00000044419/ENSSSAG00000045322/ENSSSAG00000049640/ENSSSAG00000051134/ENSSSAG00000053816/ENSSSAG00000053842/ENSSSAG00000069094/ENSSSAG00000069095/ENSSSAG00000069240/ENSSSAG00000070160/ENSSSAG00000073484/…	38
	GO:0044255	cellular lipid metabolic process	209/6458	450/17392	2.64073414660893e-05	0.000486205757581526	0.000397336469118247	ENSSSAG00000000258/ENSSSAG00000000316/ENSSSAG00000000319/ENSSSAG00000000530/ENSSSAG00000000721/ENSSSAG00000001068/ENSSSAG00000001810/ENSSSAG00000001887/ENSSSAG00000002682/ENSSSAG00000003109/ENSSSAG00000003583/ENSSSAG00000004313/ENSSSAG00000004491/ENSSSAG00000004521/ENSSSAG00000005116/ENSSSAG00000005275/ENSSSAG00000005943/ENSSSAG00000006209/ENSSSAG00000006380/ENSSSAG00000006397/ENSSSAG00000006638/…	209			GO:0023061	signal release	35/6147	55/17394	1.75306723474155e-05	0.000317836707959121	0.000262047359839766	ENSSSAG00000003181/ENSSSAG00000003488/ENSSSAG00000006181/ENSSSAG00000008160/ENSSSAG00000009084/ENSSSAG00000010477/ENSSSAG00000020439/ENSSSAG00000038561/ENSSSAG00000043408/ENSSSAG00000045457/ENSSSAG00000049648/ENSSSAG00000049798/ENSSSAG00000059333/ENSSSAG00000061721/ENSSSAG00000063275/ENSSSAG00000063754/ENSSSAG00000067141/ENSSSAG00000073606/ENSSSAG00000074129/ENSSSAG00000075099/ENSSSAG00000076633/…	35			GO:0035023	regulation of Rho protein signal transduction	16/4475	23/17401	1.28115560909852e-05	0.000232718148288014	0.000192133677104434	ENSSSAG00000002334/ENSSSAG00000015127/ENSSSAG00000042369/ENSSSAG00000054235/ENSSSAG00000054331/ENSSSAG00000067062/ENSSSAG00000068343/ENSSSAG00000071503/ENSSSAG00000078251/ENSSSAG00000081817/ENSSSAG00000102068/ENSSSAG00000103054/ENSSSAG00000108255/ENSSSAG00000117324/ENSSSAG00000117684/ENSSSAG00000120109	16
	GO:0001505	regulation of neurotransmitter levels	30/6458	44/17392	2.82350635757422e-05	0.000507906603402718	0.000415070807556282	ENSSSAG00000003488/ENSSSAG00000008160/ENSSSAG00000010477/ENSSSAG00000020439/ENSSSAG00000038561/ENSSSAG00000049648/ENSSSAG00000059333/ENSSSAG00000061721/ENSSSAG00000063275/ENSSSAG00000063754/ENSSSAG00000064310/ENSSSAG00000067141/ENSSSAG00000069389/ENSSSAG00000074129/ENSSSAG00000075099/ENSSSAG00000076633/ENSSSAG00000078300/ENSSSAG00000080968/ENSSSAG00000080996/ENSSSAG00000083332/ENSSSAG00000087971/…	30			GO:0051260	protein homooligomerization	69/6147	129/17394	1.76465858356436e-05	0.000317836707959121	0.000262047359839766	ENSSSAG00000007036/ENSSSAG00000008116/ENSSSAG00000008258/ENSSSAG00000013118/ENSSSAG00000013522/ENSSSAG00000015945/ENSSSAG00000017595/ENSSSAG00000039570/ENSSSAG00000040394/ENSSSAG00000040581/ENSSSAG00000042207/ENSSSAG00000042589/ENSSSAG00000042828/ENSSSAG00000043769/ENSSSAG00000044940/ENSSSAG00000046267/ENSSSAG00000046452/ENSSSAG00000047621/ENSSSAG00000051627/ENSSSAG00000052323/ENSSSAG00000054427/…	69			GO:0006869	lipid transport	65/4475	158/17401	1.540367656236e-05	0.000276549728049811	0.000228321325789693	ENSSSAG00000000688/ENSSSAG00000001416/ENSSSAG00000002120/ENSSSAG00000003002/ENSSSAG00000004976/ENSSSAG00000005035/ENSSSAG00000005678/ENSSSAG00000006882/ENSSSAG00000010194/ENSSSAG00000017632/ENSSSAG00000018631/ENSSSAG00000027979/ENSSSAG00000035678/ENSSSAG00000038552/ENSSSAG00000041801/ENSSSAG00000042205/ENSSSAG00000044847/ENSSSAG00000045558/ENSSSAG00000045970/ENSSSAG00000050161/ENSSSAG00000051492/…	65
	GO:0034329	cell junction assembly	30/6458	44/17392	2.82350635757422e-05	0.000507906603402718	0.000415070807556282	ENSSSAG00000015455/ENSSSAG00000038393/ENSSSAG00000040555/ENSSSAG00000042428/ENSSSAG00000042656/ENSSSAG00000044870/ENSSSAG00000048774/ENSSSAG00000052518/ENSSSAG00000055759/ENSSSAG00000060866/ENSSSAG00000060876/ENSSSAG00000064346/ENSSSAG00000065365/ENSSSAG00000071089/ENSSSAG00000073238/ENSSSAG00000075804/ENSSSAG00000076769/ENSSSAG00000077066/ENSSSAG00000083043/ENSSSAG00000086557/ENSSSAG00000092241/…	30			GO:0044087	regulation of cellular component biogenesis	76/6147	145/17394	1.76801749312299e-05	0.000317836707959121	0.000262047359839766	ENSSSAG00000000860/ENSSSAG00000002372/ENSSSAG00000002558/ENSSSAG00000006572/ENSSSAG00000007677/ENSSSAG00000007843/ENSSSAG00000007849/ENSSSAG00000009103/ENSSSAG00000010145/ENSSSAG00000015374/ENSSSAG00000015924/ENSSSAG00000030191/ENSSSAG00000033358/ENSSSAG00000042305/ENSSSAG00000042832/ENSSSAG00000044127/ENSSSAG00000044870/ENSSSAG00000045617/ENSSSAG00000047533/ENSSSAG00000055759/ENSSSAG00000055968/…	76			GO:0051963	regulation of synapse assembly	13/4475	17/17401	1.70710168125374e-05	0.000299518749529065	0.000247284705262951	ENSSSAG00000044870/ENSSSAG00000055759/ENSSSAG00000060866/ENSSSAG00000060876/ENSSSAG00000071089/ENSSSAG00000075804/ENSSSAG00000083043/ENSSSAG00000101613/ENSSSAG00000106508/ENSSSAG00000112869/ENSSSAG00000117061/ENSSSAG00000119723/ENSSSAG00000121218	13
	GO:0005975	carbohydrate metabolic process	164/6458	343/17392	2.87222191060506e-05	0.000510798555692832	0.000417434165237458	ENSSSAG00000000049/ENSSSAG00000000724/ENSSSAG00000001006/ENSSSAG00000001563/ENSSSAG00000001865/ENSSSAG00000001960/ENSSSAG00000002459/ENSSSAG00000003915/ENSSSAG00000004049/ENSSSAG00000004218/ENSSSAG00000004348/ENSSSAG00000004800/ENSSSAG00000004837/ENSSSAG00000005073/ENSSSAG00000005319/ENSSSAG00000006476/ENSSSAG00000006683/ENSSSAG00000007221/ENSSSAG00000007618/ENSSSAG00000007744/ENSSSAG00000007896/…	164			GO:0043254	regulation of protein-containing complex assembly	54/6147	96/17394	2.20128932600355e-05	0.000391229148394268	0.000322557347410808	ENSSSAG00000000860/ENSSSAG00000002372/ENSSSAG00000002558/ENSSSAG00000006572/ENSSSAG00000007677/ENSSSAG00000007843/ENSSSAG00000007849/ENSSSAG00000009103/ENSSSAG00000010145/ENSSSAG00000015374/ENSSSAG00000015924/ENSSSAG00000030191/ENSSSAG00000033358/ENSSSAG00000042305/ENSSSAG00000042832/ENSSSAG00000044127/ENSSSAG00000045617/ENSSSAG00000047533/ENSSSAG00000055968/ENSSSAG00000056139/ENSSSAG00000060985/…	54			GO:1901888	regulation of cell junction assembly	13/4475	17/17401	1.70710168125374e-05	0.000299518749529065	0.000247284705262951	ENSSSAG00000044870/ENSSSAG00000055759/ENSSSAG00000060866/ENSSSAG00000060876/ENSSSAG00000071089/ENSSSAG00000075804/ENSSSAG00000083043/ENSSSAG00000101613/ENSSSAG00000106508/ENSSSAG00000112869/ENSSSAG00000117061/ENSSSAG00000119723/ENSSSAG00000121218	13
	GO:0008154	actin polymerization or depolymerization	73/6458	134/17392	3.08828440305453e-05	0.000531794666583007	0.000434592581064976	ENSSSAG00000000860/ENSSSAG00000002372/ENSSSAG00000002558/ENSSSAG00000005879/ENSSSAG00000006572/ENSSSAG00000006951/ENSSSAG00000007843/ENSSSAG00000007849/ENSSSAG00000009103/ENSSSAG00000009820/ENSSSAG00000010145/ENSSSAG00000015374/ENSSSAG00000015924/ENSSSAG00000016215/ENSSSAG00000030191/ENSSSAG00000033358/ENSSSAG00000042305/ENSSSAG00000042832/ENSSSAG00000044127/ENSSSAG00000045617/ENSSSAG00000046090/…	73			GO:0051259	protein complex oligomerization	76/6147	146/17394	2.42071629354933e-05	0.000425393290237209	0.000350724714322642	ENSSSAG00000004635/ENSSSAG00000007036/ENSSSAG00000008116/ENSSSAG00000008258/ENSSSAG00000009647/ENSSSAG00000013118/ENSSSAG00000013522/ENSSSAG00000015945/ENSSSAG00000017595/ENSSSAG00000039570/ENSSSAG00000040394/ENSSSAG00000040581/ENSSSAG00000042207/ENSSSAG00000042589/ENSSSAG00000042828/ENSSSAG00000043769/ENSSSAG00000044940/ENSSSAG00000046267/ENSSSAG00000046452/ENSSSAG00000047621/ENSSSAG00000051627/…	76			GO:0006720	isoprenoid metabolic process	21/4475	35/17401	1.85373728826836e-05	0.000321592176751275	0.000265508676060672	ENSSSAG00000005943/ENSSSAG00000008020/ENSSSAG00000009605/ENSSSAG00000040576/ENSSSAG00000041375/ENSSSAG00000043589/ENSSSAG00000045554/ENSSSAG00000045612/ENSSSAG00000046730/ENSSSAG00000047417/ENSSSAG00000049070/ENSSSAG00000049679/ENSSSAG00000053326/ENSSSAG00000063210/ENSSSAG00000069479/ENSSSAG00000074041/ENSSSAG00000074105/ENSSSAG00000077339/ENSSSAG00000078204/ENSSSAG00000084760/ENSSSAG00000088298	21
	GO:0034330	cell junction organization	43/6458	70/17392	3.08907266612694e-05	0.000531794666583007	0.000434592581064976	ENSSSAG00000015455/ENSSSAG00000038393/ENSSSAG00000039470/ENSSSAG00000040555/ENSSSAG00000042428/ENSSSAG00000042656/ENSSSAG00000044870/ENSSSAG00000048774/ENSSSAG00000052518/ENSSSAG00000055759/ENSSSAG00000060866/ENSSSAG00000060876/ENSSSAG00000064346/ENSSSAG00000064922/ENSSSAG00000065365/ENSSSAG00000066129/ENSSSAG00000067129/ENSSSAG00000071052/ENSSSAG00000071089/ENSSSAG00000072108/ENSSSAG00000073238/…	43			GO:0046578	regulation of Ras protein signal transduction	47/6147	81/17394	2.49483159080456e-05	0.000433546289779814	0.000357446631431063	ENSSSAG00000000766/ENSSSAG00000002334/ENSSSAG00000005842/ENSSSAG00000007164/ENSSSAG00000007235/ENSSSAG00000007501/ENSSSAG00000007667/ENSSSAG00000007875/ENSSSAG00000009162/ENSSSAG00000009293/ENSSSAG00000009974/ENSSSAG00000010201/ENSSSAG00000015127/ENSSSAG00000041174/ENSSSAG00000042369/ENSSSAG00000043915/ENSSSAG00000046824/ENSSSAG00000047427/ENSSSAG00000048137/ENSSSAG00000049312/ENSSSAG00000050614/…	47			GO:0010876	lipid localization	67/4475	165/17401	1.90770302605741e-05	0.000327277052470293	0.000270202147901231	ENSSSAG00000000688/ENSSSAG00000001416/ENSSSAG00000002120/ENSSSAG00000003002/ENSSSAG00000004976/ENSSSAG00000005035/ENSSSAG00000005678/ENSSSAG00000006882/ENSSSAG00000010194/ENSSSAG00000017632/ENSSSAG00000018631/ENSSSAG00000027979/ENSSSAG00000035678/ENSSSAG00000038552/ENSSSAG00000039853/ENSSSAG00000041801/ENSSSAG00000042205/ENSSSAG00000044847/ENSSSAG00000045558/ENSSSAG00000045970/ENSSSAG00000050161/…	67
	GO:0050808	synapse organization	32/6458	48/17392	3.09222457885327e-05	0.000531794666583007	0.000434592581064976	ENSSSAG00000015455/ENSSSAG00000038393/ENSSSAG00000042428/ENSSSAG00000042656/ENSSSAG00000044870/ENSSSAG00000055759/ENSSSAG00000060866/ENSSSAG00000060876/ENSSSAG00000064346/ENSSSAG00000064922/ENSSSAG00000066129/ENSSSAG00000071052/ENSSSAG00000071089/ENSSSAG00000072108/ENSSSAG00000073238/ENSSSAG00000075804/ENSSSAG00000076356/ENSSSAG00000077066/ENSSSAG00000081622/ENSSSAG00000083043/ENSSSAG00000092241/…	32			GO:0007015	actin filament organization	110/6147	227/17394	2.98239417975592e-05	0.000508550501500561	0.000419285478757698	ENSSSAG00000000385/ENSSSAG00000000860/ENSSSAG00000001588/ENSSSAG00000002358/ENSSSAG00000002372/ENSSSAG00000002558/ENSSSAG00000005175/ENSSSAG00000005879/ENSSSAG00000006572/ENSSSAG00000006706/ENSSSAG00000006951/ENSSSAG00000007490/ENSSSAG00000007498/ENSSSAG00000007843/ENSSSAG00000007849/ENSSSAG00000008261/ENSSSAG00000008329/ENSSSAG00000009103/ENSSSAG00000010145/ENSSSAG00000014948/ENSSSAG00000015374/…	110			GO:0051259	protein complex oligomerization	61/4475	147/17401	2.02771020081657e-05	0.000344042258248438	0.000284043615175115	ENSSSAG00000004635/ENSSSAG00000007036/ENSSSAG00000008116/ENSSSAG00000008258/ENSSSAG00000009647/ENSSSAG00000017595/ENSSSAG00000034116/ENSSSAG00000039570/ENSSSAG00000040394/ENSSSAG00000042589/ENSSSAG00000042828/ENSSSAG00000043769/ENSSSAG00000046267/ENSSSAG00000052323/ENSSSAG00000054427/ENSSSAG00000054472/ENSSSAG00000055805/ENSSSAG00000059387/ENSSSAG00000060308/ENSSSAG00000062280/ENSSSAG00000062833/…	61
	GO:0009132	nucleoside diphosphate metabolic process	42/6458	68/17392	3.15875527343486e-05	0.00053733173944843	0.000439117580918004	ENSSSAG00000001006/ENSSSAG00000001563/ENSSSAG00000001960/ENSSSAG00000002150/ENSSSAG00000006683/ENSSSAG00000007618/ENSSSAG00000007744/ENSSSAG00000008206/ENSSSAG00000009542/ENSSSAG00000041512/ENSSSAG00000046596/ENSSSAG00000046798/ENSSSAG00000050952/ENSSSAG00000053928/ENSSSAG00000055699/ENSSSAG00000055739/ENSSSAG00000056636/ENSSSAG00000058638/ENSSSAG00000059449/ENSSSAG00000060153/ENSSSAG00000062061/…	42			GO:0045109	intermediate filament organization	10/6147	10/17394	3.02398955495858e-05	0.000508550501500561	0.000419285478757698	ENSSSAG00000011290/ENSSSAG00000064922/ENSSSAG00000067563/ENSSSAG00000074364/ENSSSAG00000081465/ENSSSAG00000085621/ENSSSAG00000092291/ENSSSAG00000101473/ENSSSAG00000111499/ENSSSAG00000115014	10			GO:0051260	protein homooligomerization	55/4475	130/17401	2.64388779137112e-05	0.000443713342377937	0.000366332736310118	ENSSSAG00000007036/ENSSSAG00000008116/ENSSSAG00000008258/ENSSSAG00000017595/ENSSSAG00000034116/ENSSSAG00000039570/ENSSSAG00000040394/ENSSSAG00000042589/ENSSSAG00000042828/ENSSSAG00000043769/ENSSSAG00000046267/ENSSSAG00000052323/ENSSSAG00000054427/ENSSSAG00000054472/ENSSSAG00000055805/ENSSSAG00000059387/ENSSSAG00000060308/ENSSSAG00000062280/ENSSSAG00000062833/ENSSSAG00000063669/ENSSSAG00000064708/…	55
	GO:0006096	glycolytic process	37/6458	58/17392	3.34351131984566e-05	0.000556659065484942	0.000454912234447086	ENSSSAG00000001006/ENSSSAG00000001563/ENSSSAG00000001960/ENSSSAG00000006683/ENSSSAG00000007618/ENSSSAG00000007744/ENSSSAG00000008206/ENSSSAG00000041512/ENSSSAG00000046596/ENSSSAG00000046798/ENSSSAG00000050952/ENSSSAG00000053928/ENSSSAG00000055699/ENSSSAG00000056636/ENSSSAG00000058638/ENSSSAG00000059449/ENSSSAG00000060153/ENSSSAG00000062061/ENSSSAG00000062197/ENSSSAG00000064365/ENSSSAG00000067619/…	37			GO:0051651	maintenance of location in cell	10/6147	10/17394	3.02398955495858e-05	0.000508550501500561	0.000419285478757698	ENSSSAG00000003110/ENSSSAG00000045213/ENSSSAG00000053578/ENSSSAG00000069313/ENSSSAG00000076708/ENSSSAG00000084225/ENSSSAG00000093584/ENSSSAG00000106651/ENSSSAG00000110911/ENSSSAG00000113059	10			GO:0044262	cellular carbohydrate metabolic process	33/4475	67/17401	2.90321621042557e-05	0.000481996325687859	0.000397939426239431	ENSSSAG00000002459/ENSSSAG00000003915/ENSSSAG00000005073/ENSSSAG00000008141/ENSSSAG00000009414/ENSSSAG00000017595/ENSSSAG00000041075/ENSSSAG00000042664/ENSSSAG00000042955/ENSSSAG00000045102/ENSSSAG00000045816/ENSSSAG00000052471/ENSSSAG00000052975/ENSSSAG00000053426/ENSSSAG00000054338/ENSSSAG00000057994/ENSSSAG00000059748/ENSSSAG00000059913/ENSSSAG00000066364/ENSSSAG00000067036/ENSSSAG00000067874/…	33
	GO:0006757	ATP generation from ADP	37/6458	58/17392	3.34351131984566e-05	0.000556659065484942	0.000454912234447086	ENSSSAG00000001006/ENSSSAG00000001563/ENSSSAG00000001960/ENSSSAG00000006683/ENSSSAG00000007618/ENSSSAG00000007744/ENSSSAG00000008206/ENSSSAG00000041512/ENSSSAG00000046596/ENSSSAG00000046798/ENSSSAG00000050952/ENSSSAG00000053928/ENSSSAG00000055699/ENSSSAG00000056636/ENSSSAG00000058638/ENSSSAG00000059449/ENSSSAG00000060153/ENSSSAG00000062061/ENSSSAG00000062197/ENSSSAG00000064365/ENSSSAG00000067619/…	37			GO:0007269	neurotransmitter secretion	25/6147	36/17394	3.19262788317606e-05	0.000525607369398669	0.000433348383034977	ENSSSAG00000003488/ENSSSAG00000008160/ENSSSAG00000010477/ENSSSAG00000020439/ENSSSAG00000038561/ENSSSAG00000049648/ENSSSAG00000059333/ENSSSAG00000061721/ENSSSAG00000063275/ENSSSAG00000063754/ENSSSAG00000067141/ENSSSAG00000074129/ENSSSAG00000075099/ENSSSAG00000076633/ENSSSAG00000080968/ENSSSAG00000080996/ENSSSAG00000083332/ENSSSAG00000087971/ENSSSAG00000089458/ENSSSAG00000092375/ENSSSAG00000110375/…	25			GO:0044255	cellular lipid metabolic process	153/4475	450/17401	4.60329689534906e-05	0.000756116000682868	0.000624254483792578	ENSSSAG00000000258/ENSSSAG00000000316/ENSSSAG00000000319/ENSSSAG00000000530/ENSSSAG00000000721/ENSSSAG00000001068/ENSSSAG00000001887/ENSSSAG00000003109/ENSSSAG00000003583/ENSSSAG00000004313/ENSSSAG00000004491/ENSSSAG00000004521/ENSSSAG00000005035/ENSSSAG00000005943/ENSSSAG00000006209/ENSSSAG00000006397/ENSSSAG00000006779/ENSSSAG00000006824/ENSSSAG00000007146/ENSSSAG00000008020/ENSSSAG00000008535/…	153
	GO:0110053	regulation of actin filament organization	66/6458	119/17392	3.44683071080879e-05	0.000564449618621295	0.000461278820665797	ENSSSAG00000000860/ENSSSAG00000002372/ENSSSAG00000002558/ENSSSAG00000006572/ENSSSAG00000007843/ENSSSAG00000007849/ENSSSAG00000009103/ENSSSAG00000009820/ENSSSAG00000010145/ENSSSAG00000015374/ENSSSAG00000015924/ENSSSAG00000030191/ENSSSAG00000033358/ENSSSAG00000042305/ENSSSAG00000042832/ENSSSAG00000044127/ENSSSAG00000045617/ENSSSAG00000047533/ENSSSAG00000054326/ENSSSAG00000055968/ENSSSAG00000056139/…	66			GO:0099643	signal release from synapse	25/6147	36/17394	3.19262788317606e-05	0.000525607369398669	0.000433348383034977	ENSSSAG00000003488/ENSSSAG00000008160/ENSSSAG00000010477/ENSSSAG00000020439/ENSSSAG00000038561/ENSSSAG00000049648/ENSSSAG00000059333/ENSSSAG00000061721/ENSSSAG00000063275/ENSSSAG00000063754/ENSSSAG00000067141/ENSSSAG00000074129/ENSSSAG00000075099/ENSSSAG00000076633/ENSSSAG00000080968/ENSSSAG00000080996/ENSSSAG00000083332/ENSSSAG00000087971/ENSSSAG00000089458/ENSSSAG00000092375/ENSSSAG00000110375/…	25			GO:0098656	anion transmembrane transport	40/4475	88/17401	4.7031279512335e-05	0.000764382058600477	0.000631078997112883	ENSSSAG00000000728/ENSSSAG00000001194/ENSSSAG00000003819/ENSSSAG00000009084/ENSSSAG00000009135/ENSSSAG00000010093/ENSSSAG00000015933/ENSSSAG00000035678/ENSSSAG00000038956/ENSSSAG00000039228/ENSSSAG00000043408/ENSSSAG00000044249/ENSSSAG00000045928/ENSSSAG00000047988/ENSSSAG00000054246/ENSSSAG00000056414/ENSSSAG00000058729/ENSSSAG00000060516/ENSSSAG00000064060/ENSSSAG00000064103/ENSSSAG00000068458/…	40
	GO:0051235	maintenance of location	16/6458	19/17392	3.46243855512105e-05	0.000564449618621295	0.000461278820665797	ENSSSAG00000003110/ENSSSAG00000039853/ENSSSAG00000045213/ENSSSAG00000049958/ENSSSAG00000053578/ENSSSAG00000069313/ENSSSAG00000070897/ENSSSAG00000076708/ENSSSAG00000084225/ENSSSAG00000093584/ENSSSAG00000101654/ENSSSAG00000103027/ENSSSAG00000106651/ENSSSAG00000106705/ENSSSAG00000110911/ENSSSAG00000113059	16			GO:0042592	homeostatic process	82/6147	162/17394	4.42476098089208e-05	0.000720867309803667	0.00059433467122728	ENSSSAG00000000557/ENSSSAG00000000693/ENSSSAG00000001038/ENSSSAG00000001468/ENSSSAG00000001902/ENSSSAG00000002120/ENSSSAG00000002187/ENSSSAG00000003066/ENSSSAG00000003110/ENSSSAG00000003833/ENSSSAG00000005240/ENSSSAG00000005843/ENSSSAG00000005989/ENSSSAG00000006130/ENSSSAG00000006181/ENSSSAG00000007250/ENSSSAG00000007744/ENSSSAG00000007961/ENSSSAG00000008263/ENSSSAG00000008311/ENSSSAG00000009084/…	82			GO:0015914	phospholipid transport	31/4475	63/17401	5.1428695611163e-05	0.000827144854412871	0.000682896385801737	ENSSSAG00000000688/ENSSSAG00000001416/ENSSSAG00000005678/ENSSSAG00000006882/ENSSSAG00000017632/ENSSSAG00000018631/ENSSSAG00000027979/ENSSSAG00000035678/ENSSSAG00000038552/ENSSSAG00000042205/ENSSSAG00000044847/ENSSSAG00000050161/ENSSSAG00000053461/ENSSSAG00000055816/ENSSSAG00000057699/ENSSSAG00000058717/ENSSSAG00000064490/ENSSSAG00000067407/ENSSSAG00000068707/ENSSSAG00000071310/ENSSSAG00000071571/…	31
	GO:0070727	cellular macromolecule localization	192/6458	411/17392	3.63384319159354e-05	0.000586285009777721	0.000479123112076631	ENSSSAG00000000250/ENSSSAG00000000326/ENSSSAG00000000774/ENSSSAG00000000883/ENSSSAG00000000892/ENSSSAG00000001001/ENSSSAG00000001222/ENSSSAG00000002736/ENSSSAG00000002760/ENSSSAG00000003077/ENSSSAG00000003208/ENSSSAG00000003899/ENSSSAG00000004107/ENSSSAG00000004412/ENSSSAG00000004585/ENSSSAG00000004635/ENSSSAG00000004707/ENSSSAG00000004957/ENSSSAG00000005972/ENSSSAG00000006017/ENSSSAG00000006393/…	192			GO:0055080	cation homeostasis	54/6147	98/17394	4.79155903841674e-05	0.000772577148049875	0.000636967967667988	ENSSSAG00000000557/ENSSSAG00000001038/ENSSSAG00000001468/ENSSSAG00000001902/ENSSSAG00000002120/ENSSSAG00000002187/ENSSSAG00000003066/ENSSSAG00000003110/ENSSSAG00000003833/ENSSSAG00000005843/ENSSSAG00000005989/ENSSSAG00000006130/ENSSSAG00000008263/ENSSSAG00000008311/ENSSSAG00000017046/ENSSSAG00000033629/ENSSSAG00000035592/ENSSSAG00000041222/ENSSSAG00000043884/ENSSSAG00000044611/ENSSSAG00000045322/…	54			GO:0046578	regulation of Ras protein signal transduction	38/4475	83/17401	5.93786236153259e-05	0.000945160771773847	0.00078033112531915	ENSSSAG00000002334/ENSSSAG00000005842/ENSSSAG00000007164/ENSSSAG00000007667/ENSSSAG00000007875/ENSSSAG00000009293/ENSSSAG00000009974/ENSSSAG00000010201/ENSSSAG00000015127/ENSSSAG00000041174/ENSSSAG00000042369/ENSSSAG00000046824/ENSSSAG00000048137/ENSSSAG00000049312/ENSSSAG00000050614/ENSSSAG00000054235/ENSSSAG00000054331/ENSSSAG00000055693/ENSSSAG00000061352/ENSSSAG00000067062/ENSSSAG00000067538/…	38
	GO:0045103	intermediate filament-based process	25/6458	35/17392	3.90644207215698e-05	0.000617533519487442	0.000504659980613581	ENSSSAG00000001173/ENSSSAG00000002545/ENSSSAG00000003101/ENSSSAG00000003146/ENSSSAG00000011290/ENSSSAG00000012590/ENSSSAG00000038733/ENSSSAG00000042730/ENSSSAG00000045559/ENSSSAG00000048370/ENSSSAG00000054832/ENSSSAG00000063310/ENSSSAG00000064922/ENSSSAG00000065227/ENSSSAG00000067563/ENSSSAG00000074364/ENSSSAG00000077926/ENSSSAG00000078744/ENSSSAG00000081265/ENSSSAG00000081465/ENSSSAG00000085621/…	25			GO:0099054	presynapse assembly	13/6147	15/17394	6.3195753437895e-05	0.000978595627493741	0.000806824366455669	ENSSSAG00000044870/ENSSSAG00000055759/ENSSSAG00000060866/ENSSSAG00000060876/ENSSSAG00000071089/ENSSSAG00000075804/ENSSSAG00000083043/ENSSSAG00000101613/ENSSSAG00000106508/ENSSSAG00000112869/ENSSSAG00000117061/ENSSSAG00000119723/ENSSSAG00000121218	13			GO:0050803	regulation of synapse structure or activity	16/4475	25/17401	6.17839013938166e-05	0.000963579229818716	0.000795537528845422	ENSSSAG00000044870/ENSSSAG00000055759/ENSSSAG00000060866/ENSSSAG00000060876/ENSSSAG00000071089/ENSSSAG00000072108/ENSSSAG00000075804/ENSSSAG00000076356/ENSSSAG00000083043/ENSSSAG00000097615/ENSSSAG00000101613/ENSSSAG00000106508/ENSSSAG00000112869/ENSSSAG00000117061/ENSSSAG00000119723/ENSSSAG00000121218	16
	GO:0045104	intermediate filament cytoskeleton organization	25/6458	35/17392	3.90644207215698e-05	0.000617533519487442	0.000504659980613581	ENSSSAG00000001173/ENSSSAG00000002545/ENSSSAG00000003101/ENSSSAG00000003146/ENSSSAG00000011290/ENSSSAG00000012590/ENSSSAG00000038733/ENSSSAG00000042730/ENSSSAG00000045559/ENSSSAG00000048370/ENSSSAG00000054832/ENSSSAG00000063310/ENSSSAG00000064922/ENSSSAG00000065227/ENSSSAG00000067563/ENSSSAG00000074364/ENSSSAG00000077926/ENSSSAG00000078744/ENSSSAG00000081265/ENSSSAG00000081465/ENSSSAG00000085621/…	25			GO:0099172	presynapse organization	13/6147	15/17394	6.3195753437895e-05	0.000978595627493741	0.000806824366455669	ENSSSAG00000044870/ENSSSAG00000055759/ENSSSAG00000060866/ENSSSAG00000060876/ENSSSAG00000071089/ENSSSAG00000075804/ENSSSAG00000083043/ENSSSAG00000101613/ENSSSAG00000106508/ENSSSAG00000112869/ENSSSAG00000117061/ENSSSAG00000119723/ENSSSAG00000121218	13			GO:0050807	regulation of synapse organization	16/4475	25/17401	6.17839013938166e-05	0.000963579229818716	0.000795537528845422	ENSSSAG00000044870/ENSSSAG00000055759/ENSSSAG00000060866/ENSSSAG00000060876/ENSSSAG00000071089/ENSSSAG00000072108/ENSSSAG00000075804/ENSSSAG00000076356/ENSSSAG00000083043/ENSSSAG00000097615/ENSSSAG00000101613/ENSSSAG00000106508/ENSSSAG00000112869/ENSSSAG00000117061/ENSSSAG00000119723/ENSSSAG00000121218	16
	GO:0032535	regulation of cellular component size	63/6458	113/17392	4.15709461642718e-05	0.000650585307470854	0.000531670521995687	ENSSSAG00000000693/ENSSSAG00000000860/ENSSSAG00000002372/ENSSSAG00000002558/ENSSSAG00000003368/ENSSSAG00000006572/ENSSSAG00000007843/ENSSSAG00000007849/ENSSSAG00000009103/ENSSSAG00000009820/ENSSSAG00000010145/ENSSSAG00000010698/ENSSSAG00000015374/ENSSSAG00000015924/ENSSSAG00000030191/ENSSSAG00000033358/ENSSSAG00000042305/ENSSSAG00000042832/ENSSSAG00000044127/ENSSSAG00000045617/ENSSSAG00000047533/…	63			GO:0099174	regulation of presynapse organization	13/6147	15/17394	6.3195753437895e-05	0.000978595627493741	0.000806824366455669	ENSSSAG00000044870/ENSSSAG00000055759/ENSSSAG00000060866/ENSSSAG00000060876/ENSSSAG00000071089/ENSSSAG00000075804/ENSSSAG00000083043/ENSSSAG00000101613/ENSSSAG00000106508/ENSSSAG00000112869/ENSSSAG00000117061/ENSSSAG00000119723/ENSSSAG00000121218	13			GO:0070588	calcium ion transmembrane transport	57/4475	140/17401	7.06163407995859e-05	0.00109031630194561	0.000900172512718932	ENSSSAG00000001899/ENSSSAG00000002737/ENSSSAG00000003110/ENSSSAG00000003652/ENSSSAG00000005522/ENSSSAG00000005785/ENSSSAG00000005843/ENSSSAG00000005989/ENSSSAG00000006130/ENSSSAG00000006850/ENSSSAG00000006995/ENSSSAG00000007463/ENSSSAG00000007534/ENSSSAG00000007622/ENSSSAG00000007943/ENSSSAG00000014558/ENSSSAG00000039238/ENSSSAG00000039682/ENSSSAG00000040958/ENSSSAG00000042492/ENSSSAG00000046326/…	57
	GO:0010876	lipid localization	86/6458	164/17392	4.32246356058839e-05	0.000669767868546618	0.00054734687088222	ENSSSAG00000000688/ENSSSAG00000001416/ENSSSAG00000002120/ENSSSAG00000003002/ENSSSAG00000004976/ENSSSAG00000005678/ENSSSAG00000006882/ENSSSAG00000009491/ENSSSAG00000009556/ENSSSAG00000009764/ENSSSAG00000010194/ENSSSAG00000017632/ENSSSAG00000018631/ENSSSAG00000027979/ENSSSAG00000035678/ENSSSAG00000038552/ENSSSAG00000039853/ENSSSAG00000041025/ENSSSAG00000041801/ENSSSAG00000042205/ENSSSAG00000044847/…	86			GO:1905606	regulation of presynapse assembly	13/6147	15/17394	6.3195753437895e-05	0.000978595627493741	0.000806824366455669	ENSSSAG00000044870/ENSSSAG00000055759/ENSSSAG00000060866/ENSSSAG00000060876/ENSSSAG00000071089/ENSSSAG00000075804/ENSSSAG00000083043/ENSSSAG00000101613/ENSSSAG00000106508/ENSSSAG00000112869/ENSSSAG00000117061/ENSSSAG00000119723/ENSSSAG00000121218	13			GO:0045103	intermediate filament-based process	20/4475	35/17401	7.7720616184794e-05	0.00117647677832669	0.000971307184724309	ENSSSAG00000001173/ENSSSAG00000003101/ENSSSAG00000003146/ENSSSAG00000012590/ENSSSAG00000038733/ENSSSAG00000042730/ENSSSAG00000045559/ENSSSAG00000054832/ENSSSAG00000064922/ENSSSAG00000065227/ENSSSAG00000067563/ENSSSAG00000074364/ENSSSAG00000077926/ENSSSAG00000078744/ENSSSAG00000081265/ENSSSAG00000081465/ENSSSAG00000085621/ENSSSAG00000092291/ENSSSAG00000101473/ENSSSAG00000115014	20
	GO:0034613	cellular protein localization	191/6458	410/17392	4.64416483262913e-05	0.000712560584614176	0.00058231788149065	ENSSSAG00000000250/ENSSSAG00000000326/ENSSSAG00000000774/ENSSSAG00000000883/ENSSSAG00000000892/ENSSSAG00000001001/ENSSSAG00000001222/ENSSSAG00000002736/ENSSSAG00000002760/ENSSSAG00000003077/ENSSSAG00000003208/ENSSSAG00000003899/ENSSSAG00000004107/ENSSSAG00000004412/ENSSSAG00000004585/ENSSSAG00000004635/ENSSSAG00000004707/ENSSSAG00000004957/ENSSSAG00000005972/ENSSSAG00000006017/ENSSSAG00000006393/…	191			GO:0051056	regulation of small GTPase mediated signal transduction	62/6147	117/17394	6.63700948033971e-05	0.00101767478698542	0.000839044026152337	ENSSSAG00000000766/ENSSSAG00000002334/ENSSSAG00000005842/ENSSSAG00000007164/ENSSSAG00000007235/ENSSSAG00000007501/ENSSSAG00000007667/ENSSSAG00000007875/ENSSSAG00000009162/ENSSSAG00000009293/ENSSSAG00000009786/ENSSSAG00000009826/ENSSSAG00000009974/ENSSSAG00000010201/ENSSSAG00000015127/ENSSSAG00000041174/ENSSSAG00000042290/ENSSSAG00000042369/ENSSSAG00000042862/ENSSSAG00000043915/ENSSSAG00000046824/…	62			GO:0045104	intermediate filament cytoskeleton organization	20/4475	35/17401	7.7720616184794e-05	0.00117647677832669	0.000971307184724309	ENSSSAG00000001173/ENSSSAG00000003101/ENSSSAG00000003146/ENSSSAG00000012590/ENSSSAG00000038733/ENSSSAG00000042730/ENSSSAG00000045559/ENSSSAG00000054832/ENSSSAG00000064922/ENSSSAG00000065227/ENSSSAG00000067563/ENSSSAG00000074364/ENSSSAG00000077926/ENSSSAG00000078744/ENSSSAG00000081265/ENSSSAG00000081465/ENSSSAG00000085621/ENSSSAG00000092291/ENSSSAG00000101473/ENSSSAG00000115014	20
	GO:0045109	intermediate filament organization	10/6458	10/17392	4.96113840429225e-05	0.000746555923338209	0.000610099510244442	ENSSSAG00000011290/ENSSSAG00000064922/ENSSSAG00000067563/ENSSSAG00000074364/ENSSSAG00000081465/ENSSSAG00000085621/ENSSSAG00000092291/ENSSSAG00000101473/ENSSSAG00000111499/ENSSSAG00000115014	10			GO:0098771	inorganic ion homeostasis	54/6147	99/17394	6.94049720202428e-05	0.0010491683767744	0.00086500959856551	ENSSSAG00000000557/ENSSSAG00000001038/ENSSSAG00000001468/ENSSSAG00000001902/ENSSSAG00000002120/ENSSSAG00000002187/ENSSSAG00000003066/ENSSSAG00000003110/ENSSSAG00000003833/ENSSSAG00000005843/ENSSSAG00000005989/ENSSSAG00000006130/ENSSSAG00000008263/ENSSSAG00000008311/ENSSSAG00000017046/ENSSSAG00000033629/ENSSSAG00000035592/ENSSSAG00000041222/ENSSSAG00000043884/ENSSSAG00000044611/ENSSSAG00000045322/…	54			GO:0006644	phospholipid metabolic process	91/4475	251/17401	0.000130437901954024	0.00195530214191274	0.00161431067211367	ENSSSAG00000000258/ENSSSAG00000000316/ENSSSAG00000000319/ENSSSAG00000000530/ENSSSAG00000000721/ENSSSAG00000001068/ENSSSAG00000003109/ENSSSAG00000003583/ENSSSAG00000004313/ENSSSAG00000004521/ENSSSAG00000005035/ENSSSAG00000006397/ENSSSAG00000006779/ENSSSAG00000008535/ENSSSAG00000008552/ENSSSAG00000008776/ENSSSAG00000009313/ENSSSAG00000010146/ENSSSAG00000011526/ENSSSAG00000015646/ENSSSAG00000015779/…	91
	GO:0051651	maintenance of location in cell	10/6458	10/17392	4.96113840429225e-05	0.000746555923338209	0.000610099510244442	ENSSSAG00000003110/ENSSSAG00000045213/ENSSSAG00000053578/ENSSSAG00000069313/ENSSSAG00000076708/ENSSSAG00000084225/ENSSSAG00000093584/ENSSSAG00000106651/ENSSSAG00000110911/ENSSSAG00000113059	10			GO:1902531	regulation of intracellular signal transduction	106/6147	221/17394	6.97656721128754e-05	0.0010491683767744	0.00086500959856551	ENSSSAG00000000766/ENSSSAG00000001978/ENSSSAG00000002334/ENSSSAG00000002339/ENSSSAG00000005842/ENSSSAG00000007164/ENSSSAG00000007235/ENSSSAG00000007428/ENSSSAG00000007501/ENSSSAG00000007667/ENSSSAG00000007875/ENSSSAG00000008231/ENSSSAG00000008690/ENSSSAG00000008770/ENSSSAG00000009062/ENSSSAG00000009162/ENSSSAG00000009293/ENSSSAG00000009786/ENSSSAG00000009826/ENSSSAG00000009974/ENSSSAG00000010201/…	106			GO:0006721	terpenoid metabolic process	12/4475	17/17401	0.000133289346198921	0.00197883413972244	0.00163373884865276	ENSSSAG00000009605/ENSSSAG00000040576/ENSSSAG00000043589/ENSSSAG00000045554/ENSSSAG00000045612/ENSSSAG00000046730/ENSSSAG00000063210/ENSSSAG00000069479/ENSSSAG00000074041/ENSSSAG00000074105/ENSSSAG00000084760/ENSSSAG00000088298	12
	GO:0035023	regulation of Rho protein signal transduction	17/6458	21/17392	5.13728607152005e-05	0.00076570025732656	0.000625744619237781	ENSSSAG00000002334/ENSSSAG00000015127/ENSSSAG00000042369/ENSSSAG00000054235/ENSSSAG00000054331/ENSSSAG00000067062/ENSSSAG00000068343/ENSSSAG00000069028/ENSSSAG00000071503/ENSSSAG00000078251/ENSSSAG00000081817/ENSSSAG00000092317/ENSSSAG00000102068/ENSSSAG00000103054/ENSSSAG00000108255/ENSSSAG00000117324/ENSSSAG00000117684	17			GO:0044255	cellular lipid metabolic process	198/6147	450/17394	7.49070257150036e-05	0.0011157579830311	0.000919910842114079	ENSSSAG00000000258/ENSSSAG00000000316/ENSSSAG00000000319/ENSSSAG00000000530/ENSSSAG00000000721/ENSSSAG00000001068/ENSSSAG00000001887/ENSSSAG00000002682/ENSSSAG00000003109/ENSSSAG00000003583/ENSSSAG00000004313/ENSSSAG00000004491/ENSSSAG00000004521/ENSSSAG00000005275/ENSSSAG00000005943/ENSSSAG00000006209/ENSSSAG00000006380/ENSSSAG00000006397/ENSSSAG00000006638/ENSSSAG00000006779/ENSSSAG00000006824/…	198			GO:0008610	lipid biosynthetic process	94/4475	262/17401	0.000157588423251911	0.00225597525589251	0.00186254842847412	ENSSSAG00000000721/ENSSSAG00000001068/ENSSSAG00000001887/ENSSSAG00000003583/ENSSSAG00000004491/ENSSSAG00000005943/ENSSSAG00000006209/ENSSSAG00000006397/ENSSSAG00000006824/ENSSSAG00000007146/ENSSSAG00000007833/ENSSSAG00000008020/ENSSSAG00000008535/ENSSSAG00000008776/ENSSSAG00000009313/ENSSSAG00000010146/ENSSSAG00000013940/ENSSSAG00000015779/ENSSSAG00000041375/ENSSSAG00000042404/ENSSSAG00000042692/…	94
	GO:0051260	protein homooligomerization	70/6458	129/17392	5.26949814039364e-05	0.000777996659407174	0.000635793469769441	ENSSSAG00000007036/ENSSSAG00000008116/ENSSSAG00000008258/ENSSSAG00000013118/ENSSSAG00000013522/ENSSSAG00000015945/ENSSSAG00000017595/ENSSSAG00000039570/ENSSSAG00000040394/ENSSSAG00000040581/ENSSSAG00000042207/ENSSSAG00000042589/ENSSSAG00000042828/ENSSSAG00000043769/ENSSSAG00000044940/ENSSSAG00000046267/ENSSSAG00000046452/ENSSSAG00000047621/ENSSSAG00000048102/ENSSSAG00000051627/ENSSSAG00000052323/…	70			GO:0008154	actin polymerization or depolymerization	69/6147	134/17394	8.7343153611928e-05	0.00128872351178354	0.00106251601960886	ENSSSAG00000000860/ENSSSAG00000002372/ENSSSAG00000002558/ENSSSAG00000005879/ENSSSAG00000006572/ENSSSAG00000006951/ENSSSAG00000007843/ENSSSAG00000007849/ENSSSAG00000009103/ENSSSAG00000010145/ENSSSAG00000015374/ENSSSAG00000015924/ENSSSAG00000016215/ENSSSAG00000030191/ENSSSAG00000033358/ENSSSAG00000041271/ENSSSAG00000042305/ENSSSAG00000042832/ENSSSAG00000044127/ENSSSAG00000045617/ENSSSAG00000046090/…	69			GO:0005975	carbohydrate metabolic process	119/4475	345/17401	0.000158399825736462	0.00225597525589251	0.00186254842847412	ENSSSAG00000001006/ENSSSAG00000001563/ENSSSAG00000001960/ENSSSAG00000002459/ENSSSAG00000003915/ENSSSAG00000004049/ENSSSAG00000004218/ENSSSAG00000004348/ENSSSAG00000005073/ENSSSAG00000005319/ENSSSAG00000006476/ENSSSAG00000006683/ENSSSAG00000007618/ENSSSAG00000007896/ENSSSAG00000008141/ENSSSAG00000008206/ENSSSAG00000008687/ENSSSAG00000009414/ENSSSAG00000009871/ENSSSAG00000017595/ENSSSAG00000017625/…	119
	GO:0009135	purine nucleoside diphosphate metabolic process	37/6458	59/17392	5.7686372930159e-05	0.000820719760324534	0.000670707589570748	ENSSSAG00000001006/ENSSSAG00000001563/ENSSSAG00000001960/ENSSSAG00000006683/ENSSSAG00000007618/ENSSSAG00000007744/ENSSSAG00000008206/ENSSSAG00000041512/ENSSSAG00000046596/ENSSSAG00000046798/ENSSSAG00000050952/ENSSSAG00000053928/ENSSSAG00000055699/ENSSSAG00000056636/ENSSSAG00000058638/ENSSSAG00000059449/ENSSSAG00000060153/ENSSSAG00000062061/ENSSSAG00000062197/ENSSSAG00000064365/ENSSSAG00000067619/…	37			GO:0030833	regulation of actin filament polymerization	51/6147	93/17394	9.07732476223921e-05	0.0013145311044576	0.00108379364851297	ENSSSAG00000000860/ENSSSAG00000002372/ENSSSAG00000002558/ENSSSAG00000006572/ENSSSAG00000007843/ENSSSAG00000007849/ENSSSAG00000009103/ENSSSAG00000010145/ENSSSAG00000015374/ENSSSAG00000015924/ENSSSAG00000030191/ENSSSAG00000033358/ENSSSAG00000042305/ENSSSAG00000042832/ENSSSAG00000044127/ENSSSAG00000045617/ENSSSAG00000047533/ENSSSAG00000055968/ENSSSAG00000056139/ENSSSAG00000060985/ENSSSAG00000062334/…	51			GO:0051056	regulation of small GTPase mediated signal transduction	49/4475	119/17401	0.00015889111454591	0.00225597525589251	0.00186254842847412	ENSSSAG00000002334/ENSSSAG00000005842/ENSSSAG00000007164/ENSSSAG00000007667/ENSSSAG00000007875/ENSSSAG00000009293/ENSSSAG00000009826/ENSSSAG00000009974/ENSSSAG00000010201/ENSSSAG00000015127/ENSSSAG00000041174/ENSSSAG00000042290/ENSSSAG00000042369/ENSSSAG00000046824/ENSSSAG00000048137/ENSSSAG00000049312/ENSSSAG00000050614/ENSSSAG00000054235/ENSSSAG00000054331/ENSSSAG00000055202/ENSSSAG00000055693/…	49
	GO:0009179	purine ribonucleoside diphosphate metabolic process	37/6458	59/17392	5.7686372930159e-05	0.000820719760324534	0.000670707589570748	ENSSSAG00000001006/ENSSSAG00000001563/ENSSSAG00000001960/ENSSSAG00000006683/ENSSSAG00000007618/ENSSSAG00000007744/ENSSSAG00000008206/ENSSSAG00000041512/ENSSSAG00000046596/ENSSSAG00000046798/ENSSSAG00000050952/ENSSSAG00000053928/ENSSSAG00000055699/ENSSSAG00000056636/ENSSSAG00000058638/ENSSSAG00000059449/ENSSSAG00000060153/ENSSSAG00000062061/ENSSSAG00000062197/ENSSSAG00000064365/ENSSSAG00000067619/…	37			GO:0032271	regulation of protein polymerization	51/6147	93/17394	9.07732476223921e-05	0.0013145311044576	0.00108379364851297	ENSSSAG00000000860/ENSSSAG00000002372/ENSSSAG00000002558/ENSSSAG00000006572/ENSSSAG00000007843/ENSSSAG00000007849/ENSSSAG00000009103/ENSSSAG00000010145/ENSSSAG00000015374/ENSSSAG00000015924/ENSSSAG00000030191/ENSSSAG00000033358/ENSSSAG00000042305/ENSSSAG00000042832/ENSSSAG00000044127/ENSSSAG00000045617/ENSSSAG00000047533/ENSSSAG00000055968/ENSSSAG00000056139/ENSSSAG00000060985/ENSSSAG00000062334/…	51			GO:0000271	polysaccharide biosynthetic process	10/4475	13/17401	0.000162184749614034	0.00225597525589251	0.00186254842847412	ENSSSAG00000005073/ENSSSAG00000008141/ENSSSAG00000042664/ENSSSAG00000045102/ENSSSAG00000054338/ENSSSAG00000066364/ENSSSAG00000067874/ENSSSAG00000071087/ENSSSAG00000090540/ENSSSAG00000100511	10
	GO:0009185	ribonucleoside diphosphate metabolic process	37/6458	59/17392	5.7686372930159e-05	0.000820719760324534	0.000670707589570748	ENSSSAG00000001006/ENSSSAG00000001563/ENSSSAG00000001960/ENSSSAG00000006683/ENSSSAG00000007618/ENSSSAG00000007744/ENSSSAG00000008206/ENSSSAG00000041512/ENSSSAG00000046596/ENSSSAG00000046798/ENSSSAG00000050952/ENSSSAG00000053928/ENSSSAG00000055699/ENSSSAG00000056636/ENSSSAG00000058638/ENSSSAG00000059449/ENSSSAG00000060153/ENSSSAG00000062061/ENSSSAG00000062197/ENSSSAG00000064365/ENSSSAG00000067619/…	37			GO:0051963	regulation of synapse assembly	14/6147	17/17394	9.65866086859328e-05	0.00137328596349817	0.00113223536497864	ENSSSAG00000044870/ENSSSAG00000055759/ENSSSAG00000060866/ENSSSAG00000060876/ENSSSAG00000071089/ENSSSAG00000075804/ENSSSAG00000083043/ENSSSAG00000092241/ENSSSAG00000101613/ENSSSAG00000106508/ENSSSAG00000112869/ENSSSAG00000117061/ENSSSAG00000119723/ENSSSAG00000121218	14			GO:0005978	glycogen biosynthetic process	10/4475	13/17401	0.000162184749614034	0.00225597525589251	0.00186254842847412	ENSSSAG00000005073/ENSSSAG00000008141/ENSSSAG00000042664/ENSSSAG00000045102/ENSSSAG00000054338/ENSSSAG00000066364/ENSSSAG00000067874/ENSSSAG00000071087/ENSSSAG00000090540/ENSSSAG00000100511	10
	GO:0046031	ADP metabolic process	37/6458	59/17392	5.7686372930159e-05	0.000820719760324534	0.000670707589570748	ENSSSAG00000001006/ENSSSAG00000001563/ENSSSAG00000001960/ENSSSAG00000006683/ENSSSAG00000007618/ENSSSAG00000007744/ENSSSAG00000008206/ENSSSAG00000041512/ENSSSAG00000046596/ENSSSAG00000046798/ENSSSAG00000050952/ENSSSAG00000053928/ENSSSAG00000055699/ENSSSAG00000056636/ENSSSAG00000058638/ENSSSAG00000059449/ENSSSAG00000060153/ENSSSAG00000062061/ENSSSAG00000062197/ENSSSAG00000064365/ENSSSAG00000067619/…	37			GO:1901888	regulation of cell junction assembly	14/6147	17/17394	9.65866086859328e-05	0.00137328596349817	0.00113223536497864	ENSSSAG00000044870/ENSSSAG00000055759/ENSSSAG00000060866/ENSSSAG00000060876/ENSSSAG00000071089/ENSSSAG00000075804/ENSSSAG00000083043/ENSSSAG00000092241/ENSSSAG00000101613/ENSSSAG00000106508/ENSSSAG00000112869/ENSSSAG00000117061/ENSSSAG00000119723/ENSSSAG00000121218	14			GO:0009250	glucan biosynthetic process	10/4475	13/17401	0.000162184749614034	0.00225597525589251	0.00186254842847412	ENSSSAG00000005073/ENSSSAG00000008141/ENSSSAG00000042664/ENSSSAG00000045102/ENSSSAG00000054338/ENSSSAG00000066364/ENSSSAG00000067874/ENSSSAG00000071087/ENSSSAG00000090540/ENSSSAG00000100511	10
	GO:0006790	sulfur compound metabolic process	77/6458	145/17392	6.11501747385486e-05	0.000862162373566023	0.000704575270814002	ENSSSAG00000000891/ENSSSAG00000002585/ENSSSAG00000002610/ENSSSAG00000002913/ENSSSAG00000003260/ENSSSAG00000003414/ENSSSAG00000003722/ENSSSAG00000004211/ENSSSAG00000004511/ENSSSAG00000006059/ENSSSAG00000007099/ENSSSAG00000007147/ENSSSAG00000008434/ENSSSAG00000009479/ENSSSAG00000009617/ENSSSAG00000009647/ENSSSAG00000013940/ENSSSAG00000015608/ENSSSAG00000015758/ENSSSAG00000040133/ENSSSAG00000041201/…	77			GO:0050801	ion homeostasis	54/6147	100/17394	9.93604520605222e-05	0.0013985145565384	0.00115303562509055	ENSSSAG00000000557/ENSSSAG00000001038/ENSSSAG00000001468/ENSSSAG00000001902/ENSSSAG00000002120/ENSSSAG00000002187/ENSSSAG00000003066/ENSSSAG00000003110/ENSSSAG00000003833/ENSSSAG00000005843/ENSSSAG00000005989/ENSSSAG00000006130/ENSSSAG00000008263/ENSSSAG00000008311/ENSSSAG00000017046/ENSSSAG00000033629/ENSSSAG00000035592/ENSSSAG00000041222/ENSSSAG00000043884/ENSSSAG00000044611/ENSSSAG00000045322/…	54			GO:0033692	cellular polysaccharide biosynthetic process	10/4475	13/17401	0.000162184749614034	0.00225597525589251	0.00186254842847412	ENSSSAG00000005073/ENSSSAG00000008141/ENSSSAG00000042664/ENSSSAG00000045102/ENSSSAG00000054338/ENSSSAG00000066364/ENSSSAG00000067874/ENSSSAG00000071087/ENSSSAG00000090540/ENSSSAG00000100511	10
	GO:0098771	inorganic ion homeostasis	56/6458	99/17392	6.33392281726238e-05	0.000885052607947824	0.000723281599903552	ENSSSAG00000000557/ENSSSAG00000001038/ENSSSAG00000001468/ENSSSAG00000001902/ENSSSAG00000002120/ENSSSAG00000002187/ENSSSAG00000003066/ENSSSAG00000003110/ENSSSAG00000003833/ENSSSAG00000005843/ENSSSAG00000005989/ENSSSAG00000006130/ENSSSAG00000008263/ENSSSAG00000008311/ENSSSAG00000017046/ENSSSAG00000033629/ENSSSAG00000035592/ENSSSAG00000041222/ENSSSAG00000043429/ENSSSAG00000043884/ENSSSAG00000044611/…	56			GO:0090066	regulation of anatomical structure size	82/6147	165/17394	0.000100149380007865	0.0013985145565384	0.00115303562509055	ENSSSAG00000000693/ENSSSAG00000000860/ENSSSAG00000001367/ENSSSAG00000002372/ENSSSAG00000002558/ENSSSAG00000003368/ENSSSAG00000006572/ENSSSAG00000006682/ENSSSAG00000006702/ENSSSAG00000007021/ENSSSAG00000007843/ENSSSAG00000007849/ENSSSAG00000009103/ENSSSAG00000010145/ENSSSAG00000010698/ENSSSAG00000015374/ENSSSAG00000015924/ENSSSAG00000030191/ENSSSAG00000033358/ENSSSAG00000042305/ENSSSAG00000042832/…	82			GO:0015748	organophosphate ester transport	33/4475	73/17401	0.000238471017736701	0.00328749331594166	0.00271417671502956	ENSSSAG00000000688/ENSSSAG00000001416/ENSSSAG00000005678/ENSSSAG00000006882/ENSSSAG00000017632/ENSSSAG00000018631/ENSSSAG00000027979/ENSSSAG00000035678/ENSSSAG00000038552/ENSSSAG00000039228/ENSSSAG00000042205/ENSSSAG00000044847/ENSSSAG00000050161/ENSSSAG00000053461/ENSSSAG00000054246/ENSSSAG00000055816/ENSSSAG00000057699/ENSSSAG00000058717/ENSSSAG00000064490/ENSSSAG00000067407/ENSSSAG00000068707/…	33
	GO:0008064	regulation of actin polymerization or depolymerization	55/6458	97/17392	6.71142440059067e-05	0.000921349051484596	0.000752943734692305	ENSSSAG00000000860/ENSSSAG00000002372/ENSSSAG00000002558/ENSSSAG00000006572/ENSSSAG00000007843/ENSSSAG00000007849/ENSSSAG00000009103/ENSSSAG00000009820/ENSSSAG00000010145/ENSSSAG00000015374/ENSSSAG00000015924/ENSSSAG00000030191/ENSSSAG00000033358/ENSSSAG00000042305/ENSSSAG00000042832/ENSSSAG00000044127/ENSSSAG00000045617/ENSSSAG00000047533/ENSSSAG00000054326/ENSSSAG00000055968/ENSSSAG00000056139/…	55			GO:0001505	regulation of neurotransmitter levels	28/6147	44/17394	0.000120864753255243	0.00167285375301948	0.00137922051921447	ENSSSAG00000003488/ENSSSAG00000008160/ENSSSAG00000010477/ENSSSAG00000020439/ENSSSAG00000038561/ENSSSAG00000049648/ENSSSAG00000059333/ENSSSAG00000061721/ENSSSAG00000063275/ENSSSAG00000063754/ENSSSAG00000064310/ENSSSAG00000067141/ENSSSAG00000069389/ENSSSAG00000074129/ENSSSAG00000075099/ENSSSAG00000076633/ENSSSAG00000080968/ENSSSAG00000080996/ENSSSAG00000083332/ENSSSAG00000087971/ENSSSAG00000089458/…	28			GO:0015849	organic acid transport	29/4475	62/17401	0.000273403849353849	0.00373571277347206	0.0030842297304845	ENSSSAG00000001194/ENSSSAG00000001324/ENSSSAG00000004049/ENSSSAG00000005035/ENSSSAG00000009135/ENSSSAG00000010194/ENSSSAG00000015933/ENSSSAG00000041801/ENSSSAG00000048190/ENSSSAG00000056414/ENSSSAG00000057454/ENSSSAG00000060516/ENSSSAG00000067111/ENSSSAG00000068263/ENSSSAG00000068458/ENSSSAG00000072795/ENSSSAG00000076826/ENSSSAG00000078396/ENSSSAG00000085755/ENSSSAG00000088593/ENSSSAG00000091551/…	29
	GO:0030832	regulation of actin filament length	55/6458	97/17392	6.71142440059067e-05	0.000921349051484596	0.000752943734692305	ENSSSAG00000000860/ENSSSAG00000002372/ENSSSAG00000002558/ENSSSAG00000006572/ENSSSAG00000007843/ENSSSAG00000007849/ENSSSAG00000009103/ENSSSAG00000009820/ENSSSAG00000010145/ENSSSAG00000015374/ENSSSAG00000015924/ENSSSAG00000030191/ENSSSAG00000033358/ENSSSAG00000042305/ENSSSAG00000042832/ENSSSAG00000044127/ENSSSAG00000045617/ENSSSAG00000047533/ENSSSAG00000054326/ENSSSAG00000055968/ENSSSAG00000056139/…	55			GO:0015914	phospholipid transport	37/6147	63/17394	0.000125386871032038	0.00171831420105904	0.00141670137050567	ENSSSAG00000000688/ENSSSAG00000001416/ENSSSAG00000005678/ENSSSAG00000006882/ENSSSAG00000009491/ENSSSAG00000009764/ENSSSAG00000017632/ENSSSAG00000018631/ENSSSAG00000027979/ENSSSAG00000035678/ENSSSAG00000038552/ENSSSAG00000041025/ENSSSAG00000042205/ENSSSAG00000044847/ENSSSAG00000048777/ENSSSAG00000049554/ENSSSAG00000050161/ENSSSAG00000053461/ENSSSAG00000055816/ENSSSAG00000057699/ENSSSAG00000058717/…	37			GO:1902531	regulation of intracellular signal transduction	81/4475	223/17401	0.000276542885908637	0.00374545803370996	0.00309227548324431	ENSSSAG00000001978/ENSSSAG00000002334/ENSSSAG00000005842/ENSSSAG00000007164/ENSSSAG00000007428/ENSSSAG00000007667/ENSSSAG00000007875/ENSSSAG00000008231/ENSSSAG00000008690/ENSSSAG00000008770/ENSSSAG00000009062/ENSSSAG00000009293/ENSSSAG00000009826/ENSSSAG00000009974/ENSSSAG00000010201/ENSSSAG00000015127/ENSSSAG00000015472/ENSSSAG00000020479/ENSSSAG00000040053/ENSSSAG00000040259/ENSSSAG00000040275/…	81
	GO:1902903	regulation of supramolecular fiber organization	66/6458	121/17392	6.89621593703725e-05	0.000938485038388113	0.000766947584759749	ENSSSAG00000000860/ENSSSAG00000002372/ENSSSAG00000002558/ENSSSAG00000006572/ENSSSAG00000007843/ENSSSAG00000007849/ENSSSAG00000009103/ENSSSAG00000009820/ENSSSAG00000010145/ENSSSAG00000015374/ENSSSAG00000015924/ENSSSAG00000030191/ENSSSAG00000033358/ENSSSAG00000042305/ENSSSAG00000042832/ENSSSAG00000044127/ENSSSAG00000045617/ENSSSAG00000047533/ENSSSAG00000054326/ENSSSAG00000055968/ENSSSAG00000056139/…	66			GO:0110053	regulation of actin filament organization	62/6147	119/17394	0.000126346632430812	0.00171831420105904	0.00141670137050567	ENSSSAG00000000860/ENSSSAG00000002372/ENSSSAG00000002558/ENSSSAG00000006572/ENSSSAG00000007843/ENSSSAG00000007849/ENSSSAG00000009103/ENSSSAG00000010145/ENSSSAG00000015374/ENSSSAG00000015924/ENSSSAG00000030191/ENSSSAG00000033358/ENSSSAG00000042305/ENSSSAG00000042832/ENSSSAG00000044127/ENSSSAG00000045617/ENSSSAG00000047533/ENSSSAG00000055968/ENSSSAG00000056139/ENSSSAG00000057070/ENSSSAG00000058596/…	62			GO:0006084	acetyl-CoA metabolic process	12/4475	18/17401	0.000306052465619244	0.00410908701666186	0.00339249003080005	ENSSSAG00000000891/ENSSSAG00000002610/ENSSSAG00000041201/ENSSSAG00000041375/ENSSSAG00000049679/ENSSSAG00000050699/ENSSSAG00000061136/ENSSSAG00000063210/ENSSSAG00000066463/ENSSSAG00000067916/ENSSSAG00000080177/ENSSSAG00000097630	12
	GO:0051259	protein complex oligomerization	77/6458	146/17392	8.2695515714118e-05	0.00111567656976375	0.000911751829334422	ENSSSAG00000004635/ENSSSAG00000007036/ENSSSAG00000008116/ENSSSAG00000008258/ENSSSAG00000009647/ENSSSAG00000013118/ENSSSAG00000013522/ENSSSAG00000015945/ENSSSAG00000017595/ENSSSAG00000039570/ENSSSAG00000040394/ENSSSAG00000040581/ENSSSAG00000042207/ENSSSAG00000042589/ENSSSAG00000042828/ENSSSAG00000043769/ENSSSAG00000044940/ENSSSAG00000046267/ENSSSAG00000046452/ENSSSAG00000047621/ENSSSAG00000048102/…	77			GO:0051235	maintenance of location	15/6147	19/17394	0.000129510662036992	0.00174616099505048	0.00143966026311538	ENSSSAG00000003110/ENSSSAG00000039853/ENSSSAG00000045213/ENSSSAG00000049958/ENSSSAG00000053578/ENSSSAG00000069313/ENSSSAG00000070897/ENSSSAG00000076708/ENSSSAG00000084225/ENSSSAG00000093584/ENSSSAG00000101654/ENSSSAG00000106651/ENSSSAG00000106705/ENSSSAG00000110911/ENSSSAG00000113059	15			GO:1901615	organic hydroxy compound metabolic process	48/4475	119/17401	0.000328112241966036	0.00436728708272034	0.00360566175155054	ENSSSAG00000001779/ENSSSAG00000002658/ENSSSAG00000003915/ENSSSAG00000006375/ENSSSAG00000006603/ENSSSAG00000007894/ENSSSAG00000010578/ENSSSAG00000038686/ENSSSAG00000039498/ENSSSAG00000040165/ENSSSAG00000040576/ENSSSAG00000041939/ENSSSAG00000043589/ENSSSAG00000044275/ENSSSAG00000044731/ENSSSAG00000045816/ENSSSAG00000046730/ENSSSAG00000047417/ENSSSAG00000048877/ENSSSAG00000052749/ENSSSAG00000052975/…	48
	GO:0050801	ion homeostasis	56/6458	100/17392	9.2239142398682e-05	0.00123379707567468	0.0010082821233864	ENSSSAG00000000557/ENSSSAG00000001038/ENSSSAG00000001468/ENSSSAG00000001902/ENSSSAG00000002120/ENSSSAG00000002187/ENSSSAG00000003066/ENSSSAG00000003110/ENSSSAG00000003833/ENSSSAG00000005843/ENSSSAG00000005989/ENSSSAG00000006130/ENSSSAG00000008263/ENSSSAG00000008311/ENSSSAG00000017046/ENSSSAG00000033629/ENSSSAG00000035592/ENSSSAG00000041222/ENSSSAG00000043429/ENSSSAG00000043884/ENSSSAG00000044611/…	56			GO:0007265	Ras protein signal transduction	76/6147	152/17394	0.000137706589277735	0.00184079577461861	0.00151768395740193	ENSSSAG00000000766/ENSSSAG00000000928/ENSSSAG00000002334/ENSSSAG00000004411/ENSSSAG00000004654/ENSSSAG00000005842/ENSSSAG00000007164/ENSSSAG00000007235/ENSSSAG00000007501/ENSSSAG00000007667/ENSSSAG00000007875/ENSSSAG00000009162/ENSSSAG00000009293/ENSSSAG00000009974/ENSSSAG00000010201/ENSSSAG00000015127/ENSSSAG00000040974/ENSSSAG00000041174/ENSSSAG00000042369/ENSSSAG00000043915/ENSSSAG00000046454/…	76			GO:0007265	Ras protein signal transduction	59/4475	154/17401	0.00037719343124627	0.00497766374225847	0.00410959284965572	ENSSSAG00000002334/ENSSSAG00000004411/ENSSSAG00000004654/ENSSSAG00000005842/ENSSSAG00000007164/ENSSSAG00000007667/ENSSSAG00000007875/ENSSSAG00000009293/ENSSSAG00000009974/ENSSSAG00000010201/ENSSSAG00000015127/ENSSSAG00000041174/ENSSSAG00000042369/ENSSSAG00000046454/ENSSSAG00000046824/ENSSSAG00000048137/ENSSSAG00000049312/ENSSSAG00000050614/ENSSSAG00000050774/ENSSSAG00000053891/ENSSSAG00000054235/…	59
	GO:0055080	cation homeostasis	55/6458	98/17392	9.80289546349572e-05	0.00130012977969244	0.0010624904538936	ENSSSAG00000000557/ENSSSAG00000001038/ENSSSAG00000001468/ENSSSAG00000001902/ENSSSAG00000002120/ENSSSAG00000002187/ENSSSAG00000003066/ENSSSAG00000003110/ENSSSAG00000003833/ENSSSAG00000005843/ENSSSAG00000005989/ENSSSAG00000006130/ENSSSAG00000008263/ENSSSAG00000008311/ENSSSAG00000017046/ENSSSAG00000033629/ENSSSAG00000035592/ENSSSAG00000041222/ENSSSAG00000043429/ENSSSAG00000043884/ENSSSAG00000044611/…	55			GO:0006790	sulfur compound metabolic process	73/6147	145/17394	0.000140436761456901	0.00184841746943107	0.00152396782881482	ENSSSAG00000000891/ENSSSAG00000002585/ENSSSAG00000002610/ENSSSAG00000002913/ENSSSAG00000003414/ENSSSAG00000003722/ENSSSAG00000004211/ENSSSAG00000004511/ENSSSAG00000006059/ENSSSAG00000007099/ENSSSAG00000007147/ENSSSAG00000008434/ENSSSAG00000009479/ENSSSAG00000009617/ENSSSAG00000009647/ENSSSAG00000013940/ENSSSAG00000015608/ENSSSAG00000015758/ENSSSAG00000040133/ENSSSAG00000041201/ENSSSAG00000041375/…	73			GO:0044087	regulation of cellular component biogenesis	56/4475	145/17401	0.000414511167087256	0.00542377323714172	0.00447790386567945	ENSSSAG00000000860/ENSSSAG00000002372/ENSSSAG00000006572/ENSSSAG00000007677/ENSSSAG00000007849/ENSSSAG00000009103/ENSSSAG00000010145/ENSSSAG00000030191/ENSSSAG00000042832/ENSSSAG00000044127/ENSSSAG00000044870/ENSSSAG00000045617/ENSSSAG00000047533/ENSSSAG00000055759/ENSSSAG00000056139/ENSSSAG00000057070/ENSSSAG00000058596/ENSSSAG00000060866/ENSSSAG00000060876/ENSSSAG00000060985/ENSSSAG00000062334/…	56
	GO:0046578	regulation of Ras protein signal transduction	47/6458	81/17392	0.000103628173119839	0.00136284110027351	0.00111373932189831	ENSSSAG00000000766/ENSSSAG00000001219/ENSSSAG00000002334/ENSSSAG00000005842/ENSSSAG00000007164/ENSSSAG00000007235/ENSSSAG00000007501/ENSSSAG00000007667/ENSSSAG00000007875/ENSSSAG00000009162/ENSSSAG00000009293/ENSSSAG00000009974/ENSSSAG00000010201/ENSSSAG00000015127/ENSSSAG00000041174/ENSSSAG00000042369/ENSSSAG00000043915/ENSSSAG00000046824/ENSSSAG00000048137/ENSSSAG00000049312/ENSSSAG00000050614/…	47			GO:0030041	actin filament polymerization	54/6147	101/17394	0.000140640459630625	0.00184841746943107	0.00152396782881482	ENSSSAG00000000860/ENSSSAG00000002372/ENSSSAG00000002558/ENSSSAG00000005879/ENSSSAG00000006572/ENSSSAG00000007843/ENSSSAG00000007849/ENSSSAG00000009103/ENSSSAG00000010145/ENSSSAG00000015374/ENSSSAG00000015924/ENSSSAG00000030191/ENSSSAG00000033358/ENSSSAG00000042305/ENSSSAG00000042832/ENSSSAG00000044127/ENSSSAG00000045617/ENSSSAG00000047533/ENSSSAG00000055968/ENSSSAG00000056139/ENSSSAG00000060985/…	54			GO:0034599	cellular response to oxidative stress	9/4475	12/17401	0.000490432346592629	0.00636325666503377	0.0052535477374938	ENSSSAG00000006129/ENSSSAG00000007251/ENSSSAG00000010103/ENSSSAG00000046083/ENSSSAG00000053578/ENSSSAG00000064591/ENSSSAG00000072873/ENSSSAG00000095440/ENSSSAG00000114824	9
	GO:0099054	presynapse assembly	13/6458	15/17392	0.000114433102802413	0.00145599842183558	0.00118986923324717	ENSSSAG00000044870/ENSSSAG00000055759/ENSSSAG00000060866/ENSSSAG00000060876/ENSSSAG00000071089/ENSSSAG00000075804/ENSSSAG00000083043/ENSSSAG00000101613/ENSSSAG00000106508/ENSSSAG00000112869/ENSSSAG00000117061/ENSSSAG00000119723/ENSSSAG00000121218	13			GO:0035023	regulation of Rho protein signal transduction	16/6147	21/17394	0.000159509920098801	0.00207894595862104	0.0017140320361494	ENSSSAG00000002334/ENSSSAG00000015127/ENSSSAG00000042369/ENSSSAG00000054235/ENSSSAG00000054331/ENSSSAG00000067062/ENSSSAG00000068343/ENSSSAG00000069028/ENSSSAG00000071503/ENSSSAG00000078251/ENSSSAG00000081817/ENSSSAG00000092317/ENSSSAG00000102068/ENSSSAG00000103054/ENSSSAG00000108255/ENSSSAG00000117684	16			GO:0045109	intermediate filament organization	8/4475	10/17401	0.000510879735374221	0.0064700387700588	0.00534170776557214	ENSSSAG00000064922/ENSSSAG00000067563/ENSSSAG00000074364/ENSSSAG00000081465/ENSSSAG00000085621/ENSSSAG00000092291/ENSSSAG00000101473/ENSSSAG00000115014	8
	GO:0099172	presynapse organization	13/6458	15/17392	0.000114433102802413	0.00145599842183558	0.00118986923324717	ENSSSAG00000044870/ENSSSAG00000055759/ENSSSAG00000060866/ENSSSAG00000060876/ENSSSAG00000071089/ENSSSAG00000075804/ENSSSAG00000083043/ENSSSAG00000101613/ENSSSAG00000106508/ENSSSAG00000112869/ENSSSAG00000117061/ENSSSAG00000119723/ENSSSAG00000121218	13			GO:0010876	lipid localization	81/6147	165/17394	0.00018480081355666	0.00238866506117865	0.00196938666034718	ENSSSAG00000000688/ENSSSAG00000001416/ENSSSAG00000002120/ENSSSAG00000003002/ENSSSAG00000004976/ENSSSAG00000005678/ENSSSAG00000006882/ENSSSAG00000009491/ENSSSAG00000009556/ENSSSAG00000009764/ENSSSAG00000010194/ENSSSAG00000017632/ENSSSAG00000018631/ENSSSAG00000027979/ENSSSAG00000035678/ENSSSAG00000038552/ENSSSAG00000039853/ENSSSAG00000041025/ENSSSAG00000041801/ENSSSAG00000042205/ENSSSAG00000044847/…	81			GO:0006820	anion transport	70/4475	191/17401	0.000518099618760399	0.0064700387700588	0.00534170776557214	ENSSSAG00000000693/ENSSSAG00000000728/ENSSSAG00000001095/ENSSSAG00000001194/ENSSSAG00000003819/ENSSSAG00000005035/ENSSSAG00000009084/ENSSSAG00000009135/ENSSSAG00000010093/ENSSSAG00000015933/ENSSSAG00000035678/ENSSSAG00000038956/ENSSSAG00000039181/ENSSSAG00000039228/ENSSSAG00000043408/ENSSSAG00000044249/ENSSSAG00000045928/ENSSSAG00000047988/ENSSSAG00000048003/ENSSSAG00000048847/ENSSSAG00000050550/…	70
	GO:0099174	regulation of presynapse organization	13/6458	15/17392	0.000114433102802413	0.00145599842183558	0.00118986923324717	ENSSSAG00000044870/ENSSSAG00000055759/ENSSSAG00000060866/ENSSSAG00000060876/ENSSSAG00000071089/ENSSSAG00000075804/ENSSSAG00000083043/ENSSSAG00000101613/ENSSSAG00000106508/ENSSSAG00000112869/ENSSSAG00000117061/ENSSSAG00000119723/ENSSSAG00000121218	13			GO:1902903	regulation of supramolecular fiber organization	62/6147	121/17394	0.000232161853487181	0.00297623884306517	0.00245382459466606	ENSSSAG00000000860/ENSSSAG00000002372/ENSSSAG00000002558/ENSSSAG00000006572/ENSSSAG00000007843/ENSSSAG00000007849/ENSSSAG00000009103/ENSSSAG00000010145/ENSSSAG00000015374/ENSSSAG00000015924/ENSSSAG00000030191/ENSSSAG00000033358/ENSSSAG00000042305/ENSSSAG00000042832/ENSSSAG00000044127/ENSSSAG00000045617/ENSSSAG00000047533/ENSSSAG00000055968/ENSSSAG00000056139/ENSSSAG00000057070/ENSSSAG00000058596/…	62			GO:0005976	polysaccharide metabolic process	15/4475	26/17401	0.000536376271092958	0.0064700387700588	0.00534170776557214	ENSSSAG00000002459/ENSSSAG00000005073/ENSSSAG00000008141/ENSSSAG00000042664/ENSSSAG00000045102/ENSSSAG00000052471/ENSSSAG00000054338/ENSSSAG00000066364/ENSSSAG00000067036/ENSSSAG00000067874/ENSSSAG00000071087/ENSSSAG00000079289/ENSSSAG00000080379/ENSSSAG00000090540/ENSSSAG00000100511	15
	GO:1905606	regulation of presynapse assembly	13/6458	15/17392	0.000114433102802413	0.00145599842183558	0.00118986923324717	ENSSSAG00000044870/ENSSSAG00000055759/ENSSSAG00000060866/ENSSSAG00000060876/ENSSSAG00000071089/ENSSSAG00000075804/ENSSSAG00000083043/ENSSSAG00000101613/ENSSSAG00000106508/ENSSSAG00000112869/ENSSSAG00000117061/ENSSSAG00000119723/ENSSSAG00000121218	13			GO:0006637	acyl-CoA metabolic process	23/6147	35/17394	0.000242830976466038	0.00303830117754306	0.00250499323091281	ENSSSAG00000000891/ENSSSAG00000002610/ENSSSAG00000009617/ENSSSAG00000013940/ENSSSAG00000041201/ENSSSAG00000041375/ENSSSAG00000043995/ENSSSAG00000045783/ENSSSAG00000049679/ENSSSAG00000050699/ENSSSAG00000060326/ENSSSAG00000061136/ENSSSAG00000063210/ENSSSAG00000064004/ENSSSAG00000066463/ENSSSAG00000066956/ENSSSAG00000067916/ENSSSAG00000070353/ENSSSAG00000073473/ENSSSAG00000079420/ENSSSAG00000080177/…	23			GO:0005977	glycogen metabolic process	15/4475	26/17401	0.000536376271092958	0.0064700387700588	0.00534170776557214	ENSSSAG00000002459/ENSSSAG00000005073/ENSSSAG00000008141/ENSSSAG00000042664/ENSSSAG00000045102/ENSSSAG00000052471/ENSSSAG00000054338/ENSSSAG00000066364/ENSSSAG00000067036/ENSSSAG00000067874/ENSSSAG00000071087/ENSSSAG00000079289/ENSSSAG00000080379/ENSSSAG00000090540/ENSSSAG00000100511	15
	GO:0015748	organophosphate ester transport	43/6458	73/17392	0.000125440618357354	0.00158318199781661	0.00129380603823587	ENSSSAG00000000688/ENSSSAG00000001416/ENSSSAG00000005678/ENSSSAG00000006882/ENSSSAG00000009491/ENSSSAG00000009764/ENSSSAG00000017632/ENSSSAG00000018631/ENSSSAG00000027979/ENSSSAG00000035678/ENSSSAG00000038552/ENSSSAG00000039228/ENSSSAG00000041025/ENSSSAG00000042205/ENSSSAG00000044847/ENSSSAG00000048777/ENSSSAG00000049554/ENSSSAG00000050161/ENSSSAG00000053461/ENSSSAG00000054246/ENSSSAG00000055816/…	43			GO:0006720	isoprenoid metabolic process	23/6147	35/17394	0.000242830976466038	0.00303830117754306	0.00250499323091281	ENSSSAG00000005943/ENSSSAG00000008020/ENSSSAG00000009605/ENSSSAG00000040576/ENSSSAG00000041375/ENSSSAG00000043589/ENSSSAG00000045554/ENSSSAG00000045612/ENSSSAG00000046730/ENSSSAG00000047417/ENSSSAG00000049070/ENSSSAG00000049679/ENSSSAG00000053326/ENSSSAG00000063210/ENSSSAG00000069479/ENSSSAG00000074041/ENSSSAG00000074105/ENSSSAG00000077027/ENSSSAG00000077339/ENSSSAG00000078204/ENSSSAG00000084760/…	23			GO:0006073	cellular glucan metabolic process	15/4475	26/17401	0.000536376271092958	0.0064700387700588	0.00534170776557214	ENSSSAG00000002459/ENSSSAG00000005073/ENSSSAG00000008141/ENSSSAG00000042664/ENSSSAG00000045102/ENSSSAG00000052471/ENSSSAG00000054338/ENSSSAG00000066364/ENSSSAG00000067036/ENSSSAG00000067874/ENSSSAG00000071087/ENSSSAG00000079289/ENSSSAG00000080379/ENSSSAG00000090540/ENSSSAG00000100511	15
	GO:0007265	Ras protein signal transduction	79/6458	152/17392	0.00012773203319795	0.00159920505563834	0.00130690038177271	ENSSSAG00000000766/ENSSSAG00000000928/ENSSSAG00000001219/ENSSSAG00000002334/ENSSSAG00000004411/ENSSSAG00000004654/ENSSSAG00000005842/ENSSSAG00000007164/ENSSSAG00000007235/ENSSSAG00000007501/ENSSSAG00000007667/ENSSSAG00000007875/ENSSSAG00000009162/ENSSSAG00000009293/ENSSSAG00000009974/ENSSSAG00000010201/ENSSSAG00000015127/ENSSSAG00000040974/ENSSSAG00000041174/ENSSSAG00000042369/ENSSSAG00000043915/…	79			GO:0035383	thioester metabolic process	23/6147	35/17394	0.000242830976466038	0.00303830117754306	0.00250499323091281	ENSSSAG00000000891/ENSSSAG00000002610/ENSSSAG00000009617/ENSSSAG00000013940/ENSSSAG00000041201/ENSSSAG00000041375/ENSSSAG00000043995/ENSSSAG00000045783/ENSSSAG00000049679/ENSSSAG00000050699/ENSSSAG00000060326/ENSSSAG00000061136/ENSSSAG00000063210/ENSSSAG00000064004/ENSSSAG00000066463/ENSSSAG00000066956/ENSSSAG00000067916/ENSSSAG00000070353/ENSSSAG00000073473/ENSSSAG00000079420/ENSSSAG00000080177/…	23			GO:0044042	glucan metabolic process	15/4475	26/17401	0.000536376271092958	0.0064700387700588	0.00534170776557214	ENSSSAG00000002459/ENSSSAG00000005073/ENSSSAG00000008141/ENSSSAG00000042664/ENSSSAG00000045102/ENSSSAG00000052471/ENSSSAG00000054338/ENSSSAG00000066364/ENSSSAG00000067036/ENSSSAG00000067874/ENSSSAG00000071087/ENSSSAG00000079289/ENSSSAG00000080379/ENSSSAG00000090540/ENSSSAG00000100511	15
	GO:0098656	anion transmembrane transport	50/6458	88/17392	0.000131720762286073	0.00163605549982305	0.00133701525628721	ENSSSAG00000000728/ENSSSAG00000001194/ENSSSAG00000003819/ENSSSAG00000006181/ENSSSAG00000009084/ENSSSAG00000009135/ENSSSAG00000010093/ENSSSAG00000015933/ENSSSAG00000035678/ENSSSAG00000038956/ENSSSAG00000039228/ENSSSAG00000043408/ENSSSAG00000043618/ENSSSAG00000044249/ENSSSAG00000045928/ENSSSAG00000047988/ENSSSAG00000052679/ENSSSAG00000054246/ENSSSAG00000055931/ENSSSAG00000056167/ENSSSAG00000056260/…	50			GO:0044282	small molecule catabolic process	51/6147	96/17394	0.000261743844433047	0.00324894740232766	0.0026786650746072	ENSSSAG00000001106/ENSSSAG00000001779/ENSSSAG00000002881/ENSSSAG00000004348/ENSSSAG00000004638/ENSSSAG00000004922/ENSSSAG00000007680/ENSSSAG00000008648/ENSSSAG00000008768/ENSSSAG00000009414/ENSSSAG00000009605/ENSSSAG00000039498/ENSSSAG00000040165/ENSSSAG00000041811/ENSSSAG00000041939/ENSSSAG00000043623/ENSSSAG00000045612/ENSSSAG00000045816/ENSSSAG00000045972/ENSSSAG00000049923/ENSSSAG00000051395/…	51			GO:0044264	cellular polysaccharide metabolic process	15/4475	26/17401	0.000536376271092958	0.0064700387700588	0.00534170776557214	ENSSSAG00000002459/ENSSSAG00000005073/ENSSSAG00000008141/ENSSSAG00000042664/ENSSSAG00000045102/ENSSSAG00000052471/ENSSSAG00000054338/ENSSSAG00000066364/ENSSSAG00000067036/ENSSSAG00000067874/ENSSSAG00000071087/ENSSSAG00000079289/ENSSSAG00000080379/ENSSSAG00000090540/ENSSSAG00000100511	15
	GO:0006869	lipid transport	81/6458	157/17392	0.000145602284522212	0.00179423287619891	0.00146628077658092	ENSSSAG00000000688/ENSSSAG00000001416/ENSSSAG00000002120/ENSSSAG00000003002/ENSSSAG00000004976/ENSSSAG00000005678/ENSSSAG00000006882/ENSSSAG00000009491/ENSSSAG00000009556/ENSSSAG00000009764/ENSSSAG00000010194/ENSSSAG00000017632/ENSSSAG00000018631/ENSSSAG00000027979/ENSSSAG00000035678/ENSSSAG00000038552/ENSSSAG00000041025/ENSSSAG00000041801/ENSSSAG00000042205/ENSSSAG00000044847/ENSSSAG00000045558/…	81			GO:0006084	acetyl-CoA metabolic process	14/6147	18/17394	0.000292459362767423	0.00360162553833267	0.00296943820464229	ENSSSAG00000000891/ENSSSAG00000002610/ENSSSAG00000041201/ENSSSAG00000041375/ENSSSAG00000049679/ENSSSAG00000050699/ENSSSAG00000061136/ENSSSAG00000063210/ENSSSAG00000066463/ENSSSAG00000066956/ENSSSAG00000067916/ENSSSAG00000070353/ENSSSAG00000080177/ENSSSAG00000097630	14			GO:1903825	organic acid transmembrane transport	15/4475	26/17401	0.000536376271092958	0.0064700387700588	0.00534170776557214	ENSSSAG00000001194/ENSSSAG00000009135/ENSSSAG00000015933/ENSSSAG00000056414/ENSSSAG00000057454/ENSSSAG00000060516/ENSSSAG00000068458/ENSSSAG00000088593/ENSSSAG00000091551/ENSSSAG00000093201/ENSSSAG00000095768/ENSSSAG00000103268/ENSSSAG00000106435/ENSSSAG00000113344/ENSSSAG00000115338	15
	GO:0006720	isoprenoid metabolic process	24/6458	35/17392	0.000156868282753653	0.00191795986335521	0.00156739279231651	ENSSSAG00000005943/ENSSSAG00000008020/ENSSSAG00000009605/ENSSSAG00000040576/ENSSSAG00000041375/ENSSSAG00000043589/ENSSSAG00000045554/ENSSSAG00000045612/ENSSSAG00000046730/ENSSSAG00000047417/ENSSSAG00000049070/ENSSSAG00000049679/ENSSSAG00000053326/ENSSSAG00000063210/ENSSSAG00000069479/ENSSSAG00000074041/ENSSSAG00000074105/ENSSSAG00000075570/ENSSSAG00000077027/ENSSSAG00000077339/ENSSSAG00000078204/…	24			GO:0031333	negative regulation of protein-containing complex assembly	31/6147	52/17394	0.000300728165172664	0.00364603759945773	0.00300605469062842	ENSSSAG00000002372/ENSSSAG00000009103/ENSSSAG00000033358/ENSSSAG00000042305/ENSSSAG00000042832/ENSSSAG00000045617/ENSSSAG00000056139/ENSSSAG00000060985/ENSSSAG00000062334/ENSSSAG00000062505/ENSSSAG00000063286/ENSSSAG00000063743/ENSSSAG00000064672/ENSSSAG00000068872/ENSSSAG00000069685/ENSSSAG00000070390/ENSSSAG00000070500/ENSSSAG00000070850/ENSSSAG00000073718/ENSSSAG00000074463/ENSSSAG00000075019/…	31			GO:1905039	carboxylic acid transmembrane transport	15/4475	26/17401	0.000536376271092958	0.0064700387700588	0.00534170776557214	ENSSSAG00000001194/ENSSSAG00000009135/ENSSSAG00000015933/ENSSSAG00000056414/ENSSSAG00000057454/ENSSSAG00000060516/ENSSSAG00000068458/ENSSSAG00000088593/ENSSSAG00000091551/ENSSSAG00000093201/ENSSSAG00000095768/ENSSSAG00000103268/ENSSSAG00000106435/ENSSSAG00000113344/ENSSSAG00000115338	15
	GO:0009187	cyclic nucleotide metabolic process	37/6458	61/17392	0.000158488053800803	0.00192274266820354	0.00157130139019156	ENSSSAG00000001783/ENSSSAG00000004802/ENSSSAG00000005859/ENSSSAG00000007317/ENSSSAG00000010309/ENSSSAG00000010339/ENSSSAG00000010411/ENSSSAG00000024733/ENSSSAG00000038683/ENSSSAG00000039183/ENSSSAG00000040521/ENSSSAG00000040777/ENSSSAG00000040944/ENSSSAG00000044690/ENSSSAG00000044782/ENSSSAG00000045031/ENSSSAG00000046300/ENSSSAG00000047353/ENSSSAG00000049393/ENSSSAG00000051668/ENSSSAG00000055457/…	37			GO:0072507	divalent inorganic cation homeostasis	31/6147	52/17394	0.000300728165172664	0.00364603759945773	0.00300605469062842	ENSSSAG00000000557/ENSSSAG00000001038/ENSSSAG00000001468/ENSSSAG00000001902/ENSSSAG00000002120/ENSSSAG00000003066/ENSSSAG00000003110/ENSSSAG00000005843/ENSSSAG00000005989/ENSSSAG00000006130/ENSSSAG00000008311/ENSSSAG00000033629/ENSSSAG00000035592/ENSSSAG00000044611/ENSSSAG00000045472/ENSSSAG00000046712/ENSSSAG00000053578/ENSSSAG00000057931/ENSSSAG00000061036/ENSSSAG00000061123/ENSSSAG00000065561/…	31			GO:0000902	cell morphogenesis	61/4475	163/17401	0.000620845446776954	0.00743089433971796	0.00613499662216966	ENSSSAG00000003368/ENSSSAG00000006417/ENSSSAG00000006475/ENSSSAG00000009826/ENSSSAG00000010177/ENSSSAG00000016044/ENSSSAG00000041794/ENSSSAG00000042656/ENSSSAG00000044444/ENSSSAG00000044870/ENSSSAG00000045084/ENSSSAG00000046647/ENSSSAG00000047582/ENSSSAG00000052986/ENSSSAG00000053730/ENSSSAG00000055759/ENSSSAG00000058717/ENSSSAG00000060866/ENSSSAG00000060876/ENSSSAG00000063595/ENSSSAG00000065990/…	61
	GO:0051963	regulation of synapse assembly	14/6458	17/17392	0.000179187462292575	0.00214067464494565	0.00174939949124531	ENSSSAG00000044870/ENSSSAG00000055759/ENSSSAG00000060866/ENSSSAG00000060876/ENSSSAG00000071089/ENSSSAG00000075804/ENSSSAG00000083043/ENSSSAG00000092241/ENSSSAG00000101613/ENSSSAG00000106508/ENSSSAG00000112869/ENSSSAG00000117061/ENSSSAG00000119723/ENSSSAG00000121218	14			GO:0032535	regulation of cellular component size	58/6147	113/17394	0.00034309724400091	0.00412772376628787	0.00340319128664871	ENSSSAG00000000693/ENSSSAG00000000860/ENSSSAG00000002372/ENSSSAG00000002558/ENSSSAG00000003368/ENSSSAG00000006572/ENSSSAG00000007843/ENSSSAG00000007849/ENSSSAG00000009103/ENSSSAG00000010145/ENSSSAG00000010698/ENSSSAG00000015374/ENSSSAG00000015924/ENSSSAG00000030191/ENSSSAG00000033358/ENSSSAG00000042305/ENSSSAG00000042832/ENSSSAG00000044127/ENSSSAG00000045617/ENSSSAG00000047533/ENSSSAG00000055968/…	58			GO:0051693	actin filament capping	18/4475	34/17401	0.00062911929469376	0.00747200146928589	0.00616893494634934	ENSSSAG00000002372/ENSSSAG00000009103/ENSSSAG00000042832/ENSSSAG00000045617/ENSSSAG00000056139/ENSSSAG00000060985/ENSSSAG00000062505/ENSSSAG00000064672/ENSSSAG00000070390/ENSSSAG00000070500/ENSSSAG00000070850/ENSSSAG00000073718/ENSSSAG00000074463/ENSSSAG00000075019/ENSSSAG00000088019/ENSSSAG00000095825/ENSSSAG00000097483/ENSSSAG00000111915	18
	GO:1901888	regulation of cell junction assembly	14/6458	17/17392	0.000179187462292575	0.00214067464494565	0.00174939949124531	ENSSSAG00000044870/ENSSSAG00000055759/ENSSSAG00000060866/ENSSSAG00000060876/ENSSSAG00000071089/ENSSSAG00000075804/ENSSSAG00000083043/ENSSSAG00000092241/ENSSSAG00000101613/ENSSSAG00000106508/ENSSSAG00000112869/ENSSSAG00000117061/ENSSSAG00000119723/ENSSSAG00000121218	14			GO:0006869	lipid transport	77/6147	158/17394	0.000349786826253019	0.00417608088747879	0.00344306036287624	ENSSSAG00000000688/ENSSSAG00000001416/ENSSSAG00000002120/ENSSSAG00000003002/ENSSSAG00000004976/ENSSSAG00000005678/ENSSSAG00000006882/ENSSSAG00000009491/ENSSSAG00000009556/ENSSSAG00000009764/ENSSSAG00000010194/ENSSSAG00000017632/ENSSSAG00000018631/ENSSSAG00000027979/ENSSSAG00000035678/ENSSSAG00000038552/ENSSSAG00000041025/ENSSSAG00000041801/ENSSSAG00000042205/ENSSSAG00000044847/ENSSSAG00000045558/…	77			GO:0070727	cellular macromolecule localization	135/4475	411/17401	0.00065289372787872	0.00769517493011255	0.00635318846493476	ENSSSAG00000000250/ENSSSAG00000000326/ENSSSAG00000000883/ENSSSAG00000000892/ENSSSAG00000001222/ENSSSAG00000002736/ENSSSAG00000002760/ENSSSAG00000003077/ENSSSAG00000003899/ENSSSAG00000004107/ENSSSAG00000004412/ENSSSAG00000004585/ENSSSAG00000004635/ENSSSAG00000004707/ENSSSAG00000004957/ENSSSAG00000005972/ENSSSAG00000006017/ENSSSAG00000006530/ENSSSAG00000007399/ENSSSAG00000007514/ENSSSAG00000007720/…	135
	GO:0006886	intracellular protein transport	170/6458	368/17392	0.000199796676244001	0.00236880150243834	0.00193582904016317	ENSSSAG00000000250/ENSSSAG00000000326/ENSSSAG00000000774/ENSSSAG00000000883/ENSSSAG00000000892/ENSSSAG00000001001/ENSSSAG00000001222/ENSSSAG00000002736/ENSSSAG00000002760/ENSSSAG00000003077/ENSSSAG00000003208/ENSSSAG00000003899/ENSSSAG00000004107/ENSSSAG00000004412/ENSSSAG00000004585/ENSSSAG00000004635/ENSSSAG00000005972/ENSSSAG00000006530/ENSSSAG00000007514/ENSSSAG00000007720/ENSSSAG00000008072/…	170			GO:0008064	regulation of actin polymerization or depolymerization	51/6147	97/17394	0.000363980957745287	0.00428019712717014	0.00352890125237813	ENSSSAG00000000860/ENSSSAG00000002372/ENSSSAG00000002558/ENSSSAG00000006572/ENSSSAG00000007843/ENSSSAG00000007849/ENSSSAG00000009103/ENSSSAG00000010145/ENSSSAG00000015374/ENSSSAG00000015924/ENSSSAG00000030191/ENSSSAG00000033358/ENSSSAG00000042305/ENSSSAG00000042832/ENSSSAG00000044127/ENSSSAG00000045617/ENSSSAG00000047533/ENSSSAG00000055968/ENSSSAG00000056139/ENSSSAG00000060985/ENSSSAG00000062334/…	51			GO:0042592	homeostatic process	60/4475	161/17401	0.000773371973977729	0.00904610854410314	0.00746852839303852	ENSSSAG00000000557/ENSSSAG00000000693/ENSSSAG00000001038/ENSSSAG00000002120/ENSSSAG00000002187/ENSSSAG00000003066/ENSSSAG00000003110/ENSSSAG00000003833/ENSSSAG00000005843/ENSSSAG00000005989/ENSSSAG00000006130/ENSSSAG00000007961/ENSSSAG00000008311/ENSSSAG00000009084/ENSSSAG00000010103/ENSSSAG00000017046/ENSSSAG00000033629/ENSSSAG00000035592/ENSSSAG00000041222/ENSSSAG00000041337/ENSSSAG00000043408/…	60
	GO:0044262	cellular carbohydrate metabolic process	39/6458	66/17392	0.000232693195659057	0.00273808158801823	0.00223761165592208	ENSSSAG00000002459/ENSSSAG00000003915/ENSSSAG00000005073/ENSSSAG00000008141/ENSSSAG00000009414/ENSSSAG00000017595/ENSSSAG00000041075/ENSSSAG00000042664/ENSSSAG00000042955/ENSSSAG00000045102/ENSSSAG00000045816/ENSSSAG00000045972/ENSSSAG00000051395/ENSSSAG00000051542/ENSSSAG00000052315/ENSSSAG00000052471/ENSSSAG00000052975/ENSSSAG00000053426/ENSSSAG00000054338/ENSSSAG00000057994/ENSSSAG00000059748/…	39			GO:0030832	regulation of actin filament length	51/6147	97/17394	0.000363980957745287	0.00428019712717014	0.00352890125237813	ENSSSAG00000000860/ENSSSAG00000002372/ENSSSAG00000002558/ENSSSAG00000006572/ENSSSAG00000007843/ENSSSAG00000007849/ENSSSAG00000009103/ENSSSAG00000010145/ENSSSAG00000015374/ENSSSAG00000015924/ENSSSAG00000030191/ENSSSAG00000033358/ENSSSAG00000042305/ENSSSAG00000042832/ENSSSAG00000044127/ENSSSAG00000045617/ENSSSAG00000047533/ENSSSAG00000055968/ENSSSAG00000056139/ENSSSAG00000060985/ENSSSAG00000062334/…	51			GO:0030042	actin filament depolymerization	24/4475	51/17401	0.000805806508266408	0.00928790614027888	0.00766815812372357	ENSSSAG00000002372/ENSSSAG00000009103/ENSSSAG00000016215/ENSSSAG00000042832/ENSSSAG00000045617/ENSSSAG00000056139/ENSSSAG00000060985/ENSSSAG00000062505/ENSSSAG00000064672/ENSSSAG00000068722/ENSSSAG00000070390/ENSSSAG00000070500/ENSSSAG00000070662/ENSSSAG00000070850/ENSSSAG00000070963/ENSSSAG00000073532/ENSSSAG00000073718/ENSSSAG00000074463/ENSSSAG00000075019/ENSSSAG00000088019/ENSSSAG00000095825/…	24
	GO:0009190	cyclic nucleotide biosynthetic process	32/6458	52/17392	0.000299032813689332	0.00346656558091708	0.00283294244547789	ENSSSAG00000001783/ENSSSAG00000004802/ENSSSAG00000005859/ENSSSAG00000007317/ENSSSAG00000010309/ENSSSAG00000010339/ENSSSAG00000010411/ENSSSAG00000024733/ENSSSAG00000038683/ENSSSAG00000039183/ENSSSAG00000040521/ENSSSAG00000040777/ENSSSAG00000040944/ENSSSAG00000044690/ENSSSAG00000044782/ENSSSAG00000046300/ENSSSAG00000047353/ENSSSAG00000049393/ENSSSAG00000051668/ENSSSAG00000059593/ENSSSAG00000066240/…	32			GO:0044262	cellular carbohydrate metabolic process	37/6147	66/17394	0.000454761725837177	0.00530781596424884	0.00437614386606867	ENSSSAG00000002459/ENSSSAG00000003915/ENSSSAG00000005073/ENSSSAG00000008141/ENSSSAG00000009414/ENSSSAG00000017595/ENSSSAG00000041075/ENSSSAG00000042664/ENSSSAG00000042955/ENSSSAG00000045102/ENSSSAG00000045816/ENSSSAG00000045972/ENSSSAG00000051395/ENSSSAG00000051542/ENSSSAG00000052315/ENSSSAG00000052471/ENSSSAG00000052975/ENSSSAG00000053426/ENSSSAG00000054338/ENSSSAG00000057994/ENSSSAG00000059748/…	37			GO:0034637	cellular carbohydrate biosynthetic process	11/4475	17/17401	0.000806074755697779	0.00928790614027888	0.00766815812372357	ENSSSAG00000005073/ENSSSAG00000008141/ENSSSAG00000042664/ENSSSAG00000045102/ENSSSAG00000054338/ENSSSAG00000066364/ENSSSAG00000067874/ENSSSAG00000071087/ENSSSAG00000073131/ENSSSAG00000090540/ENSSSAG00000100511	11
	GO:0072507	divalent inorganic cation homeostasis	32/6458	52/17392	0.000299032813689332	0.00346656558091708	0.00283294244547789	ENSSSAG00000000557/ENSSSAG00000001038/ENSSSAG00000001468/ENSSSAG00000001902/ENSSSAG00000002120/ENSSSAG00000003066/ENSSSAG00000003110/ENSSSAG00000005843/ENSSSAG00000005989/ENSSSAG00000006130/ENSSSAG00000008311/ENSSSAG00000033629/ENSSSAG00000035592/ENSSSAG00000044611/ENSSSAG00000045472/ENSSSAG00000046712/ENSSSAG00000053578/ENSSSAG00000055794/ENSSSAG00000057931/ENSSSAG00000061036/ENSSSAG00000061123/…	32			GO:0019725	cellular homeostasis	48/6147	91/17394	0.000485724503758546	0.00562720832502493	0.00463947381757675	ENSSSAG00000000693/ENSSSAG00000002120/ENSSSAG00000003110/ENSSSAG00000005843/ENSSSAG00000005989/ENSSSAG00000006130/ENSSSAG00000006181/ENSSSAG00000007250/ENSSSAG00000007744/ENSSSAG00000008263/ENSSSAG00000009084/ENSSSAG00000010103/ENSSSAG00000033629/ENSSSAG00000043408/ENSSSAG00000043884/ENSSSAG00000044611/ENSSSAG00000046712/ENSSSAG00000046758/ENSSSAG00000052505/ENSSSAG00000053578/ENSSSAG00000055366/…	48			GO:0034613	cellular protein localization	134/4475	410/17401	0.000852279870168162	0.00974755644103438	0.00804764852065219	ENSSSAG00000000250/ENSSSAG00000000326/ENSSSAG00000000883/ENSSSAG00000000892/ENSSSAG00000001222/ENSSSAG00000002736/ENSSSAG00000002760/ENSSSAG00000003077/ENSSSAG00000003899/ENSSSAG00000004107/ENSSSAG00000004412/ENSSSAG00000004585/ENSSSAG00000004635/ENSSSAG00000004707/ENSSSAG00000004957/ENSSSAG00000005972/ENSSSAG00000006017/ENSSSAG00000006530/ENSSSAG00000007399/ENSSSAG00000007514/ENSSSAG00000007720/…	134
	GO:0032956	regulation of actin cytoskeleton organization	71/6458	137/17392	0.00030521795831894	0.00348661390342438	0.00284932631085295	ENSSSAG00000000860/ENSSSAG00000000905/ENSSSAG00000001903/ENSSSAG00000002372/ENSSSAG00000002558/ENSSSAG00000002960/ENSSSAG00000006572/ENSSSAG00000007843/ENSSSAG00000007849/ENSSSAG00000009103/ENSSSAG00000009820/ENSSSAG00000010145/ENSSSAG00000015374/ENSSSAG00000015924/ENSSSAG00000030191/ENSSSAG00000033358/ENSSSAG00000042305/ENSSSAG00000042832/ENSSSAG00000044127/ENSSSAG00000045617/ENSSSAG00000047533/…	71			GO:0015748	organophosphate ester transport	40/6147	73/17394	0.000512955389076269	0.0058989869743771	0.00486354761314574	ENSSSAG00000000688/ENSSSAG00000001416/ENSSSAG00000005678/ENSSSAG00000006882/ENSSSAG00000009491/ENSSSAG00000009764/ENSSSAG00000017632/ENSSSAG00000018631/ENSSSAG00000027979/ENSSSAG00000035678/ENSSSAG00000038552/ENSSSAG00000039228/ENSSSAG00000041025/ENSSSAG00000042205/ENSSSAG00000044847/ENSSSAG00000048777/ENSSSAG00000049554/ENSSSAG00000050161/ENSSSAG00000053461/ENSSSAG00000054246/ENSSSAG00000055816/…	40			GO:0098771	inorganic ion homeostasis	40/4475	99/17401	0.000951994966140555	0.0108079428508898	0.00892311071204499	ENSSSAG00000000557/ENSSSAG00000001038/ENSSSAG00000002120/ENSSSAG00000002187/ENSSSAG00000003066/ENSSSAG00000003110/ENSSSAG00000003833/ENSSSAG00000005843/ENSSSAG00000005989/ENSSSAG00000006130/ENSSSAG00000008311/ENSSSAG00000017046/ENSSSAG00000033629/ENSSSAG00000035592/ENSSSAG00000041222/ENSSSAG00000043884/ENSSSAG00000045322/ENSSSAG00000045472/ENSSSAG00000046758/ENSSSAG00000052505/ENSSSAG00000053578/…	40
	GO:0032970	regulation of actin filament-based process	71/6458	137/17392	0.00030521795831894	0.00348661390342438	0.00284932631085295	ENSSSAG00000000860/ENSSSAG00000000905/ENSSSAG00000001903/ENSSSAG00000002372/ENSSSAG00000002558/ENSSSAG00000002960/ENSSSAG00000006572/ENSSSAG00000007843/ENSSSAG00000007849/ENSSSAG00000009103/ENSSSAG00000009820/ENSSSAG00000010145/ENSSSAG00000015374/ENSSSAG00000015924/ENSSSAG00000030191/ENSSSAG00000033358/ENSSSAG00000042305/ENSSSAG00000042832/ENSSSAG00000044127/ENSSSAG00000045617/ENSSSAG00000047533/…	71			GO:0006749	glutathione metabolic process	28/6147	47/17394	0.000592565450484556	0.00676476178509376	0.00557735441293569	ENSSSAG00000002585/ENSSSAG00000003414/ENSSSAG00000003722/ENSSSAG00000004211/ENSSSAG00000004511/ENSSSAG00000007099/ENSSSAG00000008434/ENSSSAG00000015608/ENSSSAG00000040133/ENSSSAG00000043336/ENSSSAG00000046703/ENSSSAG00000063809/ENSSSAG00000064228/ENSSSAG00000066455/ENSSSAG00000068115/ENSSSAG00000073807/ENSSSAG00000075456/ENSSSAG00000076223/ENSSSAG00000076348/ENSSSAG00000079278/ENSSSAG00000079369/…	28			GO:0006637	acyl-CoA metabolic process	18/4475	35/17401	0.000985994373697512	0.0109425418324881	0.00903423654154831	ENSSSAG00000000891/ENSSSAG00000002610/ENSSSAG00000009617/ENSSSAG00000013940/ENSSSAG00000041201/ENSSSAG00000041375/ENSSSAG00000045783/ENSSSAG00000049679/ENSSSAG00000050699/ENSSSAG00000061136/ENSSSAG00000063210/ENSSSAG00000064004/ENSSSAG00000066463/ENSSSAG00000067916/ENSSSAG00000079420/ENSSSAG00000080177/ENSSSAG00000090373/ENSSSAG00000097630	18
	GO:0006644	phospholipid metabolic process	120/6458	251/17392	0.000319542760229682	0.00362380014318443	0.0029614374803895	ENSSSAG00000000258/ENSSSAG00000000316/ENSSSAG00000000319/ENSSSAG00000000530/ENSSSAG00000000721/ENSSSAG00000001068/ENSSSAG00000001810/ENSSSAG00000002682/ENSSSAG00000003109/ENSSSAG00000003583/ENSSSAG00000004313/ENSSSAG00000004521/ENSSSAG00000006397/ENSSSAG00000006638/ENSSSAG00000006779/ENSSSAG00000008535/ENSSSAG00000008552/ENSSSAG00000008776/ENSSSAG00000009313/ENSSSAG00000010146/ENSSSAG00000011526/…	120			GO:0055065	metal ion homeostasis	45/6147	85/17394	0.000648104167808819	0.00733025713123101	0.00604358930256965	ENSSSAG00000000557/ENSSSAG00000001038/ENSSSAG00000001468/ENSSSAG00000001902/ENSSSAG00000002120/ENSSSAG00000002187/ENSSSAG00000003066/ENSSSAG00000003110/ENSSSAG00000003833/ENSSSAG00000005843/ENSSSAG00000005989/ENSSSAG00000006130/ENSSSAG00000008263/ENSSSAG00000008311/ENSSSAG00000033629/ENSSSAG00000035592/ENSSSAG00000043884/ENSSSAG00000044611/ENSSSAG00000045472/ENSSSAG00000046712/ENSSSAG00000046758/…	45			GO:0035383	thioester metabolic process	18/4475	35/17401	0.000985994373697512	0.0109425418324881	0.00903423654154831	ENSSSAG00000000891/ENSSSAG00000002610/ENSSSAG00000009617/ENSSSAG00000013940/ENSSSAG00000041201/ENSSSAG00000041375/ENSSSAG00000045783/ENSSSAG00000049679/ENSSSAG00000050699/ENSSSAG00000061136/ENSSSAG00000063210/ENSSSAG00000064004/ENSSSAG00000066463/ENSSSAG00000067916/ENSSSAG00000079420/ENSSSAG00000080177/ENSSSAG00000090373/ENSSSAG00000097630	18
	GO:0051056	regulation of small GTPase mediated signal transduction	62/6458	117/17392	0.000329003945187664	0.00370425305193305	0.00302718510717919	ENSSSAG00000000766/ENSSSAG00000001219/ENSSSAG00000002334/ENSSSAG00000005842/ENSSSAG00000007164/ENSSSAG00000007235/ENSSSAG00000007501/ENSSSAG00000007667/ENSSSAG00000007875/ENSSSAG00000009162/ENSSSAG00000009293/ENSSSAG00000009786/ENSSSAG00000009826/ENSSSAG00000009974/ENSSSAG00000010201/ENSSSAG00000015127/ENSSSAG00000041174/ENSSSAG00000042290/ENSSSAG00000042369/ENSSSAG00000042862/ENSSSAG00000043915/…	62			GO:0006721	terpenoid metabolic process	13/6147	17/17394	0.000651474259105569	0.00733025713123101	0.00604358930256965	ENSSSAG00000009605/ENSSSAG00000040576/ENSSSAG00000043589/ENSSSAG00000045554/ENSSSAG00000045612/ENSSSAG00000046730/ENSSSAG00000063210/ENSSSAG00000069479/ENSSSAG00000074041/ENSSSAG00000074105/ENSSSAG00000077027/ENSSSAG00000084760/ENSSSAG00000088298	13			GO:0007005	mitochondrion organization	37/4475	90/17401	0.000993896376320007	0.0109425418324881	0.00903423654154831	ENSSSAG00000000804/ENSSSAG00000003899/ENSSSAG00000005897/ENSSSAG00000007249/ENSSSAG00000007720/ENSSSAG00000007989/ENSSSAG00000008086/ENSSSAG00000009334/ENSSSAG00000009545/ENSSSAG00000009814/ENSSSAG00000043996/ENSSSAG00000045551/ENSSSAG00000047096/ENSSSAG00000048771/ENSSSAG00000049731/ENSSSAG00000053892/ENSSSAG00000057134/ENSSSAG00000058636/ENSSSAG00000063462/ENSSSAG00000064922/ENSSSAG00000067028/…	37
	GO:0006955	immune response	98/6458	200/17392	0.00037429855900372	0.00418412317743444	0.00341934397886857	ENSSSAG00000000894/ENSSSAG00000001017/ENSSSAG00000001367/ENSSSAG00000002699/ENSSSAG00000003774/ENSSSAG00000003781/ENSSSAG00000003825/ENSSSAG00000004635/ENSSSAG00000005801/ENSSSAG00000006140/ENSSSAG00000007216/ENSSSAG00000007725/ENSSSAG00000008766/ENSSSAG00000009059/ENSSSAG00000009423/ENSSSAG00000010398/ENSSSAG00000015673/ENSSSAG00000015744/ENSSSAG00000017975/ENSSSAG00000036475/ENSSSAG00000036921/…	98			GO:0055082	cellular chemical homeostasis	41/6147	76/17394	0.000672546912986	0.00751330979935789	0.00619451104066053	ENSSSAG00000002120/ENSSSAG00000003110/ENSSSAG00000005843/ENSSSAG00000005989/ENSSSAG00000006130/ENSSSAG00000006181/ENSSSAG00000007744/ENSSSAG00000008263/ENSSSAG00000009084/ENSSSAG00000033629/ENSSSAG00000043408/ENSSSAG00000043884/ENSSSAG00000044611/ENSSSAG00000046712/ENSSSAG00000046758/ENSSSAG00000052505/ENSSSAG00000053578/ENSSSAG00000055914/ENSSSAG00000058638/ENSSSAG00000060153/ENSSSAG00000063203/…	41			GO:0048878	chemical homeostasis	47/4475	121/17401	0.00100162243953184	0.0109425418324881	0.00903423654154831	ENSSSAG00000000557/ENSSSAG00000001038/ENSSSAG00000002120/ENSSSAG00000002187/ENSSSAG00000003066/ENSSSAG00000003110/ENSSSAG00000003833/ENSSSAG00000005843/ENSSSAG00000005989/ENSSSAG00000006130/ENSSSAG00000008311/ENSSSAG00000009084/ENSSSAG00000017046/ENSSSAG00000033629/ENSSSAG00000035592/ENSSSAG00000041222/ENSSSAG00000043408/ENSSSAG00000043884/ENSSSAG00000045322/ENSSSAG00000045472/ENSSSAG00000046758/…	47
	GO:0051258	protein polymerization	64/6458	122/17392	0.000383781497548882	0.00425970243733334	0.00348110876836052	ENSSSAG00000000860/ENSSSAG00000002372/ENSSSAG00000002558/ENSSSAG00000005879/ENSSSAG00000006572/ENSSSAG00000007347/ENSSSAG00000007843/ENSSSAG00000007849/ENSSSAG00000009103/ENSSSAG00000009820/ENSSSAG00000010145/ENSSSAG00000015374/ENSSSAG00000015924/ENSSSAG00000030191/ENSSSAG00000033358/ENSSSAG00000042305/ENSSSAG00000042832/ENSSSAG00000043606/ENSSSAG00000044127/ENSSSAG00000045084/ENSSSAG00000045617/…	64			GO:0032956	regulation of actin cytoskeleton organization	67/6147	137/17394	0.000725348929960954	0.00798905441168262	0.00658674899334447	ENSSSAG00000000860/ENSSSAG00000000905/ENSSSAG00000001903/ENSSSAG00000002372/ENSSSAG00000002558/ENSSSAG00000002960/ENSSSAG00000006572/ENSSSAG00000007843/ENSSSAG00000007849/ENSSSAG00000009103/ENSSSAG00000010145/ENSSSAG00000015374/ENSSSAG00000015924/ENSSSAG00000030191/ENSSSAG00000033358/ENSSSAG00000042305/ENSSSAG00000042832/ENSSSAG00000044127/ENSSSAG00000045617/ENSSSAG00000047533/ENSSSAG00000055968/…	67			GO:0001523	retinoid metabolic process	10/4475	15/17401	0.00100637366594126	0.0109425418324881	0.00903423654154831	ENSSSAG00000009605/ENSSSAG00000040576/ENSSSAG00000043589/ENSSSAG00000045612/ENSSSAG00000046730/ENSSSAG00000069479/ENSSSAG00000074041/ENSSSAG00000074105/ENSSSAG00000084760/ENSSSAG00000088298	10
	GO:0019725	cellular homeostasis	50/6458	91/17392	0.000397126246637647	0.00437677870414027	0.00357678569062077	ENSSSAG00000000693/ENSSSAG00000002120/ENSSSAG00000003110/ENSSSAG00000005843/ENSSSAG00000005989/ENSSSAG00000006130/ENSSSAG00000006181/ENSSSAG00000007250/ENSSSAG00000007744/ENSSSAG00000008263/ENSSSAG00000009084/ENSSSAG00000010103/ENSSSAG00000033629/ENSSSAG00000043408/ENSSSAG00000043884/ENSSSAG00000044611/ENSSSAG00000046712/ENSSSAG00000046758/ENSSSAG00000047988/ENSSSAG00000052505/ENSSSAG00000053578/…	50			GO:0032970	regulation of actin filament-based process	67/6147	137/17394	0.000725348929960954	0.00798905441168262	0.00658674899334447	ENSSSAG00000000860/ENSSSAG00000000905/ENSSSAG00000001903/ENSSSAG00000002372/ENSSSAG00000002558/ENSSSAG00000002960/ENSSSAG00000006572/ENSSSAG00000007843/ENSSSAG00000007849/ENSSSAG00000009103/ENSSSAG00000010145/ENSSSAG00000015374/ENSSSAG00000015924/ENSSSAG00000030191/ENSSSAG00000033358/ENSSSAG00000042305/ENSSSAG00000042832/ENSSSAG00000044127/ENSSSAG00000045617/ENSSSAG00000047533/ENSSSAG00000055968/…	67			GO:0016101	diterpenoid metabolic process	10/4475	15/17401	0.00100637366594126	0.0109425418324881	0.00903423654154831	ENSSSAG00000009605/ENSSSAG00000040576/ENSSSAG00000043589/ENSSSAG00000045612/ENSSSAG00000046730/ENSSSAG00000069479/ENSSSAG00000074041/ENSSSAG00000074105/ENSSSAG00000084760/ENSSSAG00000088298	10
	GO:0055065	metal ion homeostasis	47/6458	85/17392	0.000484006721646897	0.00528914044130986	0.00432238482340103	ENSSSAG00000000557/ENSSSAG00000001038/ENSSSAG00000001468/ENSSSAG00000001902/ENSSSAG00000002120/ENSSSAG00000002187/ENSSSAG00000003066/ENSSSAG00000003110/ENSSSAG00000003833/ENSSSAG00000005843/ENSSSAG00000005989/ENSSSAG00000006130/ENSSSAG00000008263/ENSSSAG00000008311/ENSSSAG00000033629/ENSSSAG00000035592/ENSSSAG00000043429/ENSSSAG00000043884/ENSSSAG00000044611/ENSSSAG00000045472/ENSSSAG00000046712/…	47			GO:0051493	regulation of cytoskeleton organization	83/6147	176/17394	0.000780145868354476	0.00853250446228252	0.0070348081614592	ENSSSAG00000000860/ENSSSAG00000000905/ENSSSAG00000001903/ENSSSAG00000002372/ENSSSAG00000002558/ENSSSAG00000002960/ENSSSAG00000006572/ENSSSAG00000007843/ENSSSAG00000007849/ENSSSAG00000009103/ENSSSAG00000010145/ENSSSAG00000015374/ENSSSAG00000015924/ENSSSAG00000030191/ENSSSAG00000033358/ENSSSAG00000041443/ENSSSAG00000042305/ENSSSAG00000042602/ENSSSAG00000042832/ENSSSAG00000044127/ENSSSAG00000044457/…	83			GO:0031333	negative regulation of protein-containing complex assembly	24/4475	52/17401	0.00113523825895284	0.0122370839748672	0.0101030192893129	ENSSSAG00000002372/ENSSSAG00000009103/ENSSSAG00000042832/ENSSSAG00000045617/ENSSSAG00000056139/ENSSSAG00000060985/ENSSSAG00000062334/ENSSSAG00000062505/ENSSSAG00000063286/ENSSSAG00000063743/ENSSSAG00000064672/ENSSSAG00000070390/ENSSSAG00000070500/ENSSSAG00000070850/ENSSSAG00000073718/ENSSSAG00000074463/ENSSSAG00000075019/ENSSSAG00000079738/ENSSSAG00000088019/ENSSSAG00000095825/ENSSSAG00000097483/…	24
	GO:0044282	small molecule catabolic process	52/6458	96/17392	0.000486668513449597	0.00528914044130986	0.00432238482340103	ENSSSAG00000001106/ENSSSAG00000001779/ENSSSAG00000002881/ENSSSAG00000004348/ENSSSAG00000004638/ENSSSAG00000004922/ENSSSAG00000007680/ENSSSAG00000008648/ENSSSAG00000008768/ENSSSAG00000009414/ENSSSAG00000009605/ENSSSAG00000039498/ENSSSAG00000040165/ENSSSAG00000041811/ENSSSAG00000041939/ENSSSAG00000043623/ENSSSAG00000045612/ENSSSAG00000045816/ENSSSAG00000045972/ENSSSAG00000049923/ENSSSAG00000051395/…	52			GO:0043648	dicarboxylic acid metabolic process	15/6147	21/17394	0.000819493597458607	0.00890061101684209	0.00733830158542978	ENSSSAG00000000909/ENSSSAG00000003591/ENSSSAG00000006715/ENSSSAG00000007680/ENSSSAG00000008143/ENSSSAG00000008648/ENSSSAG00000052128/ENSSSAG00000057684/ENSSSAG00000060346/ENSSSAG00000063839/ENSSSAG00000065253/ENSSSAG00000067693/ENSSSAG00000071361/ENSSSAG00000072443/ENSSSAG00000082120	15			GO:0097435	supramolecular fiber organization	97/4475	286/17401	0.00114128244325186	0.0122370839748672	0.0101030192893129	ENSSSAG00000000059/ENSSSAG00000000385/ENSSSAG00000000860/ENSSSAG00000002358/ENSSSAG00000002372/ENSSSAG00000005175/ENSSSAG00000005879/ENSSSAG00000006572/ENSSSAG00000006706/ENSSSAG00000007490/ENSSSAG00000007498/ENSSSAG00000007849/ENSSSAG00000007931/ENSSSAG00000008261/ENSSSAG00000009103/ENSSSAG00000010145/ENSSSAG00000014948/ENSSSAG00000016215/ENSSSAG00000030191/ENSSSAG00000042832/ENSSSAG00000043094/…	97
	GO:0006084	acetyl-CoA metabolic process	14/6458	18/17392	0.000529321136578648	0.0057130177844523	0.00466878534259933	ENSSSAG00000000891/ENSSSAG00000002610/ENSSSAG00000041201/ENSSSAG00000041375/ENSSSAG00000049679/ENSSSAG00000050699/ENSSSAG00000061136/ENSSSAG00000063210/ENSSSAG00000066463/ENSSSAG00000066956/ENSSSAG00000067916/ENSSSAG00000070353/ENSSSAG00000080177/ENSSSAG00000097630	14			GO:0030837	negative regulation of actin filament polymerization	29/6147	50/17394	0.000876312650836757	0.00934104984770622	0.00770143092168537	ENSSSAG00000002372/ENSSSAG00000009103/ENSSSAG00000033358/ENSSSAG00000042305/ENSSSAG00000042832/ENSSSAG00000045617/ENSSSAG00000056139/ENSSSAG00000060985/ENSSSAG00000062334/ENSSSAG00000062505/ENSSSAG00000063286/ENSSSAG00000063743/ENSSSAG00000064672/ENSSSAG00000068872/ENSSSAG00000069685/ENSSSAG00000070390/ENSSSAG00000070500/ENSSSAG00000070850/ENSSSAG00000073718/ENSSSAG00000074463/ENSSSAG00000075019/…	29			GO:0006790	sulfur compound metabolic process	54/4475	144/17401	0.00116681137570678	0.012424529407526	0.0102577755062135	ENSSSAG00000000891/ENSSSAG00000002585/ENSSSAG00000002610/ENSSSAG00000002913/ENSSSAG00000003414/ENSSSAG00000003722/ENSSSAG00000006059/ENSSSAG00000007147/ENSSSAG00000009479/ENSSSAG00000009617/ENSSSAG00000009647/ENSSSAG00000013940/ENSSSAG00000015608/ENSSSAG00000015758/ENSSSAG00000041201/ENSSSAG00000041375/ENSSSAG00000042232/ENSSSAG00000044988/ENSSSAG00000045783/ENSSSAG00000046703/ENSSSAG00000049679/…	54
	GO:0051493	regulation of cytoskeleton organization	87/6458	176/17392	0.000542495879894175	0.00581510994544098	0.0047522169723967	ENSSSAG00000000860/ENSSSAG00000000905/ENSSSAG00000001903/ENSSSAG00000002372/ENSSSAG00000002558/ENSSSAG00000002960/ENSSSAG00000006572/ENSSSAG00000007843/ENSSSAG00000007849/ENSSSAG00000009103/ENSSSAG00000009820/ENSSSAG00000010145/ENSSSAG00000015374/ENSSSAG00000015924/ENSSSAG00000030191/ENSSSAG00000033358/ENSSSAG00000041443/ENSSSAG00000042305/ENSSSAG00000042602/ENSSSAG00000042832/ENSSSAG00000044127/…	87			GO:0032272	negative regulation of protein polymerization	29/6147	50/17394	0.000876312650836757	0.00934104984770622	0.00770143092168537	ENSSSAG00000002372/ENSSSAG00000009103/ENSSSAG00000033358/ENSSSAG00000042305/ENSSSAG00000042832/ENSSSAG00000045617/ENSSSAG00000056139/ENSSSAG00000060985/ENSSSAG00000062334/ENSSSAG00000062505/ENSSSAG00000063286/ENSSSAG00000063743/ENSSSAG00000064672/ENSSSAG00000068872/ENSSSAG00000069685/ENSSSAG00000070390/ENSSSAG00000070500/ENSSSAG00000070850/ENSSSAG00000073718/ENSSSAG00000074463/ENSSSAG00000075019/…	29			GO:0050801	ion homeostasis	40/4475	100/17401	0.00119785573736491	0.0126677346472015	0.0104585673968919	ENSSSAG00000000557/ENSSSAG00000001038/ENSSSAG00000002120/ENSSSAG00000002187/ENSSSAG00000003066/ENSSSAG00000003110/ENSSSAG00000003833/ENSSSAG00000005843/ENSSSAG00000005989/ENSSSAG00000006130/ENSSSAG00000008311/ENSSSAG00000017046/ENSSSAG00000033629/ENSSSAG00000035592/ENSSSAG00000041222/ENSSSAG00000043884/ENSSSAG00000045322/ENSSSAG00000045472/ENSSSAG00000046758/ENSSSAG00000052505/ENSSSAG00000053578/…	40
	GO:0006637	acyl-CoA metabolic process	23/6458	35/17392	0.000556797291293339	0.00588775514104105	0.00481158398948369	ENSSSAG00000000891/ENSSSAG00000002610/ENSSSAG00000009617/ENSSSAG00000013940/ENSSSAG00000041201/ENSSSAG00000041375/ENSSSAG00000043995/ENSSSAG00000045783/ENSSSAG00000049679/ENSSSAG00000050699/ENSSSAG00000060326/ENSSSAG00000061136/ENSSSAG00000063210/ENSSSAG00000064004/ENSSSAG00000066463/ENSSSAG00000066956/ENSSSAG00000067916/ENSSSAG00000070353/ENSSSAG00000073473/ENSSSAG00000079420/ENSSSAG00000080177/…	23			GO:0009187	cyclic nucleotide metabolic process	34/6147	61/17394	0.000877963125072132	0.00934104984770622	0.00770143092168537	ENSSSAG00000001783/ENSSSAG00000004802/ENSSSAG00000005859/ENSSSAG00000007317/ENSSSAG00000010309/ENSSSAG00000010339/ENSSSAG00000010411/ENSSSAG00000024733/ENSSSAG00000038683/ENSSSAG00000039183/ENSSSAG00000040521/ENSSSAG00000040944/ENSSSAG00000044690/ENSSSAG00000044782/ENSSSAG00000045031/ENSSSAG00000049393/ENSSSAG00000051668/ENSSSAG00000055457/ENSSSAG00000059593/ENSSSAG00000066240/ENSSSAG00000067465/…	34			GO:0002573	myeloid leukocyte differentiation	9/4475	13/17401	0.00122898943979446	0.0127293567735563	0.0105094430411622	ENSSSAG00000002881/ENSSSAG00000009390/ENSSSAG00000015673/ENSSSAG00000046213/ENSSSAG00000079517/ENSSSAG00000081340/ENSSSAG00000086021/ENSSSAG00000096211/ENSSSAG00000121091	9
	GO:0035383	thioester metabolic process	23/6458	35/17392	0.000556797291293339	0.00588775514104105	0.00481158398948369	ENSSSAG00000000891/ENSSSAG00000002610/ENSSSAG00000009617/ENSSSAG00000013940/ENSSSAG00000041201/ENSSSAG00000041375/ENSSSAG00000043995/ENSSSAG00000045783/ENSSSAG00000049679/ENSSSAG00000050699/ENSSSAG00000060326/ENSSSAG00000061136/ENSSSAG00000063210/ENSSSAG00000064004/ENSSSAG00000066463/ENSSSAG00000066956/ENSSSAG00000067916/ENSSSAG00000070353/ENSSSAG00000073473/ENSSSAG00000079420/ENSSSAG00000080177/…	23			GO:0050803	regulation of synapse structure or activity	17/6147	25/17394	0.000892150676531749	0.00935067690538406	0.007709368157959	ENSSSAG00000044870/ENSSSAG00000055759/ENSSSAG00000060866/ENSSSAG00000060876/ENSSSAG00000071089/ENSSSAG00000072108/ENSSSAG00000075804/ENSSSAG00000076356/ENSSSAG00000083043/ENSSSAG00000092241/ENSSSAG00000097615/ENSSSAG00000101613/ENSSSAG00000106508/ENSSSAG00000112869/ENSSSAG00000117061/ENSSSAG00000119723/ENSSSAG00000121218	17			GO:0043173	nucleotide salvage	9/4475	13/17401	0.00122898943979446	0.0127293567735563	0.0105094430411622	ENSSSAG00000003683/ENSSSAG00000016162/ENSSSAG00000039030/ENSSSAG00000039237/ENSSSAG00000048630/ENSSSAG00000066287/ENSSSAG00000072698/ENSSSAG00000074381/ENSSSAG00000076542	9
	GO:1902531	regulation of intracellular signal transduction	106/6458	221/17392	0.000597199793847792	0.00624447255308094	0.00510310015267755	ENSSSAG00000000766/ENSSSAG00000001219/ENSSSAG00000001978/ENSSSAG00000002334/ENSSSAG00000002339/ENSSSAG00000005842/ENSSSAG00000007164/ENSSSAG00000007235/ENSSSAG00000007428/ENSSSAG00000007501/ENSSSAG00000007667/ENSSSAG00000007875/ENSSSAG00000008231/ENSSSAG00000008690/ENSSSAG00000008770/ENSSSAG00000009062/ENSSSAG00000009162/ENSSSAG00000009293/ENSSSAG00000009786/ENSSSAG00000009826/ENSSSAG00000009974/…	106			GO:0050807	regulation of synapse organization	17/6147	25/17394	0.000892150676531749	0.00935067690538406	0.007709368157959	ENSSSAG00000044870/ENSSSAG00000055759/ENSSSAG00000060866/ENSSSAG00000060876/ENSSSAG00000071089/ENSSSAG00000072108/ENSSSAG00000075804/ENSSSAG00000076356/ENSSSAG00000083043/ENSSSAG00000092241/ENSSSAG00000097615/ENSSSAG00000101613/ENSSSAG00000106508/ENSSSAG00000112869/ENSSSAG00000117061/ENSSSAG00000119723/ENSSSAG00000121218	17			GO:0062197	cellular response to chemical stress	9/4475	13/17401	0.00122898943979446	0.0127293567735563	0.0105094430411622	ENSSSAG00000006129/ENSSSAG00000007251/ENSSSAG00000010103/ENSSSAG00000046083/ENSSSAG00000053578/ENSSSAG00000064591/ENSSSAG00000072873/ENSSSAG00000095440/ENSSSAG00000114824	9
	GO:0007005	mitochondrion organization	49/6458	90/17392	0.000598511746301688	0.00624447255308094	0.00510310015267755	ENSSSAG00000000804/ENSSSAG00000003899/ENSSSAG00000005897/ENSSSAG00000007249/ENSSSAG00000007720/ENSSSAG00000007989/ENSSSAG00000008086/ENSSSAG00000008170/ENSSSAG00000009334/ENSSSAG00000009545/ENSSSAG00000009814/ENSSSAG00000039266/ENSSSAG00000043996/ENSSSAG00000045551/ENSSSAG00000047096/ENSSSAG00000048705/ENSSSAG00000048771/ENSSSAG00000049731/ENSSSAG00000052480/ENSSSAG00000053892/ENSSSAG00000057134/…	49			GO:0070727	cellular macromolecule localization	176/6147	411/17394	0.000896804051027883	0.00935067690538406	0.007709368157959	ENSSSAG00000000250/ENSSSAG00000000326/ENSSSAG00000000774/ENSSSAG00000000883/ENSSSAG00000000892/ENSSSAG00000001001/ENSSSAG00000001222/ENSSSAG00000002736/ENSSSAG00000002760/ENSSSAG00000003077/ENSSSAG00000003899/ENSSSAG00000004107/ENSSSAG00000004412/ENSSSAG00000004585/ENSSSAG00000004635/ENSSSAG00000004707/ENSSSAG00000004957/ENSSSAG00000005972/ENSSSAG00000006017/ENSSSAG00000006393/ENSSSAG00000006530/…	176			GO:0051128	regulation of cellular component organization	103/4475	307/17401	0.00123666030831182	0.0127293567735563	0.0105094430411622	ENSSSAG00000000860/ENSSSAG00000000905/ENSSSAG00000001903/ENSSSAG00000002372/ENSSSAG00000002960/ENSSSAG00000003368/ENSSSAG00000004654/ENSSSAG00000005218/ENSSSAG00000006572/ENSSSAG00000007677/ENSSSAG00000007849/ENSSSAG00000008231/ENSSSAG00000009103/ENSSSAG00000009826/ENSSSAG00000010145/ENSSSAG00000030191/ENSSSAG00000041443/ENSSSAG00000042832/ENSSSAG00000044127/ENSSSAG00000044457/ENSSSAG00000044870/…	103
	GO:0044743	protein transmembrane import into intracellular organelle	15/6458	20/17392	0.000645292281853104	0.0066879630536431	0.00546552891217512	ENSSSAG00000043996/ENSSSAG00000052480/ENSSSAG00000057134/ENSSSAG00000064676/ENSSSAG00000067028/ENSSSAG00000073759/ENSSSAG00000074079/ENSSSAG00000077766/ENSSSAG00000079454/ENSSSAG00000080594/ENSSSAG00000081694/ENSSSAG00000087813/ENSSSAG00000089242/ENSSSAG00000092553/ENSSSAG00000116562	15			GO:0006644	phospholipid metabolic process	113/6147	251/17394	0.000906283225452586	0.0093869335404493	0.00773926072624202	ENSSSAG00000000258/ENSSSAG00000000316/ENSSSAG00000000319/ENSSSAG00000000530/ENSSSAG00000000721/ENSSSAG00000001068/ENSSSAG00000002682/ENSSSAG00000003109/ENSSSAG00000003583/ENSSSAG00000004313/ENSSSAG00000004521/ENSSSAG00000006397/ENSSSAG00000006638/ENSSSAG00000006779/ENSSSAG00000008535/ENSSSAG00000008552/ENSSSAG00000008776/ENSSSAG00000009313/ENSSSAG00000010146/ENSSSAG00000011526/ENSSSAG00000015646/…	113			GO:0009187	cyclic nucleotide metabolic process	27/4475	61/17401	0.00126199461111812	0.012904103838188	0.0106537153995402	ENSSSAG00000001783/ENSSSAG00000004802/ENSSSAG00000005859/ENSSSAG00000007317/ENSSSAG00000010309/ENSSSAG00000024733/ENSSSAG00000038683/ENSSSAG00000039183/ENSSSAG00000040521/ENSSSAG00000040944/ENSSSAG00000044782/ENSSSAG00000045031/ENSSSAG00000047353/ENSSSAG00000049393/ENSSSAG00000051668/ENSSSAG00000059593/ENSSSAG00000066240/ENSSSAG00000067465/ENSSSAG00000067903/ENSSSAG00000068175/ENSSSAG00000070837/…	27
	GO:0031333	negative regulation of protein-containing complex assembly	31/6458	52/17392	0.000807174388498333	0.00831070998684139	0.00679166815807115	ENSSSAG00000002372/ENSSSAG00000009103/ENSSSAG00000033358/ENSSSAG00000042305/ENSSSAG00000042832/ENSSSAG00000045617/ENSSSAG00000056139/ENSSSAG00000060985/ENSSSAG00000062334/ENSSSAG00000062505/ENSSSAG00000063286/ENSSSAG00000063743/ENSSSAG00000064672/ENSSSAG00000069685/ENSSSAG00000069988/ENSSSAG00000070390/ENSSSAG00000070500/ENSSSAG00000070850/ENSSSAG00000073718/ENSSSAG00000074463/ENSSSAG00000075019/…	31			GO:0034599	cellular response to oxidative stress	10/6147	12/17394	0.000922034995466936	0.00948725482177821	0.00782197278010386	ENSSSAG00000006129/ENSSSAG00000007251/ENSSSAG00000010103/ENSSSAG00000046083/ENSSSAG00000053578/ENSSSAG00000064591/ENSSSAG00000072873/ENSSSAG00000074606/ENSSSAG00000095440/ENSSSAG00000114824	10			GO:0032261	purine nucleotide salvage	8/4475	11/17401	0.001448776447308	0.0146007505613037	0.012054478408603	ENSSSAG00000003683/ENSSSAG00000016162/ENSSSAG00000039030/ENSSSAG00000039237/ENSSSAG00000066287/ENSSSAG00000072698/ENSSSAG00000074381/ENSSSAG00000076542	8
	GO:0006959	humoral immune response	18/6458	26/17392	0.000892050725286954	0.00908983407393503	0.00742838298290302	ENSSSAG00000001017/ENSSSAG00000003825/ENSSSAG00000007725/ENSSSAG00000008766/ENSSSAG00000010398/ENSSSAG00000015673/ENSSSAG00000040346/ENSSSAG00000041306/ENSSSAG00000049802/ENSSSAG00000056524/ENSSSAG00000059317/ENSSSAG00000063885/ENSSSAG00000070413/ENSSSAG00000074212/ENSSSAG00000081340/ENSSSAG00000084922/ENSSSAG00000096211/ENSSSAG00000119803	18			GO:0052548	regulation of endopeptidase activity	28/6147	48/17394	0.000945579661525737	0.00966592542892976	0.00796928163308585	ENSSSAG00000007035/ENSSSAG00000039136/ENSSSAG00000040050/ENSSSAG00000040346/ENSSSAG00000040997/ENSSSAG00000041592/ENSSSAG00000044449/ENSSSAG00000046194/ENSSSAG00000046914/ENSSSAG00000046962/ENSSSAG00000047945/ENSSSAG00000049802/ENSSSAG00000052440/ENSSSAG00000053894/ENSSSAG00000062171/ENSSSAG00000066196/ENSSSAG00000069896/ENSSSAG00000070536/ENSSSAG00000072471/ENSSSAG00000072606/ENSSSAG00000075244/…	28			GO:0106380	purine ribonucleotide salvage	8/4475	11/17401	0.001448776447308	0.0146007505613037	0.012054478408603	ENSSSAG00000003683/ENSSSAG00000016162/ENSSSAG00000039030/ENSSSAG00000039237/ENSSSAG00000066287/ENSSSAG00000072698/ENSSSAG00000074381/ENSSSAG00000076542	8
	GO:0002682	regulation of immune system process	48/6458	89/17392	0.000894462905677952	0.00908983407393503	0.00742838298290302	ENSSSAG00000000894/ENSSSAG00000001017/ENSSSAG00000001367/ENSSSAG00000003781/ENSSSAG00000003825/ENSSSAG00000005801/ENSSSAG00000007725/ENSSSAG00000009059/ENSSSAG00000009423/ENSSSAG00000010398/ENSSSAG00000015673/ENSSSAG00000036475/ENSSSAG00000040346/ENSSSAG00000040910/ENSSSAG00000041306/ENSSSAG00000042216/ENSSSAG00000042328/ENSSSAG00000043444/ENSSSAG00000045467/ENSSSAG00000046647/ENSSSAG00000047344/…	48			GO:0033865	nucleoside bisphosphate metabolic process	27/6147	46/17394	0.00101835724014743	0.0102096841255806	0.00841759527112414	ENSSSAG00000000891/ENSSSAG00000002610/ENSSSAG00000009617/ENSSSAG00000013940/ENSSSAG00000041201/ENSSSAG00000041375/ENSSSAG00000043995/ENSSSAG00000045783/ENSSSAG00000049070/ENSSSAG00000049679/ENSSSAG00000050699/ENSSSAG00000054291/ENSSSAG00000060326/ENSSSAG00000061136/ENSSSAG00000062996/ENSSSAG00000063210/ENSSSAG00000064004/ENSSSAG00000066463/ENSSSAG00000066956/ENSSSAG00000067916/ENSSSAG00000070353/…	27			GO:0032989	cellular component morphogenesis	53/4475	142/17401	0.00145629247826475	0.0146007505613037	0.012054478408603	ENSSSAG00000000059/ENSSSAG00000003368/ENSSSAG00000006417/ENSSSAG00000006475/ENSSSAG00000009826/ENSSSAG00000010177/ENSSSAG00000016044/ENSSSAG00000041794/ENSSSAG00000042656/ENSSSAG00000044444/ENSSSAG00000044870/ENSSSAG00000045084/ENSSSAG00000047582/ENSSSAG00000052986/ENSSSAG00000055759/ENSSSAG00000058717/ENSSSAG00000060866/ENSSSAG00000060876/ENSSSAG00000063595/ENSSSAG00000066784/ENSSSAG00000067399/…	53
	GO:1990542	mitochondrial transmembrane transport	28/6458	46/17392	0.000903857567406889	0.0091260457612373	0.00745797585330642	ENSSSAG00000005989/ENSSSAG00000006130/ENSSSAG00000015933/ENSSSAG00000039228/ENSSSAG00000043996/ENSSSAG00000052480/ENSSSAG00000054246/ENSSSAG00000055931/ENSSSAG00000056414/ENSSSAG00000057134/ENSSSAG00000064676/ENSSSAG00000067028/ENSSSAG00000067802/ENSSSAG00000068458/ENSSSAG00000070203/ENSSSAG00000071887/ENSSSAG00000073759/ENSSSAG00000074079/ENSSSAG00000077766/ENSSSAG00000081694/ENSSSAG00000087813/…	28			GO:0033875	ribonucleoside bisphosphate metabolic process	27/6147	46/17394	0.00101835724014743	0.0102096841255806	0.00841759527112414	ENSSSAG00000000891/ENSSSAG00000002610/ENSSSAG00000009617/ENSSSAG00000013940/ENSSSAG00000041201/ENSSSAG00000041375/ENSSSAG00000043995/ENSSSAG00000045783/ENSSSAG00000049070/ENSSSAG00000049679/ENSSSAG00000050699/ENSSSAG00000054291/ENSSSAG00000060326/ENSSSAG00000061136/ENSSSAG00000062996/ENSSSAG00000063210/ENSSSAG00000064004/ENSSSAG00000066463/ENSSSAG00000066956/ENSSSAG00000067916/ENSSSAG00000070353/…	27			GO:0006112	energy reserve metabolic process	15/4475	28/17401	0.00151509526420257	0.0150923037930889	0.0124603080811499	ENSSSAG00000002459/ENSSSAG00000005073/ENSSSAG00000008141/ENSSSAG00000042664/ENSSSAG00000045102/ENSSSAG00000052471/ENSSSAG00000054338/ENSSSAG00000066364/ENSSSAG00000067036/ENSSSAG00000067874/ENSSSAG00000071087/ENSSSAG00000079289/ENSSSAG00000080379/ENSSSAG00000090540/ENSSSAG00000100511	15
	GO:0007188	adenylate cyclase-modulating G protein-coupled receptor signaling pathway	27/6458	44/17392	0.000932101373828483	0.0093508887823178	0.00764172178948453	ENSSSAG00000002150/ENSSSAG00000007344/ENSSSAG00000015760/ENSSSAG00000017038/ENSSSAG00000040485/ENSSSAG00000045407/ENSSSAG00000049010/ENSSSAG00000055037/ENSSSAG00000055298/ENSSSAG00000063916/ENSSSAG00000064517/ENSSSAG00000067659/ENSSSAG00000067893/ENSSSAG00000068117/ENSSSAG00000070485/ENSSSAG00000070552/ENSSSAG00000070663/ENSSSAG00000070697/ENSSSAG00000074115/ENSSSAG00000076602/ENSSSAG00000079063/…	27			GO:0034032	purine nucleoside bisphosphate metabolic process	27/6147	46/17394	0.00101835724014743	0.0102096841255806	0.00841759527112414	ENSSSAG00000000891/ENSSSAG00000002610/ENSSSAG00000009617/ENSSSAG00000013940/ENSSSAG00000041201/ENSSSAG00000041375/ENSSSAG00000043995/ENSSSAG00000045783/ENSSSAG00000049070/ENSSSAG00000049679/ENSSSAG00000050699/ENSSSAG00000054291/ENSSSAG00000060326/ENSSSAG00000061136/ENSSSAG00000062996/ENSSSAG00000063210/ENSSSAG00000064004/ENSSSAG00000066463/ENSSSAG00000066956/ENSSSAG00000067916/ENSSSAG00000070353/…	27			GO:0055080	cation homeostasis	39/4475	98/17401	0.00153317416986268	0.0151744930658203	0.0125281641005648	ENSSSAG00000000557/ENSSSAG00000001038/ENSSSAG00000002120/ENSSSAG00000002187/ENSSSAG00000003066/ENSSSAG00000003110/ENSSSAG00000003833/ENSSSAG00000005843/ENSSSAG00000005989/ENSSSAG00000006130/ENSSSAG00000008311/ENSSSAG00000017046/ENSSSAG00000033629/ENSSSAG00000035592/ENSSSAG00000041222/ENSSSAG00000043884/ENSSSAG00000045322/ENSSSAG00000045472/ENSSSAG00000046758/ENSSSAG00000052505/ENSSSAG00000053578/…	39
	GO:0055082	cellular chemical homeostasis	42/6458	76/17392	0.000960073618288275	0.00957016058994363	0.00782091482547941	ENSSSAG00000002120/ENSSSAG00000003110/ENSSSAG00000005843/ENSSSAG00000005989/ENSSSAG00000006130/ENSSSAG00000006181/ENSSSAG00000007744/ENSSSAG00000008263/ENSSSAG00000009084/ENSSSAG00000033629/ENSSSAG00000043408/ENSSSAG00000043884/ENSSSAG00000044611/ENSSSAG00000046712/ENSSSAG00000046758/ENSSSAG00000052505/ENSSSAG00000053578/ENSSSAG00000055794/ENSSSAG00000055914/ENSSSAG00000058638/ENSSSAG00000060153/…	42			GO:0034613	cellular protein localization	175/6147	410/17394	0.00110641056023147	0.0110218223961912	0.00908718026338284	ENSSSAG00000000250/ENSSSAG00000000326/ENSSSAG00000000774/ENSSSAG00000000883/ENSSSAG00000000892/ENSSSAG00000001001/ENSSSAG00000001222/ENSSSAG00000002736/ENSSSAG00000002760/ENSSSAG00000003077/ENSSSAG00000003899/ENSSSAG00000004107/ENSSSAG00000004412/ENSSSAG00000004585/ENSSSAG00000004635/ENSSSAG00000004707/ENSSSAG00000004957/ENSSSAG00000005972/ENSSSAG00000006017/ENSSSAG00000006393/ENSSSAG00000006530/…	175			GO:0051261	protein depolymerization	24/4475	53/17401	0.00157439416271831	0.0154832139314463	0.0127830461351115	ENSSSAG00000002372/ENSSSAG00000009103/ENSSSAG00000016215/ENSSSAG00000042832/ENSSSAG00000045617/ENSSSAG00000056139/ENSSSAG00000060985/ENSSSAG00000062505/ENSSSAG00000064672/ENSSSAG00000068722/ENSSSAG00000070390/ENSSSAG00000070500/ENSSSAG00000070662/ENSSSAG00000070850/ENSSSAG00000070963/ENSSSAG00000073532/ENSSSAG00000073718/ENSSSAG00000074463/ENSSSAG00000075019/ENSSSAG00000088019/ENSSSAG00000095825/…	24
	GO:1901615	organic hydroxy compound metabolic process	61/6458	119/17392	0.00111892328123361	0.0110544979081166	0.00903394313661455	ENSSSAG00000001779/ENSSSAG00000002658/ENSSSAG00000003915/ENSSSAG00000006375/ENSSSAG00000006603/ENSSSAG00000007758/ENSSSAG00000007894/ENSSSAG00000010578/ENSSSAG00000038686/ENSSSAG00000039498/ENSSSAG00000039933/ENSSSAG00000040165/ENSSSAG00000040576/ENSSSAG00000041939/ENSSSAG00000043589/ENSSSAG00000044275/ENSSSAG00000044731/ENSSSAG00000045816/ENSSSAG00000045972/ENSSSAG00000046730/ENSSSAG00000047417/…	61			GO:0051258	protein polymerization	60/6147	122/17394	0.00112189260530079	0.0111053166752559	0.00915601893066933	ENSSSAG00000000860/ENSSSAG00000002372/ENSSSAG00000002558/ENSSSAG00000005879/ENSSSAG00000006572/ENSSSAG00000007347/ENSSSAG00000007843/ENSSSAG00000007849/ENSSSAG00000009103/ENSSSAG00000010145/ENSSSAG00000015374/ENSSSAG00000015924/ENSSSAG00000030191/ENSSSAG00000033358/ENSSSAG00000042305/ENSSSAG00000042832/ENSSSAG00000043606/ENSSSAG00000044127/ENSSSAG00000045084/ENSSSAG00000045617/ENSSSAG00000047533/…	60			GO:0006066	alcohol metabolic process	36/4475	89/17401	0.00162900550715329	0.0156995134221838	0.0129616244575025	ENSSSAG00000002658/ENSSSAG00000003915/ENSSSAG00000006603/ENSSSAG00000010578/ENSSSAG00000038686/ENSSSAG00000039498/ENSSSAG00000040165/ENSSSAG00000040576/ENSSSAG00000043589/ENSSSAG00000044275/ENSSSAG00000045816/ENSSSAG00000046730/ENSSSAG00000047417/ENSSSAG00000048877/ENSSSAG00000052749/ENSSSAG00000052975/ENSSSAG00000053426/ENSSSAG00000059748/ENSSSAG00000063210/ENSSSAG00000067307/ENSSSAG00000068477/…	36
	GO:0006721	terpenoid metabolic process	13/6458	17/17392	0.0011231087331569	0.0110544979081166	0.00903394313661455	ENSSSAG00000009605/ENSSSAG00000040576/ENSSSAG00000043589/ENSSSAG00000045554/ENSSSAG00000045612/ENSSSAG00000046730/ENSSSAG00000063210/ENSSSAG00000069479/ENSSSAG00000074041/ENSSSAG00000074105/ENSSSAG00000077027/ENSSSAG00000084760/ENSSSAG00000088298	13			GO:0001678	cellular glucose homeostasis	11/6147	14/17394	0.00120848897862637	0.0118872752362997	0.00980072160752935	ENSSSAG00000006181/ENSSSAG00000007744/ENSSSAG00000009084/ENSSSAG00000043408/ENSSSAG00000058638/ENSSSAG00000060153/ENSSSAG00000064365/ENSSSAG00000073606/ENSSSAG00000079761/ENSSSAG00000080458/ENSSSAG00000099936	11			GO:0019722	calcium-mediated signaling	13/4475	23/17401	0.00163706066125103	0.0156995134221838	0.0129616244575025	ENSSSAG00000002418/ENSSSAG00000039464/ENSSSAG00000040278/ENSSSAG00000042673/ENSSSAG00000045901/ENSSSAG00000056867/ENSSSAG00000079655/ENSSSAG00000087114/ENSSSAG00000094431/ENSSSAG00000098997/ENSSSAG00000100630/ENSSSAG00000108588/ENSSSAG00000116888	13
	GO:0006575	cellular modified amino acid metabolic process	52/6458	99/17392	0.00124788468879568	0.0122058721122828	0.009974867742676	ENSSSAG00000000174/ENSSSAG00000002585/ENSSSAG00000003260/ENSSSAG00000003414/ENSSSAG00000003466/ENSSSAG00000003722/ENSSSAG00000004211/ENSSSAG00000004511/ENSSSAG00000004521/ENSSSAG00000007099/ENSSSAG00000008434/ENSSSAG00000009844/ENSSSAG00000015608/ENSSSAG00000039454/ENSSSAG00000040078/ENSSSAG00000040133/ENSSSAG00000043336/ENSSSAG00000046703/ENSSSAG00000048236/ENSSSAG00000056150/ENSSSAG00000057950/…	52			GO:0030042	actin filament depolymerization	29/6147	51/17394	0.0013506046584141	0.0132021605359979	0.0108848072799821	ENSSSAG00000002372/ENSSSAG00000009103/ENSSSAG00000016215/ENSSSAG00000033358/ENSSSAG00000041271/ENSSSAG00000042832/ENSSSAG00000045617/ENSSSAG00000056139/ENSSSAG00000060985/ENSSSAG00000062505/ENSSSAG00000064672/ENSSSAG00000068722/ENSSSAG00000068872/ENSSSAG00000070390/ENSSSAG00000070500/ENSSSAG00000070662/ENSSSAG00000070850/ENSSSAG00000070963/ENSSSAG00000073532/ENSSSAG00000073718/ENSSSAG00000074463/…	29			GO:0019932	second-messenger-mediated signaling	13/4475	23/17401	0.00163706066125103	0.0156995134221838	0.0129616244575025	ENSSSAG00000002418/ENSSSAG00000039464/ENSSSAG00000040278/ENSSSAG00000042673/ENSSSAG00000045901/ENSSSAG00000056867/ENSSSAG00000079655/ENSSSAG00000087114/ENSSSAG00000094431/ENSSSAG00000098997/ENSSSAG00000100630/ENSSSAG00000108588/ENSSSAG00000116888	13
	GO:0034599	cellular response to oxidative stress	10/6458	12/17392	0.00144134991728504	0.0140106373947272	0.0114497557992894	ENSSSAG00000006129/ENSSSAG00000007251/ENSSSAG00000010103/ENSSSAG00000046083/ENSSSAG00000053578/ENSSSAG00000064591/ENSSSAG00000072873/ENSSSAG00000074606/ENSSSAG00000095440/ENSSSAG00000114824	10			GO:0006956	complement activation	12/6147	16/17394	0.00142909374323888	0.0138826249343206	0.0114458308955059	ENSSSAG00000001017/ENSSSAG00000003825/ENSSSAG00000007725/ENSSSAG00000010398/ENSSSAG00000040346/ENSSSAG00000041306/ENSSSAG00000049802/ENSSSAG00000059317/ENSSSAG00000063885/ENSSSAG00000070413/ENSSSAG00000084922/ENSSSAG00000119803	12			GO:0045332	phospholipid translocation	13/4475	23/17401	0.00163706066125103	0.0156995134221838	0.0129616244575025	ENSSSAG00000005678/ENSSSAG00000017632/ENSSSAG00000027979/ENSSSAG00000035678/ENSSSAG00000044847/ENSSSAG00000050161/ENSSSAG00000055816/ENSSSAG00000067407/ENSSSAG00000068707/ENSSSAG00000073564/ENSSSAG00000078974/ENSSSAG00000109476/ENSSSAG00000112221	13
	GO:0043648	dicarboxylic acid metabolic process	15/6458	21/17392	0.00148238266911109	0.0143205486244374	0.0117030210719297	ENSSSAG00000000909/ENSSSAG00000003591/ENSSSAG00000006715/ENSSSAG00000007680/ENSSSAG00000008143/ENSSSAG00000008648/ENSSSAG00000052128/ENSSSAG00000057684/ENSSSAG00000060346/ENSSSAG00000063839/ENSSSAG00000065253/ENSSSAG00000067693/ENSSSAG00000071361/ENSSSAG00000072443/ENSSSAG00000082120	15			GO:0051128	regulation of cellular component organization	134/6147	307/17394	0.00146824622406827	0.0141749203360665	0.0116868201720834	ENSSSAG00000000860/ENSSSAG00000000905/ENSSSAG00000001903/ENSSSAG00000002372/ENSSSAG00000002558/ENSSSAG00000002960/ENSSSAG00000003368/ENSSSAG00000004654/ENSSSAG00000005218/ENSSSAG00000005304/ENSSSAG00000006572/ENSSSAG00000007677/ENSSSAG00000007843/ENSSSAG00000007849/ENSSSAG00000008231/ENSSSAG00000009103/ENSSSAG00000009826/ENSSSAG00000010145/ENSSSAG00000010698/ENSSSAG00000015374/ENSSSAG00000015924/…	134			GO:0008202	steroid metabolic process	22/4475	48/17401	0.00201097834721408	0.0189968631788159	0.0156839387166254	ENSSSAG00000039498/ENSSSAG00000040165/ENSSSAG00000040957/ENSSSAG00000042762/ENSSSAG00000044731/ENSSSAG00000046730/ENSSSAG00000060663/ENSSSAG00000063210/ENSSSAG00000067307/ENSSSAG00000068439/ENSSSAG00000068477/ENSSSAG00000068549/ENSSSAG00000079242/ENSSSAG00000086305/ENSSSAG00000090510/ENSSSAG00000094161/ENSSSAG00000095239/ENSSSAG00000103468/ENSSSAG00000106450/ENSSSAG00000109404/ENSSSAG00000111808/…	22
	GO:0019722	calcium-mediated signaling	16/6458	23/17392	0.00160459717258423	0.015312162043258	0.0125133861661735	ENSSSAG00000001614/ENSSSAG00000002418/ENSSSAG00000039464/ENSSSAG00000040278/ENSSSAG00000042673/ENSSSAG00000045901/ENSSSAG00000056867/ENSSSAG00000063814/ENSSSAG00000067318/ENSSSAG00000079655/ENSSSAG00000087114/ENSSSAG00000094431/ENSSSAG00000098997/ENSSSAG00000100630/ENSSSAG00000108588/ENSSSAG00000116888	16			GO:0051693	actin filament capping	21/6147	34/17394	0.0014952990509188	0.0143475319977731	0.0118291335962256	ENSSSAG00000002372/ENSSSAG00000009103/ENSSSAG00000033358/ENSSSAG00000042832/ENSSSAG00000045617/ENSSSAG00000056139/ENSSSAG00000060985/ENSSSAG00000062505/ENSSSAG00000064672/ENSSSAG00000068872/ENSSSAG00000070390/ENSSSAG00000070500/ENSSSAG00000070850/ENSSSAG00000073718/ENSSSAG00000074463/ENSSSAG00000075019/ENSSSAG00000088019/ENSSSAG00000095446/ENSSSAG00000095825/ENSSSAG00000097483/ENSSSAG00000111915	21			GO:0052548	regulation of endopeptidase activity	22/4475	48/17401	0.00201097834721408	0.0189968631788159	0.0156839387166254	ENSSSAG00000007035/ENSSSAG00000039136/ENSSSAG00000040050/ENSSSAG00000040346/ENSSSAG00000041592/ENSSSAG00000046194/ENSSSAG00000046914/ENSSSAG00000046962/ENSSSAG00000049802/ENSSSAG00000053894/ENSSSAG00000066196/ENSSSAG00000069896/ENSSSAG00000070536/ENSSSAG00000072471/ENSSSAG00000072827/ENSSSAG00000081525/ENSSSAG00000085941/ENSSSAG00000087937/ENSSSAG00000090224/ENSSSAG00000091339/ENSSSAG00000098985/…	22
	GO:0019932	second-messenger-mediated signaling	16/6458	23/17392	0.00160459717258423	0.015312162043258	0.0125133861661735	ENSSSAG00000001614/ENSSSAG00000002418/ENSSSAG00000039464/ENSSSAG00000040278/ENSSSAG00000042673/ENSSSAG00000045901/ENSSSAG00000056867/ENSSSAG00000063814/ENSSSAG00000067318/ENSSSAG00000079655/ENSSSAG00000087114/ENSSSAG00000094431/ENSSSAG00000098997/ENSSSAG00000100630/ENSSSAG00000108588/ENSSSAG00000116888	16			GO:0010647	positive regulation of cell communication	45/6147	88/17394	0.00166466560949854	0.015683957911179	0.0129309788943292	ENSSSAG00000001978/ENSSSAG00000002150/ENSSSAG00000002339/ENSSSAG00000005801/ENSSSAG00000006181/ENSSSAG00000007428/ENSSSAG00000008231/ENSSSAG00000008690/ENSSSAG00000008770/ENSSSAG00000009062/ENSSSAG00000009084/ENSSSAG00000015472/ENSSSAG00000016214/ENSSSAG00000020479/ENSSSAG00000029819/ENSSSAG00000040053/ENSSSAG00000040610/ENSSSAG00000041324/ENSSSAG00000042174/ENSSSAG00000043408/ENSSSAG00000047899/…	45			GO:0022008	neurogenesis	93/4475	277/17401	0.0020178015293561	0.0189968631788159	0.0156839387166254	ENSSSAG00000003368/ENSSSAG00000006417/ENSSSAG00000006475/ENSSSAG00000007789/ENSSSAG00000007908/ENSSSAG00000008009/ENSSSAG00000008949/ENSSSAG00000009062/ENSSSAG00000009826/ENSSSAG00000010177/ENSSSAG00000015127/ENSSSAG00000016044/ENSSSAG00000035123/ENSSSAG00000040635/ENSSSAG00000041794/ENSSSAG00000042656/ENSSSAG00000043615/ENSSSAG00000044444/ENSSSAG00000044592/ENSSSAG00000044870/ENSSSAG00000045084/…	93
	GO:0050803	regulation of synapse structure or activity	17/6458	25/17392	0.00169222177661955	0.0159537775928289	0.013037726433689	ENSSSAG00000044870/ENSSSAG00000055759/ENSSSAG00000060866/ENSSSAG00000060876/ENSSSAG00000071089/ENSSSAG00000072108/ENSSSAG00000075804/ENSSSAG00000076356/ENSSSAG00000083043/ENSSSAG00000092241/ENSSSAG00000097615/ENSSSAG00000101613/ENSSSAG00000106508/ENSSSAG00000112869/ENSSSAG00000117061/ENSSSAG00000119723/ENSSSAG00000121218	17			GO:0023056	positive regulation of signaling	45/6147	88/17394	0.00166466560949854	0.015683957911179	0.0129309788943292	ENSSSAG00000001978/ENSSSAG00000002150/ENSSSAG00000002339/ENSSSAG00000005801/ENSSSAG00000006181/ENSSSAG00000007428/ENSSSAG00000008231/ENSSSAG00000008690/ENSSSAG00000008770/ENSSSAG00000009062/ENSSSAG00000009084/ENSSSAG00000015472/ENSSSAG00000016214/ENSSSAG00000020479/ENSSSAG00000029819/ENSSSAG00000040053/ENSSSAG00000040610/ENSSSAG00000041324/ENSSSAG00000042174/ENSSSAG00000043408/ENSSSAG00000047899/…	45			GO:0015908	fatty acid transport	10/4475	16/17401	0.00206575807561054	0.0193304876893496	0.0159593813688317	ENSSSAG00000005035/ENSSSAG00000010194/ENSSSAG00000041801/ENSSSAG00000057454/ENSSSAG00000072795/ENSSSAG00000076826/ENSSSAG00000085755/ENSSSAG00000099294/ENSSSAG00000103268/ENSSSAG00000115338	10
	GO:0050807	regulation of synapse organization	17/6458	25/17392	0.00169222177661955	0.0159537775928289	0.013037726433689	ENSSSAG00000044870/ENSSSAG00000055759/ENSSSAG00000060866/ENSSSAG00000060876/ENSSSAG00000071089/ENSSSAG00000072108/ENSSSAG00000075804/ENSSSAG00000076356/ENSSSAG00000083043/ENSSSAG00000092241/ENSSSAG00000097615/ENSSSAG00000101613/ENSSSAG00000106508/ENSSSAG00000112869/ENSSSAG00000117061/ENSSSAG00000119723/ENSSSAG00000121218	17			GO:0098656	anion transmembrane transport	45/6147	88/17394	0.00166466560949854	0.015683957911179	0.0129309788943292	ENSSSAG00000000728/ENSSSAG00000001194/ENSSSAG00000003819/ENSSSAG00000006181/ENSSSAG00000009084/ENSSSAG00000009135/ENSSSAG00000010093/ENSSSAG00000015933/ENSSSAG00000035678/ENSSSAG00000038956/ENSSSAG00000039228/ENSSSAG00000043408/ENSSSAG00000044249/ENSSSAG00000045928/ENSSSAG00000052679/ENSSSAG00000054246/ENSSSAG00000055931/ENSSSAG00000056167/ENSSSAG00000056260/ENSSSAG00000056414/ENSSSAG00000058729/…	45			GO:0007399	nervous system development	140/4475	440/17401	0.00215460251722267	0.0200403993168181	0.0165454892096174	ENSSSAG00000001173/ENSSSAG00000003146/ENSSSAG00000003368/ENSSSAG00000004245/ENSSSAG00000004313/ENSSSAG00000004570/ENSSSAG00000005027/ENSSSAG00000005942/ENSSSAG00000006417/ENSSSAG00000006475/ENSSSAG00000007789/ENSSSAG00000007908/ENSSSAG00000008009/ENSSSAG00000008783/ENSSSAG00000008949/ENSSSAG00000009062/ENSSSAG00000009826/ENSSSAG00000010177/ENSSSAG00000015127/ENSSSAG00000015455/ENSSSAG00000016044/…	140
	GO:0006066	alcohol metabolic process	47/6458	89/17392	0.00180733014915458	0.0169369561881852	0.0138411984319119	ENSSSAG00000002658/ENSSSAG00000003915/ENSSSAG00000006603/ENSSSAG00000007758/ENSSSAG00000010578/ENSSSAG00000038686/ENSSSAG00000039498/ENSSSAG00000040165/ENSSSAG00000040576/ENSSSAG00000043589/ENSSSAG00000044275/ENSSSAG00000045816/ENSSSAG00000045972/ENSSSAG00000046730/ENSSSAG00000047417/ENSSSAG00000048001/ENSSSAG00000048877/ENSSSAG00000051395/ENSSSAG00000052749/ENSSSAG00000052975/ENSSSAG00000053426/…	47			GO:1903825	organic acid transmembrane transport	17/6147	26/17394	0.00173082383007896	0.0161131456562113	0.0132848320291148	ENSSSAG00000001194/ENSSSAG00000009135/ENSSSAG00000015933/ENSSSAG00000038900/ENSSSAG00000056414/ENSSSAG00000057454/ENSSSAG00000060516/ENSSSAG00000067802/ENSSSAG00000068458/ENSSSAG00000088593/ENSSSAG00000091551/ENSSSAG00000093201/ENSSSAG00000095768/ENSSSAG00000103268/ENSSSAG00000106435/ENSSSAG00000113344/ENSSSAG00000115338	17			GO:0061564	axon development	46/4475	122/17401	0.00228580913218997	0.0211334688628821	0.0174479348193007	ENSSSAG00000003368/ENSSSAG00000006417/ENSSSAG00000006475/ENSSSAG00000040635/ENSSSAG00000041794/ENSSSAG00000044444/ENSSSAG00000044870/ENSSSAG00000045084/ENSSSAG00000047582/ENSSSAG00000052986/ENSSSAG00000055759/ENSSSAG00000058717/ENSSSAG00000060866/ENSSSAG00000060876/ENSSSAG00000063595/ENSSSAG00000067399/ENSSSAG00000068056/ENSSSAG00000069192/ENSSSAG00000070658/ENSSSAG00000071089/ENSSSAG00000071443/…	46
	GO:0001678	cellular glucose homeostasis	11/6458	14/17392	0.00193663372275698	0.0180406653340159	0.0147431702578304	ENSSSAG00000006181/ENSSSAG00000007744/ENSSSAG00000009084/ENSSSAG00000043408/ENSSSAG00000058638/ENSSSAG00000060153/ENSSSAG00000064365/ENSSSAG00000073606/ENSSSAG00000079761/ENSSSAG00000080458/ENSSSAG00000099936	11			GO:1905039	carboxylic acid transmembrane transport	17/6147	26/17394	0.00173082383007896	0.0161131456562113	0.0132848320291148	ENSSSAG00000001194/ENSSSAG00000009135/ENSSSAG00000015933/ENSSSAG00000038900/ENSSSAG00000056414/ENSSSAG00000057454/ENSSSAG00000060516/ENSSSAG00000067802/ENSSSAG00000068458/ENSSSAG00000088593/ENSSSAG00000091551/ENSSSAG00000093201/ENSSSAG00000095768/ENSSSAG00000103268/ENSSSAG00000106435/ENSSSAG00000113344/ENSSSAG00000115338	17			GO:0031175	neuron projection development	58/4475	161/17401	0.00234573846892436	0.0215584535477334	0.0177988050492945	ENSSSAG00000003368/ENSSSAG00000006417/ENSSSAG00000006475/ENSSSAG00000009826/ENSSSAG00000010177/ENSSSAG00000016044/ENSSSAG00000040635/ENSSSAG00000041794/ENSSSAG00000042656/ENSSSAG00000044444/ENSSSAG00000044870/ENSSSAG00000045084/ENSSSAG00000047582/ENSSSAG00000052986/ENSSSAG00000055759/ENSSSAG00000058717/ENSSSAG00000060866/ENSSSAG00000060876/ENSSSAG00000063595/ENSSSAG00000066296/ENSSSAG00000066784/…	58
	GO:0030837	negative regulation of actin filament polymerization	29/6458	50/17392	0.00213747391514245	0.019677333395282	0.016080686110824	ENSSSAG00000002372/ENSSSAG00000009103/ENSSSAG00000033358/ENSSSAG00000042305/ENSSSAG00000042832/ENSSSAG00000045617/ENSSSAG00000056139/ENSSSAG00000060985/ENSSSAG00000062334/ENSSSAG00000062505/ENSSSAG00000063286/ENSSSAG00000063743/ENSSSAG00000064672/ENSSSAG00000069685/ENSSSAG00000069988/ENSSSAG00000070390/ENSSSAG00000070500/ENSSSAG00000070850/ENSSSAG00000073718/ENSSSAG00000074463/ENSSSAG00000075019/…	29			GO:1901615	organic hydroxy compound metabolic process	58/6147	119/17394	0.00175930847653303	0.0162814109899269	0.0134235620289813	ENSSSAG00000001779/ENSSSAG00000002658/ENSSSAG00000003915/ENSSSAG00000006375/ENSSSAG00000006603/ENSSSAG00000007758/ENSSSAG00000007894/ENSSSAG00000010578/ENSSSAG00000038686/ENSSSAG00000039498/ENSSSAG00000040165/ENSSSAG00000040576/ENSSSAG00000041939/ENSSSAG00000043589/ENSSSAG00000044275/ENSSSAG00000044731/ENSSSAG00000045816/ENSSSAG00000045972/ENSSSAG00000046730/ENSSSAG00000047417/ENSSSAG00000048001/…	58			GO:0043094	cellular metabolic compound salvage	15/4475	29/17401	0.00239806256308113	0.0219089266118181	0.0180881579812597	ENSSSAG00000003683/ENSSSAG00000006375/ENSSSAG00000007894/ENSSSAG00000009479/ENSSSAG00000016162/ENSSSAG00000039030/ENSSSAG00000039237/ENSSSAG00000042232/ENSSSAG00000048630/ENSSSAG00000066287/ENSSSAG00000072094/ENSSSAG00000072698/ENSSSAG00000074381/ENSSSAG00000076542/ENSSSAG00000101393	15
	GO:0032272	negative regulation of protein polymerization	29/6458	50/17392	0.00213747391514245	0.019677333395282	0.016080686110824	ENSSSAG00000002372/ENSSSAG00000009103/ENSSSAG00000033358/ENSSSAG00000042305/ENSSSAG00000042832/ENSSSAG00000045617/ENSSSAG00000056139/ENSSSAG00000060985/ENSSSAG00000062334/ENSSSAG00000062505/ENSSSAG00000063286/ENSSSAG00000063743/ENSSSAG00000064672/ENSSSAG00000069685/ENSSSAG00000069988/ENSSSAG00000070390/ENSSSAG00000070500/ENSSSAG00000070850/ENSSSAG00000073718/ENSSSAG00000074463/ENSSSAG00000075019/…	29			GO:0006955	immune response	91/6147	200/17394	0.00183414015621437	0.0168740894371722	0.0139122086152484	ENSSSAG00000000894/ENSSSAG00000001017/ENSSSAG00000001367/ENSSSAG00000002699/ENSSSAG00000003774/ENSSSAG00000003825/ENSSSAG00000004635/ENSSSAG00000005801/ENSSSAG00000006140/ENSSSAG00000007216/ENSSSAG00000007725/ENSSSAG00000008766/ENSSSAG00000009059/ENSSSAG00000009423/ENSSSAG00000010398/ENSSSAG00000015744/ENSSSAG00000017975/ENSSSAG00000036475/ENSSSAG00000036921/ENSSSAG00000040346/ENSSSAG00000040910/…	91			GO:0007015	actin filament organization	78/4475	228/17401	0.0025276226745823	0.0227362686367758	0.0187712171523967	ENSSSAG00000000385/ENSSSAG00000000860/ENSSSAG00000002358/ENSSSAG00000002372/ENSSSAG00000005175/ENSSSAG00000005879/ENSSSAG00000006572/ENSSSAG00000006706/ENSSSAG00000007490/ENSSSAG00000007498/ENSSSAG00000007849/ENSSSAG00000007931/ENSSSAG00000008261/ENSSSAG00000009103/ENSSSAG00000010145/ENSSSAG00000014948/ENSSSAG00000016215/ENSSSAG00000030191/ENSSSAG00000042832/ENSSSAG00000043094/ENSSSAG00000044127/…	78
	GO:0052548	regulation of endopeptidase activity	28/6458	48/17392	0.0022547588976266	0.020635658916875	0.0168638477107807	ENSSSAG00000007035/ENSSSAG00000039136/ENSSSAG00000040050/ENSSSAG00000040346/ENSSSAG00000040997/ENSSSAG00000041592/ENSSSAG00000046194/ENSSSAG00000046914/ENSSSAG00000046962/ENSSSAG00000047945/ENSSSAG00000049802/ENSSSAG00000052440/ENSSSAG00000053894/ENSSSAG00000062171/ENSSSAG00000066196/ENSSSAG00000069896/ENSSSAG00000070536/ENSSSAG00000072471/ENSSSAG00000072606/ENSSSAG00000072827/ENSSSAG00000075244/…	28			GO:0010951	negative regulation of endopeptidase activity	25/6147	43/17394	0.00186819420479313	0.0170142119225242	0.0140277356340639	ENSSSAG00000007035/ENSSSAG00000039136/ENSSSAG00000040050/ENSSSAG00000040346/ENSSSAG00000040997/ENSSSAG00000041592/ENSSSAG00000046194/ENSSSAG00000046914/ENSSSAG00000046962/ENSSSAG00000047945/ENSSSAG00000049802/ENSSSAG00000052440/ENSSSAG00000053894/ENSSSAG00000062171/ENSSSAG00000066196/ENSSSAG00000069896/ENSSSAG00000070536/ENSSSAG00000072606/ENSSSAG00000075244/ENSSSAG00000081525/ENSSSAG00000085941/…	25			GO:0048812	neuron projection morphogenesis	48/4475	129/17401	0.00254752232782527	0.0227362686367758	0.0187712171523967	ENSSSAG00000003368/ENSSSAG00000006417/ENSSSAG00000006475/ENSSSAG00000009826/ENSSSAG00000010177/ENSSSAG00000016044/ENSSSAG00000041794/ENSSSAG00000042656/ENSSSAG00000044444/ENSSSAG00000044870/ENSSSAG00000045084/ENSSSAG00000047582/ENSSSAG00000052986/ENSSSAG00000055759/ENSSSAG00000058717/ENSSSAG00000060866/ENSSSAG00000060876/ENSSSAG00000063595/ENSSSAG00000066784/ENSSSAG00000067399/ENSSSAG00000068056/…	48
	GO:0006956	complement activation	12/6458	16/17392	0.00234704855335649	0.021107876122536	0.0172497524727636	ENSSSAG00000001017/ENSSSAG00000003825/ENSSSAG00000007725/ENSSSAG00000010398/ENSSSAG00000040346/ENSSSAG00000041306/ENSSSAG00000049802/ENSSSAG00000059317/ENSSSAG00000063885/ENSSSAG00000070413/ENSSSAG00000084922/ENSSSAG00000119803	12			GO:0000902	cell morphogenesis	76/6147	163/17394	0.00187112816539269	0.0170142119225242	0.0140277356340639	ENSSSAG00000003368/ENSSSAG00000004911/ENSSSAG00000005436/ENSSSAG00000005715/ENSSSAG00000006300/ENSSSAG00000006417/ENSSSAG00000006475/ENSSSAG00000007211/ENSSSAG00000009826/ENSSSAG00000010177/ENSSSAG00000010698/ENSSSAG00000016044/ENSSSAG00000041794/ENSSSAG00000042041/ENSSSAG00000042656/ENSSSAG00000043762/ENSSSAG00000044444/ENSSSAG00000044870/ENSSSAG00000045084/ENSSSAG00000046647/ENSSSAG00000047582/…	76			GO:0048858	cell projection morphogenesis	48/4475	129/17401	0.00254752232782527	0.0227362686367758	0.0187712171523967	ENSSSAG00000003368/ENSSSAG00000006417/ENSSSAG00000006475/ENSSSAG00000009826/ENSSSAG00000010177/ENSSSAG00000016044/ENSSSAG00000041794/ENSSSAG00000042656/ENSSSAG00000044444/ENSSSAG00000044870/ENSSSAG00000045084/ENSSSAG00000047582/ENSSSAG00000052986/ENSSSAG00000055759/ENSSSAG00000058717/ENSSSAG00000060866/ENSSSAG00000060876/ENSSSAG00000063595/ENSSSAG00000066784/ENSSSAG00000067399/ENSSSAG00000068056/…	48
	GO:0002376	immune system process	136/6458	301/17392	0.00235117299582659	0.021107876122536	0.0172497524727636	ENSSSAG00000000894/ENSSSAG00000001017/ENSSSAG00000001367/ENSSSAG00000002699/ENSSSAG00000002881/ENSSSAG00000003774/ENSSSAG00000003781/ENSSSAG00000003825/ENSSSAG00000004635/ENSSSAG00000005801/ENSSSAG00000006140/ENSSSAG00000007216/ENSSSAG00000007680/ENSSSAG00000007725/ENSSSAG00000007961/ENSSSAG00000008766/ENSSSAG00000008949/ENSSSAG00000009059/ENSSSAG00000009390/ENSSSAG00000009423/ENSSSAG00000009977/…	136			GO:0009190	cyclic nucleotide biosynthetic process	29/6147	52/17394	0.00203129607140829	0.018363855813194	0.0151404787798914	ENSSSAG00000001783/ENSSSAG00000004802/ENSSSAG00000005859/ENSSSAG00000007317/ENSSSAG00000010309/ENSSSAG00000010339/ENSSSAG00000010411/ENSSSAG00000024733/ENSSSAG00000038683/ENSSSAG00000039183/ENSSSAG00000040521/ENSSSAG00000040944/ENSSSAG00000044690/ENSSSAG00000044782/ENSSSAG00000049393/ENSSSAG00000051668/ENSSSAG00000059593/ENSSSAG00000066240/ENSSSAG00000067890/ENSSSAG00000067903/ENSSSAG00000068175/…	29			GO:0120039	plasma membrane bounded cell projection morphogenesis	48/4475	129/17401	0.00254752232782527	0.0227362686367758	0.0187712171523967	ENSSSAG00000003368/ENSSSAG00000006417/ENSSSAG00000006475/ENSSSAG00000009826/ENSSSAG00000010177/ENSSSAG00000016044/ENSSSAG00000041794/ENSSSAG00000042656/ENSSSAG00000044444/ENSSSAG00000044870/ENSSSAG00000045084/ENSSSAG00000047582/ENSSSAG00000052986/ENSSSAG00000055759/ENSSSAG00000058717/ENSSSAG00000060866/ENSSSAG00000060876/ENSSSAG00000063595/ENSSSAG00000066784/ENSSSAG00000067399/ENSSSAG00000068056/…	48
	GO:0033865	nucleoside bisphosphate metabolic process	27/6458	46/17392	0.00237379309748648	0.021107876122536	0.0172497524727636	ENSSSAG00000000891/ENSSSAG00000002610/ENSSSAG00000009617/ENSSSAG00000013940/ENSSSAG00000041201/ENSSSAG00000041375/ENSSSAG00000043995/ENSSSAG00000045783/ENSSSAG00000049070/ENSSSAG00000049679/ENSSSAG00000050699/ENSSSAG00000054291/ENSSSAG00000060326/ENSSSAG00000061136/ENSSSAG00000062996/ENSSSAG00000063210/ENSSSAG00000064004/ENSSSAG00000066463/ENSSSAG00000066956/ENSSSAG00000067916/ENSSSAG00000070353/…	27			GO:0072350	tricarboxylic acid metabolic process	9/6147	11/17394	0.00219740407251979	0.0197513791346032	0.0162844524430535	ENSSSAG00000002610/ENSSSAG00000041201/ENSSSAG00000048877/ENSSSAG00000052723/ENSSSAG00000053426/ENSSSAG00000056533/ENSSSAG00000066463/ENSSSAG00000077290/ENSSSAG00000083888	9			GO:0033865	nucleoside bisphosphate metabolic process	21/4475	46/17401	0.00267806386324264	0.0234939238911741	0.0193967424544667	ENSSSAG00000000891/ENSSSAG00000002610/ENSSSAG00000009617/ENSSSAG00000013940/ENSSSAG00000041201/ENSSSAG00000041375/ENSSSAG00000045783/ENSSSAG00000049070/ENSSSAG00000049679/ENSSSAG00000050699/ENSSSAG00000054291/ENSSSAG00000061136/ENSSSAG00000063210/ENSSSAG00000064004/ENSSSAG00000066463/ENSSSAG00000067916/ENSSSAG00000079420/ENSSSAG00000080177/ENSSSAG00000090373/ENSSSAG00000097630/ENSSSAG00000113557	21
	GO:0033875	ribonucleoside bisphosphate metabolic process	27/6458	46/17392	0.00237379309748648	0.021107876122536	0.0172497524727636	ENSSSAG00000000891/ENSSSAG00000002610/ENSSSAG00000009617/ENSSSAG00000013940/ENSSSAG00000041201/ENSSSAG00000041375/ENSSSAG00000043995/ENSSSAG00000045783/ENSSSAG00000049070/ENSSSAG00000049679/ENSSSAG00000050699/ENSSSAG00000054291/ENSSSAG00000060326/ENSSSAG00000061136/ENSSSAG00000062996/ENSSSAG00000063210/ENSSSAG00000064004/ENSSSAG00000066463/ENSSSAG00000066956/ENSSSAG00000067916/ENSSSAG00000070353/…	27			GO:0002682	regulation of immune system process	45/6147	89/17394	0.00222734613339978	0.019793007685439	0.0163187740036766	ENSSSAG00000000894/ENSSSAG00000001017/ENSSSAG00000001367/ENSSSAG00000003825/ENSSSAG00000005801/ENSSSAG00000007725/ENSSSAG00000009059/ENSSSAG00000009423/ENSSSAG00000010398/ENSSSAG00000036475/ENSSSAG00000040346/ENSSSAG00000040910/ENSSSAG00000041306/ENSSSAG00000042328/ENSSSAG00000043444/ENSSSAG00000045467/ENSSSAG00000046647/ENSSSAG00000047344/ENSSSAG00000049802/ENSSSAG00000051700/ENSSSAG00000053846/…	45			GO:0033875	ribonucleoside bisphosphate metabolic process	21/4475	46/17401	0.00267806386324264	0.0234939238911741	0.0193967424544667	ENSSSAG00000000891/ENSSSAG00000002610/ENSSSAG00000009617/ENSSSAG00000013940/ENSSSAG00000041201/ENSSSAG00000041375/ENSSSAG00000045783/ENSSSAG00000049070/ENSSSAG00000049679/ENSSSAG00000050699/ENSSSAG00000054291/ENSSSAG00000061136/ENSSSAG00000063210/ENSSSAG00000064004/ENSSSAG00000066463/ENSSSAG00000067916/ENSSSAG00000079420/ENSSSAG00000080177/ENSSSAG00000090373/ENSSSAG00000097630/ENSSSAG00000113557	21
	GO:0034032	purine nucleoside bisphosphate metabolic process	27/6458	46/17392	0.00237379309748648	0.021107876122536	0.0172497524727636	ENSSSAG00000000891/ENSSSAG00000002610/ENSSSAG00000009617/ENSSSAG00000013940/ENSSSAG00000041201/ENSSSAG00000041375/ENSSSAG00000043995/ENSSSAG00000045783/ENSSSAG00000049070/ENSSSAG00000049679/ENSSSAG00000050699/ENSSSAG00000054291/ENSSSAG00000060326/ENSSSAG00000061136/ENSSSAG00000062996/ENSSSAG00000063210/ENSSSAG00000064004/ENSSSAG00000066463/ENSSSAG00000066956/ENSSSAG00000067916/ENSSSAG00000070353/…	27			GO:0006066	alcohol metabolic process	45/6147	89/17394	0.00222734613339978	0.019793007685439	0.0163187740036766	ENSSSAG00000002658/ENSSSAG00000003915/ENSSSAG00000006603/ENSSSAG00000007758/ENSSSAG00000010578/ENSSSAG00000038686/ENSSSAG00000039498/ENSSSAG00000040165/ENSSSAG00000040576/ENSSSAG00000043589/ENSSSAG00000044275/ENSSSAG00000045816/ENSSSAG00000045972/ENSSSAG00000046730/ENSSSAG00000047417/ENSSSAG00000048001/ENSSSAG00000048877/ENSSSAG00000051395/ENSSSAG00000052749/ENSSSAG00000052975/ENSSSAG00000053426/…	45			GO:0034032	purine nucleoside bisphosphate metabolic process	21/4475	46/17401	0.00267806386324264	0.0234939238911741	0.0193967424544667	ENSSSAG00000000891/ENSSSAG00000002610/ENSSSAG00000009617/ENSSSAG00000013940/ENSSSAG00000041201/ENSSSAG00000041375/ENSSSAG00000045783/ENSSSAG00000049070/ENSSSAG00000049679/ENSSSAG00000050699/ENSSSAG00000054291/ENSSSAG00000061136/ENSSSAG00000063210/ENSSSAG00000064004/ENSSSAG00000066463/ENSSSAG00000067916/ENSSSAG00000079420/ENSSSAG00000080177/ENSSSAG00000090373/ENSSSAG00000097630/ENSSSAG00000113557	21
	GO:0007266	Rho protein signal transduction	26/6458	44/17392	0.00249348469656841	0.0220469127125964	0.0180171507959002	ENSSSAG00000000928/ENSSSAG00000002334/ENSSSAG00000015127/ENSSSAG00000042369/ENSSSAG00000046454/ENSSSAG00000053891/ENSSSAG00000054235/ENSSSAG00000054331/ENSSSAG00000064198/ENSSSAG00000064960/ENSSSAG00000067062/ENSSSAG00000068343/ENSSSAG00000069028/ENSSSAG00000069274/ENSSSAG00000071503/ENSSSAG00000075199/ENSSSAG00000078251/ENSSSAG00000081817/ENSSSAG00000083300/ENSSSAG00000092317/ENSSSAG00000102068/…	26			GO:1990542	mitochondrial transmembrane transport	26/6147	46/17394	0.00264749603373449	0.0233936937670098	0.0192874376528382	ENSSSAG00000005989/ENSSSAG00000006130/ENSSSAG00000015933/ENSSSAG00000039228/ENSSSAG00000043996/ENSSSAG00000054246/ENSSSAG00000055931/ENSSSAG00000056414/ENSSSAG00000057134/ENSSSAG00000067028/ENSSSAG00000067802/ENSSSAG00000068458/ENSSSAG00000070203/ENSSSAG00000071887/ENSSSAG00000073759/ENSSSAG00000074079/ENSSSAG00000077766/ENSSSAG00000081694/ENSSSAG00000087813/ENSSSAG00000089242/ENSSSAG00000092553/…	26			GO:0030099	myeloid cell differentiation	16/4475	32/17401	0.00271907757732254	0.0237189592055706	0.0195825331319512	ENSSSAG00000002881/ENSSSAG00000007961/ENSSSAG00000009390/ENSSSAG00000015673/ENSSSAG00000041337/ENSSSAG00000046213/ENSSSAG00000048288/ENSSSAG00000063210/ENSSSAG00000072382/ENSSSAG00000079517/ENSSSAG00000081340/ENSSSAG00000082095/ENSSSAG00000086021/ENSSSAG00000096211/ENSSSAG00000105668/ENSSSAG00000121091	16
	GO:0065003	protein-containing complex assembly	216/6458	500/17392	0.0027168102740945	0.0238865622413365	0.019520546913216	ENSSSAG00000000161/ENSSSAG00000000693/ENSSSAG00000000819/ENSSSAG00000000860/ENSSSAG00000002268/ENSSSAG00000002372/ENSSSAG00000002558/ENSSSAG00000003488/ENSSSAG00000004635/ENSSSAG00000005304/ENSSSAG00000005801/ENSSSAG00000005879/ENSSSAG00000005897/ENSSSAG00000006572/ENSSSAG00000007036/ENSSSAG00000007047/ENSSSAG00000007249/ENSSSAG00000007347/ENSSSAG00000007677/ENSSSAG00000007843/ENSSSAG00000007849/…	216			GO:0000271	polysaccharide biosynthetic process	10/6147	13/17394	0.00272348831383086	0.0234040424331399	0.019295969834834	ENSSSAG00000005073/ENSSSAG00000008141/ENSSSAG00000042664/ENSSSAG00000045102/ENSSSAG00000054338/ENSSSAG00000066364/ENSSSAG00000067874/ENSSSAG00000071087/ENSSSAG00000090540/ENSSSAG00000100511	10			GO:0009190	cyclic nucleotide biosynthetic process	23/4475	52/17401	0.00284658501870735	0.0245537836250511	0.0202717698186098	ENSSSAG00000001783/ENSSSAG00000004802/ENSSSAG00000005859/ENSSSAG00000007317/ENSSSAG00000010309/ENSSSAG00000024733/ENSSSAG00000038683/ENSSSAG00000039183/ENSSSAG00000040521/ENSSSAG00000040944/ENSSSAG00000044782/ENSSSAG00000047353/ENSSSAG00000049393/ENSSSAG00000051668/ENSSSAG00000059593/ENSSSAG00000066240/ENSSSAG00000067903/ENSSSAG00000068175/ENSSSAG00000070837/ENSSSAG00000080202/ENSSSAG00000109844/…	23
	GO:0051693	actin filament capping	21/6458	34/17392	0.00303807191776844	0.0265619136944559	0.0217068943257198	ENSSSAG00000002372/ENSSSAG00000009103/ENSSSAG00000033358/ENSSSAG00000042832/ENSSSAG00000045617/ENSSSAG00000056139/ENSSSAG00000060985/ENSSSAG00000062505/ENSSSAG00000064672/ENSSSAG00000069988/ENSSSAG00000070390/ENSSSAG00000070500/ENSSSAG00000070850/ENSSSAG00000073718/ENSSSAG00000074463/ENSSSAG00000075019/ENSSSAG00000088019/ENSSSAG00000095446/ENSSSAG00000095825/ENSSSAG00000097483/ENSSSAG00000111915	21			GO:0005978	glycogen biosynthetic process	10/6147	13/17394	0.00272348831383086	0.0234040424331399	0.019295969834834	ENSSSAG00000005073/ENSSSAG00000008141/ENSSSAG00000042664/ENSSSAG00000045102/ENSSSAG00000054338/ENSSSAG00000066364/ENSSSAG00000067874/ENSSSAG00000071087/ENSSSAG00000090540/ENSSSAG00000100511	10			GO:0072507	divalent inorganic cation homeostasis	23/4475	52/17401	0.00284658501870735	0.0245537836250511	0.0202717698186098	ENSSSAG00000000557/ENSSSAG00000001038/ENSSSAG00000002120/ENSSSAG00000003066/ENSSSAG00000003110/ENSSSAG00000005843/ENSSSAG00000005989/ENSSSAG00000006130/ENSSSAG00000008311/ENSSSAG00000033629/ENSSSAG00000035592/ENSSSAG00000045472/ENSSSAG00000053578/ENSSSAG00000055013/ENSSSAG00000061123/ENSSSAG00000065561/ENSSSAG00000075572/ENSSSAG00000076238/ENSSSAG00000094559/ENSSSAG00000100171/ENSSSAG00000106882/…	23
	GO:0000902	cell morphogenesis	78/6458	163/17392	0.00316860206310122	0.0271011979245585	0.0221476075186404	ENSSSAG00000003368/ENSSSAG00000004911/ENSSSAG00000005436/ENSSSAG00000005715/ENSSSAG00000006300/ENSSSAG00000006417/ENSSSAG00000006475/ENSSSAG00000007211/ENSSSAG00000009826/ENSSSAG00000010177/ENSSSAG00000010698/ENSSSAG00000016044/ENSSSAG00000041794/ENSSSAG00000042041/ENSSSAG00000042656/ENSSSAG00000043762/ENSSSAG00000044444/ENSSSAG00000044870/ENSSSAG00000045084/ENSSSAG00000046647/ENSSSAG00000047582/…	78			GO:0009250	glucan biosynthetic process	10/6147	13/17394	0.00272348831383086	0.0234040424331399	0.019295969834834	ENSSSAG00000005073/ENSSSAG00000008141/ENSSSAG00000042664/ENSSSAG00000045102/ENSSSAG00000054338/ENSSSAG00000066364/ENSSSAG00000067874/ENSSSAG00000071087/ENSSSAG00000090540/ENSSSAG00000100511	10			GO:0032990	cell part morphogenesis	48/4475	130/17401	0.00304715690816645	0.0261378348122722	0.0215795731917519	ENSSSAG00000003368/ENSSSAG00000006417/ENSSSAG00000006475/ENSSSAG00000009826/ENSSSAG00000010177/ENSSSAG00000016044/ENSSSAG00000041794/ENSSSAG00000042656/ENSSSAG00000044444/ENSSSAG00000044870/ENSSSAG00000045084/ENSSSAG00000047582/ENSSSAG00000052986/ENSSSAG00000055759/ENSSSAG00000058717/ENSSSAG00000060866/ENSSSAG00000060876/ENSSSAG00000063595/ENSSSAG00000066784/ENSSSAG00000067399/ENSSSAG00000068056/…	48
	GO:0006626	protein targeting to mitochondrion	17/6458	26/17392	0.00320365598469222	0.0271011979245585	0.0221476075186404	ENSSSAG00000003899/ENSSSAG00000007720/ENSSSAG00000043996/ENSSSAG00000048705/ENSSSAG00000052480/ENSSSAG00000057134/ENSSSAG00000064676/ENSSSAG00000067028/ENSSSAG00000068162/ENSSSAG00000073759/ENSSSAG00000074079/ENSSSAG00000077766/ENSSSAG00000081694/ENSSSAG00000087813/ENSSSAG00000089242/ENSSSAG00000092553/ENSSSAG00000116562	17			GO:0033692	cellular polysaccharide biosynthetic process	10/6147	13/17394	0.00272348831383086	0.0234040424331399	0.019295969834834	ENSSSAG00000005073/ENSSSAG00000008141/ENSSSAG00000042664/ENSSSAG00000045102/ENSSSAG00000054338/ENSSSAG00000066364/ENSSSAG00000067874/ENSSSAG00000071087/ENSSSAG00000090540/ENSSSAG00000100511	10			GO:0030834	regulation of actin filament depolymerization	18/4475	38/17401	0.00322736997495069	0.0272892910154531	0.0225302232204211	ENSSSAG00000002372/ENSSSAG00000009103/ENSSSAG00000042832/ENSSSAG00000045617/ENSSSAG00000056139/ENSSSAG00000060985/ENSSSAG00000062505/ENSSSAG00000064672/ENSSSAG00000070390/ENSSSAG00000070500/ENSSSAG00000070850/ENSSSAG00000073718/ENSSSAG00000074463/ENSSSAG00000075019/ENSSSAG00000088019/ENSSSAG00000095825/ENSSSAG00000097483/ENSSSAG00000111915	18
	GO:0070585	protein localization to mitochondrion	17/6458	26/17392	0.00320365598469222	0.0271011979245585	0.0221476075186404	ENSSSAG00000003899/ENSSSAG00000007720/ENSSSAG00000043996/ENSSSAG00000048705/ENSSSAG00000052480/ENSSSAG00000057134/ENSSSAG00000064676/ENSSSAG00000067028/ENSSSAG00000068162/ENSSSAG00000073759/ENSSSAG00000074079/ENSSSAG00000077766/ENSSSAG00000081694/ENSSSAG00000087813/ENSSSAG00000089242/ENSSSAG00000092553/ENSSSAG00000116562	17			GO:0062197	cellular response to chemical stress	10/6147	13/17394	0.00272348831383086	0.0234040424331399	0.019295969834834	ENSSSAG00000006129/ENSSSAG00000007251/ENSSSAG00000010103/ENSSSAG00000046083/ENSSSAG00000053578/ENSSSAG00000064591/ENSSSAG00000072873/ENSSSAG00000074606/ENSSSAG00000095440/ENSSSAG00000114824	10			GO:0030835	negative regulation of actin filament depolymerization	18/4475	38/17401	0.00322736997495069	0.0272892910154531	0.0225302232204211	ENSSSAG00000002372/ENSSSAG00000009103/ENSSSAG00000042832/ENSSSAG00000045617/ENSSSAG00000056139/ENSSSAG00000060985/ENSSSAG00000062505/ENSSSAG00000064672/ENSSSAG00000070390/ENSSSAG00000070500/ENSSSAG00000070850/ENSSSAG00000073718/ENSSSAG00000074463/ENSSSAG00000075019/ENSSSAG00000088019/ENSSSAG00000095825/ENSSSAG00000097483/ENSSSAG00000111915	18
	GO:0072655	establishment of protein localization to mitochondrion	17/6458	26/17392	0.00320365598469222	0.0271011979245585	0.0221476075186404	ENSSSAG00000003899/ENSSSAG00000007720/ENSSSAG00000043996/ENSSSAG00000048705/ENSSSAG00000052480/ENSSSAG00000057134/ENSSSAG00000064676/ENSSSAG00000067028/ENSSSAG00000068162/ENSSSAG00000073759/ENSSSAG00000074079/ENSSSAG00000077766/ENSSSAG00000081694/ENSSSAG00000087813/ENSSSAG00000089242/ENSSSAG00000092553/ENSSSAG00000116562	17			GO:0051261	protein depolymerization	29/6147	53/17394	0.00298582885744612	0.0254644438565382	0.0209947124271499	ENSSSAG00000002372/ENSSSAG00000009103/ENSSSAG00000016215/ENSSSAG00000033358/ENSSSAG00000041271/ENSSSAG00000042832/ENSSSAG00000045617/ENSSSAG00000056139/ENSSSAG00000060985/ENSSSAG00000062505/ENSSSAG00000064672/ENSSSAG00000068722/ENSSSAG00000068872/ENSSSAG00000070390/ENSSSAG00000070500/ENSSSAG00000070662/ENSSSAG00000070850/ENSSSAG00000070963/ENSSSAG00000073532/ENSSSAG00000073718/ENSSSAG00000074463/…	29			GO:0006694	steroid biosynthetic process	14/4475	27/17401	0.00323441726413725	0.0272892910154531	0.0225302232204211	ENSSSAG00000042762/ENSSSAG00000044731/ENSSSAG00000046730/ENSSSAG00000060663/ENSSSAG00000063210/ENSSSAG00000067307/ENSSSAG00000068439/ENSSSAG00000068549/ENSSSAG00000086305/ENSSSAG00000090510/ENSSSAG00000094161/ENSSSAG00000095239/ENSSSAG00000106450/ENSSSAG00000115601	14
	GO:1903825	organic acid transmembrane transport	17/6458	26/17392	0.00320365598469222	0.0271011979245585	0.0221476075186404	ENSSSAG00000001194/ENSSSAG00000009135/ENSSSAG00000015933/ENSSSAG00000038900/ENSSSAG00000056414/ENSSSAG00000057454/ENSSSAG00000060516/ENSSSAG00000067802/ENSSSAG00000068458/ENSSSAG00000088593/ENSSSAG00000091551/ENSSSAG00000093201/ENSSSAG00000095768/ENSSSAG00000103268/ENSSSAG00000106435/ENSSSAG00000113344/ENSSSAG00000115338	17			GO:0016311	dephosphorylation	127/6147	294/17394	0.00299581692429861	0.0254644438565382	0.0209947124271499	ENSSSAG00000000258/ENSSSAG00000001080/ENSSSAG00000001786/ENSSSAG00000002682/ENSSSAG00000003109/ENSSSAG00000004251/ENSSSAG00000004427/ENSSSAG00000004861/ENSSSAG00000005055/ENSSSAG00000006753/ENSSSAG00000007089/ENSSSAG00000007546/ENSSSAG00000007687/ENSSSAG00000008227/ENSSSAG00000008552/ENSSSAG00000009313/ENSSSAG00000009463/ENSSSAG00000015646/ENSSSAG00000027885/ENSSSAG00000036218/ENSSSAG00000039390/…	127			GO:0051046	regulation of secretion	19/4475	41/17401	0.00341718372963074	0.0285196306948641	0.0235459999805566	ENSSSAG00000002736/ENSSSAG00000003181/ENSSSAG00000009084/ENSSSAG00000009192/ENSSSAG00000009445/ENSSSAG00000043408/ENSSSAG00000045457/ENSSSAG00000049798/ENSSSAG00000051492/ENSSSAG00000052786/ENSSSAG00000062833/ENSSSAG00000079761/ENSSSAG00000081477/ENSSSAG00000083937/ENSSSAG00000085570/ENSSSAG00000087971/ENSSSAG00000095704/ENSSSAG00000106772/ENSSSAG00000108161	19
	GO:1905039	carboxylic acid transmembrane transport	17/6458	26/17392	0.00320365598469222	0.0271011979245585	0.0221476075186404	ENSSSAG00000001194/ENSSSAG00000009135/ENSSSAG00000015933/ENSSSAG00000038900/ENSSSAG00000056414/ENSSSAG00000057454/ENSSSAG00000060516/ENSSSAG00000067802/ENSSSAG00000068458/ENSSSAG00000088593/ENSSSAG00000091551/ENSSSAG00000093201/ENSSSAG00000095768/ENSSSAG00000103268/ENSSSAG00000106435/ENSSSAG00000113344/ENSSSAG00000115338	17			GO:0001523	retinoid metabolic process	11/6147	15/17394	0.0030808381282538	0.0254943430295711	0.0210193634481253	ENSSSAG00000009605/ENSSSAG00000040576/ENSSSAG00000043589/ENSSSAG00000045612/ENSSSAG00000046730/ENSSSAG00000069479/ENSSSAG00000074041/ENSSSAG00000074105/ENSSSAG00000077027/ENSSSAG00000084760/ENSSSAG00000088298	11			GO:1903530	regulation of secretion by cell	19/4475	41/17401	0.00341718372963074	0.0285196306948641	0.0235459999805566	ENSSSAG00000002736/ENSSSAG00000003181/ENSSSAG00000009084/ENSSSAG00000009192/ENSSSAG00000009445/ENSSSAG00000043408/ENSSSAG00000045457/ENSSSAG00000049798/ENSSSAG00000051492/ENSSSAG00000052786/ENSSSAG00000062833/ENSSSAG00000079761/ENSSSAG00000081477/ENSSSAG00000083937/ENSSSAG00000085570/ENSSSAG00000087971/ENSSSAG00000095704/ENSSSAG00000106772/ENSSSAG00000108161	19
	GO:0072350	tricarboxylic acid metabolic process	9/6458	11/17392	0.00327153575801144	0.0275266315123006	0.0224952798301296	ENSSSAG00000002610/ENSSSAG00000041201/ENSSSAG00000048877/ENSSSAG00000052723/ENSSSAG00000053426/ENSSSAG00000056533/ENSSSAG00000066463/ENSSSAG00000077290/ENSSSAG00000083888	9			GO:0002250	adaptive immune response	11/6147	15/17394	0.0030808381282538	0.0254943430295711	0.0210193634481253	ENSSSAG00000001367/ENSSSAG00000003825/ENSSSAG00000007725/ENSSSAG00000010398/ENSSSAG00000042383/ENSSSAG00000047344/ENSSSAG00000064602/ENSSSAG00000084922/ENSSSAG00000108256/ENSSSAG00000119803/ENSSSAG00000121637	11			GO:0006886	intracellular protein transport	118/4475	368/17401	0.00344845461501296	0.0286258813203226	0.0236337212155104	ENSSSAG00000000250/ENSSSAG00000000326/ENSSSAG00000000883/ENSSSAG00000000892/ENSSSAG00000001222/ENSSSAG00000002736/ENSSSAG00000002760/ENSSSAG00000003077/ENSSSAG00000003899/ENSSSAG00000004107/ENSSSAG00000004412/ENSSSAG00000004585/ENSSSAG00000004635/ENSSSAG00000005972/ENSSSAG00000006530/ENSSSAG00000007514/ENSSSAG00000007720/ENSSSAG00000008072/ENSSSAG00000009192/ENSSSAG00000009462/ENSSSAG00000015763/…	118
	GO:0032989	cellular component morphogenesis	69/6458	142/17392	0.003321108330326	0.0277943023366855	0.0227140254508645	ENSSSAG00000000059/ENSSSAG00000003368/ENSSSAG00000004911/ENSSSAG00000005715/ENSSSAG00000006300/ENSSSAG00000006417/ENSSSAG00000006475/ENSSSAG00000007211/ENSSSAG00000007967/ENSSSAG00000009826/ENSSSAG00000010177/ENSSSAG00000010698/ENSSSAG00000016044/ENSSSAG00000041794/ENSSSAG00000042041/ENSSSAG00000042656/ENSSSAG00000043762/ENSSSAG00000044444/ENSSSAG00000044870/ENSSSAG00000045084/ENSSSAG00000047582/…	69			GO:0006085	acetyl-CoA biosynthetic process	11/6147	15/17394	0.0030808381282538	0.0254943430295711	0.0210193634481253	ENSSSAG00000000891/ENSSSAG00000002610/ENSSSAG00000041201/ENSSSAG00000050699/ENSSSAG00000061136/ENSSSAG00000066463/ENSSSAG00000066956/ENSSSAG00000067916/ENSSSAG00000070353/ENSSSAG00000080177/ENSSSAG00000097630	11			GO:0007205	protein kinase C-activating G protein-coupled receptor signaling pathway	12/4475	22/17401	0.00368416476659435	0.0304189860942336	0.0251141206436575	ENSSSAG00000008778/ENSSSAG00000015434/ENSSSAG00000041397/ENSSSAG00000045405/ENSSSAG00000057091/ENSSSAG00000064260/ENSSSAG00000067500/ENSSSAG00000070698/ENSSSAG00000072954/ENSSSAG00000078388/ENSSSAG00000079005/ENSSSAG00000092606	12
	GO:0051128	regulation of cellular component organization	137/6458	307/17392	0.00394540292924032	0.0328433807673463	0.0268402270942161	ENSSSAG00000000860/ENSSSAG00000000905/ENSSSAG00000001903/ENSSSAG00000002372/ENSSSAG00000002558/ENSSSAG00000002960/ENSSSAG00000003368/ENSSSAG00000004654/ENSSSAG00000005218/ENSSSAG00000005304/ENSSSAG00000006572/ENSSSAG00000007677/ENSSSAG00000007843/ENSSSAG00000007849/ENSSSAG00000008231/ENSSSAG00000009103/ENSSSAG00000009820/ENSSSAG00000009826/ENSSSAG00000010145/ENSSSAG00000010698/ENSSSAG00000015374/…	137			GO:0010960	magnesium ion homeostasis	11/6147	15/17394	0.0030808381282538	0.0254943430295711	0.0210193634481253	ENSSSAG00000000557/ENSSSAG00000001038/ENSSSAG00000001468/ENSSSAG00000001902/ENSSSAG00000008311/ENSSSAG00000035592/ENSSSAG00000045472/ENSSSAG00000061036/ENSSSAG00000061123/ENSSSAG00000075572/ENSSSAG00000106882	11			GO:0030837	negative regulation of actin filament polymerization	22/4475	50/17401	0.00376665883109551	0.0307710118265157	0.0254047554689873	ENSSSAG00000002372/ENSSSAG00000009103/ENSSSAG00000042832/ENSSSAG00000045617/ENSSSAG00000056139/ENSSSAG00000060985/ENSSSAG00000062334/ENSSSAG00000062505/ENSSSAG00000063286/ENSSSAG00000063743/ENSSSAG00000064672/ENSSSAG00000070390/ENSSSAG00000070500/ENSSSAG00000070850/ENSSSAG00000073718/ENSSSAG00000074463/ENSSSAG00000075019/ENSSSAG00000079738/ENSSSAG00000088019/ENSSSAG00000095825/ENSSSAG00000097483/…	22
	GO:0008610	lipid biosynthetic process	119/6458	263/17392	0.00398598736436241	0.0328632243240299	0.0268564436211174	ENSSSAG00000000721/ENSSSAG00000001068/ENSSSAG00000001810/ENSSSAG00000001887/ENSSSAG00000003583/ENSSSAG00000004491/ENSSSAG00000005275/ENSSSAG00000005943/ENSSSAG00000006209/ENSSSAG00000006380/ENSSSAG00000006397/ENSSSAG00000006824/ENSSSAG00000007146/ENSSSAG00000007833/ENSSSAG00000008020/ENSSSAG00000008535/ENSSSAG00000008776/ENSSSAG00000009313/ENSSSAG00000010146/ENSSSAG00000013940/ENSSSAG00000015779/…	119			GO:0016101	diterpenoid metabolic process	11/6147	15/17394	0.0030808381282538	0.0254943430295711	0.0210193634481253	ENSSSAG00000009605/ENSSSAG00000040576/ENSSSAG00000043589/ENSSSAG00000045612/ENSSSAG00000046730/ENSSSAG00000069479/ENSSSAG00000074041/ENSSSAG00000074105/ENSSSAG00000077027/ENSSSAG00000084760/ENSSSAG00000088298	11			GO:0032272	negative regulation of protein polymerization	22/4475	50/17401	0.00376665883109551	0.0307710118265157	0.0254047554689873	ENSSSAG00000002372/ENSSSAG00000009103/ENSSSAG00000042832/ENSSSAG00000045617/ENSSSAG00000056139/ENSSSAG00000060985/ENSSSAG00000062334/ENSSSAG00000062505/ENSSSAG00000063286/ENSSSAG00000063743/ENSSSAG00000064672/ENSSSAG00000070390/ENSSSAG00000070500/ENSSSAG00000070850/ENSSSAG00000073718/ENSSSAG00000074463/ENSSSAG00000075019/ENSSSAG00000079738/ENSSSAG00000088019/ENSSSAG00000095825/ENSSSAG00000097483/…	22
	GO:0010951	negative regulation of endopeptidase activity	25/6458	43/17392	0.00405908242817516	0.0328632243240299	0.0268564436211174	ENSSSAG00000007035/ENSSSAG00000039136/ENSSSAG00000040050/ENSSSAG00000040346/ENSSSAG00000040997/ENSSSAG00000041592/ENSSSAG00000046194/ENSSSAG00000046914/ENSSSAG00000046962/ENSSSAG00000047945/ENSSSAG00000049802/ENSSSAG00000052440/ENSSSAG00000053894/ENSSSAG00000062171/ENSSSAG00000066196/ENSSSAG00000069896/ENSSSAG00000070536/ENSSSAG00000072606/ENSSSAG00000075244/ENSSSAG00000081525/ENSSSAG00000085941/…	25			GO:0005976	polysaccharide metabolic process	16/6147	25/17394	0.00326809489508686	0.026346909360391	0.0217222802305014	ENSSSAG00000002459/ENSSSAG00000005073/ENSSSAG00000008141/ENSSSAG00000042664/ENSSSAG00000045102/ENSSSAG00000052315/ENSSSAG00000052471/ENSSSAG00000054338/ENSSSAG00000065457/ENSSSAG00000066364/ENSSSAG00000067036/ENSSSAG00000067874/ENSSSAG00000071087/ENSSSAG00000080379/ENSSSAG00000090540/ENSSSAG00000100511	16			GO:0044282	small molecule catabolic process	37/4475	96/17401	0.00381281069772293	0.03098410377518	0.0255806856229499	ENSSSAG00000001106/ENSSSAG00000001779/ENSSSAG00000002881/ENSSSAG00000004348/ENSSSAG00000004922/ENSSSAG00000008768/ENSSSAG00000009414/ENSSSAG00000009605/ENSSSAG00000039498/ENSSSAG00000040165/ENSSSAG00000041811/ENSSSAG00000041939/ENSSSAG00000045612/ENSSSAG00000045816/ENSSSAG00000049923/ENSSSAG00000052975/ENSSSAG00000055167/ENSSSAG00000057684/ENSSSAG00000059748/ENSSSAG00000062739/ENSSSAG00000068702/…	37
	GO:0019751	polyol metabolic process	25/6458	43/17392	0.00405908242817516	0.0328632243240299	0.0268564436211174	ENSSSAG00000002658/ENSSSAG00000003915/ENSSSAG00000006603/ENSSSAG00000010578/ENSSSAG00000038686/ENSSSAG00000044275/ENSSSAG00000045816/ENSSSAG00000045972/ENSSSAG00000048001/ENSSSAG00000051395/ENSSSAG00000052749/ENSSSAG00000052975/ENSSSAG00000059748/ENSSSAG00000061686/ENSSSAG00000073131/ENSSSAG00000073857/ENSSSAG00000076331/ENSSSAG00000076617/ENSSSAG00000086567/ENSSSAG00000093486/ENSSSAG00000100764/…	25			GO:0005977	glycogen metabolic process	16/6147	25/17394	0.00326809489508686	0.026346909360391	0.0217222802305014	ENSSSAG00000002459/ENSSSAG00000005073/ENSSSAG00000008141/ENSSSAG00000042664/ENSSSAG00000045102/ENSSSAG00000052315/ENSSSAG00000052471/ENSSSAG00000054338/ENSSSAG00000065457/ENSSSAG00000066364/ENSSSAG00000067036/ENSSSAG00000067874/ENSSSAG00000071087/ENSSSAG00000080379/ENSSSAG00000090540/ENSSSAG00000100511	16			GO:0032264	IMP salvage	7/4475	10/17401	0.00416149784576823	0.0336405899155296	0.0277738985462956	ENSSSAG00000016162/ENSSSAG00000039030/ENSSSAG00000039237/ENSSSAG00000066287/ENSSSAG00000072698/ENSSSAG00000074381/ENSSSAG00000076542	7
	GO:0050776	regulation of immune response	36/6458	67/17392	0.00406743371928453	0.0328632243240299	0.0268564436211174	ENSSSAG00000000894/ENSSSAG00000001017/ENSSSAG00000001367/ENSSSAG00000003781/ENSSSAG00000003825/ENSSSAG00000005801/ENSSSAG00000007725/ENSSSAG00000009059/ENSSSAG00000009423/ENSSSAG00000010398/ENSSSAG00000036475/ENSSSAG00000040346/ENSSSAG00000040910/ENSSSAG00000041306/ENSSSAG00000042216/ENSSSAG00000042328/ENSSSAG00000045467/ENSSSAG00000047344/ENSSSAG00000049802/ENSSSAG00000051700/ENSSSAG00000053846/…	36			GO:0006073	cellular glucan metabolic process	16/6147	25/17394	0.00326809489508686	0.026346909360391	0.0217222802305014	ENSSSAG00000002459/ENSSSAG00000005073/ENSSSAG00000008141/ENSSSAG00000042664/ENSSSAG00000045102/ENSSSAG00000052315/ENSSSAG00000052471/ENSSSAG00000054338/ENSSSAG00000065457/ENSSSAG00000066364/ENSSSAG00000067036/ENSSSAG00000067874/ENSSSAG00000071087/ENSSSAG00000080379/ENSSSAG00000090540/ENSSSAG00000100511	16			GO:0030029	actin filament-based process	122/4475	384/17401	0.00420066043734654	0.0337803110169951	0.0278892532326023	ENSSSAG00000000059/ENSSSAG00000000385/ENSSSAG00000000860/ENSSSAG00000000905/ENSSSAG00000001903/ENSSSAG00000002358/ENSSSAG00000002372/ENSSSAG00000002960/ENSSSAG00000005175/ENSSSAG00000005879/ENSSSAG00000006572/ENSSSAG00000006706/ENSSSAG00000007490/ENSSSAG00000007498/ENSSSAG00000007849/ENSSSAG00000007931/ENSSSAG00000008261/ENSSSAG00000009103/ENSSSAG00000009826/ENSSSAG00000010145/ENSSSAG00000014835/…	122
	GO:0000271	polysaccharide biosynthetic process	10/6458	13/17392	0.00415777534578781	0.0328632243240299	0.0268564436211174	ENSSSAG00000005073/ENSSSAG00000008141/ENSSSAG00000042664/ENSSSAG00000045102/ENSSSAG00000054338/ENSSSAG00000066364/ENSSSAG00000067874/ENSSSAG00000071087/ENSSSAG00000090540/ENSSSAG00000100511	10			GO:0044042	glucan metabolic process	16/6147	25/17394	0.00326809489508686	0.026346909360391	0.0217222802305014	ENSSSAG00000002459/ENSSSAG00000005073/ENSSSAG00000008141/ENSSSAG00000042664/ENSSSAG00000045102/ENSSSAG00000052315/ENSSSAG00000052471/ENSSSAG00000054338/ENSSSAG00000065457/ENSSSAG00000066364/ENSSSAG00000067036/ENSSSAG00000067874/ENSSSAG00000071087/ENSSSAG00000080379/ENSSSAG00000090540/ENSSSAG00000100511	16			GO:0098661	inorganic anion transmembrane transport	20/4475	45/17401	0.00489125031371956	0.0391300025097565	0.0323059947091049	ENSSSAG00000009084/ENSSSAG00000010093/ENSSSAG00000035678/ENSSSAG00000038956/ENSSSAG00000043408/ENSSSAG00000045928/ENSSSAG00000047988/ENSSSAG00000068997/ENSSSAG00000069350/ENSSSAG00000070203/ENSSSAG00000070643/ENSSSAG00000071223/ENSSSAG00000073807/ENSSSAG00000075824/ENSSSAG00000077383/ENSSSAG00000079035/ENSSSAG00000079495/ENSSSAG00000079761/ENSSSAG00000110108/ENSSSAG00000115191	20
	GO:0002573	myeloid leukocyte differentiation	10/6458	13/17392	0.00415777534578781	0.0328632243240299	0.0268564436211174	ENSSSAG00000002881/ENSSSAG00000009390/ENSSSAG00000015673/ENSSSAG00000046213/ENSSSAG00000056524/ENSSSAG00000079517/ENSSSAG00000081340/ENSSSAG00000086021/ENSSSAG00000096211/ENSSSAG00000121091	10			GO:0044264	cellular polysaccharide metabolic process	16/6147	25/17394	0.00326809489508686	0.026346909360391	0.0217222802305014	ENSSSAG00000002459/ENSSSAG00000005073/ENSSSAG00000008141/ENSSSAG00000042664/ENSSSAG00000045102/ENSSSAG00000052315/ENSSSAG00000052471/ENSSSAG00000054338/ENSSSAG00000065457/ENSSSAG00000066364/ENSSSAG00000067036/ENSSSAG00000067874/ENSSSAG00000071087/ENSSSAG00000080379/ENSSSAG00000090540/ENSSSAG00000100511	16			GO:0006979	response to oxidative stress	21/4475	48/17401	0.00498381967895693	0.0396650390943789	0.0327477245318331	ENSSSAG00000006129/ENSSSAG00000007251/ENSSSAG00000010103/ENSSSAG00000045165/ENSSSAG00000046083/ENSSSAG00000046969/ENSSSAG00000053578/ENSSSAG00000055805/ENSSSAG00000056436/ENSSSAG00000059829/ENSSSAG00000064591/ENSSSAG00000065955/ENSSSAG00000070582/ENSSSAG00000071756/ENSSSAG00000072873/ENSSSAG00000077062/ENSSSAG00000080980/ENSSSAG00000092821/ENSSSAG00000095440/ENSSSAG00000104366/ENSSSAG00000114824	21
	GO:0005978	glycogen biosynthetic process	10/6458	13/17392	0.00415777534578781	0.0328632243240299	0.0268564436211174	ENSSSAG00000005073/ENSSSAG00000008141/ENSSSAG00000042664/ENSSSAG00000045102/ENSSSAG00000054338/ENSSSAG00000066364/ENSSSAG00000067874/ENSSSAG00000071087/ENSSSAG00000090540/ENSSSAG00000100511	10			GO:0050776	regulation of immune response	35/6147	67/17394	0.00331915208491075	0.0263672033506915	0.0217390120504759	ENSSSAG00000000894/ENSSSAG00000001017/ENSSSAG00000001367/ENSSSAG00000003825/ENSSSAG00000005801/ENSSSAG00000007725/ENSSSAG00000009059/ENSSSAG00000009423/ENSSSAG00000010398/ENSSSAG00000036475/ENSSSAG00000040346/ENSSSAG00000040910/ENSSSAG00000041306/ENSSSAG00000042328/ENSSSAG00000045467/ENSSSAG00000047344/ENSSSAG00000049802/ENSSSAG00000051700/ENSSSAG00000053846/ENSSSAG00000058121/ENSSSAG00000059317/…	35			GO:0090066	regulation of anatomical structure size	58/4475	166/17401	0.00505687952597274	0.0400077259179391	0.0330306490909628	ENSSSAG00000000693/ENSSSAG00000000860/ENSSSAG00000002372/ENSSSAG00000003350/ENSSSAG00000003368/ENSSSAG00000005418/ENSSSAG00000006572/ENSSSAG00000006682/ENSSSAG00000006702/ENSSSAG00000007021/ENSSSAG00000007849/ENSSSAG00000009103/ENSSSAG00000010145/ENSSSAG00000030191/ENSSSAG00000042832/ENSSSAG00000044127/ENSSSAG00000045457/ENSSSAG00000045617/ENSSSAG00000047344/ENSSSAG00000047533/ENSSSAG00000047988/…	58
	GO:0009250	glucan biosynthetic process	10/6458	13/17392	0.00415777534578781	0.0328632243240299	0.0268564436211174	ENSSSAG00000005073/ENSSSAG00000008141/ENSSSAG00000042664/ENSSSAG00000045102/ENSSSAG00000054338/ENSSSAG00000066364/ENSSSAG00000067874/ENSSSAG00000071087/ENSSSAG00000090540/ENSSSAG00000100511	10			GO:0002252	immune effector process	15/6147	23/17394	0.00336276069604535	0.0263672033506915	0.0217390120504759	ENSSSAG00000001017/ENSSSAG00000001367/ENSSSAG00000003825/ENSSSAG00000007725/ENSSSAG00000010398/ENSSSAG00000040346/ENSSSAG00000041306/ENSSSAG00000047344/ENSSSAG00000049802/ENSSSAG00000059317/ENSSSAG00000063885/ENSSSAG00000070413/ENSSSAG00000084922/ENSSSAG00000119803/ENSSSAG00000121637	15			GO:0006085	acetyl-CoA biosynthetic process	9/4475	15/17401	0.00513052443766317	0.0400077259179391	0.0330306490909628	ENSSSAG00000000891/ENSSSAG00000002610/ENSSSAG00000041201/ENSSSAG00000050699/ENSSSAG00000061136/ENSSSAG00000066463/ENSSSAG00000067916/ENSSSAG00000080177/ENSSSAG00000097630	9
	GO:0033692	cellular polysaccharide biosynthetic process	10/6458	13/17392	0.00415777534578781	0.0328632243240299	0.0268564436211174	ENSSSAG00000005073/ENSSSAG00000008141/ENSSSAG00000042664/ENSSSAG00000045102/ENSSSAG00000054338/ENSSSAG00000066364/ENSSSAG00000067874/ENSSSAG00000071087/ENSSSAG00000090540/ENSSSAG00000100511	10			GO:0019722	calcium-mediated signaling	15/6147	23/17394	0.00336276069604535	0.0263672033506915	0.0217390120504759	ENSSSAG00000001614/ENSSSAG00000002418/ENSSSAG00000039464/ENSSSAG00000040278/ENSSSAG00000042673/ENSSSAG00000045901/ENSSSAG00000056867/ENSSSAG00000063814/ENSSSAG00000079655/ENSSSAG00000087114/ENSSSAG00000094431/ENSSSAG00000098997/ENSSSAG00000100630/ENSSSAG00000108588/ENSSSAG00000116888	15			GO:0006779	porphyrin-containing compound biosynthetic process	9/4475	15/17401	0.00513052443766317	0.0400077259179391	0.0330306490909628	ENSSSAG00000002144/ENSSSAG00000015500/ENSSSAG00000041337/ENSSSAG00000045586/ENSSSAG00000046917/ENSSSAG00000054891/ENSSSAG00000068428/ENSSSAG00000069915/ENSSSAG00000072382	9
	GO:0062197	cellular response to chemical stress	10/6458	13/17392	0.00415777534578781	0.0328632243240299	0.0268564436211174	ENSSSAG00000006129/ENSSSAG00000007251/ENSSSAG00000010103/ENSSSAG00000046083/ENSSSAG00000053578/ENSSSAG00000064591/ENSSSAG00000072873/ENSSSAG00000074606/ENSSSAG00000095440/ENSSSAG00000114824	10			GO:0019932	second-messenger-mediated signaling	15/6147	23/17394	0.00336276069604535	0.0263672033506915	0.0217390120504759	ENSSSAG00000001614/ENSSSAG00000002418/ENSSSAG00000039464/ENSSSAG00000040278/ENSSSAG00000042673/ENSSSAG00000045901/ENSSSAG00000056867/ENSSSAG00000063814/ENSSSAG00000079655/ENSSSAG00000087114/ENSSSAG00000094431/ENSSSAG00000098997/ENSSSAG00000100630/ENSSSAG00000108588/ENSSSAG00000116888	15			GO:0010960	magnesium ion homeostasis	9/4475	15/17401	0.00513052443766317	0.0400077259179391	0.0330306490909628	ENSSSAG00000000557/ENSSSAG00000001038/ENSSSAG00000008311/ENSSSAG00000035592/ENSSSAG00000045472/ENSSSAG00000055013/ENSSSAG00000061123/ENSSSAG00000075572/ENSSSAG00000106882	9
	GO:0006839	mitochondrial transport	22/6458	37/17392	0.00473753449420717	0.036626523072308	0.0299318819793874	ENSSSAG00000003899/ENSSSAG00000004557/ENSSSAG00000007720/ENSSSAG00000043996/ENSSSAG00000048705/ENSSSAG00000052480/ENSSSAG00000052655/ENSSSAG00000057134/ENSSSAG00000064676/ENSSSAG00000067028/ENSSSAG00000068162/ENSSSAG00000073759/ENSSSAG00000074079/ENSSSAG00000076587/ENSSSAG00000077766/ENSSSAG00000081694/ENSSSAG00000084456/ENSSSAG00000087813/ENSSSAG00000089242/ENSSSAG00000092553/ENSSSAG00000095162/…	22			GO:0045332	phospholipid translocation	15/6147	23/17394	0.00336276069604535	0.0263672033506915	0.0217390120504759	ENSSSAG00000005678/ENSSSAG00000017632/ENSSSAG00000027979/ENSSSAG00000035678/ENSSSAG00000044847/ENSSSAG00000050161/ENSSSAG00000055816/ENSSSAG00000067407/ENSSSAG00000068707/ENSSSAG00000073564/ENSSSAG00000078974/ENSSSAG00000080936/ENSSSAG00000081197/ENSSSAG00000109476/ENSSSAG00000112221	15			GO:0030036	actin cytoskeleton organization	119/4475	376/17401	0.0053272958177049	0.0411362889148768	0.0339623983337304	ENSSSAG00000000059/ENSSSAG00000000385/ENSSSAG00000000860/ENSSSAG00000000905/ENSSSAG00000001903/ENSSSAG00000002358/ENSSSAG00000002372/ENSSSAG00000002960/ENSSSAG00000005175/ENSSSAG00000005879/ENSSSAG00000006572/ENSSSAG00000006706/ENSSSAG00000007490/ENSSSAG00000007498/ENSSSAG00000007849/ENSSSAG00000007931/ENSSSAG00000008261/ENSSSAG00000009103/ENSSSAG00000009826/ENSSSAG00000010145/ENSSSAG00000014835/…	119
	GO:0052652	cyclic purine nucleotide metabolic process	22/6458	37/17392	0.00473753449420717	0.036626523072308	0.0299318819793874	ENSSSAG00000001783/ENSSSAG00000004802/ENSSSAG00000005859/ENSSSAG00000007317/ENSSSAG00000010309/ENSSSAG00000010339/ENSSSAG00000010411/ENSSSAG00000024733/ENSSSAG00000038683/ENSSSAG00000039183/ENSSSAG00000040777/ENSSSAG00000046300/ENSSSAG00000051668/ENSSSAG00000059593/ENSSSAG00000067890/ENSSSAG00000068175/ENSSSAG00000070837/ENSSSAG00000074733/ENSSSAG00000080202/ENSSSAG00000111963/ENSSSAG00000113348/…	22			GO:0065003	protein-containing complex assembly	206/6147	500/17394	0.00337176513435952	0.0263672033506915	0.0217390120504759	ENSSSAG00000000161/ENSSSAG00000000693/ENSSSAG00000000819/ENSSSAG00000000860/ENSSSAG00000002268/ENSSSAG00000002372/ENSSSAG00000002558/ENSSSAG00000003488/ENSSSAG00000004635/ENSSSAG00000005304/ENSSSAG00000005801/ENSSSAG00000005879/ENSSSAG00000005897/ENSSSAG00000006572/ENSSSAG00000007036/ENSSSAG00000007047/ENSSSAG00000007249/ENSSSAG00000007347/ENSSSAG00000007677/ENSSSAG00000007701/ENSSSAG00000007843/…	206			GO:0055065	metal ion homeostasis	33/4475	85/17401	0.00532853483353326	0.0411362889148768	0.0339623983337304	ENSSSAG00000000557/ENSSSAG00000001038/ENSSSAG00000002120/ENSSSAG00000002187/ENSSSAG00000003066/ENSSSAG00000003110/ENSSSAG00000003833/ENSSSAG00000005843/ENSSSAG00000005989/ENSSSAG00000006130/ENSSSAG00000008311/ENSSSAG00000033629/ENSSSAG00000035592/ENSSSAG00000043884/ENSSSAG00000045472/ENSSSAG00000046758/ENSSSAG00000052505/ENSSSAG00000053578/ENSSSAG00000055013/ENSSSAG00000061123/ENSSSAG00000065501/…	33
	GO:0001523	retinoid metabolic process	11/6458	15/17392	0.00482112699865524	0.036626523072308	0.0299318819793874	ENSSSAG00000009605/ENSSSAG00000040576/ENSSSAG00000043589/ENSSSAG00000045612/ENSSSAG00000046730/ENSSSAG00000069479/ENSSSAG00000074041/ENSSSAG00000074105/ENSSSAG00000077027/ENSSSAG00000084760/ENSSSAG00000088298	11			GO:0048584	positive regulation of response to stimulus	56/6147	117/17394	0.00346603323672008	0.0269695322499015	0.0222356151609431	ENSSSAG00000000894/ENSSSAG00000001017/ENSSSAG00000001978/ENSSSAG00000002150/ENSSSAG00000002339/ENSSSAG00000003825/ENSSSAG00000005801/ENSSSAG00000007428/ENSSSAG00000007725/ENSSSAG00000008231/ENSSSAG00000008690/ENSSSAG00000008770/ENSSSAG00000009062/ENSSSAG00000010398/ENSSSAG00000015472/ENSSSAG00000016214/ENSSSAG00000020479/ENSSSAG00000029819/ENSSSAG00000040053/ENSSSAG00000040346/ENSSSAG00000040610/…	56			GO:0048468	cell development	94/4475	289/17401	0.00539584740946935	0.0414486985085606	0.0342203258071086	ENSSSAG00000000059/ENSSSAG00000003368/ENSSSAG00000006417/ENSSSAG00000006475/ENSSSAG00000007931/ENSSSAG00000008949/ENSSSAG00000009062/ENSSSAG00000009390/ENSSSAG00000009826/ENSSSAG00000010177/ENSSSAG00000015127/ENSSSAG00000016044/ENSSSAG00000040635/ENSSSAG00000041337/ENSSSAG00000041794/ENSSSAG00000042656/ENSSSAG00000043562/ENSSSAG00000043917/ENSSSAG00000044444/ENSSSAG00000044592/ENSSSAG00000044870/…	94
	GO:0002250	adaptive immune response	11/6458	15/17392	0.00482112699865524	0.036626523072308	0.0299318819793874	ENSSSAG00000001367/ENSSSAG00000003825/ENSSSAG00000007725/ENSSSAG00000010398/ENSSSAG00000042383/ENSSSAG00000047344/ENSSSAG00000064602/ENSSSAG00000084922/ENSSSAG00000108256/ENSSSAG00000119803/ENSSSAG00000121637	11			GO:0006979	response to oxidative stress	27/6147	49/17394	0.00360149126807371	0.0278848135805311	0.0229902386836388	ENSSSAG00000000157/ENSSSAG00000005275/ENSSSAG00000006129/ENSSSAG00000007251/ENSSSAG00000010103/ENSSSAG00000040725/ENSSSAG00000045165/ENSSSAG00000046083/ENSSSAG00000046969/ENSSSAG00000052798/ENSSSAG00000053578/ENSSSAG00000055805/ENSSSAG00000056436/ENSSSAG00000059829/ENSSSAG00000064591/ENSSSAG00000065955/ENSSSAG00000070582/ENSSSAG00000071756/ENSSSAG00000072873/ENSSSAG00000074606/ENSSSAG00000077062/…	27			GO:0043242	negative regulation of protein-containing complex disassembly	18/4475	40/17401	0.00634169553901996	0.0479979309423863	0.0396274163970752	ENSSSAG00000002372/ENSSSAG00000009103/ENSSSAG00000042832/ENSSSAG00000045617/ENSSSAG00000056139/ENSSSAG00000060985/ENSSSAG00000062505/ENSSSAG00000064672/ENSSSAG00000070390/ENSSSAG00000070500/ENSSSAG00000070850/ENSSSAG00000073718/ENSSSAG00000074463/ENSSSAG00000075019/ENSSSAG00000088019/ENSSSAG00000095825/ENSSSAG00000097483/ENSSSAG00000111915	18
	GO:0006085	acetyl-CoA biosynthetic process	11/6458	15/17392	0.00482112699865524	0.036626523072308	0.0299318819793874	ENSSSAG00000000891/ENSSSAG00000002610/ENSSSAG00000041201/ENSSSAG00000050699/ENSSSAG00000061136/ENSSSAG00000066463/ENSSSAG00000066956/ENSSSAG00000067916/ENSSSAG00000070353/ENSSSAG00000080177/ENSSSAG00000097630	11			GO:0002376	immune system process	129/6147	301/17394	0.00389335969664294	0.0299961308647762	0.0247309599605269	ENSSSAG00000000894/ENSSSAG00000001017/ENSSSAG00000001367/ENSSSAG00000002699/ENSSSAG00000002881/ENSSSAG00000003774/ENSSSAG00000003825/ENSSSAG00000004635/ENSSSAG00000005801/ENSSSAG00000006140/ENSSSAG00000007216/ENSSSAG00000007680/ENSSSAG00000007725/ENSSSAG00000007961/ENSSSAG00000008766/ENSSSAG00000008949/ENSSSAG00000009059/ENSSSAG00000009390/ENSSSAG00000009423/ENSSSAG00000009977/ENSSSAG00000010398/…	129			GO:1901879	regulation of protein depolymerization	18/4475	40/17401	0.00634169553901996	0.0479979309423863	0.0396274163970752	ENSSSAG00000002372/ENSSSAG00000009103/ENSSSAG00000042832/ENSSSAG00000045617/ENSSSAG00000056139/ENSSSAG00000060985/ENSSSAG00000062505/ENSSSAG00000064672/ENSSSAG00000070390/ENSSSAG00000070500/ENSSSAG00000070850/ENSSSAG00000073718/ENSSSAG00000074463/ENSSSAG00000075019/ENSSSAG00000088019/ENSSSAG00000095825/ENSSSAG00000097483/ENSSSAG00000111915	18
	GO:0010960	magnesium ion homeostasis	11/6458	15/17392	0.00482112699865524	0.036626523072308	0.0299318819793874	ENSSSAG00000000557/ENSSSAG00000001038/ENSSSAG00000001468/ENSSSAG00000001902/ENSSSAG00000008311/ENSSSAG00000035592/ENSSSAG00000045472/ENSSSAG00000061036/ENSSSAG00000061123/ENSSSAG00000075572/ENSSSAG00000106882	11			GO:0032989	cellular component morphogenesis	66/6147	142/17394	0.00392422650231456	0.030085736517745	0.0248048372824321	ENSSSAG00000000059/ENSSSAG00000003368/ENSSSAG00000004911/ENSSSAG00000005715/ENSSSAG00000006300/ENSSSAG00000006417/ENSSSAG00000006475/ENSSSAG00000007211/ENSSSAG00000007967/ENSSSAG00000009826/ENSSSAG00000010177/ENSSSAG00000010698/ENSSSAG00000016044/ENSSSAG00000041794/ENSSSAG00000042041/ENSSSAG00000042656/ENSSSAG00000043762/ENSSSAG00000044444/ENSSSAG00000044870/ENSSSAG00000045084/ENSSSAG00000047582/…	66			GO:1901880	negative regulation of protein depolymerization	18/4475	40/17401	0.00634169553901996	0.0479979309423863	0.0396274163970752	ENSSSAG00000002372/ENSSSAG00000009103/ENSSSAG00000042832/ENSSSAG00000045617/ENSSSAG00000056139/ENSSSAG00000060985/ENSSSAG00000062505/ENSSSAG00000064672/ENSSSAG00000070390/ENSSSAG00000070500/ENSSSAG00000070850/ENSSSAG00000073718/ENSSSAG00000074463/ENSSSAG00000075019/ENSSSAG00000088019/ENSSSAG00000095825/ENSSSAG00000097483/ENSSSAG00000111915	18
	GO:0016101	diterpenoid metabolic process	11/6458	15/17392	0.00482112699865524	0.036626523072308	0.0299318819793874	ENSSSAG00000009605/ENSSSAG00000040576/ENSSSAG00000043589/ENSSSAG00000045612/ENSSSAG00000046730/ENSSSAG00000069479/ENSSSAG00000074041/ENSSSAG00000074105/ENSSSAG00000077027/ENSSSAG00000084760/ENSSSAG00000088298	11			GO:0016054	organic acid catabolic process	34/6147	66/17394	0.00502795917534553	0.0381734376225262	0.0314729176790918	ENSSSAG00000001106/ENSSSAG00000004638/ENSSSAG00000004922/ENSSSAG00000007680/ENSSSAG00000008648/ENSSSAG00000008768/ENSSSAG00000009605/ENSSSAG00000041811/ENSSSAG00000043623/ENSSSAG00000045612/ENSSSAG00000049923/ENSSSAG00000055167/ENSSSAG00000057684/ENSSSAG00000059098/ENSSSAG00000062739/ENSSSAG00000065253/ENSSSAG00000068252/ENSSSAG00000068702/ENSSSAG00000068709/ENSSSAG00000070720/ENSSSAG00000070946/…	34			GO:0044283	small molecule biosynthetic process	67/4475	198/17401	0.00643209761677975	0.0483918292714432	0.0399526215214874	ENSSSAG00000001887/ENSSSAG00000002658/ENSSSAG00000003683/ENSSSAG00000006209/ENSSSAG00000006375/ENSSSAG00000006514/ENSSSAG00000006603/ENSSSAG00000007146/ENSSSAG00000007894/ENSSSAG00000009479/ENSSSAG00000013940/ENSSSAG00000015500/ENSSSAG00000017625/ENSSSAG00000038686/ENSSSAG00000038885/ENSSSAG00000039030/ENSSSAG00000040078/ENSSSAG00000042031/ENSSSAG00000042232/ENSSSAG00000042404/ENSSSAG00000044275/…	67
	GO:0030150	protein import into mitochondrial matrix	11/6458	15/17392	0.00482112699865524	0.036626523072308	0.0299318819793874	ENSSSAG00000043996/ENSSSAG00000052480/ENSSSAG00000057134/ENSSSAG00000064676/ENSSSAG00000067028/ENSSSAG00000073759/ENSSSAG00000074079/ENSSSAG00000077766/ENSSSAG00000089242/ENSSSAG00000092553/ENSSSAG00000116562	11			GO:0046395	carboxylic acid catabolic process	34/6147	66/17394	0.00502795917534553	0.0381734376225262	0.0314729176790918	ENSSSAG00000001106/ENSSSAG00000004638/ENSSSAG00000004922/ENSSSAG00000007680/ENSSSAG00000008648/ENSSSAG00000008768/ENSSSAG00000009605/ENSSSAG00000041811/ENSSSAG00000043623/ENSSSAG00000045612/ENSSSAG00000049923/ENSSSAG00000055167/ENSSSAG00000057684/ENSSSAG00000059098/ENSSSAG00000062739/ENSSSAG00000065253/ENSSSAG00000068252/ENSSSAG00000068702/ENSSSAG00000068709/ENSSSAG00000070720/ENSSSAG00000070946/…	34			GO:0010951	negative regulation of endopeptidase activity	19/4475	43/17401	0.00649666463402206	0.0483918292714432	0.0399526215214874	ENSSSAG00000007035/ENSSSAG00000039136/ENSSSAG00000040050/ENSSSAG00000040346/ENSSSAG00000041592/ENSSSAG00000046194/ENSSSAG00000046914/ENSSSAG00000046962/ENSSSAG00000049802/ENSSSAG00000053894/ENSSSAG00000066196/ENSSSAG00000069896/ENSSSAG00000070536/ENSSSAG00000081525/ENSSSAG00000085941/ENSSSAG00000087937/ENSSSAG00000091339/ENSSSAG00000098985/ENSSSAG00000100687	19
	GO:0010647	positive regulation of cell communication	45/6458	88/17392	0.00498999240646399	0.0375448947890199	0.0306823925802315	ENSSSAG00000001978/ENSSSAG00000002150/ENSSSAG00000002339/ENSSSAG00000005801/ENSSSAG00000006181/ENSSSAG00000007428/ENSSSAG00000008231/ENSSSAG00000008690/ENSSSAG00000008770/ENSSSAG00000009062/ENSSSAG00000009084/ENSSSAG00000015472/ENSSSAG00000016214/ENSSSAG00000020479/ENSSSAG00000029819/ENSSSAG00000040053/ENSSSAG00000040610/ENSSSAG00000041324/ENSSSAG00000042174/ENSSSAG00000043408/ENSSSAG00000047899/…	45			GO:0002460	adaptive immune response based on somatic recombination of immune receptors built from immunoglobulin superfamily domains	8/6147	10/17394	0.00515210006976078	0.0389269783048592	0.0320941906201727	ENSSSAG00000001367/ENSSSAG00000003825/ENSSSAG00000007725/ENSSSAG00000010398/ENSSSAG00000047344/ENSSSAG00000084922/ENSSSAG00000119803/ENSSSAG00000121637	8			GO:0032879	regulation of localization	64/4475	188/17401	0.0065563454662845	0.0483918292714432	0.0399526215214874	ENSSSAG00000002736/ENSSSAG00000003110/ENSSSAG00000003181/ENSSSAG00000004654/ENSSSAG00000005522/ENSSSAG00000006223/ENSSSAG00000008002/ENSSSAG00000009084/ENSSSAG00000009103/ENSSSAG00000009192/ENSSSAG00000009445/ENSSSAG00000024824/ENSSSAG00000035678/ENSSSAG00000036921/ENSSSAG00000039402/ENSSSAG00000039682/ENSSSAG00000043408/ENSSSAG00000045457/ENSSSAG00000046267/ENSSSAG00000049798/ENSSSAG00000051492/…	64
	GO:0023056	positive regulation of signaling	45/6458	88/17392	0.00498999240646399	0.0375448947890199	0.0306823925802315	ENSSSAG00000001978/ENSSSAG00000002150/ENSSSAG00000002339/ENSSSAG00000005801/ENSSSAG00000006181/ENSSSAG00000007428/ENSSSAG00000008231/ENSSSAG00000008690/ENSSSAG00000008770/ENSSSAG00000009062/ENSSSAG00000009084/ENSSSAG00000015472/ENSSSAG00000016214/ENSSSAG00000020479/ENSSSAG00000029819/ENSSSAG00000040053/ENSSSAG00000040610/ENSSSAG00000041324/ENSSSAG00000042174/ENSSSAG00000043408/ENSSSAG00000047899/…	45			GO:0006886	intracellular protein transport	154/6147	368/17394	0.00524320837617915	0.0394248937516548	0.0325047077976693	ENSSSAG00000000250/ENSSSAG00000000326/ENSSSAG00000000774/ENSSSAG00000000883/ENSSSAG00000000892/ENSSSAG00000001001/ENSSSAG00000001222/ENSSSAG00000002736/ENSSSAG00000002760/ENSSSAG00000003077/ENSSSAG00000003899/ENSSSAG00000004107/ENSSSAG00000004412/ENSSSAG00000004585/ENSSSAG00000004635/ENSSSAG00000005972/ENSSSAG00000006530/ENSSSAG00000007514/ENSSSAG00000007720/ENSSSAG00000008072/ENSSSAG00000008813/…	154			GO:0006749	glutathione metabolic process	20/4475	46/17401	0.00659370142947109	0.0483918292714432	0.0399526215214874	ENSSSAG00000002585/ENSSSAG00000003414/ENSSSAG00000003722/ENSSSAG00000015608/ENSSSAG00000046703/ENSSSAG00000063809/ENSSSAG00000064228/ENSSSAG00000066455/ENSSSAG00000068115/ENSSSAG00000073807/ENSSSAG00000075456/ENSSSAG00000076223/ENSSSAG00000076348/ENSSSAG00000085608/ENSSSAG00000087890/ENSSSAG00000094075/ENSSSAG00000097224/ENSSSAG00000106209/ENSSSAG00000112534/ENSSSAG00000121476	20
	GO:0043647	inositol phosphate metabolic process	20/6458	33/17392	0.00517050863010455	0.0387169665364288	0.0316402316070362	ENSSSAG00000002658/ENSSSAG00000010578/ENSSSAG00000038686/ENSSSAG00000044275/ENSSSAG00000045816/ENSSSAG00000051395/ENSSSAG00000052749/ENSSSAG00000052975/ENSSSAG00000059748/ENSSSAG00000061686/ENSSSAG00000073131/ENSSSAG00000073857/ENSSSAG00000076331/ENSSSAG00000076617/ENSSSAG00000086567/ENSSSAG00000093486/ENSSSAG00000100847/ENSSSAG00000101217/ENSSSAG00000106930/ENSSSAG00000108547	20			GO:0048812	neuron projection morphogenesis	60/6147	129/17394	0.00565527163910862	0.0419186959410706	0.0345607770411976	ENSSSAG00000003368/ENSSSAG00000004911/ENSSSAG00000005715/ENSSSAG00000006300/ENSSSAG00000006417/ENSSSAG00000006475/ENSSSAG00000007211/ENSSSAG00000009826/ENSSSAG00000010177/ENSSSAG00000010698/ENSSSAG00000016044/ENSSSAG00000041794/ENSSSAG00000042041/ENSSSAG00000042656/ENSSSAG00000043762/ENSSSAG00000044444/ENSSSAG00000044870/ENSSSAG00000045084/ENSSSAG00000047582/ENSSSAG00000052986/ENSSSAG00000055759/…	60			GO:0007266	Rho protein signal transduction	20/4475	46/17401	0.00659370142947109	0.0483918292714432	0.0399526215214874	ENSSSAG00000002334/ENSSSAG00000015127/ENSSSAG00000042369/ENSSSAG00000046454/ENSSSAG00000053891/ENSSSAG00000054235/ENSSSAG00000054331/ENSSSAG00000067062/ENSSSAG00000068343/ENSSSAG00000069274/ENSSSAG00000071503/ENSSSAG00000075199/ENSSSAG00000078251/ENSSSAG00000081817/ENSSSAG00000102068/ENSSSAG00000103054/ENSSSAG00000108255/ENSSSAG00000117324/ENSSSAG00000117684/ENSSSAG00000120109	20
	GO:0043094	cellular metabolic compound salvage	18/6458	29/17392	0.00553805693585736	0.0412717100219846	0.0337280159251463	ENSSSAG00000003683/ENSSSAG00000006375/ENSSSAG00000007894/ENSSSAG00000009479/ENSSSAG00000016162/ENSSSAG00000039030/ENSSSAG00000039237/ENSSSAG00000042232/ENSSSAG00000048630/ENSSSAG00000052921/ENSSSAG00000066287/ENSSSAG00000072094/ENSSSAG00000072698/ENSSSAG00000074381/ENSSSAG00000076542/ENSSSAG00000101393/ENSSSAG00000111408/ENSSSAG00000120380	18			GO:0048858	cell projection morphogenesis	60/6147	129/17394	0.00565527163910862	0.0419186959410706	0.0345607770411976	ENSSSAG00000003368/ENSSSAG00000004911/ENSSSAG00000005715/ENSSSAG00000006300/ENSSSAG00000006417/ENSSSAG00000006475/ENSSSAG00000007211/ENSSSAG00000009826/ENSSSAG00000010177/ENSSSAG00000010698/ENSSSAG00000016044/ENSSSAG00000041794/ENSSSAG00000042041/ENSSSAG00000042656/ENSSSAG00000043762/ENSSSAG00000044444/ENSSSAG00000044870/ENSSSAG00000045084/ENSSSAG00000047582/ENSSSAG00000052986/ENSSSAG00000055759/…	60			GO:1990542	mitochondrial transmembrane transport	20/4475	46/17401	0.00659370142947109	0.0483918292714432	0.0399526215214874	ENSSSAG00000005989/ENSSSAG00000006130/ENSSSAG00000015933/ENSSSAG00000039228/ENSSSAG00000043996/ENSSSAG00000054246/ENSSSAG00000056414/ENSSSAG00000057134/ENSSSAG00000067028/ENSSSAG00000068458/ENSSSAG00000070203/ENSSSAG00000073759/ENSSSAG00000077766/ENSSSAG00000081694/ENSSSAG00000089242/ENSSSAG00000095768/ENSSSAG00000113344/ENSSSAG00000116562/ENSSSAG00000120491/ENSSSAG00000121731	20
	GO:0006112	energy reserve metabolic process	17/6458	27/17392	0.00567585964012836	0.0416033893544147	0.0339990704998244	ENSSSAG00000002459/ENSSSAG00000005073/ENSSSAG00000008141/ENSSSAG00000042664/ENSSSAG00000045102/ENSSSAG00000052315/ENSSSAG00000052471/ENSSSAG00000054338/ENSSSAG00000063916/ENSSSAG00000065457/ENSSSAG00000066364/ENSSSAG00000067036/ENSSSAG00000067874/ENSSSAG00000071087/ENSSSAG00000080379/ENSSSAG00000090540/ENSSSAG00000100511	17			GO:0120039	plasma membrane bounded cell projection morphogenesis	60/6147	129/17394	0.00565527163910862	0.0419186959410706	0.0345607770411976	ENSSSAG00000003368/ENSSSAG00000004911/ENSSSAG00000005715/ENSSSAG00000006300/ENSSSAG00000006417/ENSSSAG00000006475/ENSSSAG00000007211/ENSSSAG00000009826/ENSSSAG00000010177/ENSSSAG00000010698/ENSSSAG00000016044/ENSSSAG00000041794/ENSSSAG00000042041/ENSSSAG00000042656/ENSSSAG00000043762/ENSSSAG00000044444/ENSSSAG00000044870/ENSSSAG00000045084/ENSSSAG00000047582/ENSSSAG00000052986/ENSSSAG00000055759/…	60			GO:0052547	regulation of peptidase activity	23/4475	55/17401	0.00661648357205971	0.0483918292714432	0.0399526215214874	ENSSSAG00000007035/ENSSSAG00000007086/ENSSSAG00000039136/ENSSSAG00000040050/ENSSSAG00000040346/ENSSSAG00000041592/ENSSSAG00000046194/ENSSSAG00000046914/ENSSSAG00000046962/ENSSSAG00000049802/ENSSSAG00000053894/ENSSSAG00000066196/ENSSSAG00000069896/ENSSSAG00000070536/ENSSSAG00000072471/ENSSSAG00000072827/ENSSSAG00000081525/ENSSSAG00000085941/ENSSSAG00000087937/ENSSSAG00000090224/ENSSSAG00000091339/…	23
	GO:0005976	polysaccharide metabolic process	16/6458	25/17392	0.00576690012054967	0.0416033893544147	0.0339990704998244	ENSSSAG00000002459/ENSSSAG00000005073/ENSSSAG00000008141/ENSSSAG00000042664/ENSSSAG00000045102/ENSSSAG00000052315/ENSSSAG00000052471/ENSSSAG00000054338/ENSSSAG00000065457/ENSSSAG00000066364/ENSSSAG00000067036/ENSSSAG00000067874/ENSSSAG00000071087/ENSSSAG00000080379/ENSSSAG00000090540/ENSSSAG00000100511	16			GO:0006959	humoral immune response	16/6147	26/17394	0.00572772859909953	0.0422555072122248	0.0348384683907494	ENSSSAG00000001017/ENSSSAG00000003825/ENSSSAG00000007725/ENSSSAG00000008766/ENSSSAG00000010398/ENSSSAG00000040346/ENSSSAG00000041306/ENSSSAG00000049802/ENSSSAG00000059317/ENSSSAG00000063885/ENSSSAG00000070413/ENSSSAG00000074212/ENSSSAG00000081340/ENSSSAG00000084922/ENSSSAG00000096211/ENSSSAG00000119803	16			GO:0007272	ensheathment of neurons	10/4475	18/17401	0.00670715768399537	0.0483918292714432	0.0399526215214874	ENSSSAG00000008949/ENSSSAG00000015127/ENSSSAG00000040635/ENSSSAG00000067416/ENSSSAG00000070658/ENSSSAG00000071503/ENSSSAG00000094848/ENSSSAG00000099997/ENSSSAG00000119901/ENSSSAG00000120933	10
	GO:0005977	glycogen metabolic process	16/6458	25/17392	0.00576690012054967	0.0416033893544147	0.0339990704998244	ENSSSAG00000002459/ENSSSAG00000005073/ENSSSAG00000008141/ENSSSAG00000042664/ENSSSAG00000045102/ENSSSAG00000052315/ENSSSAG00000052471/ENSSSAG00000054338/ENSSSAG00000065457/ENSSSAG00000066364/ENSSSAG00000067036/ENSSSAG00000067874/ENSSSAG00000071087/ENSSSAG00000080379/ENSSSAG00000090540/ENSSSAG00000100511	16			GO:0052547	regulation of peptidase activity	29/6147	55/17394	0.0060558644155353	0.0444665349572639	0.0366613981172757	ENSSSAG00000007035/ENSSSAG00000007086/ENSSSAG00000039136/ENSSSAG00000040050/ENSSSAG00000040346/ENSSSAG00000040997/ENSSSAG00000041592/ENSSSAG00000044449/ENSSSAG00000046194/ENSSSAG00000046914/ENSSSAG00000046962/ENSSSAG00000047945/ENSSSAG00000049802/ENSSSAG00000052440/ENSSSAG00000053894/ENSSSAG00000062171/ENSSSAG00000066196/ENSSSAG00000069896/ENSSSAG00000070536/ENSSSAG00000072471/ENSSSAG00000072606/…	29			GO:0008366	axon ensheathment	10/4475	18/17401	0.00670715768399537	0.0483918292714432	0.0399526215214874	ENSSSAG00000008949/ENSSSAG00000015127/ENSSSAG00000040635/ENSSSAG00000067416/ENSSSAG00000070658/ENSSSAG00000071503/ENSSSAG00000094848/ENSSSAG00000099997/ENSSSAG00000119901/ENSSSAG00000120933	10
	GO:0006073	cellular glucan metabolic process	16/6458	25/17392	0.00576690012054967	0.0416033893544147	0.0339990704998244	ENSSSAG00000002459/ENSSSAG00000005073/ENSSSAG00000008141/ENSSSAG00000042664/ENSSSAG00000045102/ENSSSAG00000052315/ENSSSAG00000052471/ENSSSAG00000054338/ENSSSAG00000065457/ENSSSAG00000066364/ENSSSAG00000067036/ENSSSAG00000067874/ENSSSAG00000071087/ENSSSAG00000080379/ENSSSAG00000090540/ENSSSAG00000100511	16			GO:0061564	axon development	57/6147	122/17394	0.00611864271031763	0.0447175570043774	0.0368683586824353	ENSSSAG00000003368/ENSSSAG00000005715/ENSSSAG00000006300/ENSSSAG00000006417/ENSSSAG00000006475/ENSSSAG00000007211/ENSSSAG00000010698/ENSSSAG00000040635/ENSSSAG00000041794/ENSSSAG00000042041/ENSSSAG00000043762/ENSSSAG00000044444/ENSSSAG00000044870/ENSSSAG00000045084/ENSSSAG00000047582/ENSSSAG00000052986/ENSSSAG00000055759/ENSSSAG00000058717/ENSSSAG00000060866/ENSSSAG00000060876/ENSSSAG00000063595/…	57			GO:0042552	myelination	10/4475	18/17401	0.00670715768399537	0.0483918292714432	0.0399526215214874	ENSSSAG00000008949/ENSSSAG00000015127/ENSSSAG00000040635/ENSSSAG00000067416/ENSSSAG00000070658/ENSSSAG00000071503/ENSSSAG00000094848/ENSSSAG00000099997/ENSSSAG00000119901/ENSSSAG00000120933	10
	GO:0044042	glucan metabolic process	16/6458	25/17392	0.00576690012054967	0.0416033893544147	0.0339990704998244	ENSSSAG00000002459/ENSSSAG00000005073/ENSSSAG00000008141/ENSSSAG00000042664/ENSSSAG00000045102/ENSSSAG00000052315/ENSSSAG00000052471/ENSSSAG00000054338/ENSSSAG00000065457/ENSSSAG00000066364/ENSSSAG00000067036/ENSSSAG00000067874/ENSSSAG00000071087/ENSSSAG00000080379/ENSSSAG00000090540/ENSSSAG00000100511	16			GO:0052652	cyclic purine nucleotide metabolic process	21/6147	37/17394	0.00623165040459684	0.0453316336408812	0.0373746474694303	ENSSSAG00000001783/ENSSSAG00000004802/ENSSSAG00000005859/ENSSSAG00000007317/ENSSSAG00000010309/ENSSSAG00000010339/ENSSSAG00000010411/ENSSSAG00000024733/ENSSSAG00000038683/ENSSSAG00000039183/ENSSSAG00000051668/ENSSSAG00000059593/ENSSSAG00000067890/ENSSSAG00000068175/ENSSSAG00000070837/ENSSSAG00000074733/ENSSSAG00000080202/ENSSSAG00000097519/ENSSSAG00000111963/ENSSSAG00000113348/ENSSSAG00000122008	21		Down at 920 dd Biological process	GO:0042254	ribosome biogenesis	89/4861	132/17401	3.62277977220215e-21	5.61168586714113e-18	5.04901096673226e-18	ENSSSAG00000001958/ENSSSAG00000002452/ENSSSAG00000004225/ENSSSAG00000006299/ENSSSAG00000006520/ENSSSAG00000006973/ENSSSAG00000006988/ENSSSAG00000007193/ENSSSAG00000007897/ENSSSAG00000008097/ENSSSAG00000009116/ENSSSAG00000009241/ENSSSAG00000010077/ENSSSAG00000010251/ENSSSAG00000011597/ENSSSAG00000015593/ENSSSAG00000015727/ENSSSAG00000021588/ENSSSAG00000029460/ENSSSAG00000030089/ENSSSAG00000038152/…	89
	GO:0044264	cellular polysaccharide metabolic process	16/6458	25/17392	0.00576690012054967	0.0416033893544147	0.0339990704998244	ENSSSAG00000002459/ENSSSAG00000005073/ENSSSAG00000008141/ENSSSAG00000042664/ENSSSAG00000045102/ENSSSAG00000052315/ENSSSAG00000052471/ENSSSAG00000054338/ENSSSAG00000065457/ENSSSAG00000066364/ENSSSAG00000067036/ENSSSAG00000067874/ENSSSAG00000071087/ENSSSAG00000080379/ENSSSAG00000090540/ENSSSAG00000100511	16			GO:0010466	negative regulation of peptidase activity	25/6147	46/17394	0.00634648074247935	0.0455317488407653	0.0375396367814898	ENSSSAG00000007035/ENSSSAG00000039136/ENSSSAG00000040050/ENSSSAG00000040346/ENSSSAG00000040997/ENSSSAG00000041592/ENSSSAG00000046194/ENSSSAG00000046914/ENSSSAG00000046962/ENSSSAG00000047945/ENSSSAG00000049802/ENSSSAG00000052440/ENSSSAG00000053894/ENSSSAG00000062171/ENSSSAG00000066196/ENSSSAG00000069896/ENSSSAG00000070536/ENSSSAG00000072606/ENSSSAG00000075244/ENSSSAG00000081525/ENSSSAG00000085941/…	25			GO:0022613	ribonucleoprotein complex biogenesis	111/4861	182/17401	9.15581999404998e-21	7.09118258539171e-18	6.3801608800643e-18	ENSSSAG00000001958/ENSSSAG00000002452/ENSSSAG00000004225/ENSSSAG00000004556/ENSSSAG00000006299/ENSSSAG00000006520/ENSSSAG00000006973/ENSSSAG00000006988/ENSSSAG00000007193/ENSSSAG00000007897/ENSSSAG00000008097/ENSSSAG00000008756/ENSSSAG00000009116/ENSSSAG00000009241/ENSSSAG00000010077/ENSSSAG00000010251/ENSSSAG00000010991/ENSSSAG00000011597/ENSSSAG00000015593/ENSSSAG00000015727/ENSSSAG00000021588/…	111
	GO:0002252	immune effector process	15/6458	23/17392	0.00579523251071081	0.0416033893544147	0.0339990704998244	ENSSSAG00000001017/ENSSSAG00000001367/ENSSSAG00000003825/ENSSSAG00000007725/ENSSSAG00000010398/ENSSSAG00000040346/ENSSSAG00000041306/ENSSSAG00000047344/ENSSSAG00000049802/ENSSSAG00000059317/ENSSSAG00000063885/ENSSSAG00000070413/ENSSSAG00000084922/ENSSSAG00000119803/ENSSSAG00000121637	15			GO:0045861	negative regulation of proteolysis	25/6147	46/17394	0.00634648074247935	0.0455317488407653	0.0375396367814898	ENSSSAG00000007035/ENSSSAG00000039136/ENSSSAG00000040050/ENSSSAG00000040346/ENSSSAG00000040997/ENSSSAG00000041592/ENSSSAG00000046194/ENSSSAG00000046914/ENSSSAG00000046962/ENSSSAG00000047945/ENSSSAG00000049802/ENSSSAG00000052440/ENSSSAG00000053894/ENSSSAG00000062171/ENSSSAG00000066196/ENSSSAG00000069896/ENSSSAG00000070536/ENSSSAG00000072606/ENSSSAG00000075244/ENSSSAG00000081525/ENSSSAG00000085941/…	25			GO:0016071	mRNA metabolic process	161/4861	322/17401	2.47299129564303e-17	1.27688783898368e-14	1.1488563071689e-14	ENSSSAG00000000282/ENSSSAG00000000890/ENSSSAG00000000955/ENSSSAG00000000980/ENSSSAG00000002179/ENSSSAG00000002396/ENSSSAG00000004315/ENSSSAG00000004442/ENSSSAG00000004556/ENSSSAG00000005613/ENSSSAG00000005629/ENSSSAG00000005767/ENSSSAG00000005799/ENSSSAG00000007482/ENSSSAG00000007712/ENSSSAG00000007853/ENSSSAG00000008140/ENSSSAG00000008756/ENSSSAG00000009672/ENSSSAG00000009680/ENSSSAG00000010141/…	161
	GO:0045332	phospholipid translocation	15/6458	23/17392	0.00579523251071081	0.0416033893544147	0.0339990704998244	ENSSSAG00000005678/ENSSSAG00000017632/ENSSSAG00000027979/ENSSSAG00000035678/ENSSSAG00000044847/ENSSSAG00000050161/ENSSSAG00000055816/ENSSSAG00000067407/ENSSSAG00000068707/ENSSSAG00000073564/ENSSSAG00000078974/ENSSSAG00000080936/ENSSSAG00000081197/ENSSSAG00000109476/ENSSSAG00000112221	15			GO:0007205	protein kinase C-activating G protein-coupled receptor signaling pathway	14/6147	22/17394	0.00634649696118084	0.0455317488407653	0.0375396367814898	ENSSSAG00000008778/ENSSSAG00000015434/ENSSSAG00000041397/ENSSSAG00000045405/ENSSSAG00000048131/ENSSSAG00000053229/ENSSSAG00000057091/ENSSSAG00000064260/ENSSSAG00000067500/ENSSSAG00000070698/ENSSSAG00000072954/ENSSSAG00000078388/ENSSSAG00000079005/ENSSSAG00000092606	14			GO:0016072	rRNA metabolic process	63/4861	92/17401	6.75807435587516e-16	2.61706429431266e-13	2.3546553808365e-13	ENSSSAG00000001958/ENSSSAG00000004225/ENSSSAG00000006299/ENSSSAG00000006520/ENSSSAG00000006988/ENSSSAG00000007193/ENSSSAG00000007897/ENSSSAG00000009116/ENSSSAG00000009241/ENSSSAG00000010251/ENSSSAG00000011597/ENSSSAG00000015593/ENSSSAG00000015727/ENSSSAG00000021588/ENSSSAG00000029460/ENSSSAG00000030089/ENSSSAG00000038152/ENSSSAG00000039861/ENSSSAG00000041926/ENSSSAG00000042064/ENSSSAG00000043757/…	63
	GO:0030258	lipid modification	35/6458	66/17392	0.00603097412904743	0.043098057132234	0.0352205410564414	ENSSSAG00000000258/ENSSSAG00000002682/ENSSSAG00000003109/ENSSSAG00000008552/ENSSSAG00000015646/ENSSSAG00000040012/ENSSSAG00000047169/ENSSSAG00000051711/ENSSSAG00000052012/ENSSSAG00000053818/ENSSSAG00000064670/ENSSSAG00000064922/ENSSSAG00000065803/ENSSSAG00000066133/ENSSSAG00000066302/ENSSSAG00000067095/ENSSSAG00000068252/ENSSSAG00000068709/ENSSSAG00000069683/ENSSSAG00000070412/ENSSSAG00000070946/…	35			GO:0044743	protein transmembrane import into intracellular organelle	13/6147	20/17394	0.00657820751953167	0.0469786144317239	0.0387325364644378	ENSSSAG00000043996/ENSSSAG00000057134/ENSSSAG00000067028/ENSSSAG00000073759/ENSSSAG00000074079/ENSSSAG00000077766/ENSSSAG00000079454/ENSSSAG00000080594/ENSSSAG00000081694/ENSSSAG00000087813/ENSSSAG00000089242/ENSSSAG00000092553/ENSSSAG00000116562	13			GO:0006397	mRNA processing	132/4861	262/17401	8.74498130425096e-15	2.70919520805695e-12	2.43754847301648e-12	ENSSSAG00000000282/ENSSSAG00000000890/ENSSSAG00000000955/ENSSSAG00000000980/ENSSSAG00000002396/ENSSSAG00000004556/ENSSSAG00000005767/ENSSSAG00000005799/ENSSSAG00000007482/ENSSSAG00000007712/ENSSSAG00000007853/ENSSSAG00000008140/ENSSSAG00000008756/ENSSSAG00000009672/ENSSSAG00000009680/ENSSSAG00000010141/ENSSSAG00000010193/ENSSSAG00000012516/ENSSSAG00000014273/ENSSSAG00000015815/ENSSSAG00000021389/…	132
	GO:0016042	lipid catabolic process	41/6458	80/17392	0.00681399346898462	0.0484722717225497	0.0396124500708914	ENSSSAG00000002830/ENSSSAG00000002848/ENSSSAG00000004570/ENSSSAG00000006638/ENSSSAG00000006779/ENSSSAG00000009605/ENSSSAG00000039498/ENSSSAG00000040165/ENSSSAG00000041811/ENSSSAG00000043593/ENSSSAG00000044014/ENSSSAG00000045612/ENSSSAG00000048000/ENSSSAG00000048715/ENSSSAG00000053486/ENSSSAG00000054179/ENSSSAG00000055167/ENSSSAG00000062948/ENSSSAG00000065474/ENSSSAG00000065677/ENSSSAG00000066302/…	41			GO:0051346	negative regulation of hydrolase activity	28/6147	53/17394	0.00669737804690998	0.0473167454900185	0.0390113159410908	ENSSSAG00000007035/ENSSSAG00000039136/ENSSSAG00000040050/ENSSSAG00000040346/ENSSSAG00000040997/ENSSSAG00000041592/ENSSSAG00000046194/ENSSSAG00000046914/ENSSSAG00000046962/ENSSSAG00000047945/ENSSSAG00000049802/ENSSSAG00000052440/ENSSSAG00000053894/ENSSSAG00000062171/ENSSSAG00000066196/ENSSSAG00000069785/ENSSSAG00000069896/ENSSSAG00000070536/ENSSSAG00000071517/ENSSSAG00000072606/ENSSSAG00000075244/…	28			GO:0006364	rRNA processing	59/4861	87/17401	1.11802578865868e-14	2.88636991105383e-12	2.5969581476914e-12	ENSSSAG00000001958/ENSSSAG00000004225/ENSSSAG00000006299/ENSSSAG00000006520/ENSSSAG00000006988/ENSSSAG00000007193/ENSSSAG00000007897/ENSSSAG00000009116/ENSSSAG00000009241/ENSSSAG00000010251/ENSSSAG00000011597/ENSSSAG00000015593/ENSSSAG00000015727/ENSSSAG00000021588/ENSSSAG00000029460/ENSSSAG00000030089/ENSSSAG00000038152/ENSSSAG00000039861/ENSSSAG00000041926/ENSSSAG00000042064/ENSSSAG00000043757/…	59
	GO:0051046	regulation of secretion	23/6458	40/17392	0.00692311908900558	0.0488048710553772	0.0398842564871588	ENSSSAG00000002736/ENSSSAG00000003181/ENSSSAG00000006181/ENSSSAG00000009084/ENSSSAG00000009192/ENSSSAG00000009445/ENSSSAG00000043408/ENSSSAG00000045457/ENSSSAG00000049798/ENSSSAG00000052786/ENSSSAG00000059802/ENSSSAG00000062833/ENSSSAG00000070900/ENSSSAG00000073606/ENSSSAG00000079761/ENSSSAG00000081477/ENSSSAG00000083937/ENSSSAG00000085570/ENSSSAG00000087971/ENSSSAG00000095704/ENSSSAG00000099936/…	23			GO:0006182	cGMP biosynthetic process	12/6147	18/17394	0.00671631553630698	0.0473167454900185	0.0390113159410908	ENSSSAG00000005859/ENSSSAG00000010339/ENSSSAG00000010411/ENSSSAG00000038683/ENSSSAG00000039183/ENSSSAG00000051668/ENSSSAG00000059593/ENSSSAG00000070837/ENSSSAG00000097519/ENSSSAG00000111963/ENSSSAG00000113348/ENSSSAG00000122008	12			GO:0006357	regulation of transcription by RNA polymerase II	206/4861	467/17401	2.73381801935706e-14	6.04954873140584e-12	5.4429700114718e-12	ENSSSAG00000000142/ENSSSAG00000000151/ENSSSAG00000000638/ENSSSAG00000001838/ENSSSAG00000001862/ENSSSAG00000002727/ENSSSAG00000003166/ENSSSAG00000005005/ENSSSAG00000005191/ENSSSAG00000005467/ENSSSAG00000006063/ENSSSAG00000006344/ENSSSAG00000006571/ENSSSAG00000006594/ENSSSAG00000006698/ENSSSAG00000006857/ENSSSAG00000007422/ENSSSAG00000007552/ENSSSAG00000007968/ENSSSAG00000008048/ENSSSAG00000008273/…	206
	GO:1903530	regulation of secretion by cell	23/6458	40/17392	0.00692311908900558	0.0488048710553772	0.0398842564871588	ENSSSAG00000002736/ENSSSAG00000003181/ENSSSAG00000006181/ENSSSAG00000009084/ENSSSAG00000009192/ENSSSAG00000009445/ENSSSAG00000043408/ENSSSAG00000045457/ENSSSAG00000049798/ENSSSAG00000052786/ENSSSAG00000059802/ENSSSAG00000062833/ENSSSAG00000070900/ENSSSAG00000073606/ENSSSAG00000079761/ENSSSAG00000081477/ENSSSAG00000083937/ENSSSAG00000085570/ENSSSAG00000087971/ENSSSAG00000095704/ENSSSAG00000099936/…	23			GO:0046068	cGMP metabolic process	12/6147	18/17394	0.00671631553630698	0.0473167454900185	0.0390113159410908	ENSSSAG00000005859/ENSSSAG00000010339/ENSSSAG00000010411/ENSSSAG00000038683/ENSSSAG00000039183/ENSSSAG00000051668/ENSSSAG00000059593/ENSSSAG00000070837/ENSSSAG00000097519/ENSSSAG00000111963/ENSSSAG00000113348/ENSSSAG00000122008	12			GO:0051276	chromosome organization	154/4861	337/17401	1.77638661050953e-12	3.43952857459907e-10	3.09465246357186e-10	ENSSSAG00000000322/ENSSSAG00000000382/ENSSSAG00000000423/ENSSSAG00000001515/ENSSSAG00000002457/ENSSSAG00000002614/ENSSSAG00000002986/ENSSSAG00000004003/ENSSSAG00000004144/ENSSSAG00000004397/ENSSSAG00000005058/ENSSSAG00000005140/ENSSSAG00000005215/ENSSSAG00000005229/ENSSSAG00000005359/ENSSSAG00000005407/ENSSSAG00000005810/ENSSSAG00000007043/ENSSSAG00000007410/ENSSSAG00000008334/ENSSSAG00000009854/…	154
Down at 920 dd Biological process	GO:0042254	ribosome biogenesis	109/6672	132/17392	1.47526132696855e-25	2.33238815793727e-22	2.06536585775597e-22	ENSSSAG00000001958/ENSSSAG00000002452/ENSSSAG00000004225/ENSSSAG00000005700/ENSSSAG00000006299/ENSSSAG00000006520/ENSSSAG00000006973/ENSSSAG00000006988/ENSSSAG00000007193/ENSSSAG00000007897/ENSSSAG00000008097/ENSSSAG00000009116/ENSSSAG00000009241/ENSSSAG00000010077/ENSSSAG00000010251/ENSSSAG00000011597/ENSSSAG00000015523/ENSSSAG00000015593/ENSSSAG00000015727/ENSSSAG00000021588/ENSSSAG00000029460/…	109			GO:1902904	negative regulation of supramolecular fiber organization	31/6147	60/17394	0.00682454196102153	0.0478636037086891	0.0394621850472097	ENSSSAG00000002372/ENSSSAG00000009103/ENSSSAG00000033358/ENSSSAG00000042305/ENSSSAG00000042832/ENSSSAG00000045617/ENSSSAG00000056139/ENSSSAG00000060985/ENSSSAG00000062334/ENSSSAG00000062505/ENSSSAG00000063286/ENSSSAG00000063743/ENSSSAG00000064672/ENSSSAG00000067219/ENSSSAG00000068872/ENSSSAG00000069685/ENSSSAG00000070390/ENSSSAG00000070500/ENSSSAG00000070850/ENSSSAG00000073718/ENSSSAG00000074463/…	31			GO:0006325	chromatin organization	95/4861	184/17401	8.1242685452551e-12	1.39827688628891e-09	1.25807386595529e-09	ENSSSAG00000002457/ENSSSAG00000002614/ENSSSAG00000002986/ENSSSAG00000004144/ENSSSAG00000005058/ENSSSAG00000005140/ENSSSAG00000005215/ENSSSAG00000005229/ENSSSAG00000005810/ENSSSAG00000007043/ENSSSAG00000009854/ENSSSAG00000010003/ENSSSAG00000010006/ENSSSAG00000010609/ENSSSAG00000015931/ENSSSAG00000037421/ENSSSAG00000039091/ENSSSAG00000040701/ENSSSAG00000042181/ENSSSAG00000042230/ENSSSAG00000042565/…	95
	GO:0022613	ribonucleoprotein complex biogenesis	138/6672	182/17392	5.44494589127299e-25	4.3042297270513e-22	3.8114621238911e-22	ENSSSAG00000001958/ENSSSAG00000002452/ENSSSAG00000004225/ENSSSAG00000004556/ENSSSAG00000005063/ENSSSAG00000005700/ENSSSAG00000006299/ENSSSAG00000006520/ENSSSAG00000006973/ENSSSAG00000006988/ENSSSAG00000007193/ENSSSAG00000007897/ENSSSAG00000008097/ENSSSAG00000008756/ENSSSAG00000009116/ENSSSAG00000009241/ENSSSAG00000010077/ENSSSAG00000010251/ENSSSAG00000010991/ENSSSAG00000011597/ENSSSAG00000015523/…	138			GO:0032990	cell part morphogenesis	60/6147	130/17394	0.00693679392564119	0.0479786250390523	0.0395570168749758	ENSSSAG00000003368/ENSSSAG00000004911/ENSSSAG00000005715/ENSSSAG00000006300/ENSSSAG00000006417/ENSSSAG00000006475/ENSSSAG00000007211/ENSSSAG00000009826/ENSSSAG00000010177/ENSSSAG00000010698/ENSSSAG00000016044/ENSSSAG00000041794/ENSSSAG00000042041/ENSSSAG00000042656/ENSSSAG00000043762/ENSSSAG00000044444/ENSSSAG00000044870/ENSSSAG00000045084/ENSSSAG00000047582/ENSSSAG00000052986/ENSSSAG00000055759/…	60			GO:0043414	macromolecule methylation	80/4861	147/17401	1.12569605266636e-11	1.7437031855802e-09	1.56886481445291e-09	ENSSSAG00000000442/ENSSSAG00000000712/ENSSSAG00000001051/ENSSSAG00000001202/ENSSSAG00000001207/ENSSSAG00000002838/ENSSSAG00000003015/ENSSSAG00000004144/ENSSSAG00000005949/ENSSSAG00000007257/ENSSSAG00000009955/ENSSSAG00000010251/ENSSSAG00000031025/ENSSSAG00000039951/ENSSSAG00000041596/ENSSSAG00000041757/ENSSSAG00000042181/ENSSSAG00000042569/ENSSSAG00000042714/ENSSSAG00000042884/ENSSSAG00000044522/…	80
	GO:0016071	mRNA metabolic process	206/6672	322/17392	6.11671695927066e-21	3.22350983753564e-18	2.85446791432631e-18	ENSSSAG00000000091/ENSSSAG00000000282/ENSSSAG00000000890/ENSSSAG00000000955/ENSSSAG00000000980/ENSSSAG00000002179/ENSSSAG00000002272/ENSSSAG00000002370/ENSSSAG00000002396/ENSSSAG00000002522/ENSSSAG00000004315/ENSSSAG00000004442/ENSSSAG00000004556/ENSSSAG00000004822/ENSSSAG00000005063/ENSSSAG00000005613/ENSSSAG00000005629/ENSSSAG00000005767/ENSSSAG00000005799/ENSSSAG00000006835/ENSSSAG00000007482/…	206			GO:0007188	adenylate cyclase-modulating G protein-coupled receptor signaling pathway	24/6147	44/17394	0.00699432641234267	0.0479786250390523	0.0395570168749758	ENSSSAG00000002150/ENSSSAG00000007344/ENSSSAG00000015760/ENSSSAG00000017038/ENSSSAG00000040485/ENSSSAG00000045407/ENSSSAG00000049010/ENSSSAG00000055037/ENSSSAG00000055298/ENSSSAG00000064517/ENSSSAG00000067659/ENSSSAG00000067893/ENSSSAG00000068117/ENSSSAG00000070485/ENSSSAG00000070552/ENSSSAG00000070697/ENSSSAG00000074115/ENSSSAG00000076602/ENSSSAG00000079063/ENSSSAG00000081196/ENSSSAG00000101976/…	24			GO:0034470	ncRNA processing	98/4861	193/17401	1.35313053241841e-11	1.90545381337828e-09	1.71439696164782e-09	ENSSSAG00000000442/ENSSSAG00000000582/ENSSSAG00000000636/ENSSSAG00000001442/ENSSSAG00000001958/ENSSSAG00000002403/ENSSSAG00000003015/ENSSSAG00000004225/ENSSSAG00000005813/ENSSSAG00000006299/ENSSSAG00000006520/ENSSSAG00000006833/ENSSSAG00000006988/ENSSSAG00000007193/ENSSSAG00000007897/ENSSSAG00000007938/ENSSSAG00000009116/ENSSSAG00000009241/ENSSSAG00000010251/ENSSSAG00000011597/ENSSSAG00000015593/…	98
	GO:0016072	rRNA metabolic process	77/6672	92/17392	3.87483447555083e-19	1.53152832646146e-16	1.35619206644279e-16	ENSSSAG00000001958/ENSSSAG00000004225/ENSSSAG00000006299/ENSSSAG00000006520/ENSSSAG00000006988/ENSSSAG00000007193/ENSSSAG00000007897/ENSSSAG00000009116/ENSSSAG00000009241/ENSSSAG00000010251/ENSSSAG00000011597/ENSSSAG00000015523/ENSSSAG00000015593/ENSSSAG00000015727/ENSSSAG00000021588/ENSSSAG00000029460/ENSSSAG00000030089/ENSSSAG00000031710/ENSSSAG00000038152/ENSSSAG00000039861/ENSSSAG00000041096/…	77			GO:0007266	Rho protein signal transduction	24/6147	44/17394	0.00699432641234267	0.0479786250390523	0.0395570168749758	ENSSSAG00000000928/ENSSSAG00000002334/ENSSSAG00000015127/ENSSSAG00000042369/ENSSSAG00000046454/ENSSSAG00000053891/ENSSSAG00000054235/ENSSSAG00000054331/ENSSSAG00000064198/ENSSSAG00000067062/ENSSSAG00000068343/ENSSSAG00000069028/ENSSSAG00000069274/ENSSSAG00000071503/ENSSSAG00000075199/ENSSSAG00000078251/ENSSSAG00000081817/ENSSSAG00000083300/ENSSSAG00000092317/ENSSSAG00000102068/ENSSSAG00000103054/…	24			GO:0032259	methylation	97/4861	197/17401	1.58855487748121e-10	2.050559587682e-08	1.84495320858344e-08	ENSSSAG00000000442/ENSSSAG00000000712/ENSSSAG00000001051/ENSSSAG00000001202/ENSSSAG00000001207/ENSSSAG00000002653/ENSSSAG00000002838/ENSSSAG00000003015/ENSSSAG00000004144/ENSSSAG00000005949/ENSSSAG00000007257/ENSSSAG00000009854/ENSSSAG00000009955/ENSSSAG00000010251/ENSSSAG00000031025/ENSSSAG00000039951/ENSSSAG00000041596/ENSSSAG00000041757/ENSSSAG00000042181/ENSSSAG00000042569/ENSSSAG00000042714/…	97
	GO:0006397	mRNA processing	170/6672	262/17392	2.0374335606469e-18	6.43141931140819e-16	5.69512146487759e-16	ENSSSAG00000000091/ENSSSAG00000000282/ENSSSAG00000000890/ENSSSAG00000000955/ENSSSAG00000000980/ENSSSAG00000002272/ENSSSAG00000002396/ENSSSAG00000002522/ENSSSAG00000004556/ENSSSAG00000004822/ENSSSAG00000005063/ENSSSAG00000005767/ENSSSAG00000005799/ENSSSAG00000006835/ENSSSAG00000007482/ENSSSAG00000007712/ENSSSAG00000007853/ENSSSAG00000008140/ENSSSAG00000008395/ENSSSAG00000008425/ENSSSAG00000008756/…	170			GO:0032011	ARF protein signal transduction	24/6147	44/17394	0.00699432641234267	0.0479786250390523	0.0395570168749758	ENSSSAG00000000766/ENSSSAG00000005842/ENSSSAG00000007235/ENSSSAG00000007501/ENSSSAG00000007667/ENSSSAG00000009162/ENSSSAG00000009293/ENSSSAG00000010201/ENSSSAG00000041174/ENSSSAG00000043915/ENSSSAG00000046824/ENSSSAG00000047427/ENSSSAG00000048137/ENSSSAG00000049312/ENSSSAG00000050614/ENSSSAG00000055693/ENSSSAG00000062853/ENSSSAG00000067538/ENSSSAG00000074264/ENSSSAG00000080482/ENSSSAG00000081982/…	24			GO:0034660	ncRNA metabolic process	121/4861	266/17401	5.94537170650953e-10	7.08413905644867e-08	6.37382359467095e-08	ENSSSAG00000000442/ENSSSAG00000000582/ENSSSAG00000000636/ENSSSAG00000001442/ENSSSAG00000001958/ENSSSAG00000002403/ENSSSAG00000002987/ENSSSAG00000003015/ENSSSAG00000004225/ENSSSAG00000004344/ENSSSAG00000004442/ENSSSAG00000004648/ENSSSAG00000005813/ENSSSAG00000005963/ENSSSAG00000006299/ENSSSAG00000006520/ENSSSAG00000006833/ENSSSAG00000006988/ENSSSAG00000007193/ENSSSAG00000007897/ENSSSAG00000007938/…	121
	GO:0006364	rRNA processing	73/6672	87/17392	2.4407663420904e-18	6.43141931140819e-16	5.69512146487759e-16	ENSSSAG00000001958/ENSSSAG00000004225/ENSSSAG00000006299/ENSSSAG00000006520/ENSSSAG00000006988/ENSSSAG00000007193/ENSSSAG00000007897/ENSSSAG00000009116/ENSSSAG00000009241/ENSSSAG00000010251/ENSSSAG00000011597/ENSSSAG00000015523/ENSSSAG00000015593/ENSSSAG00000015727/ENSSSAG00000021588/ENSSSAG00000029460/ENSSSAG00000030089/ENSSSAG00000031710/ENSSSAG00000038152/ENSSSAG00000039861/ENSSSAG00000041096/…	73			GO:0032012	regulation of ARF protein signal transduction	24/6147	44/17394	0.00699432641234267	0.0479786250390523	0.0395570168749758	ENSSSAG00000000766/ENSSSAG00000005842/ENSSSAG00000007235/ENSSSAG00000007501/ENSSSAG00000007667/ENSSSAG00000009162/ENSSSAG00000009293/ENSSSAG00000010201/ENSSSAG00000041174/ENSSSAG00000043915/ENSSSAG00000046824/ENSSSAG00000047427/ENSSSAG00000048137/ENSSSAG00000049312/ENSSSAG00000050614/ENSSSAG00000055693/ENSSSAG00000062853/ENSSSAG00000067538/ENSSSAG00000074264/ENSSSAG00000080482/ENSSSAG00000081982/…	24			GO:0016570	histone modification	84/4861	168/17401	1.01725706767933e-09	1.12552228416806e-07	1.0126679380507e-07	ENSSSAG00000001051/ENSSSAG00000001624/ENSSSAG00000001794/ENSSSAG00000002653/ENSSSAG00000002904/ENSSSAG00000003720/ENSSSAG00000004144/ENSSSAG00000005734/ENSSSAG00000005949/ENSSSAG00000006273/ENSSSAG00000007838/ENSSSAG00000008899/ENSSSAG00000022875/ENSSSAG00000037421/ENSSSAG00000038175/ENSSSAG00000040756/ENSSSAG00000042181/ENSSSAG00000042230/ENSSSAG00000042569/ENSSSAG00000043048/ENSSSAG00000044074/…	84
	GO:0034470	ncRNA processing	132/6672	193/17392	2.01138785802983e-17	4.54286314792166e-15	4.02277571605966e-15	ENSSSAG00000000442/ENSSSAG00000000582/ENSSSAG00000000636/ENSSSAG00000001442/ENSSSAG00000001958/ENSSSAG00000002403/ENSSSAG00000004225/ENSSSAG00000005323/ENSSSAG00000005813/ENSSSAG00000006299/ENSSSAG00000006520/ENSSSAG00000006708/ENSSSAG00000006833/ENSSSAG00000006988/ENSSSAG00000007193/ENSSSAG00000007897/ENSSSAG00000007938/ENSSSAG00000009116/ENSSSAG00000009241/ENSSSAG00000010221/ENSSSAG00000010251/…	132		Down at 920 dd Biological process	GO:0022613	ribonucleoprotein complex biogenesis	136/6284	182/17394	1.77498429739678e-26	2.28177594730715e-23	2.03246798237819e-23	ENSSSAG00000001958/ENSSSAG00000002452/ENSSSAG00000004225/ENSSSAG00000004556/ENSSSAG00000005063/ENSSSAG00000005700/ENSSSAG00000006299/ENSSSAG00000006520/ENSSSAG00000006973/ENSSSAG00000006988/ENSSSAG00000007193/ENSSSAG00000007897/ENSSSAG00000008097/ENSSSAG00000008756/ENSSSAG00000009116/ENSSSAG00000009241/ENSSSAG00000010077/ENSSSAG00000010251/ENSSSAG00000010991/ENSSSAG00000011597/ENSSSAG00000015523/…	136			GO:0016055	Wnt signaling pathway	86/4861	174/17401	1.34553817817707e-09	1.30264914874767e-07	1.17203457099108e-07	ENSSSAG00000002345/ENSSSAG00000002769/ENSSSAG00000003034/ENSSSAG00000003453/ENSSSAG00000004003/ENSSSAG00000004537/ENSSSAG00000005047/ENSSSAG00000006240/ENSSSAG00000006857/ENSSSAG00000006953/ENSSSAG00000007293/ENSSSAG00000007708/ENSSSAG00000007769/ENSSSAG00000009090/ENSSSAG00000022591/ENSSSAG00000037227/ENSSSAG00000042529/ENSSSAG00000042658/ENSSSAG00000044252/ENSSSAG00000044436/ENSSSAG00000047742/…	86
	GO:0051276	chromosome organization	202/6672	337/17392	5.05984710599666e-16	9.9995228432259e-14	8.85473243549416e-14	ENSSSAG00000000290/ENSSSAG00000000322/ENSSSAG00000000382/ENSSSAG00000000423/ENSSSAG00000001515/ENSSSAG00000001611/ENSSSAG00000001692/ENSSSAG00000002457/ENSSSAG00000002614/ENSSSAG00000002888/ENSSSAG00000002986/ENSSSAG00000003726/ENSSSAG00000003904/ENSSSAG00000004003/ENSSSAG00000004144/ENSSSAG00000004397/ENSSSAG00000005058/ENSSSAG00000005140/ENSSSAG00000005215/ENSSSAG00000005229/ENSSSAG00000005359/…	202			GO:0042254	ribosome biogenesis	107/6284	132/17394	2.8883239839331e-26	2.28177594730715e-23	2.03246798237819e-23	ENSSSAG00000001958/ENSSSAG00000002452/ENSSSAG00000004225/ENSSSAG00000005700/ENSSSAG00000006299/ENSSSAG00000006520/ENSSSAG00000006973/ENSSSAG00000006988/ENSSSAG00000007193/ENSSSAG00000007897/ENSSSAG00000008097/ENSSSAG00000009116/ENSSSAG00000009241/ENSSSAG00000010077/ENSSSAG00000010251/ENSSSAG00000011597/ENSSSAG00000015523/ENSSSAG00000015593/ENSSSAG00000015727/ENSSSAG00000021588/ENSSSAG00000029460/…	107			GO:0198738	cell-cell signaling by wnt	86/4861	174/17401	1.34553817817707e-09	1.30264914874767e-07	1.17203457099108e-07	ENSSSAG00000002345/ENSSSAG00000002769/ENSSSAG00000003034/ENSSSAG00000003453/ENSSSAG00000004003/ENSSSAG00000004537/ENSSSAG00000005047/ENSSSAG00000006240/ENSSSAG00000006857/ENSSSAG00000006953/ENSSSAG00000007293/ENSSSAG00000007708/ENSSSAG00000007769/ENSSSAG00000009090/ENSSSAG00000022591/ENSSSAG00000037227/ENSSSAG00000042529/ENSSSAG00000042658/ENSSSAG00000044252/ENSSSAG00000044436/ENSSSAG00000047742/…	86
	GO:0006357	regulation of transcription by RNA polymerase II	263/6672	466/17392	9.28879341385377e-16	1.63173137636698e-13	1.44492341993281e-13	ENSSSAG00000000096/ENSSSAG00000000128/ENSSSAG00000000142/ENSSSAG00000000151/ENSSSAG00000000408/ENSSSAG00000000638/ENSSSAG00000001536/ENSSSAG00000001838/ENSSSAG00000001862/ENSSSAG00000002471/ENSSSAG00000002618/ENSSSAG00000002727/ENSSSAG00000003166/ENSSSAG00000004604/ENSSSAG00000004777/ENSSSAG00000005005/ENSSSAG00000005191/ENSSSAG00000005467/ENSSSAG00000006063/ENSSSAG00000006344/ENSSSAG00000006571/…	263			GO:0016071	mRNA metabolic process	201/6284	322/17394	3.82682566208335e-22	2.0154615153639e-19	1.79525119656331e-19	ENSSSAG00000000282/ENSSSAG00000000890/ENSSSAG00000000955/ENSSSAG00000000980/ENSSSAG00000002179/ENSSSAG00000002272/ENSSSAG00000002370/ENSSSAG00000002396/ENSSSAG00000002522/ENSSSAG00000004315/ENSSSAG00000004442/ENSSSAG00000004556/ENSSSAG00000004822/ENSSSAG00000005063/ENSSSAG00000005613/ENSSSAG00000005629/ENSSSAG00000005767/ENSSSAG00000005799/ENSSSAG00000006835/ENSSSAG00000007482/ENSSSAG00000007712/…	201			GO:1905114	cell surface receptor signaling pathway involved in cell-cell signaling	88/4861	181/17401	2.46826836059435e-09	2.24902805327097e-07	2.02352155382472e-07	ENSSSAG00000002345/ENSSSAG00000002769/ENSSSAG00000003034/ENSSSAG00000003453/ENSSSAG00000004003/ENSSSAG00000004537/ENSSSAG00000005047/ENSSSAG00000006240/ENSSSAG00000006857/ENSSSAG00000006953/ENSSSAG00000007293/ENSSSAG00000007708/ENSSSAG00000007769/ENSSSAG00000009090/ENSSSAG00000022591/ENSSSAG00000037227/ENSSSAG00000042529/ENSSSAG00000042658/ENSSSAG00000044252/ENSSSAG00000044436/ENSSSAG00000047742/…	88
	GO:0006325	chromatin organization	120/6672	185/17392	2.13013069684924e-13	3.36773663171864e-11	2.98218297558893e-11	ENSSSAG00000002457/ENSSSAG00000002614/ENSSSAG00000002986/ENSSSAG00000003726/ENSSSAG00000003904/ENSSSAG00000004144/ENSSSAG00000005058/ENSSSAG00000005140/ENSSSAG00000005215/ENSSSAG00000005229/ENSSSAG00000005810/ENSSSAG00000006386/ENSSSAG00000006418/ENSSSAG00000006636/ENSSSAG00000007043/ENSSSAG00000007550/ENSSSAG00000009854/ENSSSAG00000010003/ENSSSAG00000010006/ENSSSAG00000010609/ENSSSAG00000010897/…	120			GO:0016072	rRNA metabolic process	77/6284	92/17394	6.25154401057073e-21	2.46935988417544e-18	2.19955640582449e-18	ENSSSAG00000001958/ENSSSAG00000004225/ENSSSAG00000006299/ENSSSAG00000006520/ENSSSAG00000006988/ENSSSAG00000007193/ENSSSAG00000007897/ENSSSAG00000009116/ENSSSAG00000009241/ENSSSAG00000010251/ENSSSAG00000011597/ENSSSAG00000015523/ENSSSAG00000015593/ENSSSAG00000015727/ENSSSAG00000021588/ENSSSAG00000029460/ENSSSAG00000030089/ENSSSAG00000031710/ENSSSAG00000038152/ENSSSAG00000039861/ENSSSAG00000041096/…	77			GO:0006338	chromatin remodeling	57/4861	103/17401	4.37136736282576e-09	3.76180446945395e-07	3.38461426221129e-07	ENSSSAG00000002457/ENSSSAG00000002614/ENSSSAG00000004144/ENSSSAG00000005058/ENSSSAG00000005140/ENSSSAG00000007043/ENSSSAG00000010003/ENSSSAG00000010609/ENSSSAG00000015931/ENSSSAG00000039091/ENSSSAG00000042852/ENSSSAG00000044182/ENSSSAG00000044259/ENSSSAG00000044790/ENSSSAG00000044876/ENSSSAG00000045542/ENSSSAG00000045598/ENSSSAG00000046228/ENSSSAG00000048097/ENSSSAG00000049719/ENSSSAG00000053247/…	57
	GO:0034660	ncRNA metabolic process	160/6672	266/17392	3.70836206147235e-13	5.32992765380707e-11	4.71973353278299e-11	ENSSSAG00000000442/ENSSSAG00000000582/ENSSSAG00000000636/ENSSSAG00000001442/ENSSSAG00000001958/ENSSSAG00000002403/ENSSSAG00000002987/ENSSSAG00000004225/ENSSSAG00000004344/ENSSSAG00000004442/ENSSSAG00000004648/ENSSSAG00000004803/ENSSSAG00000005323/ENSSSAG00000005813/ENSSSAG00000005963/ENSSSAG00000006299/ENSSSAG00000006520/ENSSSAG00000006708/ENSSSAG00000006833/ENSSSAG00000006988/ENSSSAG00000007193/…	160			GO:0006364	rRNA processing	73/6284	87/17394	4.84576760598184e-20	1.53126256349026e-17	1.36395606088373e-17	ENSSSAG00000001958/ENSSSAG00000004225/ENSSSAG00000006299/ENSSSAG00000006520/ENSSSAG00000006988/ENSSSAG00000007193/ENSSSAG00000007897/ENSSSAG00000009116/ENSSSAG00000009241/ENSSSAG00000010251/ENSSSAG00000011597/ENSSSAG00000015523/ENSSSAG00000015593/ENSSSAG00000015727/ENSSSAG00000021588/ENSSSAG00000029460/ENSSSAG00000030089/ENSSSAG00000031710/ENSSSAG00000038152/ENSSSAG00000039861/ENSSSAG00000041096/…	73			GO:0008380	RNA splicing	96/4861	207/17401	1.04098434125094e-08	8.48676181367216e-07	7.63580757792936e-07	ENSSSAG00000000282/ENSSSAG00000000890/ENSSSAG00000000955/ENSSSAG00000002396/ENSSSAG00000004556/ENSSSAG00000005767/ENSSSAG00000005799/ENSSSAG00000007087/ENSSSAG00000007482/ENSSSAG00000008756/ENSSSAG00000009672/ENSSSAG00000009680/ENSSSAG00000009695/ENSSSAG00000010141/ENSSSAG00000010193/ENSSSAG00000012516/ENSSSAG00000025057/ENSSSAG00000039770/ENSSSAG00000041257/ENSSSAG00000042181/ENSSSAG00000042195/…	96
	GO:0043414	macromolecule methylation	99/6672	147/17392	8.87811604484551e-13	1.1696917889084e-10	1.03578020523198e-10	ENSSSAG00000000442/ENSSSAG00000000712/ENSSSAG00000001051/ENSSSAG00000001061/ENSSSAG00000001202/ENSSSAG00000001207/ENSSSAG00000002762/ENSSSAG00000002787/ENSSSAG00000002838/ENSSSAG00000004144/ENSSSAG00000005949/ENSSSAG00000006386/ENSSSAG00000006418/ENSSSAG00000007257/ENSSSAG00000007550/ENSSSAG00000009955/ENSSSAG00000010251/ENSSSAG00000031025/ENSSSAG00000039951/ENSSSAG00000041596/ENSSSAG00000041757/…	99			GO:0006397	mRNA processing	166/6284	262/17394	1.85479533510621e-19	4.88429438244636e-17	4.35063397024036e-17	ENSSSAG00000000282/ENSSSAG00000000890/ENSSSAG00000000955/ENSSSAG00000000980/ENSSSAG00000002272/ENSSSAG00000002396/ENSSSAG00000002522/ENSSSAG00000004556/ENSSSAG00000004822/ENSSSAG00000005063/ENSSSAG00000005767/ENSSSAG00000005799/ENSSSAG00000006835/ENSSSAG00000007482/ENSSSAG00000007712/ENSSSAG00000007853/ENSSSAG00000008140/ENSSSAG00000008395/ENSSSAG00000008425/ENSSSAG00000008756/ENSSSAG00000009672/…	166			GO:0010605	negative regulation of macromolecule metabolic process	145/4861	348/17401	1.90673354649527e-08	1.47676513176059e-06	1.32869221871565e-06	ENSSSAG00000000562/ENSSSAG00000001546/ENSSSAG00000002179/ENSSSAG00000002403/ENSSSAG00000002818/ENSSSAG00000003419/ENSSSAG00000004315/ENSSSAG00000004442/ENSSSAG00000004842/ENSSSAG00000004998/ENSSSAG00000005613/ENSSSAG00000005629/ENSSSAG00000005813/ENSSSAG00000006571/ENSSSAG00000007194/ENSSSAG00000007591/ENSSSAG00000007968/ENSSSAG00000008562/ENSSSAG00000009455/ENSSSAG00000009680/ENSSSAG00000012709/…	145
	GO:0016570	histone modification	110/6672	169/17392	1.51816835559337e-12	1.84632628476394e-10	1.63495053679286e-10	ENSSSAG00000001051/ENSSSAG00000001061/ENSSSAG00000001624/ENSSSAG00000001794/ENSSSAG00000002471/ENSSSAG00000002653/ENSSSAG00000002762/ENSSSAG00000002787/ENSSSAG00000002904/ENSSSAG00000003720/ENSSSAG00000003904/ENSSSAG00000004144/ENSSSAG00000005734/ENSSSAG00000005949/ENSSSAG00000006273/ENSSSAG00000006386/ENSSSAG00000006418/ENSSSAG00000007550/ENSSSAG00000007838/ENSSSAG00000008598/ENSSSAG00000008899/…	110			GO:0034470	ncRNA processing	128/6284	193/17394	1.09848286553897e-17	2.4794327536451e-15	2.20852870860993e-15	ENSSSAG00000000442/ENSSSAG00000000582/ENSSSAG00000000636/ENSSSAG00000001442/ENSSSAG00000001958/ENSSSAG00000002403/ENSSSAG00000004225/ENSSSAG00000005323/ENSSSAG00000005813/ENSSSAG00000006299/ENSSSAG00000006520/ENSSSAG00000006708/ENSSSAG00000006833/ENSSSAG00000006988/ENSSSAG00000007193/ENSSSAG00000007897/ENSSSAG00000007938/ENSSSAG00000009116/ENSSSAG00000009241/ENSSSAG00000010251/ENSSSAG00000011597/…	128			GO:0010558	negative regulation of macromolecule biosynthetic process	85/4861	180/17401	2.55813305411545e-08	1.66181160030156e-06	1.49518436940591e-06	ENSSSAG00000001546/ENSSSAG00000002818/ENSSSAG00000003419/ENSSSAG00000004442/ENSSSAG00000004842/ENSSSAG00000004998/ENSSSAG00000006571/ENSSSAG00000007194/ENSSSAG00000007968/ENSSSAG00000008562/ENSSSAG00000012709/ENSSSAG00000015043/ENSSSAG00000040894/ENSSSAG00000041281/ENSSSAG00000041639/ENSSSAG00000041681/ENSSSAG00000042569/ENSSSAG00000042856/ENSSSAG00000043053/ENSSSAG00000044079/ENSSSAG00000044182/…	85
	GO:0000375	RNA splicing, via transesterification reactions	98/6672	148/17392	5.45014037020131e-12	4.87002398705052e-10	4.31248170896315e-10	ENSSSAG00000000282/ENSSSAG00000000890/ENSSSAG00000000955/ENSSSAG00000002272/ENSSSAG00000002396/ENSSSAG00000002522/ENSSSAG00000004556/ENSSSAG00000004822/ENSSSAG00000005063/ENSSSAG00000005767/ENSSSAG00000006835/ENSSSAG00000007482/ENSSSAG00000008425/ENSSSAG00000008756/ENSSSAG00000009672/ENSSSAG00000009680/ENSSSAG00000010141/ENSSSAG00000025057/ENSSSAG00000038320/ENSSSAG00000039409/ENSSSAG00000039770/…	98			GO:0006357	regulation of transcription by RNA polymerase II	252/6284	466/17394	9.47050513256272e-16	1.87042476368114e-13	1.6660612318732e-13	ENSSSAG00000000096/ENSSSAG00000000128/ENSSSAG00000000142/ENSSSAG00000000151/ENSSSAG00000000638/ENSSSAG00000001536/ENSSSAG00000001838/ENSSSAG00000001862/ENSSSAG00000002471/ENSSSAG00000002727/ENSSSAG00000003166/ENSSSAG00000004604/ENSSSAG00000004777/ENSSSAG00000005005/ENSSSAG00000005191/ENSSSAG00000005467/ENSSSAG00000006063/ENSSSAG00000006344/ENSSSAG00000006571/ENSSSAG00000006594/ENSSSAG00000006698/…	252			GO:0000375	RNA splicing, via transesterification reactions	73/4861	148/17401	2.57478879323676e-08	1.66181160030156e-06	1.49518436940591e-06	ENSSSAG00000000282/ENSSSAG00000000890/ENSSSAG00000000955/ENSSSAG00000002396/ENSSSAG00000004556/ENSSSAG00000005767/ENSSSAG00000007482/ENSSSAG00000008756/ENSSSAG00000009672/ENSSSAG00000009680/ENSSSAG00000010141/ENSSSAG00000025057/ENSSSAG00000039770/ENSSSAG00000042181/ENSSSAG00000042195/ENSSSAG00000046052/ENSSSAG00000048092/ENSSSAG00000049930/ENSSSAG00000050057/ENSSSAG00000050737/ENSSSAG00000050823/…	73
	GO:0000377	RNA splicing, via transesterification reactions with bulged adenosine as nucleophile	98/6672	148/17392	5.45014037020131e-12	4.87002398705052e-10	4.31248170896315e-10	ENSSSAG00000000282/ENSSSAG00000000890/ENSSSAG00000000955/ENSSSAG00000002272/ENSSSAG00000002396/ENSSSAG00000002522/ENSSSAG00000004556/ENSSSAG00000004822/ENSSSAG00000005063/ENSSSAG00000005767/ENSSSAG00000006835/ENSSSAG00000007482/ENSSSAG00000008425/ENSSSAG00000008756/ENSSSAG00000009672/ENSSSAG00000009680/ENSSSAG00000010141/ENSSSAG00000025057/ENSSSAG00000038320/ENSSSAG00000039409/ENSSSAG00000039770/…	98			GO:0051276	chromosome organization	189/6284	337/17394	4.15793822900102e-14	7.29949155757956e-12	6.50194551131504e-12	ENSSSAG00000000290/ENSSSAG00000000322/ENSSSAG00000000382/ENSSSAG00000000423/ENSSSAG00000001515/ENSSSAG00000001611/ENSSSAG00000002457/ENSSSAG00000002614/ENSSSAG00000002986/ENSSSAG00000003726/ENSSSAG00000003904/ENSSSAG00000004003/ENSSSAG00000004144/ENSSSAG00000004397/ENSSSAG00000005058/ENSSSAG00000005140/ENSSSAG00000005215/ENSSSAG00000005229/ENSSSAG00000005359/ENSSSAG00000005407/ENSSSAG00000005810/…	189			GO:0000377	RNA splicing, via transesterification reactions with bulged adenosine as nucleophile	73/4861	148/17401	2.57478879323676e-08	1.66181160030156e-06	1.49518436940591e-06	ENSSSAG00000000282/ENSSSAG00000000890/ENSSSAG00000000955/ENSSSAG00000002396/ENSSSAG00000004556/ENSSSAG00000005767/ENSSSAG00000007482/ENSSSAG00000008756/ENSSSAG00000009672/ENSSSAG00000009680/ENSSSAG00000010141/ENSSSAG00000025057/ENSSSAG00000039770/ENSSSAG00000042181/ENSSSAG00000042195/ENSSSAG00000046052/ENSSSAG00000048092/ENSSSAG00000049930/ENSSSAG00000050057/ENSSSAG00000050737/ENSSSAG00000050823/…	73
	GO:0000398	mRNA splicing, via spliceosome	98/6672	148/17392	5.45014037020131e-12	4.87002398705052e-10	4.31248170896315e-10	ENSSSAG00000000282/ENSSSAG00000000890/ENSSSAG00000000955/ENSSSAG00000002272/ENSSSAG00000002396/ENSSSAG00000002522/ENSSSAG00000004556/ENSSSAG00000004822/ENSSSAG00000005063/ENSSSAG00000005767/ENSSSAG00000006835/ENSSSAG00000007482/ENSSSAG00000008425/ENSSSAG00000008756/ENSSSAG00000009672/ENSSSAG00000009680/ENSSSAG00000010141/ENSSSAG00000025057/ENSSSAG00000038320/ENSSSAG00000039409/ENSSSAG00000039770/…	98			GO:0034660	ncRNA metabolic process	154/6284	266/17394	2.91900025292494e-13	4.6120203996214e-11	4.1081087770112e-11	ENSSSAG00000000442/ENSSSAG00000000582/ENSSSAG00000000636/ENSSSAG00000001442/ENSSSAG00000001958/ENSSSAG00000002403/ENSSSAG00000002987/ENSSSAG00000004225/ENSSSAG00000004344/ENSSSAG00000004442/ENSSSAG00000004648/ENSSSAG00000004803/ENSSSAG00000005323/ENSSSAG00000005813/ENSSSAG00000005963/ENSSSAG00000006299/ENSSSAG00000006520/ENSSSAG00000006708/ENSSSAG00000006833/ENSSSAG00000006988/ENSSSAG00000007193/…	154			GO:0000398	mRNA splicing, via spliceosome	73/4861	148/17401	2.57478879323676e-08	1.66181160030156e-06	1.49518436940591e-06	ENSSSAG00000000282/ENSSSAG00000000890/ENSSSAG00000000955/ENSSSAG00000002396/ENSSSAG00000004556/ENSSSAG00000005767/ENSSSAG00000007482/ENSSSAG00000008756/ENSSSAG00000009672/ENSSSAG00000009680/ENSSSAG00000010141/ENSSSAG00000025057/ENSSSAG00000039770/ENSSSAG00000042181/ENSSSAG00000042195/ENSSSAG00000046052/ENSSSAG00000048092/ENSSSAG00000049930/ENSSSAG00000050057/ENSSSAG00000050737/ENSSSAG00000050823/…	73
	GO:0008380	RNA splicing	128/6672	207/17392	5.53632676821679e-12	4.87002398705052e-10	4.31248170896315e-10	ENSSSAG00000000282/ENSSSAG00000000890/ENSSSAG00000000955/ENSSSAG00000002272/ENSSSAG00000002396/ENSSSAG00000002522/ENSSSAG00000004556/ENSSSAG00000004822/ENSSSAG00000005063/ENSSSAG00000005767/ENSSSAG00000005799/ENSSSAG00000006835/ENSSSAG00000007087/ENSSSAG00000007482/ENSSSAG00000008425/ENSSSAG00000008756/ENSSSAG00000009672/ENSSSAG00000009680/ENSSSAG00000009695/ENSSSAG00000010141/ENSSSAG00000010193/…	128			GO:0000375	RNA splicing, via transesterification reactions	96/6284	148/17394	9.76368830164752e-13	1.18666365512331e-10	1.05700819913382e-10	ENSSSAG00000000282/ENSSSAG00000000890/ENSSSAG00000000955/ENSSSAG00000002272/ENSSSAG00000002396/ENSSSAG00000002522/ENSSSAG00000004556/ENSSSAG00000004822/ENSSSAG00000005063/ENSSSAG00000005767/ENSSSAG00000006835/ENSSSAG00000007482/ENSSSAG00000008425/ENSSSAG00000008756/ENSSSAG00000009672/ENSSSAG00000009680/ENSSSAG00000010141/ENSSSAG00000025057/ENSSSAG00000038320/ENSSSAG00000039770/ENSSSAG00000040045/…	96			GO:0009890	negative regulation of biosynthetic process	88/4861	191/17401	6.12815906645882e-08	3.79700735757788e-06	3.41628741220694e-06	ENSSSAG00000001546/ENSSSAG00000002818/ENSSSAG00000003419/ENSSSAG00000004442/ENSSSAG00000004842/ENSSSAG00000004909/ENSSSAG00000004998/ENSSSAG00000006571/ENSSSAG00000007194/ENSSSAG00000007968/ENSSSAG00000008562/ENSSSAG00000012709/ENSSSAG00000015043/ENSSSAG00000040894/ENSSSAG00000041281/ENSSSAG00000041639/ENSSSAG00000041681/ENSSSAG00000042569/ENSSSAG00000042856/ENSSSAG00000043053/ENSSSAG00000044008/…	88
	GO:0032259	methylation	123/6672	197/17392	5.54461934009547e-12	4.87002398705052e-10	4.31248170896315e-10	ENSSSAG00000000442/ENSSSAG00000000712/ENSSSAG00000001051/ENSSSAG00000001061/ENSSSAG00000001202/ENSSSAG00000001207/ENSSSAG00000002653/ENSSSAG00000002762/ENSSSAG00000002787/ENSSSAG00000002838/ENSSSAG00000004144/ENSSSAG00000005949/ENSSSAG00000006386/ENSSSAG00000006418/ENSSSAG00000006636/ENSSSAG00000007257/ENSSSAG00000007550/ENSSSAG00000009854/ENSSSAG00000009955/ENSSSAG00000010251/ENSSSAG00000015474/…	123			GO:0000377	RNA splicing, via transesterification reactions with bulged adenosine as nucleophile	96/6284	148/17394	9.76368830164752e-13	1.18666365512331e-10	1.05700819913382e-10	ENSSSAG00000000282/ENSSSAG00000000890/ENSSSAG00000000955/ENSSSAG00000002272/ENSSSAG00000002396/ENSSSAG00000002522/ENSSSAG00000004556/ENSSSAG00000004822/ENSSSAG00000005063/ENSSSAG00000005767/ENSSSAG00000006835/ENSSSAG00000007482/ENSSSAG00000008425/ENSSSAG00000008756/ENSSSAG00000009672/ENSSSAG00000009680/ENSSSAG00000010141/ENSSSAG00000025057/ENSSSAG00000038320/ENSSSAG00000039770/ENSSSAG00000040045/…	96			GO:0045934	negative regulation of nucleobase-containing compound metabolic process	69/4861	140/17401	6.3897841498697e-08	3.80683678774929e-06	3.42513126090181e-06	ENSSSAG00000002818/ENSSSAG00000004842/ENSSSAG00000004998/ENSSSAG00000006571/ENSSSAG00000007194/ENSSSAG00000007968/ENSSSAG00000008562/ENSSSAG00000012709/ENSSSAG00000015043/ENSSSAG00000040894/ENSSSAG00000041639/ENSSSAG00000041681/ENSSSAG00000042569/ENSSSAG00000043053/ENSSSAG00000043439/ENSSSAG00000044182/ENSSSAG00000044438/ENSSSAG00000044443/ENSSSAG00000044750/ENSSSAG00000045698/ENSSSAG00000045770/…	69
	GO:0009451	RNA modification	76/6672	117/17392	4.77957027982302e-09	3.97710558547379e-07	3.52178862723801e-07	ENSSSAG00000000442/ENSSSAG00000000636/ENSSSAG00000001442/ENSSSAG00000005323/ENSSSAG00000006708/ENSSSAG00000006833/ENSSSAG00000007938/ENSSSAG00000009955/ENSSSAG00000010251/ENSSSAG00000015593/ENSSSAG00000031025/ENSSSAG00000039951/ENSSSAG00000041596/ENSSSAG00000041757/ENSSSAG00000042351/ENSSSAG00000044706/ENSSSAG00000044976/ENSSSAG00000045920/ENSSSAG00000046710/ENSSSAG00000047246/ENSSSAG00000047795/…	76			GO:0000398	mRNA splicing, via spliceosome	96/6284	148/17394	9.76368830164752e-13	1.18666365512331e-10	1.05700819913382e-10	ENSSSAG00000000282/ENSSSAG00000000890/ENSSSAG00000000955/ENSSSAG00000002272/ENSSSAG00000002396/ENSSSAG00000002522/ENSSSAG00000004556/ENSSSAG00000004822/ENSSSAG00000005063/ENSSSAG00000005767/ENSSSAG00000006835/ENSSSAG00000007482/ENSSSAG00000008425/ENSSSAG00000008756/ENSSSAG00000009672/ENSSSAG00000009680/ENSSSAG00000010141/ENSSSAG00000025057/ENSSSAG00000038320/ENSSSAG00000039770/ENSSSAG00000040045/…	96			GO:0009892	negative regulation of metabolic process	148/4861	363/17401	7.1256153853212e-08	4.08799193772687e-06	3.67809542696502e-06	ENSSSAG00000000562/ENSSSAG00000001546/ENSSSAG00000002179/ENSSSAG00000002403/ENSSSAG00000002818/ENSSSAG00000003419/ENSSSAG00000004315/ENSSSAG00000004442/ENSSSAG00000004842/ENSSSAG00000004909/ENSSSAG00000004998/ENSSSAG00000005613/ENSSSAG00000005629/ENSSSAG00000005813/ENSSSAG00000006571/ENSSSAG00000007194/ENSSSAG00000007591/ENSSSAG00000007968/ENSSSAG00000008562/ENSSSAG00000009455/ENSSSAG00000009680/…	148
	GO:0006338	chromatin remodeling	69/6672	104/17392	6.50245797348474e-09	5.14019302803969e-07	4.55172058143932e-07	ENSSSAG00000002457/ENSSSAG00000002614/ENSSSAG00000004144/ENSSSAG00000005058/ENSSSAG00000005140/ENSSSAG00000007043/ENSSSAG00000007550/ENSSSAG00000010003/ENSSSAG00000010609/ENSSSAG00000014715/ENSSSAG00000015542/ENSSSAG00000015931/ENSSSAG00000039091/ENSSSAG00000042852/ENSSSAG00000044182/ENSSSAG00000044259/ENSSSAG00000044790/ENSSSAG00000044876/ENSSSAG00000045542/ENSSSAG00000045598/ENSSSAG00000046228/…	69			GO:0043414	macromolecule methylation	95/6284	147/17394	1.77261871953462e-12	2.00052684061764e-10	1.78194829174269e-10	ENSSSAG00000000442/ENSSSAG00000000712/ENSSSAG00000001051/ENSSSAG00000001061/ENSSSAG00000001202/ENSSSAG00000001207/ENSSSAG00000002762/ENSSSAG00000002787/ENSSSAG00000002838/ENSSSAG00000004144/ENSSSAG00000007257/ENSSSAG00000007550/ENSSSAG00000009955/ENSSSAG00000010251/ENSSSAG00000031025/ENSSSAG00000039951/ENSSSAG00000041596/ENSSSAG00000041757/ENSSSAG00000042181/ENSSSAG00000042569/ENSSSAG00000042714/…	95			GO:0031327	negative regulation of cellular biosynthetic process	87/4861	189/17401	7.64478762406858e-08	4.22920572488651e-06	3.80514993017549e-06	ENSSSAG00000001546/ENSSSAG00000002818/ENSSSAG00000003419/ENSSSAG00000004442/ENSSSAG00000004842/ENSSSAG00000004998/ENSSSAG00000006571/ENSSSAG00000007194/ENSSSAG00000007968/ENSSSAG00000008562/ENSSSAG00000012709/ENSSSAG00000015043/ENSSSAG00000040894/ENSSSAG00000041281/ENSSSAG00000041639/ENSSSAG00000041681/ENSSSAG00000042569/ENSSSAG00000042856/ENSSSAG00000043053/ENSSSAG00000044008/ENSSSAG00000044079/…	87
	GO:0016055	Wnt signaling pathway	104/6672	174/17392	7.69120146268578e-09	5.52717705113919e-07	4.89440093080004e-07	ENSSSAG00000000697/ENSSSAG00000002345/ENSSSAG00000002769/ENSSSAG00000003034/ENSSSAG00000003453/ENSSSAG00000004003/ENSSSAG00000004537/ENSSSAG00000005047/ENSSSAG00000006176/ENSSSAG00000006240/ENSSSAG00000006857/ENSSSAG00000006953/ENSSSAG00000007293/ENSSSAG00000007708/ENSSSAG00000007769/ENSSSAG00000009090/ENSSSAG00000022591/ENSSSAG00000029722/ENSSSAG00000030149/ENSSSAG00000037227/ENSSSAG00000042529/…	104			GO:0008380	RNA splicing	124/6284	207/17394	2.35507525947429e-12	2.48067927331292e-10	2.2096390329243e-10	ENSSSAG00000000282/ENSSSAG00000000890/ENSSSAG00000000955/ENSSSAG00000002272/ENSSSAG00000002396/ENSSSAG00000002522/ENSSSAG00000004556/ENSSSAG00000004822/ENSSSAG00000005063/ENSSSAG00000005767/ENSSSAG00000005799/ENSSSAG00000006835/ENSSSAG00000007087/ENSSSAG00000007482/ENSSSAG00000008425/ENSSSAG00000008756/ENSSSAG00000009672/ENSSSAG00000009680/ENSSSAG00000009695/ENSSSAG00000010141/ENSSSAG00000010193/…	124			GO:0051253	negative regulation of RNA metabolic process	65/4861	133/17401	2.26222372825112e-07	1.20833950174517e-05	1.08718120370399e-05	ENSSSAG00000002818/ENSSSAG00000004842/ENSSSAG00000004998/ENSSSAG00000006571/ENSSSAG00000007194/ENSSSAG00000007968/ENSSSAG00000008562/ENSSSAG00000012709/ENSSSAG00000015043/ENSSSAG00000040894/ENSSSAG00000041639/ENSSSAG00000041681/ENSSSAG00000042569/ENSSSAG00000043053/ENSSSAG00000044182/ENSSSAG00000044438/ENSSSAG00000044443/ENSSSAG00000045698/ENSSSAG00000045770/ENSSSAG00000045861/ENSSSAG00000046105/…	65
	GO:0198738	cell-cell signaling by wnt	104/6672	174/17392	7.69120146268578e-09	5.52717705113919e-07	4.89440093080004e-07	ENSSSAG00000000697/ENSSSAG00000002345/ENSSSAG00000002769/ENSSSAG00000003034/ENSSSAG00000003453/ENSSSAG00000004003/ENSSSAG00000004537/ENSSSAG00000005047/ENSSSAG00000006176/ENSSSAG00000006240/ENSSSAG00000006857/ENSSSAG00000006953/ENSSSAG00000007293/ENSSSAG00000007708/ENSSSAG00000007769/ENSSSAG00000009090/ENSSSAG00000022591/ENSSSAG00000029722/ENSSSAG00000030149/ENSSSAG00000037227/ENSSSAG00000042529/…	104			GO:0032259	methylation	118/6284	197/17394	8.0172477627874e-12	7.91703216575255e-10	7.05201332818865e-10	ENSSSAG00000000442/ENSSSAG00000000712/ENSSSAG00000001051/ENSSSAG00000001061/ENSSSAG00000001202/ENSSSAG00000001207/ENSSSAG00000002653/ENSSSAG00000002762/ENSSSAG00000002787/ENSSSAG00000002838/ENSSSAG00000004144/ENSSSAG00000006636/ENSSSAG00000007257/ENSSSAG00000007550/ENSSSAG00000009854/ENSSSAG00000009955/ENSSSAG00000010251/ENSSSAG00000015474/ENSSSAG00000029832/ENSSSAG00000031025/ENSSSAG00000039951/…	118			GO:0070647	protein modification by small protein conjugation or removal	163/4861	414/17401	2.4302798533856e-07	1.25483449763143e-05	1.12901421960791e-05	ENSSSAG00000001012/ENSSSAG00000001262/ENSSSAG00000001686/ENSSSAG00000001696/ENSSSAG00000002007/ENSSSAG00000002427/ENSSSAG00000002526/ENSSSAG00000002679/ENSSSAG00000003634/ENSSSAG00000003653/ENSSSAG00000003720/ENSSSAG00000005493/ENSSSAG00000006910/ENSSSAG00000007769/ENSSSAG00000008108/ENSSSAG00000009432/ENSSSAG00000009690/ENSSSAG00000009861/ENSSSAG00000009994/ENSSSAG00000010101/ENSSSAG00000012390/…	163
	GO:1905114	cell surface receptor signaling pathway involved in cell-cell signaling	106/6672	181/17392	2.57722300821177e-08	1.77156068520991e-06	1.56874443978107e-06	ENSSSAG00000000697/ENSSSAG00000002345/ENSSSAG00000002769/ENSSSAG00000003034/ENSSSAG00000003453/ENSSSAG00000004003/ENSSSAG00000004537/ENSSSAG00000005047/ENSSSAG00000006176/ENSSSAG00000006240/ENSSSAG00000006857/ENSSSAG00000006953/ENSSSAG00000007293/ENSSSAG00000007708/ENSSSAG00000007769/ENSSSAG00000009090/ENSSSAG00000022591/ENSSSAG00000029722/ENSSSAG00000030149/ENSSSAG00000037227/ENSSSAG00000042529/…	106			GO:0016570	histone modification	104/6284	169/17394	1.39751806838434e-11	1.29886973414545e-09	1.15695458664388e-09	ENSSSAG00000001051/ENSSSAG00000001061/ENSSSAG00000001624/ENSSSAG00000001794/ENSSSAG00000002471/ENSSSAG00000002653/ENSSSAG00000002762/ENSSSAG00000002787/ENSSSAG00000002904/ENSSSAG00000003720/ENSSSAG00000003904/ENSSSAG00000004144/ENSSSAG00000005734/ENSSSAG00000006273/ENSSSAG00000007550/ENSSSAG00000007838/ENSSSAG00000008899/ENSSSAG00000009744/ENSSSAG00000010897/ENSSSAG00000022875/ENSSSAG00000037421/…	104			GO:0045892	negative regulation of transcription, DNA-templated	64/4861	131/17401	2.83946908439434e-07	1.31794600660589e-05	1.18579763701281e-05	ENSSSAG00000002818/ENSSSAG00000004842/ENSSSAG00000004998/ENSSSAG00000006571/ENSSSAG00000007194/ENSSSAG00000007968/ENSSSAG00000008562/ENSSSAG00000012709/ENSSSAG00000015043/ENSSSAG00000040894/ENSSSAG00000041639/ENSSSAG00000041681/ENSSSAG00000042569/ENSSSAG00000043053/ENSSSAG00000044182/ENSSSAG00000044438/ENSSSAG00000044443/ENSSSAG00000045698/ENSSSAG00000045770/ENSSSAG00000045861/ENSSSAG00000046105/…	64
	GO:0018205	peptidyl-lysine modification	75/6672	121/17392	1.1370182425765e-07	7.49010767297272e-06	6.6326064150296e-06	ENSSSAG00000001051/ENSSSAG00000001061/ENSSSAG00000001624/ENSSSAG00000001794/ENSSSAG00000001858/ENSSSAG00000002762/ENSSSAG00000002787/ENSSSAG00000003904/ENSSSAG00000004144/ENSSSAG00000006273/ENSSSAG00000006418/ENSSSAG00000007257/ENSSSAG00000007550/ENSSSAG00000007838/ENSSSAG00000008899/ENSSSAG00000009744/ENSSSAG00000022875/ENSSSAG00000039756/ENSSSAG00000041114/ENSSSAG00000042230/ENSSSAG00000042418/…	75			GO:0006325	chromatin organization	111/6284	185/17394	2.85702098371498e-11	2.50782953014982e-09	2.23382283931399e-09	ENSSSAG00000002457/ENSSSAG00000002614/ENSSSAG00000002986/ENSSSAG00000003726/ENSSSAG00000003904/ENSSSAG00000004144/ENSSSAG00000005058/ENSSSAG00000005140/ENSSSAG00000005215/ENSSSAG00000005229/ENSSSAG00000005810/ENSSSAG00000006636/ENSSSAG00000007043/ENSSSAG00000007550/ENSSSAG00000009403/ENSSSAG00000009854/ENSSSAG00000010003/ENSSSAG00000010006/ENSSSAG00000010609/ENSSSAG00000010897/ENSSSAG00000015542/…	111			GO:1902679	negative regulation of RNA biosynthetic process	64/4861	131/17401	2.83946908439434e-07	1.31794600660589e-05	1.18579763701281e-05	ENSSSAG00000002818/ENSSSAG00000004842/ENSSSAG00000004998/ENSSSAG00000006571/ENSSSAG00000007194/ENSSSAG00000007968/ENSSSAG00000008562/ENSSSAG00000012709/ENSSSAG00000015043/ENSSSAG00000040894/ENSSSAG00000041639/ENSSSAG00000041681/ENSSSAG00000042569/ENSSSAG00000043053/ENSSSAG00000044182/ENSSSAG00000044438/ENSSSAG00000044443/ENSSSAG00000045698/ENSSSAG00000045770/ENSSSAG00000045861/ENSSSAG00000046105/…	64
	GO:0090305	nucleic acid phosphodiester bond hydrolysis	43/6672	60/17392	1.65473611948307e-07	1.04645512196109e-05	9.26652226910517e-06	ENSSSAG00000000582/ENSSSAG00000002403/ENSSSAG00000004236/ENSSSAG00000004442/ENSSSAG00000005613/ENSSSAG00000007077/ENSSSAG00000007990/ENSSSAG00000008310/ENSSSAG00000009309/ENSSSAG00000021389/ENSSSAG00000030089/ENSSSAG00000038152/ENSSSAG00000041096/ENSSSAG00000041819/ENSSSAG00000041823/ENSSSAG00000042657/ENSSSAG00000042888/ENSSSAG00000045469/ENSSSAG00000045763/ENSSSAG00000046036/ENSSSAG00000052088/…	43			GO:0009451	RNA modification	72/6284	117/17394	1.86862050086241e-08	1.55390546913821e-06	1.38412499149753e-06	ENSSSAG00000000442/ENSSSAG00000000636/ENSSSAG00000001442/ENSSSAG00000005323/ENSSSAG00000006708/ENSSSAG00000006833/ENSSSAG00000007938/ENSSSAG00000009955/ENSSSAG00000010251/ENSSSAG00000015593/ENSSSAG00000031025/ENSSSAG00000039951/ENSSSAG00000041596/ENSSSAG00000041757/ENSSSAG00000042351/ENSSSAG00000044706/ENSSSAG00000044976/ENSSSAG00000045091/ENSSSAG00000045920/ENSSSAG00000046710/ENSSSAG00000047246/…	72			GO:1903507	negative regulation of nucleic acid-templated transcription	64/4861	131/17401	2.83946908439434e-07	1.31794600660589e-05	1.18579763701281e-05	ENSSSAG00000002818/ENSSSAG00000004842/ENSSSAG00000004998/ENSSSAG00000006571/ENSSSAG00000007194/ENSSSAG00000007968/ENSSSAG00000008562/ENSSSAG00000012709/ENSSSAG00000015043/ENSSSAG00000040894/ENSSSAG00000041639/ENSSSAG00000041681/ENSSSAG00000042569/ENSSSAG00000043053/ENSSSAG00000044182/ENSSSAG00000044438/ENSSSAG00000044443/ENSSSAG00000045698/ENSSSAG00000045770/ENSSSAG00000045861/ENSSSAG00000046105/…	64
	GO:0010558	negative regulation of macromolecule biosynthetic process	103/6672	180/17392	2.02141942060566e-07	1.22917850152982e-05	1.08845661109535e-05	ENSSSAG00000000408/ENSSSAG00000001546/ENSSSAG00000002818/ENSSSAG00000003419/ENSSSAG00000004442/ENSSSAG00000004998/ENSSSAG00000005890/ENSSSAG00000006571/ENSSSAG00000006947/ENSSSAG00000007194/ENSSSAG00000007968/ENSSSAG00000008395/ENSSSAG00000008562/ENSSSAG00000012709/ENSSSAG00000015043/ENSSSAG00000040894/ENSSSAG00000041281/ENSSSAG00000041639/ENSSSAG00000041681/ENSSSAG00000042193/ENSSSAG00000042569/…	103			GO:0018205	peptidyl-lysine modification	73/6284	121/17394	4.88065956386586e-08	3.85572105545403e-06	3.43444307204666e-06	ENSSSAG00000001051/ENSSSAG00000001061/ENSSSAG00000001624/ENSSSAG00000001794/ENSSSAG00000001858/ENSSSAG00000002762/ENSSSAG00000002787/ENSSSAG00000003904/ENSSSAG00000004144/ENSSSAG00000006273/ENSSSAG00000007257/ENSSSAG00000007550/ENSSSAG00000007838/ENSSSAG00000008899/ENSSSAG00000009744/ENSSSAG00000022875/ENSSSAG00000039756/ENSSSAG00000041114/ENSSSAG00000042230/ENSSSAG00000042418/ENSSSAG00000042569/…	73			GO:0090501	RNA phosphodiester bond hydrolysis	24/4861	34/17401	2.89284468848292e-07	1.31794600660589e-05	1.18579763701281e-05	ENSSSAG00000000582/ENSSSAG00000002403/ENSSSAG00000004236/ENSSSAG00000004442/ENSSSAG00000005613/ENSSSAG00000007077/ENSSSAG00000009309/ENSSSAG00000021389/ENSSSAG00000030089/ENSSSAG00000038152/ENSSSAG00000041823/ENSSSAG00000045763/ENSSSAG00000046036/ENSSSAG00000052088/ENSSSAG00000057691/ENSSSAG00000064949/ENSSSAG00000065636/ENSSSAG00000066243/ENSSSAG00000073988/ENSSSAG00000076213/ENSSSAG00000079395/…	24
	GO:0044728	DNA methylation or demethylation	18/6672	19/17392	3.86527933658187e-07	2.19290178786713e-05	1.94184851550536e-05	ENSSSAG00000002838/ENSSSAG00000004094/ENSSSAG00000042714/ENSSSAG00000042884/ENSSSAG00000052989/ENSSSAG00000053038/ENSSSAG00000053871/ENSSSAG00000067599/ENSSSAG00000068527/ENSSSAG00000068673/ENSSSAG00000070146/ENSSSAG00000071610/ENSSSAG00000071787/ENSSSAG00000072652/ENSSSAG00000072932/ENSSSAG00000073769/ENSSSAG00000080979/ENSSSAG00000122164	18			GO:0016055	Wnt signaling pathway	97/6284	173/17394	6.34899960685372e-08	4.55973608128586e-06	4.06153706907341e-06	ENSSSAG00000000697/ENSSSAG00000002345/ENSSSAG00000002769/ENSSSAG00000003034/ENSSSAG00000003453/ENSSSAG00000004003/ENSSSAG00000004537/ENSSSAG00000005047/ENSSSAG00000006176/ENSSSAG00000006240/ENSSSAG00000006857/ENSSSAG00000006953/ENSSSAG00000007293/ENSSSAG00000007708/ENSSSAG00000007769/ENSSSAG00000009090/ENSSSAG00000022591/ENSSSAG00000029722/ENSSSAG00000037227/ENSSSAG00000042529/ENSSSAG00000042658/…	97			GO:0018205	peptidyl-lysine modification	59/4861	120/17401	6.21858590025278e-07	2.75216844556902e-05	2.47621285170968e-05	ENSSSAG00000001051/ENSSSAG00000001624/ENSSSAG00000001794/ENSSSAG00000004144/ENSSSAG00000006273/ENSSSAG00000007257/ENSSSAG00000007838/ENSSSAG00000008899/ENSSSAG00000022875/ENSSSAG00000039756/ENSSSAG00000042230/ENSSSAG00000042569/ENSSSAG00000044182/ENSSSAG00000044522/ENSSSAG00000045074/ENSSSAG00000045578/ENSSSAG00000045649/ENSSSAG00000046331/ENSSSAG00000047304/ENSSSAG00000047369/ENSSSAG00000047405/…	59
	GO:0010605	negative regulation of macromolecule metabolic process	179/6672	348/17392	3.88369703101072e-07	2.19290178786713e-05	1.94184851550536e-05	ENSSSAG00000000408/ENSSSAG00000000562/ENSSSAG00000001546/ENSSSAG00000002179/ENSSSAG00000002370/ENSSSAG00000002403/ENSSSAG00000002818/ENSSSAG00000003419/ENSSSAG00000004315/ENSSSAG00000004442/ENSSSAG00000004998/ENSSSAG00000005613/ENSSSAG00000005629/ENSSSAG00000005813/ENSSSAG00000005890/ENSSSAG00000006571/ENSSSAG00000006947/ENSSSAG00000007194/ENSSSAG00000007591/ENSSSAG00000007968/ENSSSAG00000008395/…	179			GO:0198738	cell-cell signaling by wnt	97/6284	173/17394	6.34899960685372e-08	4.55973608128586e-06	4.06153706907341e-06	ENSSSAG00000000697/ENSSSAG00000002345/ENSSSAG00000002769/ENSSSAG00000003034/ENSSSAG00000003453/ENSSSAG00000004003/ENSSSAG00000004537/ENSSSAG00000005047/ENSSSAG00000006176/ENSSSAG00000006240/ENSSSAG00000006857/ENSSSAG00000006953/ENSSSAG00000007293/ENSSSAG00000007708/ENSSSAG00000007769/ENSSSAG00000009090/ENSSSAG00000022591/ENSSSAG00000029722/ENSSSAG00000037227/ENSSSAG00000042529/ENSSSAG00000042658/…	97			GO:0009451	RNA modification	57/4861	117/17401	1.39571406761667e-06	6.00544747427282e-05	5.40329071790779e-05	ENSSSAG00000000442/ENSSSAG00000000636/ENSSSAG00000001442/ENSSSAG00000003015/ENSSSAG00000006833/ENSSSAG00000007938/ENSSSAG00000009955/ENSSSAG00000010251/ENSSSAG00000015593/ENSSSAG00000031025/ENSSSAG00000039951/ENSSSAG00000041596/ENSSSAG00000041757/ENSSSAG00000042351/ENSSSAG00000044976/ENSSSAG00000045920/ENSSSAG00000046710/ENSSSAG00000047246/ENSSSAG00000049736/ENSSSAG00000049909/ENSSSAG00000051989/…	57
	GO:0009890	negative regulation of biosynthetic process	107/6672	191/17392	5.03223219673518e-07	2.74343417346149e-05	2.42935347428595e-05	ENSSSAG00000000408/ENSSSAG00000001546/ENSSSAG00000002818/ENSSSAG00000003419/ENSSSAG00000004442/ENSSSAG00000004909/ENSSSAG00000004998/ENSSSAG00000005890/ENSSSAG00000006571/ENSSSAG00000006947/ENSSSAG00000007194/ENSSSAG00000007968/ENSSSAG00000008395/ENSSSAG00000008562/ENSSSAG00000012709/ENSSSAG00000015043/ENSSSAG00000040894/ENSSSAG00000041281/ENSSSAG00000041639/ENSSSAG00000041681/ENSSSAG00000042193/…	107			GO:0090305	nucleic acid phosphodiester bond hydrolysis	42/6284	60/17394	9.62209447459855e-08	6.60996055211552e-06	5.88775300345e-06	ENSSSAG00000000582/ENSSSAG00000002403/ENSSSAG00000004236/ENSSSAG00000004442/ENSSSAG00000005613/ENSSSAG00000007077/ENSSSAG00000007990/ENSSSAG00000008310/ENSSSAG00000009309/ENSSSAG00000021389/ENSSSAG00000030089/ENSSSAG00000038152/ENSSSAG00000041096/ENSSSAG00000041819/ENSSSAG00000041823/ENSSSAG00000042657/ENSSSAG00000042888/ENSSSAG00000045469/ENSSSAG00000045763/ENSSSAG00000046036/ENSSSAG00000052088/…	42			GO:0001510	RNA methylation	29/4861	48/17401	2.52080405441493e-06	0.000105533121088885	9.49514813099679e-05	ENSSSAG00000000442/ENSSSAG00000003015/ENSSSAG00000009955/ENSSSAG00000010251/ENSSSAG00000031025/ENSSSAG00000039951/ENSSSAG00000041596/ENSSSAG00000041757/ENSSSAG00000044976/ENSSSAG00000045920/ENSSSAG00000046710/ENSSSAG00000052728/ENSSSAG00000054498/ENSSSAG00000069286/ENSSSAG00000069601/ENSSSAG00000069672/ENSSSAG00000072447/ENSSSAG00000074380/ENSSSAG00000074583/ENSSSAG00000074636/ENSSSAG00000075035/…	29
	GO:0031327	negative regulation of cellular biosynthetic process	106/6672	189/17392	5.26807170484989e-07	2.77627378845589e-05	2.45843346226328e-05	ENSSSAG00000000408/ENSSSAG00000001546/ENSSSAG00000002818/ENSSSAG00000003419/ENSSSAG00000004442/ENSSSAG00000004998/ENSSSAG00000005890/ENSSSAG00000006571/ENSSSAG00000006947/ENSSSAG00000007194/ENSSSAG00000007968/ENSSSAG00000008395/ENSSSAG00000008562/ENSSSAG00000012709/ENSSSAG00000015043/ENSSSAG00000040894/ENSSSAG00000041281/ENSSSAG00000041639/ENSSSAG00000041681/ENSSSAG00000042193/ENSSSAG00000042569/…	106			GO:0006338	chromatin remodeling	64/6284	104/17394	1.13578114850958e-07	7.47722589435474e-06	6.66026050683031e-06	ENSSSAG00000002457/ENSSSAG00000002614/ENSSSAG00000004144/ENSSSAG00000005058/ENSSSAG00000005140/ENSSSAG00000007043/ENSSSAG00000007550/ENSSSAG00000010003/ENSSSAG00000010609/ENSSSAG00000015542/ENSSSAG00000015931/ENSSSAG00000039091/ENSSSAG00000042852/ENSSSAG00000044182/ENSSSAG00000044259/ENSSSAG00000044790/ENSSSAG00000044876/ENSSSAG00000045542/ENSSSAG00000045598/ENSSSAG00000046228/ENSSSAG00000048097/…	64			GO:0090305	nucleic acid phosphodiester bond hydrolysis	34/4861	60/17401	2.75103203072537e-06	0.000112140753041937	0.000100896576417739	ENSSSAG00000000582/ENSSSAG00000002403/ENSSSAG00000004236/ENSSSAG00000004442/ENSSSAG00000005613/ENSSSAG00000007077/ENSSSAG00000008310/ENSSSAG00000009309/ENSSSAG00000021389/ENSSSAG00000030089/ENSSSAG00000038152/ENSSSAG00000041819/ENSSSAG00000041823/ENSSSAG00000042657/ENSSSAG00000042888/ENSSSAG00000045763/ENSSSAG00000046036/ENSSSAG00000052088/ENSSSAG00000055373/ENSSSAG00000055451/ENSSSAG00000057358/…	34
	GO:0009892	negative regulation of metabolic process	185/6672	363/17392	5.6314056898476e-07	2.79884061962072e-05	2.47841674096712e-05	ENSSSAG00000000408/ENSSSAG00000000562/ENSSSAG00000001546/ENSSSAG00000002179/ENSSSAG00000002370/ENSSSAG00000002403/ENSSSAG00000002818/ENSSSAG00000003419/ENSSSAG00000004315/ENSSSAG00000004442/ENSSSAG00000004909/ENSSSAG00000004998/ENSSSAG00000005613/ENSSSAG00000005629/ENSSSAG00000005813/ENSSSAG00000005890/ENSSSAG00000006571/ENSSSAG00000006947/ENSSSAG00000007194/ENSSSAG00000007591/ENSSSAG00000007968/…	185			GO:1905114	cell surface receptor signaling pathway involved in cell-cell signaling	98/6284	180/17394	3.65824768278399e-07	2.31201253551948e-05	2.05940090605566e-05	ENSSSAG00000000697/ENSSSAG00000002345/ENSSSAG00000002769/ENSSSAG00000003034/ENSSSAG00000003453/ENSSSAG00000004003/ENSSSAG00000004537/ENSSSAG00000005047/ENSSSAG00000006176/ENSSSAG00000006240/ENSSSAG00000006857/ENSSSAG00000006953/ENSSSAG00000007293/ENSSSAG00000007708/ENSSSAG00000007769/ENSSSAG00000009090/ENSSSAG00000022591/ENSSSAG00000029722/ENSSSAG00000037227/ENSSSAG00000042529/ENSSSAG00000042658/…	98			GO:0010629	negative regulation of gene expression	66/4861	145/17401	4.37816763164732e-06	0.000173891837472351	0.000156455976904212	ENSSSAG00000001546/ENSSSAG00000002179/ENSSSAG00000002403/ENSSSAG00000003419/ENSSSAG00000004315/ENSSSAG00000004442/ENSSSAG00000005613/ENSSSAG00000005629/ENSSSAG00000005813/ENSSSAG00000007591/ENSSSAG00000009680/ENSSSAG00000039191/ENSSSAG00000041281/ENSSSAG00000041485/ENSSSAG00000041639/ENSSSAG00000042856/ENSSSAG00000044079/ENSSSAG00000044218/ENSSSAG00000044481/ENSSSAG00000045952/ENSSSAG00000046212/…	66
	GO:0010629	negative regulation of gene expression	85/6672	145/17392	5.66495255078198e-07	2.79884061962072e-05	2.47841674096712e-05	ENSSSAG00000001546/ENSSSAG00000002179/ENSSSAG00000002370/ENSSSAG00000002403/ENSSSAG00000003419/ENSSSAG00000004315/ENSSSAG00000004442/ENSSSAG00000005613/ENSSSAG00000005629/ENSSSAG00000005813/ENSSSAG00000006947/ENSSSAG00000007591/ENSSSAG00000008395/ENSSSAG00000008864/ENSSSAG00000009680/ENSSSAG00000015948/ENSSSAG00000039191/ENSSSAG00000041281/ENSSSAG00000041485/ENSSSAG00000041639/ENSSSAG00000042193/…	85			GO:0018193	peptidyl-amino acid modification	134/6284	263/17394	5.27890086750369e-07	3.20794745025224e-05	2.85744553030463e-05	ENSSSAG00000000712/ENSSSAG00000001051/ENSSSAG00000001061/ENSSSAG00000001207/ENSSSAG00000001624/ENSSSAG00000001794/ENSSSAG00000001858/ENSSSAG00000002762/ENSSSAG00000002787/ENSSSAG00000003904/ENSSSAG00000004034/ENSSSAG00000004144/ENSSSAG00000005427/ENSSSAG00000006273/ENSSSAG00000007032/ENSSSAG00000007257/ENSSSAG00000007353/ENSSSAG00000007550/ENSSSAG00000007838/ENSSSAG00000007857/ENSSSAG00000008899/…	134			GO:0044728	DNA methylation or demethylation	15/4861	19/17401	5.6104368362566e-06	0.000217264166484037	0.000195479430821151	ENSSSAG00000002838/ENSSSAG00000004094/ENSSSAG00000042714/ENSSSAG00000042884/ENSSSAG00000052989/ENSSSAG00000053871/ENSSSAG00000067599/ENSSSAG00000068673/ENSSSAG00000070146/ENSSSAG00000071610/ENSSSAG00000071787/ENSSSAG00000072652/ENSSSAG00000072932/ENSSSAG00000080979/ENSSSAG00000122164	15
	GO:0045934	negative regulation of nucleobase-containing compound metabolic process	82/6672	140/17392	9.34598499367278e-07	4.47757644696869e-05	3.96496333064906e-05	ENSSSAG00000000408/ENSSSAG00000002818/ENSSSAG00000004998/ENSSSAG00000005890/ENSSSAG00000006571/ENSSSAG00000007194/ENSSSAG00000007968/ENSSSAG00000008562/ENSSSAG00000012709/ENSSSAG00000015043/ENSSSAG00000040894/ENSSSAG00000041639/ENSSSAG00000041681/ENSSSAG00000042569/ENSSSAG00000042698/ENSSSAG00000043053/ENSSSAG00000043439/ENSSSAG00000044182/ENSSSAG00000044438/ENSSSAG00000044443/ENSSSAG00000044750/…	82			GO:0001510	RNA methylation	34/6284	48/17394	1.04122119398037e-06	6.06079712428039e-05	5.39859144248027e-05	ENSSSAG00000000442/ENSSSAG00000009955/ENSSSAG00000010251/ENSSSAG00000031025/ENSSSAG00000039951/ENSSSAG00000041596/ENSSSAG00000041757/ENSSSAG00000044976/ENSSSAG00000045091/ENSSSAG00000045920/ENSSSAG00000046710/ENSSSAG00000052728/ENSSSAG00000054498/ENSSSAG00000066322/ENSSSAG00000069286/ENSSSAG00000069601/ENSSSAG00000069672/ENSSSAG00000072447/ENSSSAG00000074380/ENSSSAG00000074583/ENSSSAG00000074636/…	34			GO:0006401	RNA catabolic process	42/4861	82/17401	6.77436910624357e-06	0.000255938969404178	0.000230276372186559	ENSSSAG00000002179/ENSSSAG00000004315/ENSSSAG00000004442/ENSSSAG00000005613/ENSSSAG00000005629/ENSSSAG00000009680/ENSSSAG00000041485/ENSSSAG00000042856/ENSSSAG00000044079/ENSSSAG00000044481/ENSSSAG00000046036/ENSSSAG00000046212/ENSSSAG00000049797/ENSSSAG00000049930/ENSSSAG00000051841/ENSSSAG00000054941/ENSSSAG00000055451/ENSSSAG00000060420/ENSSSAG00000060444/ENSSSAG00000064343/ENSSSAG00000064435/…	42
	GO:0070647	protein modification by small protein conjugation or removal	206/6672	414/17392	1.21116472157494e-06	5.50982760312209e-05	4.87903772572481e-05	ENSSSAG00000000518/ENSSSAG00000001012/ENSSSAG00000001198/ENSSSAG00000001226/ENSSSAG00000001262/ENSSSAG00000001686/ENSSSAG00000001696/ENSSSAG00000002007/ENSSSAG00000002427/ENSSSAG00000002526/ENSSSAG00000002679/ENSSSAG00000002694/ENSSSAG00000003634/ENSSSAG00000003653/ENSSSAG00000003700/ENSSSAG00000003720/ENSSSAG00000005493/ENSSSAG00000005511/ENSSSAG00000006910/ENSSSAG00000007769/ENSSSAG00000008108/…	206			GO:0010605	negative regulation of macromolecule metabolic process	169/6284	348/17394	1.07406531316361e-06	6.06079712428039e-05	5.39859144248027e-05	ENSSSAG00000000562/ENSSSAG00000001546/ENSSSAG00000002179/ENSSSAG00000002370/ENSSSAG00000002403/ENSSSAG00000002818/ENSSSAG00000004315/ENSSSAG00000004442/ENSSSAG00000004998/ENSSSAG00000005613/ENSSSAG00000005629/ENSSSAG00000005813/ENSSSAG00000005890/ENSSSAG00000006571/ENSSSAG00000006947/ENSSSAG00000007194/ENSSSAG00000007591/ENSSSAG00000007968/ENSSSAG00000008395/ENSSSAG00000008562/ENSSSAG00000008701/…	169			GO:0051172	negative regulation of nitrogen compound metabolic process	104/4861	258/17401	1.07308848699884e-05	0.000395765253895526	0.000356082495435205	ENSSSAG00000000562/ENSSSAG00000001546/ENSSSAG00000002818/ENSSSAG00000003419/ENSSSAG00000004442/ENSSSAG00000004842/ENSSSAG00000004998/ENSSSAG00000006571/ENSSSAG00000007194/ENSSSAG00000007968/ENSSSAG00000008562/ENSSSAG00000009455/ENSSSAG00000012709/ENSSSAG00000015043/ENSSSAG00000038238/ENSSSAG00000040894/ENSSSAG00000041281/ENSSSAG00000041639/ENSSSAG00000041681/ENSSSAG00000042569/ENSSSAG00000042856/…	104
	GO:0090501	RNA phosphodiester bond hydrolysis	27/6672	34/17392	1.2197594314312e-06	5.50982760312209e-05	4.87903772572481e-05	ENSSSAG00000000582/ENSSSAG00000002403/ENSSSAG00000004236/ENSSSAG00000004442/ENSSSAG00000005613/ENSSSAG00000007077/ENSSSAG00000009309/ENSSSAG00000021389/ENSSSAG00000030089/ENSSSAG00000038152/ENSSSAG00000041096/ENSSSAG00000041823/ENSSSAG00000045763/ENSSSAG00000046036/ENSSSAG00000052088/ENSSSAG00000057691/ENSSSAG00000061277/ENSSSAG00000064949/ENSSSAG00000065636/ENSSSAG00000066243/ENSSSAG00000073370/…	27			GO:0070647	protein modification by small protein conjugation or removal	196/6284	415/17394	1.7509752522965e-06	9.53979620216715e-05	8.49747336595435e-05	ENSSSAG00000000518/ENSSSAG00000001012/ENSSSAG00000001198/ENSSSAG00000001226/ENSSSAG00000001262/ENSSSAG00000001686/ENSSSAG00000001696/ENSSSAG00000002007/ENSSSAG00000002427/ENSSSAG00000002526/ENSSSAG00000002679/ENSSSAG00000003634/ENSSSAG00000003653/ENSSSAG00000003700/ENSSSAG00000003720/ENSSSAG00000005493/ENSSSAG00000005511/ENSSSAG00000005816/ENSSSAG00000006910/ENSSSAG00000007769/ENSSSAG00000008108/…	196			GO:0032446	protein modification by small protein conjugation	107/4861	269/17401	1.60346779057396e-05	0.000577621304092804	0.000519704126002428	ENSSSAG00000001262/ENSSSAG00000001686/ENSSSAG00000003634/ENSSSAG00000003720/ENSSSAG00000005493/ENSSSAG00000006910/ENSSSAG00000007769/ENSSSAG00000008108/ENSSSAG00000009690/ENSSSAG00000009861/ENSSSAG00000009994/ENSSSAG00000031995/ENSSSAG00000032452/ENSSSAG00000039178/ENSSSAG00000039252/ENSSSAG00000039494/ENSSSAG00000039604/ENSSSAG00000039756/ENSSSAG00000040368/ENSSSAG00000042304/ENSSSAG00000043048/…	107
	GO:0006479	protein methylation	56/6672	89/17392	2.25796274566297e-06	9.64821378619773e-05	8.54364282142747e-05	ENSSSAG00000000712/ENSSSAG00000001051/ENSSSAG00000001061/ENSSSAG00000001202/ENSSSAG00000001207/ENSSSAG00000002762/ENSSSAG00000002787/ENSSSAG00000004144/ENSSSAG00000005949/ENSSSAG00000006386/ENSSSAG00000006418/ENSSSAG00000007257/ENSSSAG00000007550/ENSSSAG00000042181/ENSSSAG00000042569/ENSSSAG00000044522/ENSSSAG00000045578/ENSSSAG00000046298/ENSSSAG00000048567/ENSSSAG00000050118/ENSSSAG00000053567/…	56			GO:0090501	RNA phosphodiester bond hydrolysis	26/6284	34/17394	1.87311990141786e-06	9.8650981474674e-05	8.78723266033572e-05	ENSSSAG00000000582/ENSSSAG00000002403/ENSSSAG00000004236/ENSSSAG00000004442/ENSSSAG00000005613/ENSSSAG00000007077/ENSSSAG00000009309/ENSSSAG00000021389/ENSSSAG00000030089/ENSSSAG00000038152/ENSSSAG00000041096/ENSSSAG00000041823/ENSSSAG00000045763/ENSSSAG00000046036/ENSSSAG00000052088/ENSSSAG00000057691/ENSSSAG00000064949/ENSSSAG00000065636/ENSSSAG00000066243/ENSSSAG00000073370/ENSSSAG00000073988/…	26			GO:0006304	DNA modification	15/4861	20/17401	1.66106219008067e-05	0.000584769393735218	0.000526135487958567	ENSSSAG00000002838/ENSSSAG00000004094/ENSSSAG00000042714/ENSSSAG00000042884/ENSSSAG00000052989/ENSSSAG00000053871/ENSSSAG00000067599/ENSSSAG00000068673/ENSSSAG00000070146/ENSSSAG00000071610/ENSSSAG00000071787/ENSSSAG00000072652/ENSSSAG00000072932/ENSSSAG00000080979/ENSSSAG00000122164	15
	GO:0008213	protein alkylation	56/6672	89/17392	2.25796274566297e-06	9.64821378619773e-05	8.54364282142747e-05	ENSSSAG00000000712/ENSSSAG00000001051/ENSSSAG00000001061/ENSSSAG00000001202/ENSSSAG00000001207/ENSSSAG00000002762/ENSSSAG00000002787/ENSSSAG00000004144/ENSSSAG00000005949/ENSSSAG00000006386/ENSSSAG00000006418/ENSSSAG00000007257/ENSSSAG00000007550/ENSSSAG00000042181/ENSSSAG00000042569/ENSSSAG00000044522/ENSSSAG00000045578/ENSSSAG00000046298/ENSSSAG00000048567/ENSSSAG00000050118/ENSSSAG00000053567/…	56			GO:0010629	negative regulation of gene expression	80/6284	145/17394	2.09165696326557e-06	0.000106607032321277	9.49590954120906e-05	ENSSSAG00000001546/ENSSSAG00000002179/ENSSSAG00000002370/ENSSSAG00000002403/ENSSSAG00000004315/ENSSSAG00000004442/ENSSSAG00000005613/ENSSSAG00000005629/ENSSSAG00000005813/ENSSSAG00000006947/ENSSSAG00000007591/ENSSSAG00000008395/ENSSSAG00000008864/ENSSSAG00000009680/ENSSSAG00000015948/ENSSSAG00000039191/ENSSSAG00000041281/ENSSSAG00000041485/ENSSSAG00000041639/ENSSSAG00000042193/ENSSSAG00000042856/…	80			GO:0006281	DNA repair	87/4861	211/17401	2.00646742082103e-05	0.000690670674411507	0.000621418214074163	ENSSSAG00000000108/ENSSSAG00000001752/ENSSSAG00000002938/ENSSSAG00000003094/ENSSSAG00000006281/ENSSSAG00000006635/ENSSSAG00000006675/ENSSSAG00000008460/ENSSSAG00000009260/ENSSSAG00000009550/ENSSSAG00000009558/ENSSSAG00000010968/ENSSSAG00000029761/ENSSSAG00000038344/ENSSSAG00000040427/ENSSSAG00000040484/ENSSSAG00000040756/ENSSSAG00000041005/ENSSSAG00000041150/ENSSSAG00000041666/ENSSSAG00000041819/…	87
	GO:0006304	DNA modification	18/6672	20/17392	2.46498831698956e-06	0.000100840503556208	8.92958285760224e-05	ENSSSAG00000002838/ENSSSAG00000004094/ENSSSAG00000042714/ENSSSAG00000042884/ENSSSAG00000052989/ENSSSAG00000053038/ENSSSAG00000053871/ENSSSAG00000067599/ENSSSAG00000068527/ENSSSAG00000068673/ENSSSAG00000070146/ENSSSAG00000071610/ENSSSAG00000071787/ENSSSAG00000072652/ENSSSAG00000072932/ENSSSAG00000073769/ENSSSAG00000080979/ENSSSAG00000122164	18			GO:0009057	macromolecule catabolic process	194/6284	412/17394	2.52621912370937e-06	0.00012473206923315	0.000111103781855244	ENSSSAG00000000364/ENSSSAG00000000518/ENSSSAG00000000791/ENSSSAG00000001012/ENSSSAG00000001070/ENSSSAG00000001905/ENSSSAG00000001923/ENSSSAG00000002007/ENSSSAG00000002179/ENSSSAG00000002256/ENSSSAG00000002370/ENSSSAG00000002427/ENSSSAG00000002526/ENSSSAG00000002721/ENSSSAG00000003700/ENSSSAG00000004026/ENSSSAG00000004315/ENSSSAG00000004442/ENSSSAG00000004984/ENSSSAG00000005199/ENSSSAG00000005423/…	194			GO:0031124	mRNA 3'-end processing	11/4861	13/17401	3.46828854207157e-05	0.0011679084677541	0.00105080412579011	ENSSSAG00000021389/ENSSSAG00000024658/ENSSSAG00000041823/ENSSSAG00000046976/ENSSSAG00000068210/ENSSSAG00000068712/ENSSSAG00000073988/ENSSSAG00000074329/ENSSSAG00000078969/ENSSSAG00000081402/ENSSSAG00000099908	11
	GO:0006281	DNA repair	114/6672	211/17392	2.4875266531892e-06	0.000100840503556208	8.92958285760224e-05	ENSSSAG00000000108/ENSSSAG00000000450/ENSSSAG00000001611/ENSSSAG00000001692/ENSSSAG00000001752/ENSSSAG00000002591/ENSSSAG00000002938/ENSSSAG00000003094/ENSSSAG00000003816/ENSSSAG00000004625/ENSSSAG00000006281/ENSSSAG00000006635/ENSSSAG00000006675/ENSSSAG00000007559/ENSSSAG00000008460/ENSSSAG00000009260/ENSSSAG00000009550/ENSSSAG00000009558/ENSSSAG00000010968/ENSSSAG00000029761/ENSSSAG00000038344/…	114			GO:0044265	cellular macromolecule catabolic process	181/6284	381/17394	2.72030038487379e-06	0.000128081861783247	0.000114087574419854	ENSSSAG00000000364/ENSSSAG00000000518/ENSSSAG00000000791/ENSSSAG00000001012/ENSSSAG00000001070/ENSSSAG00000001905/ENSSSAG00000001923/ENSSSAG00000002007/ENSSSAG00000002179/ENSSSAG00000002370/ENSSSAG00000002427/ENSSSAG00000002526/ENSSSAG00000002721/ENSSSAG00000003700/ENSSSAG00000004026/ENSSSAG00000004315/ENSSSAG00000004442/ENSSSAG00000004984/ENSSSAG00000005199/ENSSSAG00000005613/ENSSSAG00000005629/…	181			GO:0001522	pseudouridine synthesis	17/4861	25/17401	3.57863863709737e-05	0.00117942792529017	0.00106116854546851	ENSSSAG00000000636/ENSSSAG00000001442/ENSSSAG00000042351/ENSSSAG00000047246/ENSSSAG00000049736/ENSSSAG00000054021/ENSSSAG00000063041/ENSSSAG00000063274/ENSSSAG00000067264/ENSSSAG00000073128/ENSSSAG00000077785/ENSSSAG00000081322/ENSSSAG00000087505/ENSSSAG00000094845/ENSSSAG00000101189/ENSSSAG00000109854/ENSSSAG00000114335	17
	GO:0009057	macromolecule catabolic process	203/6672	412/17392	3.37196161842854e-06	0.000133276782968388	0.000118018656644999	ENSSSAG00000000364/ENSSSAG00000000518/ENSSSAG00000000791/ENSSSAG00000001012/ENSSSAG00000001070/ENSSSAG00000001905/ENSSSAG00000001923/ENSSSAG00000002007/ENSSSAG00000002179/ENSSSAG00000002256/ENSSSAG00000002370/ENSSSAG00000002427/ENSSSAG00000002526/ENSSSAG00000002694/ENSSSAG00000002721/ENSSSAG00000003700/ENSSSAG00000004026/ENSSSAG00000004315/ENSSSAG00000004442/ENSSSAG00000005199/ENSSSAG00000005423/…	203			GO:0071826	ribonucleoprotein complex subunit organization	41/6284	63/17394	2.7561919624243e-06	0.000128081861783247	0.000114087574419854	ENSSSAG00000004556/ENSSSAG00000005063/ENSSSAG00000006835/ENSSSAG00000008756/ENSSSAG00000010991/ENSSSAG00000040753/ENSSSAG00000041975/ENSSSAG00000042181/ENSSSAG00000048092/ENSSSAG00000050057/ENSSSAG00000053819/ENSSSAG00000054572/ENSSSAG00000056130/ENSSSAG00000057098/ENSSSAG00000058564/ENSSSAG00000064105/ENSSSAG00000065154/ENSSSAG00000066967/ENSSSAG00000067773/ENSSSAG00000068455/ENSSSAG00000069477/…	41			GO:0006402	mRNA catabolic process	36/4861	71/17401	3.99922004568771e-05	0.0012724448923037	0.00114485884775243	ENSSSAG00000002179/ENSSSAG00000004315/ENSSSAG00000004442/ENSSSAG00000005613/ENSSSAG00000005629/ENSSSAG00000009680/ENSSSAG00000041485/ENSSSAG00000042856/ENSSSAG00000044079/ENSSSAG00000044481/ENSSSAG00000049797/ENSSSAG00000049930/ENSSSAG00000051841/ENSSSAG00000054941/ENSSSAG00000055451/ENSSSAG00000060420/ENSSSAG00000060444/ENSSSAG00000064343/ENSSSAG00000064435/ENSSSAG00000067239/ENSSSAG00000069304/…	36
	GO:0051253	negative regulation of RNA metabolic process	77/6672	133/17392	3.66501050672727e-06	0.000133409979496458	0.000118136604234688	ENSSSAG00000000408/ENSSSAG00000002818/ENSSSAG00000004998/ENSSSAG00000005890/ENSSSAG00000006571/ENSSSAG00000007194/ENSSSAG00000007968/ENSSSAG00000008562/ENSSSAG00000012709/ENSSSAG00000015043/ENSSSAG00000040894/ENSSSAG00000041639/ENSSSAG00000041681/ENSSSAG00000042569/ENSSSAG00000042698/ENSSSAG00000043053/ENSSSAG00000044182/ENSSSAG00000044438/ENSSSAG00000044443/ENSSSAG00000045698/ENSSSAG00000045770/…	77			GO:0010558	negative regulation of macromolecule biosynthetic process	95/6284	180/17394	3.37919952814726e-06	0.000152546721556362	0.000135879391552869	ENSSSAG00000001546/ENSSSAG00000002818/ENSSSAG00000004442/ENSSSAG00000004998/ENSSSAG00000005890/ENSSSAG00000006571/ENSSSAG00000006947/ENSSSAG00000007194/ENSSSAG00000007968/ENSSSAG00000008395/ENSSSAG00000008562/ENSSSAG00000012709/ENSSSAG00000015043/ENSSSAG00000040894/ENSSSAG00000041281/ENSSSAG00000041639/ENSSSAG00000041681/ENSSSAG00000042193/ENSSSAG00000042569/ENSSSAG00000042698/ENSSSAG00000042856/…	95			GO:0016567	protein ubiquitination	100/4861	253/17401	4.02516460444681e-05	0.0012724448923037	0.00114485884775243	ENSSSAG00000001262/ENSSSAG00000001686/ENSSSAG00000003634/ENSSSAG00000003720/ENSSSAG00000005493/ENSSSAG00000006910/ENSSSAG00000007769/ENSSSAG00000008108/ENSSSAG00000009690/ENSSSAG00000009861/ENSSSAG00000009994/ENSSSAG00000031995/ENSSSAG00000032452/ENSSSAG00000039178/ENSSSAG00000039252/ENSSSAG00000039494/ENSSSAG00000039604/ENSSSAG00000040368/ENSSSAG00000042304/ENSSSAG00000043048/ENSSSAG00000043666/…	100
	GO:0001522	pseudouridine synthesis	21/6672	25/17392	3.69185410086773e-06	0.000133409979496458	0.000118136604234688	ENSSSAG00000000636/ENSSSAG00000001442/ENSSSAG00000042351/ENSSSAG00000047246/ENSSSAG00000049736/ENSSSAG00000054021/ENSSSAG00000056047/ENSSSAG00000063041/ENSSSAG00000063274/ENSSSAG00000067264/ENSSSAG00000071937/ENSSSAG00000073128/ENSSSAG00000073729/ENSSSAG00000077785/ENSSSAG00000081322/ENSSSAG00000087505/ENSSSAG00000094218/ENSSSAG00000094845/ENSSSAG00000101189/ENSSSAG00000109854/ENSSSAG00000114335	21			GO:0009892	negative regulation of metabolic process	173/6284	363/17394	3.51752763746624e-06	0.000154380379644352	0.000137512703254163	ENSSSAG00000000562/ENSSSAG00000001546/ENSSSAG00000002179/ENSSSAG00000002370/ENSSSAG00000002403/ENSSSAG00000002818/ENSSSAG00000004315/ENSSSAG00000004442/ENSSSAG00000004909/ENSSSAG00000004998/ENSSSAG00000005613/ENSSSAG00000005629/ENSSSAG00000005813/ENSSSAG00000005890/ENSSSAG00000006571/ENSSSAG00000006947/ENSSSAG00000007194/ENSSSAG00000007591/ENSSSAG00000007968/ENSSSAG00000008395/ENSSSAG00000008562/…	173			GO:0018193	peptidyl-amino acid modification	103/4861	263/17401	4.82160217392488e-05	0.00146804954752068	0.00132085053237564	ENSSSAG00000000712/ENSSSAG00000001051/ENSSSAG00000001207/ENSSSAG00000001624/ENSSSAG00000001794/ENSSSAG00000002603/ENSSSAG00000004034/ENSSSAG00000004144/ENSSSAG00000006273/ENSSSAG00000007257/ENSSSAG00000007838/ENSSSAG00000007857/ENSSSAG00000008899/ENSSSAG00000009591/ENSSSAG00000019881/ENSSSAG00000022875/ENSSSAG00000039756/ENSSSAG00000041161/ENSSSAG00000041782/ENSSSAG00000042181/ENSSSAG00000042230/…	103
[truncated: 398 more rows]
